# Supplementary material for: CZT-1 Is a Novel Transcription Factor Controlling Cell Death and Natural Drug Resistance in Neurospora crassa
Source: G3 (Bethesda). 2014 Apr 8;4(6):1091–102. doi: 10.1534/g3.114.011312 (PMC4065252; doi:10.1534/g3.114.011312)
Supplement: Supporting Information [file supp_g3.114.011312_FileS1.xlsx]

## Sheet: Summary
wild type vs ΔNCU09974
Comparison	Total genes	Stat test		Altered genes (q < 0.05)				Within 'Altered genes'
				Yes		No		Up		Down
		Abs	%	Abs	%	Abs	%	Abs	%	Abs	%
wt DMSO vs wt STS	9691	7202	74.3164	2027	28.145	5175	71.855	989	48.7913	1038	51.2087
czt-1 DMSO vs czt-1 STS	9691	7525	77.6494	3426	45.5282	4099	54.4718	1599	46.6725	1827	53.3275
wt DMSO vs czt-1 DMSO	9691	7094	73.2019	605	8.52833	6489	91.4717	354	58.5124	251	41.4876

## Sheet: wtDMSO vs wtSTS
gene	status	wtDMSO	wtSTS	fold_change	log2(fold_change)	test_stat	p_value	q_value	significant	BROAD_Annotation_March2011
NCU02164	OK	18.0505	179.322	9.93446	3.31244	-8.64216	0	0	yes	hypothetical protein
NCU10687	OK	17.7759	232.391	13.0734	3.70856	-9.57804	0	0	yes	hypothetical protein
NCU01871	OK	139.504	7.37712	0.0528811	-4.2411	10.0301	0	0	yes	hypothetical protein
NCU09975	OK	6.78603	797.821	117.568	6.87735	-16.5023	0	0	yes	multidrug resistance protein 3
NCU03132	OK	122.964	12.1943	0.0991697	-3.33395	8.61315	0	0	yes	hypothetical protein
NCU09141	OK	84.9089	5801.58	68.3271	6.09439	-14.1817	0	0	yes	pyridoxal reductase
NCU09974	OK	19.6983	384.326	19.5106	4.28619	-11.1963	0	0	yes	fungal specific transcription factor
NCU02988	OK	112.988	9.29975	0.0823074	-3.60283	9.48148	0	0	yes	hypothetical protein
NCU03415	OK	22.7915	283.492	12.4385	3.63674	-9.46514	0	0	yes	aldehyde dehydrogenase
NCU11922	OK	46.0122	0.664021	0.0144314	-6.11464	8.66909	0	0	yes	hypothetical protein
NCU09473	OK	20.6851	290.81	14.0589	3.81341	-8.97906	0	0	yes	3-ketoacyl-acyl carrier protein reductase
NCU11172	OK	515.182	9.04444	0.0175558	-5.83191	12.596	0	0	yes	hypothetical protein
NCU00355	OK	42.6524	2.41884	0.0567105	-4.14024	8.46243	0	0	yes	catalase-3
NCU08228	OK	59.6378	4.40224	0.0738163	-3.75992	8.68093	0	0	yes	UDP-glucose dehydrogenase
NCU08561	OK	4.49467	83.535	18.5853	4.21609	-8.81063	0	0	yes	succinate/fumarate mitochondrial transporter
NCU00265	OK	137.091	10.7815	0.0786448	-3.6685	8.29932	0	0	yes	hypothetical protein
NCU00282	OK	0.43861	20.8331	47.498	5.56979	-10.0799	0	0	yes	hypothetical protein
NCU07953	OK	368.947	19.3247	0.052378	-4.2549	10.998	0	0	yes	alternative oxidase
NCU07016	OK	62.9738	2.27599	0.0361419	-4.79018	9.65956	0	0	yes	hypothetical protein
NCU05309	OK	9.04405	114.755	12.6885	3.66544	-8.41592	0	0	yes	Cut9 interacting protein Scn1
NCU05277	OK	23.7993	638.246	26.8178	4.74512	-9.58835	0	0	yes	hypothetical protein
NCU04521	OK	27.9287	265.347	9.50087	3.24806	-8.75382	0	0	yes	hypothetical protein
NCU06989	OK	156.201	6.55225	0.0419476	-4.57527	10.9255	0	0	yes	hypothetical protein
NCU03651	OK	77.8782	1.93038	0.0247872	-5.33426	10.9625	0	0	yes	NADP-dependent malic enzyme
NCU04287	OK	14.9642	1096.05	73.2448	6.19465	-14.3581	0	0	yes	hypothetical protein
NCU07192	OK	332.884	28.5066	0.0856352	-3.54565	9.66452	0	0	yes	hypothetical protein
NCU10610	OK	60.0059	2.30743	0.0384534	-4.70075	9.22241	0	0	yes	hypothetical protein
NCU01158	OK	43.4596	1.51571	0.0348763	-4.84161	10.3129	0	0	yes	hypothetical protein
NCU01289	OK	94.8974	7.29346	0.0768563	-3.70169	8.81507	0	0	yes	hypothetical protein
NCU01382	OK	61.6147	1.72654	0.0280216	-5.15732	10.804	0	0	yes	hypothetical protein
NCU04276	OK	440.832	3.76881	0.00854931	-6.86998	12.8469	0	0	yes	hypothetical protein
NCU04314	OK	30.6541	1532.48	49.9927	5.64364	-13.5952	0	0	yes	hypothetical protein
NCU09848	OK	148.849	1.60465	0.0107804	-6.53545	11.9604	0	0	yes	hypothetical protein
NCU05516	OK	31.5601	286.097	9.06515	3.18033	-8.50738	0	0	yes	biotin apo-protein ligase
NCU03963	OK	196.556	14.5464	0.0740064	-3.75621	8.67902	0	0	yes	5'-methylthioadenosine phosphorylase
NCU03929	OK	18.793	170.309	9.06236	3.17989	-8.58462	0	0	yes	acyl-CoA synthetase
NCU04088	OK	74.4361	5.92287	0.0795699	-3.65163	8.9675	0	0	yes	hypothetical protein
NCU03863	OK	57.8531	1.6631	0.0287469	-5.12045	9.12358	0	0	yes	hypothetical protein
NCU05897	OK	3.2442	74.02	22.8161	4.51198	-9.51391	0	0	yes	l-fucose permease
NCU08147	OK	7.85665	108.687	13.8338	3.79012	-9.74729	0	0	yes	Na or K P-type ATPase
NCU02328	OK	21.3309	222.482	10.43	3.38268	-8.8668	0	0	yes	O-methyltransferase
NCU02193	OK	428.334	23.4725	0.0547995	-4.18969	10.4155	0	0	yes	pyruvate decarboxylase, variant
NCU12021,NCU12022	OK	337.749	3.58857	0.010625	-6.5564	13.4866	0	0	yes	#N/A
NCU09712	OK	43.781	0.931476	0.0212758	-5.55464	9.89449	0	0	yes	hypothetical protein
NCU10051	OK	470.198	25.8792	0.0550389	-4.1834	11.1855	0	0	yes	flavohemoglobin
NCU09562	OK	386.728	14.2479	0.0368422	-4.7625	11.182	0	0	yes	hypothetical protein
NCU07723	OK	5.44538	78.1489	14.3514	3.84312	-8.26883	2.22045e-16	1.28985e-14	yes	norsolorinic acid reductase
NCU03639	OK	29.8519	266.787	8.93702	3.15979	-8.16095	2.22045e-16	1.28985e-14	yes	lipase
NCU05915	OK	74.5331	5.47478	0.0734543	-3.76701	8.16865	2.22045e-16	1.28985e-14	yes	hypothetical protein
NCU06125	OK	10.7252	109.215	10.183	3.3481	-8.22343	2.22045e-16	1.28985e-14	yes	hypothetical protein
NCU06140	OK	32.9573	1.16133	0.0352374	-4.82675	8.2845	2.22045e-16	1.28985e-14	yes	hypothetical protein
NCU03561	OK	461.181	57.8716	0.125486	-2.99441	8.1333	4.44089e-16	2.51016e-14	yes	mitochondrial carrier protein
NCU05899	OK	4.90447	60.8934	12.4159	3.63412	-8.13492	4.44089e-16	2.51016e-14	yes	flotillin domain-containing protein
NCU01509	OK	115.802	13.6239	0.117648	-3.08745	8.07007	6.66134e-16	3.67099e-14	yes	hypothetical protein
NCU04230	OK	46.5734	364.4	7.82421	2.96794	-8.08612	6.66134e-16	3.67099e-14	yes	isocitrate lyase
NCU09832	OK	1.4263	25.6125	17.9573	4.1665	-8.02835	8.88178e-16	4.83415e-14	yes	hypothetical protein
NCU01098	OK	16.2897	1.13944	0.0699485	-3.83756	8.01095	1.11022e-15	6.01296e-14	yes	hypothetical protein
NCU00321	OK	71.5888	7.93517	0.110844	-3.1734	7.98275	1.33227e-15	7.16269e-14	yes	hypothetical protein
NCU11098	OK	3.11935	41.5579	13.3226	3.73581	-7.97436	1.55431e-15	8.26564e-14	yes	UPF0052 domain-containing protein
NCU03009	OK	641.675	85.2368	0.132835	-2.91229	7.94973	1.77636e-15	9.38974e-14	yes	zuotin
NCU09140	OK	2.19	34.2715	15.6491	3.96801	-7.82501	5.10703e-15	2.5295e-13	yes	hypothetical protein
NCU05850	OK	3.64438	50.9298	13.9749	3.80476	-7.81246	5.55112e-15	2.74021e-13	yes	rubredoxin-NAD(+) reductase
NCU08791	OK	3.28536	42.5876	12.9628	3.69631	-7.74306	9.76996e-15	4.66079e-13	yes	catalase-1
NCU00984	OK	4.98667	45.8457	9.19365	3.20064	-7.72735	1.08802e-14	5.15136e-13	yes	von Willebrand domain-containing protein
NCU00262	OK	4.91825	61.5331	12.5112	3.64515	-7.72411	1.13243e-14	5.35011e-13	yes	hypothetical protein
NCU01504	OK	72.5741	490.484	6.75839	2.75668	-7.70354	1.33227e-14	6.24068e-13	yes	calcineurin binding protein
NCU09337	OK	52.049	4.83538	0.0929005	-3.42817	7.64103	2.15383e-14	9.81755e-13	yes	plasma membrane fusion protein prm-1
NCU08330	OK	3.06536	49.8131	16.2503	4.0224	-7.61537	2.62013e-14	1.17724e-12	yes	hypothetical protein
NCU00995	OK	349.59	49.2704	0.140938	-2.82687	7.61461	2.64233e-14	1.18601e-12	yes	hypothetical protein
NCU02887	OK	116.563	754.946	6.47672	2.69527	-7.60979	2.75335e-14	1.23207e-12	yes	voltage-gated potassium channel beta-2 subunit
NCU04260	OK	3.80168	44.5768	11.7256	3.55158	-7.59642	3.04201e-14	1.35299e-12	yes	oxidoreductase domain-containing protein
NCU03013	OK	213.322	26.425	0.123874	-3.01306	7.56225	3.95239e-14	1.73166e-12	yes	anchored cell wall protein 10
NCU06005	OK	46.7488	4.21284	0.0901165	-3.47206	7.54364	4.57412e-14	1.98627e-12	yes	glycerol kinase
NCU12063	OK	31.5857	2.02803	0.0642072	-3.96112	7.53275	4.9738e-14	2.14712e-12	yes	hypothetical protein
NCU01808	OK	3560.27	476.339	0.133793	-2.90192	7.52741	5.17364e-14	2.22466e-12	yes	cytochrome c
NCU02327	OK	1.14757	32.9553	28.7175	4.84385	-7.51208	5.81757e-14	2.47976e-12	yes	hypothetical protein
NCU04341	OK	0.384683	11.4226	29.6935	4.89208	-7.46767	8.17124e-14	3.41039e-12	yes	hypothetical protein
NCU05712	OK	53.5422	0.263771	0.00492641	-7.66525	7.44613	9.61453e-14	3.97509e-12	yes	hypothetical protein
NCU01985	OK	655.881	103.837	0.158317	-2.65911	7.43249	1.06581e-13	4.37371e-12	yes	sulfate adenylyltransferase
NCU08347	OK	0.988121	18.6644	18.8888	4.23946	-7.40682	1.29452e-13	5.25833e-12	yes	hypothetical protein
NCU00707	OK	142.848	17.948	0.125644	-2.99258	7.40628	1.29896e-13	5.27151e-12	yes	hypothetical protein
NCU01769	OK	2.42699	33.4815	13.7955	3.78612	-7.353	1.93845e-13	7.71037e-12	yes	hypothetical protein
NCU06467	OK	109.181	14.8237	0.135772	-2.88075	7.26226	3.80584e-13	1.45721e-11	yes	hypothetical protein
NCU00295	OK	29.3389	183.309	6.24798	2.64339	-7.24256	4.40314e-13	1.68152e-11	yes	hypothetical protein
NCU02623	OK	166.953	25.273	0.151378	-2.72377	7.21444	5.41567e-13	2.04338e-11	yes	mitochondrial hypoxia responsive
NCU01517	OK	6.3327	52.1655	8.23748	3.0422	-7.21062	5.56888e-13	2.0958e-11	yes	glucoamylase precursor
NCU09852	OK	78.4392	6.3351	0.0807645	-3.63014	7.20598	5.76206e-13	2.16296e-11	yes	hypothetical protein
NCU10387	OK	22.5343	1.75728	0.0779825	-3.68071	7.20351	5.86864e-13	2.20109e-11	yes	dimethylaniline monooxygenase
NCU00797,NCU00798	OK	281.567	35.6496	0.126611	-2.98152	7.19856	6.08624e-13	2.27495e-11	yes	#N/A
NCU03302	OK	6514.96	965.435	0.148187	-2.75451	7.17427	7.26974e-13	2.68541e-11	yes	60S ribosomal protein L36
NCU00461	OK	12.5394	79.7321	6.35853	2.66869	-7.14813	8.79741e-13	3.22001e-11	yes	NAD-specific glutamate dehydrogenase
NCU08925	OK	3.04915	34.9055	11.4476	3.51697	-7.09829	1.26321e-12	4.51475e-11	yes	amine oxidase
NCU06661	OK	7217.28	1072.52	0.148604	-2.75045	7.03046	2.05858e-12	7.1939e-11	yes	60S ribosomal protein L22
NCU03035	OK	121.301	18.8892	0.155722	-2.68296	7.02803	2.09477e-12	7.30878e-11	yes	hypothetical protein
NCU05970	OK	85.7219	11.9208	0.139064	-2.84619	6.99958	2.56728e-12	8.83835e-11	yes	hypothetical protein
NCU03247	OK	12.9965	0.437151	0.0336361	-4.89384	6.99473	2.65765e-12	9.11384e-11	yes	hypothetical protein
NCU00573	OK	57.3906	318.911	5.55685	2.47427	-6.97898	2.97318e-12	1.01484e-10	yes	hypothetical protein
NCU05881	OK	28.8624	166.664	5.77443	2.52968	-6.88783	5.66525e-12	1.88124e-10	yes	DUF500 and UBA/TS-N domain-containing protein
NCU06536	OK	3.93701	34.2246	8.69304	3.11986	-6.87953	6.0052e-12	1.98068e-10	yes	hypothetical protein
NCU02287	OK	29.259	176.423	6.0297	2.59208	-6.86107	6.83475e-12	2.23753e-10	yes	acyl-CoA dehydrogenase
NCU01157	OK	68.2487	10.7673	0.157766	-2.66414	6.81884	9.17777e-12	2.96707e-10	yes	glutamate-cysteine ligase catalytic subunit
NCU04657	OK	3.93692	39.5034	10.0341	3.32684	-6.73465	1.64324e-11	5.13081e-10	yes	1-aminocyclopropane-1-carboxylate deaminase
NCU09903	OK	64.9437	10.8588	0.167203	-2.58032	6.71703	1.85463e-11	5.73073e-10	yes	elongation factor 3
NCU08226	OK	58.58	8.30176	0.141717	-2.81892	6.71259	1.91196e-11	5.88312e-10	yes	hypothetical protein
NCU04342	OK	24.411	146.893	6.01749	2.58916	-6.70189	2.0574e-11	6.3042e-10	yes	hypothetical protein
NCU04255	OK	1.59265	16.6625	10.4621	3.38711	-6.69137	2.21083e-11	6.75086e-10	yes	hypothetical protein
NCU11552	OK	499.63	96.9196	0.193983	-2.366	6.65868	2.76297e-11	8.32141e-10	yes	nucleic acid-binding protein
NCU08986	OK	12.6987	113.46	8.93477	3.15943	-6.65011	2.9287e-11	8.8025e-10	yes	hypothetical protein
NCU03635	OK	9191.09	1417.04	0.154175	-2.69735	6.64588	3.01421e-11	9.04099e-10	yes	60S ribosomal protein L38
NCU00130	OK	2.40348	25.2535	10.5071	3.39329	-6.61572	3.69746e-11	1.09413e-09	yes	beta-glucosidase
NCU05651	OK	43.2964	4.04952	0.0935302	-3.41843	6.60764	3.90497e-11	1.15321e-09	yes	lectin 2b
NCU07590	OK	8.97012	58.4719	6.51852	2.70454	-6.59937	4.1291e-11	1.21614e-09	yes	Ser/Thr protein phosphatase
NCU05599	OK	4191.33	646.721	0.1543	-2.69619	6.5914	4.35703e-11	1.27644e-09	yes	40S ribosomal protein S28
NCU03240	OK	2.37046	20.9151	8.82322	3.1413	-6.58378	4.58631e-11	1.33834e-09	yes	hypothetical protein
NCU09488	OK	49.0291	7.08533	0.144513	-2.79073	6.57133	4.98674e-11	1.44553e-09	yes	SDA1 domain-containing protein
NCU09713	OK	28.9006	1.27808	0.0442233	-4.49905	6.56073	5.35443e-11	1.54499e-09	yes	hypothetical protein
NCU05648	OK	13.8181	1.44501	0.104574	-3.25741	6.55422	5.59328e-11	1.60759e-09	yes	hypothetical protein
NCU10007	OK	77.5398	395.892	5.10566	2.3521	-6.51977	7.04139e-11	1.99387e-09	yes	malate synthase, variant
NCU04265	OK	64.6658	322.07	4.98053	2.3163	-6.51215	7.40843e-11	2.09108e-09	yes	hypothetical protein
NCU05133	OK	14.5795	1.04201	0.0714709	-3.8065	6.51025	7.50282e-11	2.11365e-09	yes	udp-glucose 4-epimerase
NCU01068	OK	117.984	21.67	0.183669	-2.44482	6.44337	1.16851e-10	3.1839e-09	yes	BAR domain-containing protein
NCU11843	OK	38.0415	0.640701	0.0168422	-5.89178	6.4392	1.20103e-10	3.2624e-09	yes	hypothetical protein
NCU08447	OK	11.3406	0.498987	0.0440001	-4.50635	6.42058	1.35757e-10	3.64269e-09	yes	hypothetical protein
NCU05390	OK	1836.96	336.607	0.183241	-2.44818	6.41405	1.41708e-10	3.7885e-09	yes	mitochondrial phosphate carrier protein
NCU09873	OK	25.3237	2.5482	0.100625	-3.31294	6.40915	1.46334e-10	3.88858e-09	yes	phosphoenolpyruvate carboxykinase
NCU02096	OK	15.8328	1.56047	0.0985593	-3.34287	6.36677	1.93048e-10	5.03573e-09	yes	flavohemoglobin
NCU08178	OK	12.9194	0.940213	0.0727753	-3.78041	6.36229	1.98766e-10	5.16955e-09	yes	purine nucleoside permease
NCU02580	OK	75.1929	359.284	4.77816	2.25646	-6.35271	2.11555e-10	5.47953e-09	yes	fumarate reductase Osm1
NCU06255	OK	1.10497	12.8708	11.6481	3.54202	-6.34346	2.24662e-10	5.79809e-09	yes	hypothetical protein
NCU00180	OK	1.46106	16.5303	11.3139	3.50003	-6.33292	2.40566e-10	6.16208e-09	yes	hypothetical protein
NCU08120	OK	219.183	43.7903	0.199789	-2.32345	6.32658	2.5066e-10	6.40573e-09	yes	mitochondrial ribosomal protein DAP3
NCU04415	OK	2.75051	27.6293	10.0452	3.32843	-6.32464	2.53816e-10	6.47135e-09	yes	hypothetical protein
NCU09335	OK	0.56483	9.58069	16.9621	4.08424	-6.32241	2.5751e-10	6.55415e-09	yes	hypothetical protein
NCU05873	OK	3.28624	26.4153	8.03815	3.00686	-6.31974	2.61999e-10	6.65686e-09	yes	Amy1
NCU00454	OK	7.70216	46.3866	6.02254	2.59037	-6.31928	2.62793e-10	6.67318e-09	yes	hypothetical protein
NCU04656	OK	128.025	619.766	4.84098	2.2753	-6.30837	2.81986e-10	7.14409e-09	yes	MFS transporter
NCU04433	OK	58.5039	9.82994	0.168022	-2.57328	6.27191	3.56638e-10	8.89211e-09	yes	sulfate permease II
NCU00925	OK	142.459	27.9963	0.196522	-2.34724	6.26258	3.78662e-10	9.37227e-09	yes	pescadillo
NCU01675	OK	67.842	12.8994	0.190139	-2.39488	6.26009	3.84757e-10	9.50708e-09	yes	ribosomal RNA-processing protein 12
NCU00473	OK	6.46243	46.8639	7.25175	2.85833	-6.25743	3.91364e-10	9.66492e-09	yes	hypothetical protein
NCU08281	OK	1.33637	12.1636	9.10197	3.18618	-6.24302	4.29192e-10	1.0487e-08	yes	hypothetical protein
NCU05209	OK	19.576	124.121	6.34047	2.66459	-6.24182	4.32502e-10	1.05565e-08	yes	hypothetical protein
NCU02107	OK	14.2512	80.2666	5.63227	2.49371	-6.23902	4.40333e-10	1.07239e-08	yes	AMP-binding enzyme
NCU03092	OK	282.929	60.1697	0.212667	-2.23333	6.23706	4.45867e-10	1.08526e-08	yes	nuclear localization sequence binding protein
NCU03737	OK	706.686	152.683	0.216055	-2.21053	6.23363	4.55758e-10	1.10689e-08	yes	elongation factor Tu
NCU09157	OK	4.85781	29.9745	6.17037	2.62536	-6.22272	4.88623e-10	1.1815e-08	yes	hypothetical protein
NCU08960	OK	8379.35	1226.97	0.146428	-2.77173	6.21908	5.00078e-10	1.20522e-08	yes	hypothetical protein
NCU04105	OK	4.57225	26.094	5.70704	2.51274	-6.21535	5.12119e-10	1.23289e-08	yes	hypothetical protein
NCU05782	OK	87.5228	16.9846	0.194059	-2.36543	6.19187	5.94534e-10	1.42057e-08	yes	ATP-dependent RNA helicase dbp-3
NCU09499	OK	50.7018	8.47267	0.167108	-2.58115	6.19063	5.99248e-10	1.43092e-08	yes	hypothetical protein
NCU04479	OK	42.493	223.192	5.25244	2.39299	-6.18949	6.03595e-10	1.43974e-08	yes	LAP2
NCU04996	OK	133.109	21.1487	0.158883	-2.65397	6.18873	6.06491e-10	1.44586e-08	yes	hypothetical protein
NCU04331	OK	5353.84	899.938	0.168092	-2.57268	6.1863	6.15942e-10	1.46522e-08	yes	60s ribosomal protein l5
NCU11745	OK	267.061	1219.41	4.56604	2.19094	-6.18503	6.20894e-10	1.4754e-08	yes	hypothetical protein
NCU08535	OK	114.988	598.182	5.20213	2.3791	-6.1758	6.58295e-10	1.55508e-08	yes	acetyl-CoA carboxylase
NCU01331	OK	687.163	140.407	0.204329	-2.29104	6.17093	6.78895e-10	1.59942e-08	yes	snRNP and snoRNP protein
NCU04645	OK	320.873	70.5475	0.219861	-2.18534	6.16317	7.13012e-10	1.67263e-08	yes	DUF124 domain-containing protein
NCU08924	OK	39.2339	184.905	4.71289	2.23662	-6.15878	7.33088e-10	1.71516e-08	yes	acyl-CoA dehydrogenase
NCU00021	OK	91.7266	19.7291	0.215086	-2.21701	6.15001	7.74794e-10	1.80698e-08	yes	hypothetical protein
NCU03960	OK	200.626	24.0182	0.119716	-3.06231	6.13665	8.42792e-10	1.95624e-08	yes	hypothetical protein
NCU04732	OK	239.901	53.3597	0.222424	-2.16862	6.09059	1.12496e-09	2.56389e-08	yes	hypothetical protein
NCU02729	OK	64.991	10.7847	0.165941	-2.59125	6.06774	1.29726e-09	2.92778e-08	yes	transducin family protein
NCU00227	OK	104.755	18.0958	0.172744	-2.53329	6.06666	1.30599e-09	2.94447e-08	yes	mitochondrial cation transporter
NCU11699	OK	333.501	66.9327	0.200697	-2.31691	6.0618	1.34604e-09	3.02856e-08	yes	H/ACA ribonucleoprotein complex subunit 1
NCU05248	OK	232.445	49.0184	0.210882	-2.24549	6.05832	1.37551e-09	3.0854e-08	yes	hypothetical protein
NCU00602	OK	29.265	4.53138	0.15484	-2.69115	6.05661	1.39018e-09	3.11671e-08	yes	siroheme synthase
NCU10014	OK	69.917	11.8708	0.169784	-2.55823	6.05558	1.39915e-09	3.13523e-08	yes	hypothetical protein
NCU02546	OK	87.8227	17.2301	0.196192	-2.34966	6.05292	1.42248e-09	3.18427e-08	yes	nucleolar GTP-binding protein 2
NCU00315	OK	2942.4	602.406	0.204733	-2.28819	6.04754	1.47077e-09	3.28235e-08	yes	60S ribosomal protein L29
NCU01380	OK	27.92	147.676	5.28926	2.40306	-6.04083	1.53326e-09	3.40971e-08	yes	hypothetical protein
NCU08549	OK	1.16817	15.5968	13.3515	3.73893	-6.0386	1.55457e-09	3.45536e-08	yes	UDP-galactose 4-epimerase
NCU01066	OK	46.5845	216.196	4.64094	2.21442	-6.03523	1.58739e-09	3.52121e-08	yes	l-amino acid oxidase precursor
NCU01257	OK	99.6381	19.9924	0.20065	-2.31724	6.03303	1.60914e-09	3.56585e-08	yes	hypothetical protein
NCU08410	OK	184.631	37.8411	0.204955	-2.28662	6.02478	1.69343e-09	3.73198e-08	yes	50S ribosomal protein L24
NCU04058	OK	5.52821	40.5238	7.33037	2.87388	-6.01967	1.7477e-09	3.83623e-08	yes	hypothetical protein
NCU05132	OK	7.92739	1.17204	0.147847	-2.75782	6.01462	1.80314e-09	3.94613e-08	yes	hypothetical protein
NCU07352	OK	12.5211	0.271693	0.0216988	-5.52624	5.9904	2.09321e-09	4.52916e-08	yes	hypothetical protein
NCU05137	OK	27.0889	2.8974	0.106959	-3.22487	5.98451	2.17039e-09	4.68005e-08	yes	non-anchored cell wall protein 1
NCU01449	OK	19.8748	103.777	5.22154	2.38448	-5.97779	2.26183e-09	4.8468e-08	yes	GTP cyclohydrolase II, variant
NCU09521	OK	67.0638	11.696	0.174401	-2.51951	5.97699	2.27294e-09	4.86781e-08	yes	ribosome biogenesis protein
NCU05548	OK	396.81	90.0538	0.226944	-2.13959	5.97239	2.33804e-09	4.9975e-08	yes	phospho-2-dehydro-3-deoxyheptonate aldolase
NCU04945	OK	184.261	38.7457	0.210276	-2.24964	5.9712	2.3551e-09	5.02908e-08	yes	mitochondrial intermembrane space protein Mia40
NCU09109	OK	4689.12	965.294	0.205858	-2.28028	5.95198	2.6492e-09	5.59203e-08	yes	60S ribosomal protein L33
NCU02544	OK	8.62214	47.5599	5.51602	2.46363	-5.95173	2.65321e-09	5.5978e-08	yes	ABC transporter
NCU04872	OK	31.7152	4.77017	0.150406	-2.73306	5.93697	2.90344e-09	6.09653e-08	yes	hypothetical protein
NCU07386	OK	294.582	65.394	0.221989	-2.17144	5.93422	2.95243e-09	6.19644e-08	yes	Fe superoxide dismutase
NCU01552	OK	7433.01	1298.78	0.174731	-2.51679	5.93405	2.95561e-09	6.20015e-08	yes	ribosomal protein S28, variant
NCU09422	OK	78.9404	15.1162	0.191489	-2.38467	5.92693	3.08659e-09	6.45034e-08	yes	hypothetical protein
NCU09174	OK	6.22464	0.371425	0.0596701	-4.06685	5.92671	3.09061e-09	6.45568e-08	yes	hypothetical protein
NCU03388	OK	0.338321	9.77024	28.8786	4.85193	-5.9156	3.30665e-09	6.87108e-08	yes	stomatin family protein
NCU07240	OK	35.6484	169.215	4.74678	2.24695	-5.91552	3.30836e-09	6.8714e-08	yes	aflatoxin B1 aldehyde reductase member 2
NCU00223	OK	12.8095	61.7314	4.81919	2.26878	-5.90251	3.58019e-09	7.40804e-08	yes	bZIP transcription factor
NCU06034	OK	195.467	38.9072	0.199047	-2.32882	5.9007	3.61958e-09	7.479e-08	yes	hypothetical protein
NCU06432	OK	6418.17	1141.32	0.177826	-2.49146	5.90004	3.63418e-09	7.50565e-08	yes	40S ribosomal protein S12
NCU07546	OK	6.50889	33.5115	5.14857	2.36417	-5.89932	3.65009e-09	7.53497e-08	yes	multidrug resistance protein MDR
NCU04924	OK	54.3409	9.55916	0.175911	-2.50708	5.89239	3.80646e-09	7.82841e-08	yes	HAD-superfamily hydrolase
NCU09131	OK	57.4355	11.3207	0.197103	-2.34298	5.89067	3.84628e-09	7.90659e-08	yes	nucleolar protein 12
NCU03133	OK	41.7733	6.82094	0.163285	-2.61454	5.89049	3.85042e-09	7.91142e-08	yes	hypothetical protein
NCU07562	OK	9810.02	1827.32	0.186271	-2.42453	5.88663	3.94144e-09	8.08712e-08	yes	60S ribosomal protein L43
NCU04698	OK	64.2828	272.451	4.23832	2.08349	-5.87553	4.21494e-09	8.61617e-08	yes	spermine/spermidine synthase
NCU07375	OK	90.4009	18.9861	0.210021	-2.2514	5.87406	4.25257e-09	8.68906e-08	yes	MFS phosphate transporter
NCU05046	OK	40.0377	173.024	4.32153	2.11154	-5.87335	4.27082e-09	8.71826e-08	yes	calcium-transporting ATPase 3
NCU02811	OK	168.124	39.2857	0.233671	-2.09745	5.85568	4.75052e-09	9.58639e-08	yes	hypothetical protein
NCU00971	OK	6619.33	1271.84	0.19214	-2.37977	5.84964	4.92644e-09	9.9138e-08	yes	ribosomal protein S12
NCU05653	OK	14.912	1.04704	0.0702146	-3.83209	5.84957	4.92853e-09	9.9138e-08	yes	carbonic anhydrase
NCU01827	OK	5969.5	1177.05	0.197177	-2.34243	5.84606	5.03343e-09	1.01017e-07	yes	60S ribosomal protein L27
NCU03779	OK	4.73177	119.023	25.154	4.65272	-5.83044	5.52829e-09	1.09946e-07	yes	dihydroxyacetone kinase 1
NCU04171	OK	167.22	37.7424	0.225705	-2.14749	5.82673	5.65243e-09	1.12112e-07	yes	50S ribosomal protein L5
NCU11109	OK	71.7342	299.789	4.17916	2.06321	-5.81888	5.92418e-09	1.17132e-07	yes	ORM1
NCU00597	OK	54.7554	8.33003	0.152132	-2.71661	5.81626	6.01789e-09	1.18769e-07	yes	deoxyribose-phosphate aldolase 2
NCU02804	OK	401.247	86.6847	0.216038	-2.21064	5.81602	6.02642e-09	1.18834e-07	yes	mitochondrial 60S ribosomal protein L25
NCU09260	OK	0.536515	8.42125	15.6962	3.97234	-5.80752	6.34034e-09	1.24466e-07	yes	hypothetical protein
NCU06420	OK	422.486	94.9217	0.224674	-2.15409	5.80484	6.4427e-09	1.26363e-07	yes	hypothetical protein
NCU10498	OK	4831.58	955.604	0.197783	-2.33801	5.80151	6.57187e-09	1.28782e-07	yes	60S ribosomal protein L35
NCU01948	OK	4961.68	985.298	0.198582	-2.3322	5.7987	6.68299e-09	1.30843e-07	yes	ribosomal protein Srp1
NCU00575	OK	118.671	495.085	4.17191	2.0607	-5.79467	6.84537e-09	1.33784e-07	yes	glucokinase
NCU04021	OK	4.92571	25.2868	5.13364	2.35998	-5.79468	6.84524e-09	1.33784e-07	yes	ABC transporter
NCU00225	OK	1554.96	341.18	0.219414	-2.18828	5.78901	7.08024e-09	1.37824e-07	yes	hypothetical protein
NCU06431	OK	7205.96	1515.67	0.210336	-2.24923	5.77778	7.56941e-09	1.46697e-07	yes	40S ribosomal protein S22
NCU08627	OK	8539.93	1593.92	0.186643	-2.42165	5.77149	7.85722e-09	1.51874e-07	yes	ribosomal protein CRP7, variant
NCU04421	OK	9.8804	50.2383	5.08464	2.34615	-5.75877	8.47307e-09	1.62707e-07	yes	annexin XIV
NCU08358	OK	25.6903	104.967	4.08586	2.03064	-5.75216	8.81107e-09	1.68536e-07	yes	hypothetical protein
NCU09307	OK	27.4943	5.28677	0.192286	-2.37868	5.75113	8.86497e-09	1.69419e-07	yes	hypothetical protein
NCU11321	OK	115.608	24.7806	0.21435	-2.22195	5.74788	9.03705e-09	1.72415e-07	yes	ribosomal L1 domain-containing protein 1
NCU06651	OK	59.7515	256.046	4.28518	2.09935	-5.7477	9.04673e-09	1.72519e-07	yes	AN1-type zinc finger protein
NCU09458	OK	2.11994	17.8759	8.43227	3.07592	-5.73654	9.66293e-09	1.83001e-07	yes	MFS transporter
NCU00673	OK	234.412	1096.59	4.67805	2.22591	-5.73382	9.81934e-09	1.85724e-07	yes	serine protease p2
NCU07942	OK	58.9697	9.2508	0.156874	-2.67233	5.73352	9.83663e-09	1.85971e-07	yes	hypothetical protein
NCU06944	OK	0.740589	7.89598	10.6618	3.41437	-5.72268	1.04854e-08	1.96884e-07	yes	hypothetical protein
NCU06086	OK	367.759	88.7804	0.241409	-2.05045	5.7113	1.12114e-08	2.09621e-07	yes	regulatory protein suaprga1
NCU00634	OK	3642.3	744.731	0.204467	-2.29006	5.70166	1.18644e-08	2.20615e-07	yes	ribosomal protein L14
NCU02677	OK	157.716	710.036	4.50199	2.17057	-5.69984	1.1992e-08	2.22798e-07	yes	carbamoyl-phosphate synthase large subunit
NCU02511	OK	88.3472	20.1418	0.227985	-2.13299	5.6988	1.20651e-08	2.24015e-07	yes	tRNA (cytosine-5-)-methyltransferase NCL1
NCU08641	OK	3.30604	22.3932	6.77342	2.75989	-5.69119	1.26157e-08	2.34089e-07	yes	hypothetical protein
NCU09266	OK	14.1219	66.3311	4.69704	2.23175	-5.6887	1.28011e-08	2.37429e-07	yes	methylmalonate-semialdehyde dehydrogenase
NCU02159	OK	67.3306	12.2111	0.18136	-2.46306	5.68193	1.33187e-08	2.46511e-07	yes	hypothetical protein
NCU04036	OK	241.024	50.7756	0.210666	-2.24697	5.67378	1.39678e-08	2.57335e-07	yes	hypothetical protein
NCU08595	OK	94.0946	19.661	0.208949	-2.25878	5.6697	1.43051e-08	2.63108e-07	yes	ribosome biogenesis protein
NCU02075	OK	2940.05	600.276	0.204172	-2.29214	5.66551	1.46587e-08	2.68939e-07	yes	heat shock protein 70
NCU03732	OK	17.597	78.1281	4.43985	2.15051	-5.64125	1.68822e-08	3.06665e-07	yes	SIS1
NCU07547	OK	121.265	25.6649	0.211643	-2.2403	5.63187	1.78271e-08	3.22367e-07	yes	60S acidic ribosomal protein P0
NCU07295	OK	53.3744	10.4595	0.195965	-2.35134	5.62694	1.8344e-08	3.31033e-07	yes	mitochondrial import inner membrane translocase
NCU01107	OK	5.71632	43.154	7.54926	2.91634	-5.62631	1.84104e-08	3.32097e-07	yes	short-chain dehydrogenase
NCU02955	OK	121.733	29.175	0.239664	-2.06092	5.61852	1.926e-08	3.45864e-07	yes	elongation factor G 1
NCU04165	OK	56.7232	10.3702	0.182821	-2.4515	5.61426	1.97408e-08	3.52914e-07	yes	low-temperature viability protein ltv1
NCU09428	OK	7.27726	0.515164	0.0707909	-3.82029	5.6103	2.0198e-08	3.60649e-07	yes	hypothetical protein
NCU03038	OK	7020.74	1461.19	0.208125	-2.26448	5.60907	2.03411e-08	3.63056e-07	yes	40S ribosomal protein S13
NCU09505	OK	67.5917	13.4421	0.198872	-2.33009	5.60552	2.07634e-08	3.68949e-07	yes	hypothetical protein
NCU04122	OK	415.304	17.2281	0.0414831	-4.59134	5.60008	2.14257e-08	3.79338e-07	yes	malate dehydrogenase
NCU03738	OK	4347.61	918.697	0.211311	-2.24256	5.59865	2.1603e-08	3.81864e-07	yes	40S ribosomal protein S29
NCU00692	OK	197.48	48.5341	0.245767	-2.02463	5.5948	2.20878e-08	3.89808e-07	yes	chaperone dnaK
NCU03066	OK	85.8006	18.7783	0.21886	-2.19192	5.59419	2.21648e-08	3.90853e-07	yes	GTP-binding protein
NCU06376	OK	0.826814	9.31674	11.2682	3.49419	-5.58941	2.27843e-08	4.00654e-07	yes	hypothetical protein
NCU00475	OK	10254	1901.53	0.185443	-2.43096	5.58033	2.40067e-08	4.20471e-07	yes	40S ribosomal protein S18
NCU00258	OK	5814.44	1274.38	0.219175	-2.18984	5.57443	2.48338e-08	4.33234e-07	yes	40s ribosomal protein s7
NCU06892	OK	2115.67	493.941	0.233468	-2.0987	5.5654	2.61552e-08	4.54306e-07	yes	40S ribosomal protein S20
NCU01903,NCU11461	OK	49.4304	254.804	5.1548	2.36591	-5.56278	2.65517e-08	4.60104e-07	yes	#N/A
NCU04553	OK	14846.1	2356.23	0.15871	-2.65553	5.5535	2.80012e-08	4.82752e-07	yes	ubiquitin/ribosomal protein S27a
NCU12068	OK	8.33628	0.236899	0.0284178	-5.13706	5.54935	2.86736e-08	4.93571e-07	yes	hypothetical protein
NCU04736	OK	30.484	117.254	3.84641	1.94352	-5.53556	3.10234e-08	5.29056e-07	yes	plasma membrane calcium-transporting ATPase 3
NCU08820	OK	1.06348	10.9098	10.2586	3.35876	-5.53203	3.16548e-08	5.3853e-07	yes	hypothetical protein
NCU05828	OK	9.47392	44.0083	4.6452	2.21574	-5.52865	3.22704e-08	5.48198e-07	yes	hypothetical protein
NCU00059	OK	28.0513	4.92522	0.175579	-2.50981	5.5212	3.36697e-08	5.70429e-07	yes	hypothetical protein
NCU07712	OK	35.5077	7.44713	0.209733	-2.25337	5.52055	3.37937e-08	5.72309e-07	yes	ATP-dependent RNA helicase dbp-10
NCU06210	OK	2295.68	529.807	0.230784	-2.11538	5.51629	3.46234e-08	5.8389e-07	yes	hypothetical protein
NCU04273	OK	50.4631	9.73234	0.192861	-2.37437	5.51091	3.56978e-08	6.00629e-07	yes	RNA-binding protein
NCU09354	OK	6.11454	0.67859	0.11098	-3.17163	5.50709	3.64806e-08	6.12629e-07	yes	hypothetical protein
NCU02246	OK	32.4227	5.85142	0.180473	-2.47015	5.507	3.64998e-08	6.12719e-07	yes	hypothetical protein
NCU01489,NCU01490	OK	241.65	53.0952	0.219719	-2.18626	5.49685	3.86634e-08	6.46328e-07	yes	#N/A
NCU04552	OK	10357.6	2142.47	0.20685	-2.27335	5.49603	3.88432e-08	6.49087e-07	yes	40S ribosomal protein S26E
NCU06694	OK	138.923	528.243	3.80242	1.92692	-5.4883	4.05823e-08	6.7584e-07	yes	fatty acid elongase
NCU01966	OK	4571.49	972.774	0.212791	-2.23249	5.48045	4.24241e-08	7.04115e-07	yes	60S ribosomal protein L37, variant
NCU02122	OK	19.856	3.19705	0.161012	-2.63476	5.4477	5.10252e-08	8.36464e-07	yes	HCO3
NCU03500	OK	198.931	49.4621	0.248639	-2.00787	5.44223	5.26168e-08	8.59355e-07	yes	aminotransferase
NCU02954	OK	392.524	103.078	0.262603	-1.92904	5.44175	5.27605e-08	8.61383e-07	yes	homoisocitrate dehydrogenase
NCU08861	OK	212.549	52.6546	0.247729	-2.01316	5.43966	5.33814e-08	8.70552e-07	yes	hypothetical protein
NCU05493	OK	2.0268	13.7798	6.7988	2.76528	-5.43915	5.35358e-08	8.72747e-07	yes	hypothetical protein
NCU09094	OK	35.9173	5.59685	0.155826	-2.68199	5.43155	5.58654e-08	9.077e-07	yes	pre-rRNA-processing protein ipi-1
NCU03764	OK	62.0933	12.3154	0.198337	-2.33398	5.4308	5.61005e-08	9.10847e-07	yes	microtubule associated protein
NCU01949	OK	7373.21	1564.25	0.212153	-2.23682	5.42936	5.6555e-08	9.16875e-07	yes	40S ribosomal protein S9
NCU08923	OK	1614.22	410.665	0.254405	-1.97481	5.42508	5.79302e-08	9.37787e-07	yes	zinc knuckle domain-containing protein
NCU08898	OK	185.095	47.9699	0.259164	-1.94807	5.41665	6.07246e-08	9.80142e-07	yes	homoaconitase
NCU01722	OK	13.5257	55.1188	4.07512	2.02684	-5.41595	6.09644e-08	9.83651e-07	yes	hypothetical protein
NCU06187	OK	488.34	127.504	0.261097	-1.93735	5.41177	6.24059e-08	1.0047e-06	yes	adenylosuccinate lyase
NCU02703	OK	3.5626	26.1148	7.33026	2.87387	-5.41093	6.26982e-08	1.00867e-06	yes	hypothetical protein
NCU00838	OK	5.47853	35.2294	6.43045	2.68492	-5.40014	6.6588e-08	1.06735e-06	yes	3-dehydroshikimate dehydratase
NCU02905	OK	4301.15	964.996	0.224358	-2.15613	5.39616	6.80823e-08	1.08932e-06	yes	60S ribosomal protein L23
NCU04923	OK	102.156	23.6578	0.231585	-2.11039	5.39259	6.94486e-08	1.10836e-06	yes	Gld1
NCU04467	OK	19.6121	2.33784	0.119204	-3.0685	5.38779	7.13291e-08	1.13549e-06	yes	hypothetical protein
NCU01990	OK	24.9539	99.9928	4.0071	2.00256	-5.38677	7.17345e-08	1.14153e-06	yes	UPF0016 domain-containing protein
NCU09476	OK	9239.78	1769.26	0.191483	-2.38471	5.38176	7.37627e-08	1.17042e-06	yes	40S ribosomal protein S25
NCU04637	OK	21.8577	88.7171	4.05885	2.02107	-5.38178	7.37545e-08	1.17042e-06	yes	BAR adaptor protein RVS167
NCU02915	OK	2.16214	16.1965	7.49096	2.90515	-5.38113	7.40212e-08	1.17368e-06	yes	hypothetical protein
NCU00774	OK	4.04695	23.9421	5.91608	2.56464	-5.38085	7.41353e-08	1.17506e-06	yes	hypothetical protein
NCU03931	OK	6.8158	48.6221	7.13373	2.83466	-5.38014	7.44295e-08	1.1793e-06	yes	hypothetical protein
NCU07856,NCU07857	OK	4154.39	877.823	0.2113	-2.24263	5.3777	7.54434e-08	1.19408e-06	yes	#N/A
NCU07839	OK	195.803	52.4074	0.267654	-1.90156	5.37193	7.78984e-08	1.22852e-06	yes	ATP-dependent RNA helicase dbp-2
NCU09020	OK	15.258	2.26227	0.148268	-2.75372	5.36767	7.976e-08	1.25473e-06	yes	hypothetical protein
NCU00464	OK	7274.05	1649.33	0.226742	-2.14087	5.3636	8.15814e-08	1.28018e-06	yes	60S ribosomal protein L32
NCU05772	OK	290.855	72.3813	0.248857	-2.00661	5.35853	8.38998e-08	1.31469e-06	yes	TOM6
NCU08963	OK	3071.78	785.539	0.255728	-1.96732	5.35823	8.404e-08	1.31595e-06	yes	60S ribosomal protein L30
NCU03108	OK	14.2117	59.1109	4.15931	2.05635	-5.35468	8.57061e-08	1.33966e-06	yes	glutamate carboxypeptidase
NCU01317	OK	8589.09	1789.39	0.208333	-2.26304	5.33627	9.48793e-08	1.47259e-06	yes	60S ribosomal protein L12
NCU05123	OK	9.38901	45.7651	4.87433	2.2852	-5.33296	9.66251e-08	1.49708e-06	yes	capsule protein
NCU05495	OK	932.876	3579.9	3.83749	1.94016	-5.31597	1.06092e-07	1.63052e-06	yes	CVNH domain-containing protein
NCU09528	OK	42.8973	8.2373	0.192024	-2.38064	5.31531	1.06478e-07	1.63531e-06	yes	nucleolar protein 16
NCU01221	OK	4121.56	899.101	0.218146	-2.19664	5.31332	1.07644e-07	1.65265e-06	yes	60S ribosomal protein L16
NCU08433	OK	11.8017	1.38614	0.117453	-3.08985	5.30352	1.1359e-07	1.73546e-06	yes	hypothetical protein
NCU06743	OK	5173.66	1087.39	0.210178	-2.25031	5.29359	1.19938e-07	1.82674e-06	yes	hypothetical protein
NCU00931	OK	39.7787	8.16203	0.205186	-2.285	5.29341	1.20054e-07	1.82696e-06	yes	lysyl-tRNA synthetase
NCU01104	OK	61.2701	14.5371	0.237263	-2.07544	5.29228	1.20804e-07	1.83675e-06	yes	ATP-dependent RNA helicase MSS116
NCU11891	OK	2.54523	29.1489	11.4524	3.51757	-5.28819	1.23533e-07	1.8745e-06	yes	hypothetical protein
NCU04787	OK	28.5583	5.54779	0.194262	-2.36393	5.28683	1.24456e-07	1.88771e-06	yes	bfr-2
NCU07853	OK	59.3554	12.1602	0.204871	-2.28721	5.27964	1.29436e-07	1.95584e-06	yes	uricase
NCU07014	OK	2871.26	670.376	0.233478	-2.09864	5.27936	1.29633e-07	1.95748e-06	yes	40S ribosomal protein S17
NCU02744	OK	5322.63	1139.81	0.214144	-2.22335	5.27266	1.34458e-07	2.02409e-06	yes	60S ribosomal protein L9
NCU07108	OK	9.84693	0.446318	0.0453256	-4.46353	5.27149	1.35324e-07	2.03643e-06	yes	hypothetical protein
NCU04639	OK	4.54934	29.8129	6.55324	2.71221	-5.26521	1.40026e-07	2.10216e-06	yes	non-classical export protein Nce102
NCU06656	OK	10.5676	43.5632	4.12234	2.04347	-5.26477	1.40366e-07	2.10654e-06	yes	transcriptional activator protein acu-15
NCU01353	OK	80.0357	288.178	3.60062	1.84824	-5.2635	1.41337e-07	2.11895e-06	yes	mixed-linked glucanase
NCU07111	OK	16.6884	2.34084	0.140267	-2.83375	5.26079	1.43439e-07	2.14973e-06	yes	metallo-beta-lactamase domain-containing
NCU06226	OK	4176.49	962.265	0.2304	-2.11778	5.25746	1.46059e-07	2.18537e-06	yes	60S ribosomal protein L25
NCU04778	OK	2.025	15.8916	7.8477	2.97227	-5.24584	1.5557e-07	2.31655e-06	yes	carbonic anhydrase
NCU05804	OK	6276.83	1220.96	0.194519	-2.36202	5.2401	1.60486e-07	2.38411e-06	yes	60S ribosomal protein L19
NCU03768	OK	49.9935	9.59193	0.191864	-2.38185	5.23655	1.63607e-07	2.42721e-06	yes	lysophospholipase, variant 2
NCU02169	OK	61.2896	11.3071	0.184486	-2.43842	5.23465	1.65297e-07	2.44898e-06	yes	hypothetical protein
NCU00114	OK	270.636	71.0815	0.262646	-1.92881	5.23314	1.66657e-07	2.46829e-06	yes	30S ribosomal protein S10
NCU01905	OK	2.37658	16.6304	6.99762	2.80686	-5.23307	1.66716e-07	2.46833e-06	yes	sorbitol dehydrogenase
NCU03648	OK	0.594527	5.24563	8.8232	3.1413	-5.23161	1.68044e-07	2.48633e-06	yes	glutaminase A
NCU08990	OK	7894.36	1678.92	0.212673	-2.23329	5.22883	1.70584e-07	2.52053e-06	yes	60S ribosomal protein L39
NCU06130	OK	89.4122	20.8625	0.233329	-2.09956	5.2261	1.73127e-07	2.55466e-06	yes	hypothetical protein
NCU06908	OK	7.15797	29.0344	4.05623	2.02014	-5.21751	1.81346e-07	2.66879e-06	yes	hypothetical protein
NCU06468	OK	7.0807	1.6448	0.232293	-2.10598	5.216	1.8283e-07	2.68884e-06	yes	midasin
NCU00431	OK	257.256	70.539	0.274198	-1.86671	5.21404	1.84774e-07	2.7129e-06	yes	mitochondrial import receptor subunit Tom22
NCU05202	OK	54.1829	11.544	0.213056	-2.2307	5.20843	1.90441e-07	2.78866e-06	yes	hypothetical protein
NCU04669	OK	2.05888	13.9656	6.78311	2.76194	-5.208	1.90883e-07	2.7942e-06	yes	hypothetical protein
NCU09250	OK	131.886	27.6534	0.209677	-2.25377	5.20243	1.967e-07	2.87171e-06	yes	hypothetical protein
NCU09694	OK	6.33731	31.4674	4.96542	2.31191	-5.20139	1.97801e-07	2.88492e-06	yes	hypothetical protein
NCU08171	OK	25.0677	4.10062	0.163582	-2.61191	5.19412	2.05687e-07	2.993e-06	yes	anchored cell wall protein 12
NCU08957	OK	24.0199	85.3437	3.55304	1.82905	-5.19256	2.07424e-07	3.01528e-06	yes	hypothetical protein
NCU02707	OK	6585.74	1419.24	0.215502	-2.21422	5.19172	2.08359e-07	3.02688e-06	yes	60S ribosomal protein L6
NCU03703	OK	4645.39	994.38	0.214057	-2.22393	5.17935	2.22657e-07	3.21549e-06	yes	60S ribosomal protein L17
NCU07182	OK	8762.42	2065.3	0.2357	-2.08498	5.17783	2.24479e-07	3.23968e-06	yes	40S ribosomal protein S24
NCU00618	OK	3383.98	836.292	0.247133	-2.01664	5.17687	2.25642e-07	3.25327e-06	yes	40S ribosomal protein S27
NCU04368	OK	11.5805	51.4833	4.44569	2.15241	-5.16686	2.38064e-07	3.42029e-06	yes	glutathione S-transferase Gst3
NCU08372	OK	0.519639	4.92401	9.47583	3.24425	-5.1629	2.43148e-07	3.48737e-06	yes	triacylglycerol lipase
NCU08344	OK	3809.88	826.715	0.216992	-2.20428	5.15734	2.50483e-07	3.58093e-06	yes	60s ribosomal protein
NCU06047	OK	6176.23	1389.46	0.224969	-2.1522	5.14967	2.6095e-07	3.71489e-06	yes	40S ribosomal protein S2
NCU03988	OK	11082	2389.33	0.215605	-2.21353	5.14726	2.6432e-07	3.75801e-06	yes	60S ribosomal protein L18
NCU01786	OK	69.8723	17.281	0.247323	-2.01553	5.14663	2.65205e-07	3.76815e-06	yes	ribose-phosphate pyrophosphokinase II
NCU10069	OK	221.964	54.4612	0.245361	-2.02702	5.14291	2.70508e-07	3.83238e-06	yes	hypothetical protein
NCU11555	OK	0.0974475	4.65713	47.7912	5.57867	-5.13991	2.74869e-07	3.88915e-06	yes	NACHT domain-containing protein
NCU00979	OK	9833.95	2002.11	0.203592	-2.29625	5.13977	2.75079e-07	3.88982e-06	yes	60S acidic ribosomal protein P2
NCU04412	OK	198.919	53.1665	0.267277	-1.90359	5.13645	2.79976e-07	3.95379e-06	yes	hypothetical protein
NCU03396	OK	258.692	72.0478	0.278508	-1.84421	5.12922	2.90939e-07	4.09547e-06	yes	nucleolar protein nop-58
NCU11733	OK	21.3471	1.64286	0.0769594	-3.69975	5.12552	2.96715e-07	4.17011e-06	yes	hypothetical protein
NCU05032	OK	4035.66	984.013	0.24383	-2.03606	5.12377	2.99481e-07	4.20764e-06	yes	60S ribosomal protein L40, variant
NCU05387	OK	34.8495	126.727	3.63641	1.86251	-5.11849	3.07997e-07	4.31764e-06	yes	hydrolase
NCU06785	OK	774.253	3446.27	4.45109	2.15416	-5.11726	3.10007e-07	4.34305e-06	yes	ATP-citrate synthase subunit 1
NCU00240	OK	2.42172	14.125	5.83263	2.54414	-5.11087	3.20685e-07	4.4784e-06	yes	hypothetical protein
NCU02819	OK	39.0506	8.93564	0.228822	-2.1277	5.1082	3.25247e-07	4.53349e-06	yes	high mobility group protein
NCU00881	OK	277.936	76.4249	0.274973	-1.86264	5.10703	3.27261e-07	4.55723e-06	yes	hypothetical protein
NCU00706	OK	6284.52	1412.12	0.224698	-2.15394	5.10673	3.27787e-07	4.56311e-06	yes	60S ribosomal protein L44
NCU00468	OK	67.2356	14.9802	0.222802	-2.16617	5.10625	3.28618e-07	4.57324e-06	yes	prephenate dehydrogenase
NCU00378	OK	32.914	120.156	3.6506	1.86814	-5.10333	3.33725e-07	4.6427e-06	yes	aldehyde dehydrogenase
NCU01121	OK	68.8595	15.2591	0.221598	-2.17398	5.09849	3.42367e-07	4.75105e-06	yes	hypothetical protein
NCU06364	OK	23.1556	3.72843	0.161016	-2.63472	5.09759	3.44008e-07	4.77082e-06	yes	GDSL lipase/acylhydrolase
NCU01973	OK	0.428706	3.67113	8.56328	3.09816	-5.09097	3.56242e-07	4.92343e-06	yes	hypothetical protein
NCU02090	OK	362.517	102.612	0.283054	-1.82085	5.0902	3.57684e-07	4.94181e-06	yes	adenine phosphoribosyltransferase
NCU04348	OK	33.9827	8.65042	0.254554	-1.97396	5.084	3.69565e-07	5.09796e-06	yes	ribosome biogenesis protein
NCU00884	OK	52.2826	186.349	3.56426	1.83361	-5.07431	3.88902e-07	5.33795e-06	yes	NAD dependent epimerase/dehydratase
NCU03230	OK	169.289	45.9437	0.271392	-1.88155	5.07098	3.95764e-07	5.42537e-06	yes	mitochondrial ribosomal protein subunit S18
NCU04045	OK	8.73051	40.0424	4.58649	2.19739	-5.06584	4.06609e-07	5.55847e-06	yes	hypothetical protein
NCU07826	OK	1856.17	511.002	0.275299	-1.86093	5.06347	4.117e-07	5.62108e-06	yes	40S ribosomal protein S19
NCU06911	OK	28.598	0.345312	0.0120747	-6.37187	5.06331	4.12031e-07	5.62386e-06	yes	hypothetical protein
NCU03702	OK	383.42	109.503	0.285595	-1.80796	5.06292	4.1288e-07	5.63195e-06	yes	rRNA 2'-O-methyltransferase fibrillarin
NCU07221	OK	46.9579	12.5386	0.267018	-1.90499	5.06235	4.14128e-07	5.64723e-06	yes	two-component system protein A
NCU06464	OK	3254.92	891.775	0.273978	-1.86787	5.06139	4.16209e-07	5.67209e-06	yes	hypothetical protein
NCU00137	OK	379.961	103.439	0.272236	-1.87708	5.06115	4.16744e-07	5.67762e-06	yes	ssDNA binding protein, variant
NCU04779	OK	3917.02	925.227	0.236207	-2.08188	5.05866	4.22222e-07	5.74598e-06	yes	60S ribosomal protein L8
NCU03805,NCU03806	OK	5940.73	1213.9	0.204335	-2.29098	5.05838	4.22842e-07	5.7518e-06	yes	#N/A
NCU09760	OK	1.16495	6.85423	5.88371	2.55673	-5.05566	4.28908e-07	5.82173e-06	yes	hypothetical protein
NCU07864	OK	49.6802	11.3814	0.229093	-2.126	5.05008	4.41625e-07	5.97592e-06	yes	60S ribosome biogenesis protein Mak11
NCU08977	OK	31.5673	117.428	3.71993	1.89528	-5.04145	4.62012e-07	6.2269e-06	yes	long chain fatty alcohol oxidase
NCU05207	OK	2.05819	14.6802	7.13258	2.83442	-5.03955	4.66635e-07	6.27385e-06	yes	MFS multidrug transporter
NCU03008	OK	115.239	22.4942	0.195196	-2.357	5.03854	4.69101e-07	6.29849e-06	yes	hypothetical protein
NCU07830	OK	4772.41	1254.87	0.262943	-1.92718	5.0385	4.69183e-07	6.29849e-06	yes	40S ribosomal protein S14
NCU01901	OK	5.09354	21.3414	4.1899	2.06692	-5.03641	4.74343e-07	6.36195e-06	yes	hypothetical protein
NCU06923	OK	161.809	44.859	0.277234	-1.85082	5.03618	4.74902e-07	6.36751e-06	yes	methionine aminopeptidase 1
NCU07405,NCU11512	OK	23.8999	4.66186	0.195058	-2.35803	5.03411	4.80081e-07	6.42911e-06	yes	#N/A
NCU11621	OK	36.6235	3.88868	0.10618	-3.23542	5.03286	4.83204e-07	6.46701e-06	yes	hypothetical protein
NCU02512	OK	0.854557	8.18449	9.57747	3.25964	-5.03249	4.84153e-07	6.47774e-06	yes	hypothetical protein
NCU04848	OK	2.16578	12.0564	5.56677	2.47685	-5.02418	5.056e-07	6.72992e-06	yes	hypothetical protein
NCU04360	OK	24.8157	103.894	4.18662	2.06578	-5.02196	5.11472e-07	6.79781e-06	yes	hypothetical protein
NCU00635	OK	2729.55	739.553	0.270943	-1.88394	5.01994	5.16864e-07	6.85705e-06	yes	nascent polypeptide-associated complex subunit
NCU00303,NCU00304	OK	149.423	32.0313	0.214367	-2.22185	5.01695	5.24986e-07	6.95642e-06	yes	#N/A
NCU09245	OK	13.2223	2.18767	0.165453	-2.59551	5.01573	5.28331e-07	6.99443e-06	yes	hypothetical protein
NCU08620	OK	6502.07	1511.59	0.232478	-2.10483	5.01176	5.39358e-07	7.12328e-06	yes	40S ribosomal protein S16
NCU06334	OK	22.0416	5.11994	0.232285	-2.10603	5.0111	5.41188e-07	7.14531e-06	yes	hypothetical protein
NCU07618	OK	0.588311	3.94868	6.71189	2.74672	-5.01063	5.42532e-07	7.1609e-06	yes	hypothetical protein
NCU05601	OK	58.5791	13.5528	0.231359	-2.1118	5.00644	5.54459e-07	7.30301e-06	yes	cytochrome c heme lyase
NCU12074	OK	5.32991	28.14	5.27964	2.40044	-5.00148	5.68914e-07	7.47328e-06	yes	5-nitroimidazole antibiotic resistance protein
NCU00403	OK	0.917936	6.5541	7.14004	2.83593	-4.99616	5.84845e-07	7.66941e-06	yes	dTDP-D-glucose 4,6-dehydratase
NCU00371	OK	128.719	35.756	0.277783	-1.84797	4.99421	5.90768e-07	7.73957e-06	yes	mitochondrial import inner membrane translocase
NCU02509	OK	3930.51	936.593	0.238288	-2.06922	4.99182	5.98124e-07	7.8243e-06	yes	60S ribosomal protein L11
NCU08552	OK	356.348	95.866	0.269024	-1.8942	4.99141	5.99395e-07	7.83859e-06	yes	50S ribosomal protein L14
NCU08518	OK	70.5688	18.3772	0.260415	-1.94111	4.98875	6.07724e-07	7.93339e-06	yes	hypothetical protein
NCU04216	OK	77.1851	20.7886	0.269334	-1.89253	4.98868	6.07936e-07	7.9338e-06	yes	amidophosphoribosyltransferase
NCU10220	OK	67.8889	14.2404	0.20976	-2.25319	4.98825	6.09278e-07	7.94896e-06	yes	POS9-activating factor FAP7
NCU06382	OK	5.39928	0.894413	0.165654	-2.59375	4.98618	6.15835e-07	8.02974e-06	yes	ABC transporter
NCU08352	OK	159.806	45.6643	0.285748	-1.80718	4.98321	6.25372e-07	8.14445e-06	yes	thioredoxin-disulfide reductase
NCU05717	OK	566.131	133.182	0.235249	-2.08773	4.98237	6.28109e-07	8.17284e-06	yes	37S ribosomal protein Mrp17
NCU07829	OK	5204.79	1255.56	0.241232	-2.05151	4.97933	6.38063e-07	8.29011e-06	yes	60S ribosomal protein L7
NCU02226	OK	78.0635	19.0344	0.243832	-2.03604	4.97806	6.42254e-07	8.33768e-06	yes	methylthioribose-1-phosphate isomerase
NCU00263	OK	9.54397	40.0003	4.19116	2.06735	-4.97674	6.46625e-07	8.38404e-06	yes	serin endopeptidase
NCU03669	OK	57.98	15.8991	0.274217	-1.86661	4.96812	6.7606e-07	8.71692e-06	yes	AdoMet-dependent rRNA methyltransferase spb1
NCU08943	OK	13.1118	64.3482	4.90766	2.29504	-4.96669	6.81063e-07	8.77628e-06	yes	3-oxoacyl-(acyl-carrier-protein) reductase
NCU09955	OK	5.99924	0.322362	0.0537338	-4.21802	4.96395	6.90755e-07	8.88297e-06	yes	hypothetical protein
NCU08216	OK	80.9537	22.1385	0.273471	-1.87054	4.9621	6.97339e-07	8.95457e-06	yes	cystathionine beta-synthase
NCU07063	OK	16.0173	61.7487	3.85513	1.94678	-4.96092	7.01588e-07	8.9934e-06	yes	hypothetical protein
NCU03117	OK	568.093	165.856	0.291952	-1.77619	4.9589	7.08953e-07	9.07459e-06	yes	inosine-5'-monophosphate dehydrogenase IMD2
NCU01776	OK	6172.39	1568.79	0.254162	-1.97618	4.95179	7.35338e-07	9.3796e-06	yes	60S ribosomal protein L15
NCU07560	OK	174.89	49.6873	0.284106	-1.8155	4.93964	7.82668e-07	9.92581e-06	yes	50S ribosomal subunit L30
NCU02110	OK	129.118	37.0502	0.286948	-1.80113	4.93436	8.0412e-07	1.01773e-05	yes	NADPH oxidase 1
NCU09886	OK	5.79359	29.8621	5.15433	2.36579	-4.93415	8.05e-07	1.01856e-05	yes	hypothetical protein
NCU02477	OK	85.5539	22.1813	0.259267	-1.94749	4.93316	8.09108e-07	1.02287e-05	yes	ribosome biogenesis protein Sqt1
NCU07231	OK	0.314595	6.28644	19.9826	4.32068	-4.93204	8.13771e-07	1.02837e-05	yes	hypothetical protein
NCU06699	OK	39.3684	134.48	3.41594	1.77228	-4.93098	8.18163e-07	1.03284e-05	yes	cation diffusion facilitator 1
NCU03380	OK	32.7466	7.51254	0.229414	-2.12397	4.92769	8.32069e-07	1.04799e-05	yes	ATP-dependent rRNA helicase spb-4
NCU03565	OK	4270.46	1083.25	0.253661	-1.97902	4.91751	8.76526e-07	1.09989e-05	yes	ribosomal protein L26
NCU03497	OK	22.0758	3.98947	0.180717	-2.46819	4.91646	8.81223e-07	1.10484e-05	yes	plasma membrane iron permease
NCU05554	OK	6567.25	1568.31	0.238808	-2.06608	4.91287	8.97532e-07	1.12305e-05	yes	60S ribosomal protein L13
NCU03961	OK	66.277	9.85048	0.148626	-2.75024	4.90718	9.23961e-07	1.15382e-05	yes	WD repeat protein
NCU08402	OK	111.608	28.8089	0.258126	-1.95385	4.90233	9.47087e-07	1.17969e-05	yes	zinc-binding alcohol dehydrogenase
NCU01290	OK	277.947	81.7626	0.294166	-1.7653	4.90201	9.48589e-07	1.18123e-05	yes	centromere/microtubule-binding protein CBF5
NCU05289	OK	84.9306	23.3337	0.274738	-1.86387	4.89732	9.71547e-07	1.20709e-05	yes	nucleolar GTP-binding protein 1
NCU00017	OK	0.343086	4.71256	13.7358	3.77987	-4.88935	1.01171e-06	1.25064e-05	yes	hypothetical protein
NCU04016	OK	44.6831	154.738	3.46301	1.79203	-4.88795	1.01893e-06	1.2585e-05	yes	phosphoglycerate mutase
NCU01275	OK	8.37866	37.7782	4.50886	2.17276	-4.87647	1.08001e-06	1.32958e-05	yes	oxidoreductase
NCU07253	OK	250.797	824.634	3.28805	1.71723	-4.86998	1.11612e-06	1.37085e-05	yes	1,3-beta-glucanosyltransferase gel1
NCU04757	OK	21.4282	72.7061	3.39301	1.76257	-4.86294	1.15657e-06	1.41462e-05	yes	hypothetical protein
NCU09646	OK	37.1335	131.656	3.54548	1.82598	-4.85228	1.22049e-06	1.48454e-05	yes	3-ketoacyl-CoA thiolase
NCU05627	OK	41.4862	142.091	3.42502	1.77611	-4.85008	1.23414e-06	1.49878e-05	yes	high affinity glucose transporter ght1
NCU11237	OK	42.0377	196.385	4.67164	2.22393	-4.84815	1.24621e-06	1.51166e-05	yes	prenylated Rab acceptor 1
NCU05786	OK	149.355	44.1606	0.295675	-1.75792	4.84344	1.2761e-06	1.54367e-05	yes	hypothetical protein
NCU07388	OK	24.7267	5.2137	0.210853	-2.24569	4.83853	1.30805e-06	1.57928e-05	yes	hypothetical protein
NCU00520	OK	68.4267	19.0377	0.27822	-1.8457	4.83783	1.31261e-06	1.58391e-05	yes	oxidoreductase
NCU09647	OK	81.7647	21.3401	0.260994	-1.93791	4.83415	1.33717e-06	1.61035e-05	yes	hypothetical protein
NCU05917	OK	80.6611	19.6575	0.243705	-2.0368	4.83347	1.34173e-06	1.61462e-05	yes	hypothetical protein
NCU05555	OK	3.13858	15.7425	5.0158	2.32648	-4.83195	1.35199e-06	1.62563e-05	yes	hypothetical protein
NCU07112	OK	289.782	86.2744	0.297722	-1.74796	4.83088	1.3593e-06	1.63308e-05	yes	hypothetical protein
NCU09259	OK	12.775	47.4957	3.71786	1.89447	-4.82784	1.38019e-06	1.65592e-05	yes	hypothetical protein
NCU10521	OK	43.6806	157.424	3.60398	1.84959	-4.82575	1.39479e-06	1.67162e-05	yes	hypothetical protein
NCU02605	OK	192.184	55.8601	0.290659	-1.7826	4.82324	1.41243e-06	1.69001e-05	yes	DNA-directed RNA polymerase I/II/III subunit 10
NCU04374	OK	3.38273	18.6313	5.50777	2.46147	-4.82233	1.4189e-06	1.69636e-05	yes	MFS transporter
NCU02813	OK	408.525	125.005	0.305991	-1.70843	4.81884	1.44395e-06	1.72396e-05	yes	eukaryotic translation initiation factor 3
NCU04181	OK	446.682	128.994	0.288783	-1.79195	4.81469	1.47426e-06	1.75552e-05	yes	TOM7, variant
NCU00930	OK	205.805	57.2117	0.27799	-1.84689	4.81264	1.48948e-06	1.77112e-05	yes	mitochondrial import inner membrane translocase
NCU09841	OK	215.61	57.9535	0.268789	-1.89546	4.81007	1.50877e-06	1.79138e-05	yes	phosphotyrosine protein phosphatase
NCU02046	OK	59.6899	16.7775	0.281078	-1.83096	4.80556	1.54322e-06	1.82762e-05	yes	hypothetical protein
NCU04503	OK	67.9075	18.5772	0.273566	-1.87004	4.80472	1.54969e-06	1.83479e-05	yes	ribosome biogenesis protein Ssf2
NCU05301	OK	121.389	36.398	0.299846	-1.73771	4.79859	1.5979e-06	1.88832e-05	yes	methyltransferase
NCU02127	OK	3.62724	19.2592	5.3096	2.40861	-4.79667	1.61326e-06	1.90493e-05	yes	methylcrotonoyl-CoA carboxylase subunit beta
NCU03714	OK	13.7543	51.3504	3.73341	1.90049	-4.7942	1.63326e-06	1.927e-05	yes	thioredoxin
NCU09954	OK	3.04238	0.214386	0.0704665	-3.82692	4.78785	1.68575e-06	1.98335e-05	yes	hypothetical protein
NCU04150	OK	102.929	28.1466	0.273456	-1.87062	4.78499	1.70995e-06	2.0078e-05	yes	ribosomal large subunit biogenesis protein
NCU02181	OK	7907.98	1880.36	0.23778	-2.0723	4.77984	1.75435e-06	2.05282e-05	yes	40S ribosomal protein S4
NCU05777	OK	25.4669	84.0614	3.30081	1.72282	-4.77753	1.77465e-06	2.07327e-05	yes	ubiquitin carboxyl-terminal hydrolase 14
NCU10809	OK	0.204325	4.27943	20.9442	4.38848	-4.76961	1.84579e-06	2.14941e-05	yes	hypothetical protein
NCU09089	OK	4514.24	1089.41	0.241327	-2.05094	4.7684	1.85696e-06	2.16026e-05	yes	hypothetical protein, variant
NCU04317	OK	119.419	31.3531	0.262547	-1.92935	4.75382	1.99605e-06	2.30682e-05	yes	DUF431 domain-containing protein
NCU00205	OK	1.72058	7.66303	4.45375	2.15502	-4.74032	2.13386e-06	2.44746e-05	yes	hypothetical protein
NCU07235	OK	18.8894	0	0	-1,79769e+308	-1,79769e+308	2.16942e-06	2.48436e-05	yes	hypothetical protein
NCU02632	OK	27.6645	5.06963	0.183254	-2.44808	4.73665	2.17278e-06	2.48692e-05	yes	sulfate transporter
NCU08947	OK	1888.6	588.646	0.311684	-1.68184	4.73544	2.18582e-06	2.50054e-05	yes	ubiquinol-cytochrome-c reductase chain VIII
NCU02765	OK	123.11	32.3045	0.262404	-1.93014	4.73491	2.19151e-06	2.50576e-05	yes	RNA binding protein
NCU04289	OK	66.3374	211.025	3.18109	1.66952	-4.7322	2.22105e-06	2.53689e-05	yes	hypothetical protein
NCU07041	OK	79.4667	20.6391	0.25972	-1.94497	4.73073	2.23714e-06	2.55461e-05	yes	ribosomal RNA assembly protein mis3
NCU00977	OK	99.5334	28.2694	0.284019	-1.81594	4.73027	2.24222e-06	2.55908e-05	yes	aconitate hydratase
NCU00198	OK	473.002	135.878	0.287267	-1.79953	4.72494	2.30186e-06	2.61562e-05	yes	mitochondrial import inner membrane translocase
NCU00983	OK	52.2339	169.649	3.24787	1.69949	-4.72422	2.30995e-06	2.62279e-05	yes	integral membrane protein
NCU07670	OK	106.562	30.9905	0.290821	-1.7818	4.72374	2.31547e-06	2.62838e-05	yes	CYT-19 DEAD-box protein
NCU08980	OK	400.564	124.076	0.309753	-1.69081	4.72022	2.35595e-06	2.66882e-05	yes	alternative NADH-dehydrogenase
NCU00472	OK	32.5248	106.213	3.2656	1.70735	-4.71371	2.43243e-06	2.74839e-05	yes	CDC37
NCU09295	OK	64.6834	17.5347	0.271085	-1.88318	4.69366	2.68364e-06	3.00907e-05	yes	hypothetical protein
NCU10852	OK	3.80287	18.2638	4.80264	2.26383	-4.69021	2.7292e-06	3.04851e-05	yes	exochitinase
NCU04695	OK	12.5495	1.20663	0.0961496	-3.37857	4.68838	2.7537e-06	3.07198e-05	yes	methyltransferase-UbiE family protein
NCU08663	OK	85.2394	24.3396	0.285544	-1.80822	4.68587	2.78776e-06	3.10683e-05	yes	nonsense-mediated mRNA decay protein 3
NCU05233	OK	51.4439	13.3857	0.2602	-1.94231	4.68409	2.81211e-06	3.13158e-05	yes	p60 domain-containing protein
NCU03241	OK	203.448	64.2368	0.315741	-1.66319	4.68094	2.85556e-06	3.17916e-05	yes	FK506-binding protein 4
NCU07408	OK	4968.79	1190.02	0.239499	-2.06191	4.6779	2.89834e-06	3.22191e-05	yes	60S ribosomal protein P0, variant
NCU02579	OK	1.88441	12.0336	6.38587	2.67489	-4.67183	2.98531e-06	3.3094e-05	yes	FAS1 domain-containing protein
NCU01650	OK	279.812	83.4609	0.298275	-1.74528	4.66996	3.01258e-06	3.3371e-05	yes	hypothetical protein
NCU03177	OK	110.638	31.2351	0.282318	-1.8246	4.66621	3.06805e-06	3.38832e-05	yes	sco1
NCU08700	OK	1.24688	6.86157	5.50299	2.46022	-4.66513	3.08421e-06	3.40532e-05	yes	hypothetical protein
NCU07840	OK	0.290484	3.08682	10.6265	3.40959	-4.66463	3.09175e-06	3.41192e-05	yes	hypothetical protein
NCU09296	OK	0.643089	4.79267	7.45258	2.89774	-4.66281	3.1192e-06	3.43447e-05	yes	hypothetical protein
NCU07954	OK	346.944	110.447	0.318342	-1.65135	4.66042	3.15568e-06	3.46944e-05	yes	hypothetical protein
NCU08893	OK	196.446	53.2307	0.270969	-1.8838	4.66011	3.16036e-06	3.47371e-05	yes	60S ribosomal protein L1
NCU03150	OK	4947.32	1157.92	0.23405	-2.09511	4.65563	3.22986e-06	3.54302e-05	yes	60S ribosomal protein L24
NCU06619	OK	288.946	92.8363	0.321293	-1.63804	4.65022	3.31584e-06	3.62921e-05	yes	neutral amino acid permease
NCU11495	OK	4.08558	20.8	5.09108	2.34797	-4.64426	3.41291e-06	3.72342e-05	yes	hypothetical protein
NCU08500	OK	5616.12	1475.64	0.262751	-1.92824	4.64088	3.46922e-06	3.77643e-05	yes	40S ribosomal protein S8
NCU02094	OK	4.82493	22.6826	4.70113	2.23301	-4.63975	3.48824e-06	3.79411e-05	yes	hypothetical protein
NCU07439	OK	86.6935	322.674	3.72201	1.89608	-4.63848	3.50981e-06	3.81496e-05	yes	hypothetical protein
NCU06414	OK	1.44884	7.64969	5.27987	2.4005	-4.63543	3.56202e-06	3.86503e-05	yes	hypothetical protein
NCU01516	OK	185.679	57.9378	0.312032	-1.68023	4.62823	3.68813e-06	3.98968e-05	yes	mitochondrial co-chaperone GrpE
NCU08556	OK	2.6712	13.6448	5.10812	2.3528	-4.62511	3.74408e-06	4.04563e-05	yes	hypothetical protein
NCU00442	OK	3.82501	16.4882	4.31063	2.1079	-4.62409	3.76243e-06	4.06346e-05	yes	hypothetical protein
NCU02560	OK	41.1877	9.6196	0.233555	-2.09817	4.62077	3.82309e-06	4.11787e-05	yes	hypothetical protein
NCU05069	OK	0.230114	3.44409	14.9669	3.9037	-4.62059	3.82651e-06	4.12055e-05	yes	FAD dependent oxidoreductase
NCU01524	OK	75.4449	21.8711	0.289895	-1.7864	4.61847	3.86584e-06	4.16085e-05	yes	ribosome biogenesis protein BRX1
NCU11752,NCU11753	OK	143.554	43.1997	0.30093	-1.7325	4.61803	3.87403e-06	4.16865e-05	yes	#N/A
NCU05810	OK	4604.64	1235.55	0.268327	-1.89794	4.61741	3.88556e-06	4.18004e-05	yes	guanine nucleotide-binding protein subunit
NCU01102	OK	210.927	67.3325	0.319222	-1.64737	4.61504	3.93018e-06	4.22391e-05	yes	mitochondrial export translocase Oxa1
NCU01638	OK	32.4384	9.88803	0.304825	-1.71395	4.61349	3.95964e-06	4.25246e-05	yes	DNA-directed RNA polymerase I subunit RPA1
NCU01983	OK	148.574	45.401	0.305578	-1.71039	4.6129	3.97083e-06	4.26136e-05	yes	hypothetical protein
NCU01697	OK	62.9252	17.045	0.270877	-1.88429	4.61254	3.97785e-06	4.26681e-05	yes	hypothetical protein
NCU03944	OK	44.8754	141.306	3.14885	1.65482	-4.60928	4.04058e-06	4.3286e-05	yes	WD repeat containing protein 2
NCU08292	OK	3.67078	16.6693	4.54108	2.18304	-4.60514	4.12191e-06	4.40203e-05	yes	hypothetical protein
NCU04786	OK	1.43077	7.04491	4.92386	2.29979	-4.60461	4.1324e-06	4.41217e-05	yes	SNF2 family helicase/ATPase
NCU04907	OK	72.1004	20.116	0.279	-1.84166	4.60371	4.15027e-06	4.4291e-05	yes	hypothetical protein
NCU01378	OK	7.16308	34.1783	4.77145	2.25443	-4.59722	4.28169e-06	4.5572e-05	yes	acetoacetyl-CoA synthase
NCU12023	OK	219.428	70.3594	0.320649	-1.64093	4.5954	4.31915e-06	4.59374e-05	yes	37S ribosomal protein MRP4
NCU02533	OK	68.4237	19.3679	0.283058	-1.82083	4.59182	4.39401e-06	4.66772e-05	yes	DNA-directed RNA polymerase I and III
NCU06632	OK	208.953	66.437	0.317952	-1.65312	4.58989	4.43478e-06	4.70649e-05	yes	outer mitochondrial membrane translocase 20
NCU03102	OK	4013.77	1089.02	0.271321	-1.88193	4.58977	4.43737e-06	4.70811e-05	yes	40S ribosomal protein S11
NCU04504	OK	50.534	12.9622	0.256505	-1.96295	4.58886	4.45668e-06	4.72631e-05	yes	ATP-dependent rRNA helicase rrp-3
NCU08364	OK	72.5801	21.772	0.299972	-1.7371	4.57962	4.65831e-06	4.91528e-05	yes	choline sulfatase
NCU01201	OK	97.8896	26.5203	0.270921	-1.88406	4.57629	4.73302e-06	4.98813e-05	yes	trm-112
NCU01761	OK	265.565	81.2863	0.306088	-1.70798	4.5735	4.79642e-06	5.04529e-05	yes	hypothetical protein
NCU05638	OK	11.7891	40.5327	3.43815	1.78163	-4.57328	4.80148e-06	5.0482e-05	yes	hypothetical protein
NCU02943	OK	130.454	41.9225	0.321358	-1.63775	4.57321	4.80316e-06	5.04876e-05	yes	mitochondrial import inner membrane translocase
NCU03233	OK	2452.33	796.493	0.32479	-1.62242	4.57298	4.80843e-06	5.0531e-05	yes	hypothetical protein
NCU06721	OK	19.1166	3.89898	0.203958	-2.29365	4.57263	4.81631e-06	5.06017e-05	yes	peptide chain release factor 1
NCU09692	OK	9.78569	1.47707	0.150942	-2.72793	4.5637	5.02598e-06	5.25663e-05	yes	phosphatidic acid phosphatase beta
NCU08093	OK	1136.82	375.378	0.3302	-1.59858	4.56288	5.04575e-06	5.2748e-05	yes	hypothetical protein
NCU03051	OK	33.5807	9.68179	0.288314	-1.79429	4.56085	5.09473e-06	5.32094e-05	yes	WD domain-containing protein
NCU06786	OK	163.96	48.6225	0.296551	-1.75364	4.5607	5.09844e-06	5.32356e-05	yes	50S ribosomal protein L30
NCU06230	OK	46.8803	145.391	3.10132	1.63289	-4.56004	5.11444e-06	5.33773e-05	yes	serine/threonine protein kinase
NCU09504	OK	70.75	21.2501	0.300355	-1.73526	4.55962	5.12462e-06	5.34582e-05	yes	hypothetical protein
NCU00025	OK	12.9539	49.4633	3.81841	1.93297	-4.55839	5.15482e-06	5.37224e-05	yes	integral membrane protein
NCU04910	OK	109.269	33.0906	0.302836	-1.7234	4.55757	5.17489e-06	5.38932e-05	yes	hypothetical protein
NCU07740	OK	4.50921	0.232236	0.0515026	-4.27921	4.54918	5.38566e-06	5.59164e-05	yes	hypothetical protein
NCU04046	OK	1.73791	11.9381	6.86923	2.78015	-4.54918	5.38549e-06	5.59164e-05	yes	hypothetical protein
NCU02885	OK	2.00057	19.3914	9.69294	3.27693	-4.54331	5.53789e-06	5.74156e-05	yes	hypothetical protein
NCU05287	OK	139.84	42.6935	0.305302	-1.71169	4.54016	5.62123e-06	5.81568e-05	yes	50S ribosomal protein L4
NCU05235	OK	90.4021	26.4619	0.292713	-1.77244	4.53982	5.63016e-06	5.82207e-05	yes	ribosome biogenesis protein RLP24
NCU09498	OK	141.114	42.7273	0.302786	-1.72363	4.53957	5.63683e-06	5.82631e-05	yes	hypothetical protein
NCU08951	OK	251.163	82.2638	0.327532	-1.61029	4.53808	5.67699e-06	5.86507e-05	yes	H/ACA ribonucleoprotein complex subunit 2
NCU04485	OK	41.207	11.648	0.28267	-1.82281	4.53618	5.72823e-06	5.90969e-05	yes	pre-rRNA processing protein Esf1
NCU11540	OK	57.1127	15.062	0.263724	-1.92289	4.53335	5.80554e-06	5.98383e-05	yes	hypothetical protein
NCU04298	OK	0.423811	3.74842	8.84456	3.14479	-4.53227	5.83534e-06	6.01033e-05	yes	pentafunctional AROM polypeptide
NCU08302	OK	67.6767	18.5919	0.274716	-1.86398	4.53201	5.84252e-06	6.01632e-05	yes	hypothetical protein
NCU04196	OK	30.2279	6.79423	0.224767	-2.1535	4.53101	5.87015e-06	6.04022e-05	yes	tRNA (adenine-N(1)-)-methyltransferase catalytic
NCU05602	OK	35.7515	9.69332	0.27113	-1.88294	4.53057	5.88237e-06	6.04886e-05	yes	hypothetical protein
NCU09826	OK	137.454	43.6389	0.31748	-1.65526	4.52947	5.91307e-06	6.0776e-05	yes	RNase III domain-containing protein
NCU06469	OK	347.185	112.761	0.324786	-1.62244	4.52628	6.00298e-06	6.16282e-05	yes	54S ribosomal protein L12
NCU09355	OK	64.5505	206.675	3.20176	1.67886	-4.5183	6.23382e-06	6.37602e-05	yes	hypothetical protein
NCU10680	OK	8.73543	33.7448	3.86298	1.94972	-4.51721	6.26593e-06	6.40737e-05	yes	carboxylesterase
NCU08677	OK	40.1939	151.369	3.76597	1.91302	-4.50481	6.64332e-06	6.74628e-05	yes	hypothetical protein
NCU05623	OK	186.182	56.4876	0.3034	-1.72071	4.50178	6.73879e-06	6.83377e-05	yes	mitochondrial inner membrane translocase subunit
NCU03936	OK	97.4037	26.5678	0.27276	-1.8743	4.49764	6.87112e-06	6.94876e-05	yes	tRNA methyltransferase
NCU05714	OK	266.458	85.0864	0.319324	-1.64691	4.49628	6.91516e-06	6.99009e-05	yes	50S ribosomal subunit protein L15
NCU04488	OK	45.4155	8.37849	0.184485	-2.43842	4.49401	6.98928e-06	7.05367e-05	yes	hypothetical protein
NCU00810	OK	2.95551	12.447	4.21146	2.07432	-4.49138	7.07619e-06	7.1218e-05	yes	beta-galactosidase
NCU01856	OK	32.5869	102.634	3.14955	1.65514	-4.48959	7.13592e-06	7.17208e-05	yes	transcriptional activator hac1
NCU10021	OK	157.635	465.528	2.9532	1.56228	-4.48611	7.25364e-06	7.27877e-05	yes	MFS monosaccharide transporter
NCU02640	OK	139.578	41.6567	0.298447	-1.74445	4.48449	7.30883e-06	7.32598e-05	yes	hypothetical protein
NCU07420	OK	1897.25	567.059	0.298885	-1.74234	4.48078	7.43714e-06	7.43748e-05	yes	eIF4A
NCU05776	OK	99.5164	294.585	2.96017	1.56568	-4.47724	7.5615e-06	7.54577e-05	yes	amino acid permease
NCU01955	OK	28.387	91.4664	3.22212	1.68801	-4.47641	7.59096e-06	7.57238e-05	yes	autophagocytosis protein Aut1
NCU08323,NCU11719	OK	47.2245	13.3165	0.281983	-1.82632	4.46687	7.93721e-06	7.88563e-05	yes	#N/A
NCU02543	OK	6.98408	29.6126	4.24001	2.08407	-4.46368	8.05653e-06	7.98796e-05	yes	aspartate aminotransferase
NCU05315	OK	13.3129	45.4805	3.41627	1.77243	-4.46216	8.11395e-06	8.03764e-05	yes	hypothetical protein
NCU00751	OK	13.8397	2.26094	0.163366	-2.61381	4.46133	8.14515e-06	8.06493e-05	yes	hypothetical protein
NCU06189	OK	64.602	19.8921	0.307918	-1.69938	4.46066	8.17076e-06	8.08665e-05	yes	5-aminolevulinate synthase
NCU01452	OK	4808.32	1261.99	0.26246	-1.92983	4.45973	8.20627e-06	8.11449e-05	yes	40S ribosomal protein S1
NCU02761	OK	11.1311	41.366	3.71625	1.89385	-4.45828	8.26187e-06	8.15517e-05	yes	hypothetical protein
NCU04138	OK	156.545	49.8886	0.318685	-1.6498	4.45814	8.26724e-06	8.15829e-05	yes	hypothetical protein
NCU11959	OK	3.02734	17.425	5.75588	2.52503	-4.45785	8.2787e-06	8.16778e-05	yes	hypothetical protein
NCU05894	OK	44.3398	11.2805	0.25441	-1.97477	4.45646	8.33261e-06	8.20808e-05	yes	hypothetical protein
NCU02794	OK	68.246	22.4527	0.328997	-1.60385	4.45176	8.51701e-06	8.37474e-05	yes	Fso1
NCU07534	OK	3.89641	14.5278	3.72851	1.89859	-4.45136	8.53293e-06	8.38853e-05	yes	RNA-dependent RNA polymerase
NCU07705	OK	2.13887	9.4508	4.41859	2.14359	-4.44746	8.68915e-06	8.52307e-05	yes	C6 finger domain-containing protein
NCU05650	OK	77.4488	24.8203	0.320474	-1.64172	4.44658	8.72465e-06	8.55598e-05	yes	karyopherin Kap123
NCU03569	OK	15.1618	52.683	3.47472	1.7969	-4.44466	8.80316e-06	8.62338e-05	yes	hypothetical protein
NCU03129	OK	41.7492	11.3945	0.272927	-1.87341	4.44419	8.82239e-06	8.64029e-05	yes	threonyl-tRNA synthetase
NCU00413	OK	5921.89	1528.93	0.258183	-1.95354	4.44403	8.8288e-06	8.64272e-05	yes	60S ribosomal protein L2
NCU02521	OK	0.445003	5.76719	12.9599	3.69598	-4.44036	8.98098e-06	8.76951e-05	yes	hypothetical protein
NCU09777	OK	0.374329	5.82438	15.5595	3.95972	-4.43437	9.23418e-06	8.98761e-05	yes	UPF0075 domain-containing protein
NCU11680	OK	27.6613	7.47839	0.270356	-1.88707	4.43326	9.28195e-06	9.02811e-05	yes	potassium ion channel Yvc1
NCU06884	OK	0.374579	2.20401	5.88397	2.55679	-4.43182	9.344e-06	9.08254e-05	yes	hypothetical protein
NCU08626	OK	20.5561	5.0241	0.244409	-2.03263	4.42811	9.50643e-06	9.21593e-05	yes	deoxyribodipyrimidine photolyase
NCU00916	OK	16.1113	52.2534	3.24328	1.69745	-4.42613	9.59384e-06	9.28431e-05	yes	membrane bound cation transporter
NCU03148	OK	2278.9	717.623	0.314899	-1.66704	4.42585	9.60624e-06	9.29222e-05	yes	nascent polypeptide-associated complex beta
NCU01187	OK	9.4199	29.367	3.11755	1.64041	-4.42456	9.66381e-06	9.34175e-05	yes	cpc-3 protein
NCU06407	OK	4.78578	18.0889	3.77972	1.91828	-4.4159	1.00592e-05	9.67934e-05	yes	zinc finger transcription factor 1
NCU03741	OK	9.69386	34.1203	3.51978	1.81549	-4.41216	1.02342e-05	9.82845e-05	yes	NAD kinase/ATP NAD kinase
NCU11755	OK	2501.07	852.202	0.340735	-1.55328	4.41192	1.02458e-05	9.83525e-05	yes	hypothetical protein
NCU02273	OK	163.923	484.159	2.95358	1.56247	-4.41109	1.02853e-05	9.8667e-05	yes	vacuolar protease A
NCU08828	OK	55.0845	161.032	2.92336	1.54763	-4.41097	1.02906e-05	9.86752e-05	yes	peroxisomal hydratase-dehydrogenase-epimerase
NCU08333	OK	20.2663	66.0167	3.25746	1.70375	-4.40301	1.06757e-05	0.00010199	yes	bleomycin hydrolase
NCU09475	OK	6015.75	1521.8	0.252969	-1.98296	4.39654	1.09988e-05	0.000104736	yes	40s ribosomal protein s5
NCU06926	OK	17.5096	58.1091	3.3187	1.73062	-4.3933	1.11645e-05	0.00010613	yes	hypothetical protein
NCU04525	OK	22.7313	76.6888	3.37371	1.75434	-4.38323	1.16931e-05	0.00011082	yes	hypothetical protein
NCU08502	OK	4758.89	1323.32	0.278073	-1.84647	4.38157	1.17826e-05	0.000111572	yes	40S ribosomal protein S6
NCU09896	OK	979.322	257.685	0.263126	-1.92618	4.38144	1.17898e-05	0.000111616	yes	adenylyl-sulfate kinase
NCU16005	OK	25.7512	6.64581	0.258078	-1.95412	4.37774	1.19917e-05	0.000113236	yes	#N/A
NCU12058	OK	1.73001	10.0384	5.80251	2.53668	-4.37744	1.20081e-05	0.000113342	yes	oxidoreductase
NCU08998	OK	58.1055	196.279	3.37798	1.75616	-4.3764	1.20656e-05	0.000113836	yes	4-aminobutyrate aminotransferase, variant
NCU10570	OK	0.647607	7.93303	12.2498	3.61468	-4.37585	1.20959e-05	0.000114097	yes	hypothetical protein
NCU05989	OK	797.146	271.079	0.340062	-1.55613	4.37572	1.21032e-05	0.000114117	yes	hypothetical protein
NCU02424	OK	18.2383	57.7706	3.16754	1.66336	-4.36715	1.2588e-05	0.000118398	yes	DnaJ and TPR domain-containing protein
NCU07523	OK	50.4954	15.234	0.301691	-1.72886	4.36664	1.26173e-05	0.000118589	yes	1,3-beta glucanase
NCU06495	OK	650.428	218.334	0.335677	-1.57485	4.35861	1.30893e-05	0.000122523	yes	UPF0327 protein
NCU05342	OK	60.0873	17.6267	0.293352	-1.7693	4.35629	1.32286e-05	0.000123643	yes	hypothetical protein
NCU10062	OK	37.6322	10.5626	0.28068	-1.83301	4.34739	1.37769e-05	0.000128169	yes	hypothetical protein
NCU06409	OK	39.126	11.9284	0.304871	-1.71373	4.34518	1.39158e-05	0.000129325	yes	ribosome biogenesis protein Kri1
NCU00952	OK	115.348	35.9766	0.311896	-1.68087	4.34474	1.39444e-05	0.000129536	yes	mitochondrial ribosomal protein L44
NCU02950	OK	93.8478	30.2314	0.322132	-1.63428	4.32804	1.50442e-05	0.000138699	yes	hypothetical protein
NCU11050	OK	10.836	33.8613	3.12489	1.6438	-4.31786	1.5755e-05	0.000144676	yes	DUF455 domain-containing protein
NCU03387	OK	40.6612	117.486	2.88939	1.53076	-4.31625	1.58701e-05	0.000145612	yes	vesicular-fusion protein SEC18
NCU03281	OK	18.8222	69.1759	3.67523	1.87784	-4.31206	1.61739e-05	0.000148122	yes	hypothetical protein
NCU06780	OK	43.7432	13.1361	0.3003	-1.73552	4.31159	1.62086e-05	0.000148409	yes	tRNA (uracil-5-)-methyltransferase
NCU02066	OK	50.9197	15.7849	0.309996	-1.68968	4.30977	1.63425e-05	0.000149541	yes	ribosome assembly protein Noc2
NCU06843	OK	3615.42	1062.91	0.293994	-1.76614	4.30907	1.63944e-05	0.000149954	yes	60S ribosomal protein L3
NCU06418	OK	34.3351	9.55877	0.278396	-1.84479	4.3081	1.64662e-05	0.000150579	yes	ATP-dependent RNA helicase dbp-8
NCU02264	OK	143.827	47.9618	0.333469	-1.58437	4.30767	1.64986e-05	0.000150813	yes	prefoldin subunit 3
NCU04203	OK	39.0587	111.995	2.86735	1.51972	-4.30526	1.66793e-05	0.000152402	yes	glucosidase II alpha subunit
NCU01163	OK	131.724	38.5657	0.292777	-1.77213	4.30428	1.67528e-05	0.000153042	yes	GAF domain nucleotide-binding protein
NCU05542	OK	86.6829	25.0511	0.288997	-1.79087	4.30279	1.68663e-05	0.000153964	yes	xanthine phosphoribosyltransferase 1
NCU03231	OK	35.0977	9.22342	0.262793	-1.928	4.29974	1.70999e-05	0.000155856	yes	mitochondrial chaperone BCS1
NCU02948	OK	386.249	1094.01	2.8324	1.50202	-4.29965	1.71065e-05	0.000155885	yes	non-anchored cell wall protein 4
NCU04713	OK	24.4611	6.49842	0.265663	-1.91233	4.29865	1.71841e-05	0.000156559	yes	hypothetical protein
NCU01023	OK	191.959	64.695	0.337025	-1.56907	4.29538	1.74393e-05	0.000158753	yes	50S ribosomal protein L17
NCU01473	OK	161.072	54.4977	0.338344	-1.56344	4.29377	1.75666e-05	0.000159845	yes	mitochondrial large ribosomal subunit YmL35
NCU03748	OK	776.996	268.93	0.346115	-1.53068	4.29253	1.76652e-05	0.000160682	yes	saccharopine dehydrogenase
NCU03030	OK	50.3319	16.5375	0.328569	-1.60573	4.29068	1.78127e-05	0.000161951	yes	tyrosyl-tRNA synthetase
NCU03637	OK	91.7081	264.323	2.88222	1.52718	-4.28898	1.79492e-05	0.00016299	yes	CaaX prenyl protease Ste24
NCU02526	OK	8.29693	31.837	3.8372	1.94005	-4.2881	1.80209e-05	0.00016354	yes	hypothetical protein
NCU02397	OK	11.1439	42.47	3.81105	1.93019	-4.28717	1.80962e-05	0.000164189	yes	pyruvate decarboxylase
NCU05977	OK	2.91754	13.8598	4.75051	2.24808	-4.28659	1.81438e-05	0.000164587	yes	dihydrodipicolinate synthase
NCU04370	OK	55.6619	156.995	2.82051	1.49595	-4.28239	1.84897e-05	0.000167209	yes	ubiquitin-activating enzyme E1 1
NCU06261	OK	15.7713	61.0873	3.87332	1.95357	-4.28101	1.86044e-05	0.000167935	yes	uracil phosphoribosyltransferase
NCU07453	OK	6.82596	25.5804	3.74752	1.90594	-4.27884	1.87872e-05	0.000169342	yes	hypothetical protein
NCU06361	OK	338.904	112.764	0.332731	-1.58757	4.2779	1.88668e-05	0.000169991	yes	cwl1, variant 2
NCU00582	OK	46.7188	15.2314	0.326023	-1.61696	4.27693	1.8949e-05	0.000170626	yes	cryptochrome DASH
NCU01404	OK	25.8063	7.33069	0.284066	-1.8157	4.27693	1.89488e-05	0.000170626	yes	RNA methyltransferase
NCU00296	OK	1.10121	6.72819	6.10982	2.61112	-4.27641	1.8993e-05	0.000170952	yes	hypothetical protein
NCU04963	OK	20.9256	69.9144	3.34109	1.74032	-4.27579	1.90463e-05	0.000171362	yes	high-affinity glucose transporter
NCU00631	OK	2.37865	9.74322	4.09611	2.03426	-4.27213	1.93617e-05	0.000173845	yes	RING-13 protein
NCU00992	OK	14.5964	3.16692	0.216966	-2.20446	4.2666	1.98472e-05	0.00017766	yes	hypothetical protein
NCU00489	OK	3342.5	969.356	0.290009	-1.78583	4.26621	1.98821e-05	0.000177937	yes	cytoplasmic ribosomal protein 10
NCU05208	OK	3.63057	16.3758	4.51053	2.1733	-4.2587	2.05615e-05	0.000183421	yes	hypothetical protein
NCU06863	OK	693.869	239.714	0.345474	-1.53335	4.25282	2.11094e-05	0.000187813	yes	histone H1, variant
NCU01440	OK	30.1973	84.5379	2.79952	1.48518	-4.2523	2.11586e-05	0.000188214	yes	myosin-2
NCU08718	OK	28.3673	6.52702	0.23009	-2.11973	4.25102	2.12795e-05	0.000189136	yes	hypothetical protein
NCU06035	OK	2774.44	934.946	0.336985	-1.56924	4.25104	2.12781e-05	0.000189136	yes	elongation factor 1-beta
NCU12059	OK	1.01554	7.6128	7.49631	2.90617	-4.25051	2.13286e-05	0.000189534	yes	hypothetical protein
NCU02748	OK	62.0373	19.0676	0.307357	-1.70201	4.2493	2.14437e-05	0.000190399	yes	rRNA-processing protein utp23
NCU02322	OK	3.15046	16.262	5.16179	2.36787	-4.24511	2.18482e-05	0.00019341	yes	mannose-6-phosphate isomerase
NCU00408	OK	35.1336	8.37334	0.238329	-2.06898	4.24224	2.21301e-05	0.000195551	yes	hypothetical protein
NCU02057	OK	23.9464	7.72552	0.322617	-1.6321	4.24116	2.2237e-05	0.000196378	yes	autoinducer 2 sensor kinase/phosphatase luxQ
NCU02726	OK	52.0191	152.866	2.93865	1.55516	-4.23695	2.26578e-05	0.000199775	yes	ethanolamine kinase
NCU06943	OK	229.986	82.1954	0.357393	-1.48442	4.23127	2.32371e-05	0.000204268	yes	SIK1
NCU05508	OK	1.08556	8.26851	7.61682	2.92918	-4.22466	2.39298e-05	0.000209938	yes	hypothetical protein
NCU00450	OK	9.24213	31.8156	3.44245	1.78344	-4.22453	2.39438e-05	0.000210019	yes	sucrose transporter
NCU05620	OK	17.8647	50.8495	2.84637	1.50912	-4.2244	2.39575e-05	0.000210097	yes	proteasome activator subunit 4
NCU00735	OK	30.0456	6.91711	0.23022	-2.11891	4.22242	2.41698e-05	0.000211705	yes	hypothetical protein
NCU00515	OK	2.81928	11.3007	4.00836	2.00302	-4.22099	2.43228e-05	0.000212961	yes	hypothetical protein
NCU12090	OK	6.40202	1.12283	0.175387	-2.51139	4.21695	2.47627e-05	0.000216297	yes	hypothetical protein
NCU00897	OK	3.54414	13.4977	3.80846	1.92921	-4.21327	2.51702e-05	0.000219464	yes	Sin3 complex subunit
NCU01550	OK	490.372	174.651	0.35616	-1.4894	4.2107	2.54584e-05	0.000221669	yes	adenylate kinase cytosolic
NCU08389	OK	8946.43	2442.03	0.272961	-1.87323	4.20273	2.63721e-05	0.000229082	yes	60S ribosomal protein L20, variant
NCU06451	OK	210.612	73.8426	0.35061	-1.51206	4.20085	2.6592e-05	0.000230673	yes	hypothetical protein
NCU03803	OK	5.13544	21.284	4.14453	2.05121	-4.20071	2.66078e-05	0.000230765	yes	sorbitol utilization protein SOU2
NCU03952	OK	32.7806	10.2869	0.313811	-1.67203	4.1999	2.6703e-05	0.000231497	yes	U3 small nucleolar ribonucleoprotein Mpp10
NCU09571	OK	37.3448	11.4141	0.305641	-1.71009	4.19634	2.71267e-05	0.000234942	yes	tRNA (adenine-N(1)-)-methyltransferase
NCU02519	OK	11.8136	39.1555	3.31444	1.72877	-4.19581	2.71899e-05	0.000235443	yes	hypothetical protein
NCU12115	OK	315.622	106.616	0.337796	-1.56578	4.19215	2.76324e-05	0.000238993	yes	hypothetical protein
NCU01768	OK	45.0448	127.038	2.82026	1.49582	-4.19171	2.76859e-05	0.000239361	yes	hypothetical protein
NCU00596	OK	33.334	9.42235	0.282665	-1.82284	4.19058	2.78241e-05	0.000240315	yes	lipoyltransferase
NCU04799	OK	294.051	105.667	0.359349	-1.47654	4.18473	2.85507e-05	0.000245821	yes	polyadenylate-binding protein
NCU00794	OK	28.7993	8.48314	0.294561	-1.76336	4.18146	2.89642e-05	0.000248861	yes	ribosome biogenesis protein Rsa4
NCU02913	OK	0.0553811	4.3046	77.7269	6.28034	-4.18102	2.90203e-05	0.000249234	yes	DNA repair protein rad5
NCU03516	OK	177.6	60.2124	0.339034	-1.5605	4.17927	2.92448e-05	0.000250819	yes	mitochondrial ribosomal protein subunit L32
NCU05921	OK	35.3478	9.50438	0.268882	-1.89496	4.17698	2.95403e-05	0.000253157	yes	hypothetical protein
NCU03091	OK	16.1635	49.9281	3.08894	1.62711	-4.17614	2.96496e-05	0.000253966	yes	hypothetical protein
NCU08767	OK	60.0114	19.7094	0.328428	-1.60635	4.1754	2.97462e-05	0.000254673	yes	serine/threonine-protein kinase RIO1
NCU06272	OK	23.0802	7.63211	0.330678	-1.5965	4.17387	2.9947e-05	0.000256011	yes	rRNA biogenesis protein RRP5
NCU06971	OK	1.78324	7.67098	4.30171	2.10491	-4.17113	3.0309e-05	0.000258837	yes	transcriptional activator xlnR
NCU02608	OK	7.15939	29.5711	4.13039	2.04628	-4.16857	3.06514e-05	0.000261508	yes	hypothetical protein
NCU03600	OK	2537.1	785.189	0.309483	-1.69207	4.16831	3.0686e-05	0.000261752	yes	GTP-binding protein EsdC
NCU02428	OK	84.3756	27.4513	0.325346	-1.61995	4.16519	3.11095e-05	0.000265108	yes	nucleolar essential protein 1
NCU02466	OK	9.88814	34.7585	3.51517	1.8136	-4.16341	3.13529e-05	0.000267029	yes	SVP1-like protein 2
NCU07539	OK	49.3307	13.7946	0.279635	-1.83838	4.161	3.16852e-05	0.000269545	yes	hypothetical protein
NCU06331	OK	56.3872	156.683	2.7787	1.47441	-4.16094	3.16934e-05	0.000269562	yes	hypothetical protein
NCU00896	OK	23.126	68.2668	2.95195	1.56167	-4.16036	3.17752e-05	0.000270206	yes	synaptojanin-1
NCU01193	OK	6.93023	21.689	3.12962	1.64599	-4.15749	3.21769e-05	0.000273305	yes	hypothetical protein
NCU06021	OK	61.2192	19.056	0.311275	-1.68374	4.157	3.22455e-05	0.000273782	yes	WD repeat-containing protein jip-5
NCU00294	OK	5437.57	1679.68	0.308903	-1.69478	4.15363	3.27242e-05	0.000277533	yes	60S ribosomal protein L10a
NCU06940	OK	112.936	3.82191	0.0338414	-4.88506	4.15269	3.28587e-05	0.000278398	yes	hypothetical protein
NCU07322	OK	0.863394	5.54419	6.42139	2.68289	-4.15035	3.31972e-05	0.00028101	yes	glyoxalase
NCU06398	OK	2.10128	8.49229	4.04148	2.01489	-4.14903	3.33887e-05	0.000282508	yes	hypothetical protein
NCU06171	OK	15.41	44.5602	2.89164	1.53189	-4.1447	3.4026e-05	0.000287248	yes	actin cytoskeleton-regulatory complex protein
NCU02478	OK	9.29967	26.534	2.85322	1.51259	-4.13695	3.5196e-05	0.000296546	yes	alpha-1,3-glucan synthase Ags2
NCU04620	OK	47.7531	13.8502	0.290038	-1.78569	4.13613	3.53217e-05	0.000297491	yes	hypothetical protein
NCU07121	OK	13.5832	41.4461	3.05128	1.60941	-4.13561	3.5402e-05	0.00029794	yes	modin
NCU01506	OK	24.2535	6.09435	0.251277	-1.99265	4.13494	3.55053e-05	0.000298752	yes	hypothetical protein
NCU04837	OK	326.79	118.045	0.361226	-1.46903	4.13457	3.55619e-05	0.000299171	yes	mitochondrial 2-oxodicarboxylate carrier 1
NCU08850	OK	17.1528	4.20813	0.245332	-2.02719	4.131	3.61189e-05	0.000303509	yes	UV-endonuclease UVE-1
NCU02370	OK	43.0554	10.4442	0.242576	-2.04349	4.12772	3.66374e-05	0.000307221	yes	hypothetical protein
NCU01898	OK	0.749782	5.02639	6.7038	2.74498	-4.127	3.6753e-05	0.000308073	yes	hypothetical protein, variant
NCU08324	OK	29.4797	7.06436	0.239635	-2.06109	4.12349	3.73177e-05	0.000312153	yes	DNA-binding protein HGH1
NCU06217	OK	42.387	14.0294	0.330984	-1.59517	4.1221	3.75431e-05	0.000313919	yes	nucleolar protein 4
NCU09437	OK	20.4456	6.23621	0.305015	-1.71305	4.11938	3.79901e-05	0.000317295	yes	hypothetical protein
NCU09306	OK	3.31395	16.6818	5.03381	2.33165	-4.11901	3.80498e-05	0.000317733	yes	hypothetical protein
NCU01474	OK	180.373	64.0833	0.355282	-1.49296	4.11824	3.81771e-05	0.000318527	yes	60S ribosomal protein L4
NCU06142	OK	26.6481	7.0014	0.262735	-1.92832	4.11557	3.86218e-05	0.00032196	yes	hypothetical protein
NCU06549	OK	210.162	77.3996	0.368285	-1.4411	4.11404	3.88795e-05	0.000323619	yes	pyridoxine 2
NCU03757	OK	3444.31	1098.57	0.318952	-1.64858	4.11264	3.91154e-05	0.000325336	yes	60S ribosomal protein L4-A
NCU06741	OK	1488.67	514.906	0.345883	-1.53164	4.10792	3.99235e-05	0.000331412	yes	cytochrome c oxidase subunit VIb
NCU09695	OK	42.6403	133.55	3.13201	1.64709	-4.10415	4.05808e-05	0.000336444	yes	PaxU
NCU09442	OK	301.93	101.285	0.335459	-1.57579	4.10345	4.07031e-05	0.000337331	yes	DUF757 domain-containing protein
NCU09809	OK	61.8407	16.0215	0.259077	-1.94855	4.09882	4.1526e-05	0.000343827	yes	mitochondrial copper ion transporter
NCU00636	OK	1748.49	641.107	0.366663	-1.44747	4.09423	4.23582e-05	0.00035009	yes	ATP synthase subunit D
NCU07898	OK	2.0729	14.7449	7.11317	2.8305	-4.08516	4.40456e-05	0.000362576	yes	endoglucanase IV
NCU09816	OK	1604.43	575.091	0.358439	-1.4802	4.08512	4.40542e-05	0.000362579	yes	cytochrome c1
NCU05755	OK	9.66264	0.651622	0.0674373	-3.89031	4.08291	4.4476e-05	0.000365708	yes	hypothetical protein
NCU08020	OK	2.24455	8.60828	3.83519	1.9393	-4.08037	4.49647e-05	0.000368974	yes	DNA mismatch repair protein
NCU08851	OK	14.2815	2.96649	0.207716	-2.26731	4.07976	4.50815e-05	0.000369612	yes	hypothetical protein
NCU04081	OK	12.6369	3.05792	0.241983	-2.04702	4.07778	4.54671e-05	0.000372051	yes	GTP binding protein
NCU05552	OK	150.897	54.2522	0.359531	-1.47581	4.07656	4.57077e-05	0.000373881	yes	hypothetical protein
NCU01651	OK	10.1406	2.39818	0.236493	-2.08014	4.07606	4.58044e-05	0.000374533	yes	hypothetical protein
NCU01855	OK	110.705	38.6839	0.349432	-1.51692	4.07549	4.59182e-05	0.000375356	yes	hypothetical protein
NCU03393	OK	3491.57	1056.08	0.302466	-1.72515	4.07428	4.61573e-05	0.000377138	yes	ribosome-associated protein
NCU00715	OK	4.02206	15.785	3.92461	1.97255	-4.06962	4.70905e-05	0.000383925	yes	betaine aldehyde dehydrogenase
NCU05813	OK	198.293	60.4863	0.305035	-1.71295	4.06913	4.71898e-05	0.000384575	yes	mitochondrial large ribosomal subunit
NCU04798	OK	2.98622	11.2327	3.76151	1.91131	-4.06687	4.76484e-05	0.000388098	yes	alpha-1,2-mannosidase subfamily
NCU03556	OK	25.247	74.3104	2.94334	1.55745	-4.06566	4.78969e-05	0.000389977	yes	peroxisomal membrane protein Pmp47
NCU04817	OK	144.213	50.6175	0.350991	-1.51049	4.05926	4.92278e-05	0.000399852	yes	electron transfer protein 1
NCU08965	OK	13.3936	39.3712	2.93955	1.55559	-4.0584	4.94108e-05	0.000401264	yes	hypothetical protein
NCU09821	OK	7.35903	29.3539	3.98883	1.99597	-4.05757	4.9586e-05	0.000402391	yes	oxidoreductase
NCU11649	OK	0.745058	11.6225	15.5995	3.96342	-4.05761	4.95774e-05	0.000402391	yes	hypothetical protein
NCU01301	OK	84.57	18.749	0.221698	-2.17333	4.05292	5.05833e-05	0.000409955	yes	60S ribosomal subunit assembly/export protein
NCU00919	OK	48.6552	16.6674	0.342562	-1.54556	4.05101	5.09964e-05	0.000412803	yes	ATP-dependent RNA helicase rok-1
NCU00211	OK	245.57	66.1962	0.269561	-1.89132	4.05065	5.10746e-05	0.000413252	yes	mitochondrial ribosomal protein subunit L31
NCU00894	OK	331.926	123.157	0.371038	-1.43036	4.04611	5.20749e-05	0.00042011	yes	hypothetical protein
NCU02363	OK	2.0152	11.8751	5.89276	2.55895	-4.04378	5.25965e-05	0.00042393	yes	RTA1 domain-containing protein
NCU03652	OK	1.01615	4.23845	4.17109	2.06042	-4.04151	5.31087e-05	0.00042751	yes	SNF2 family helicase/ATPase
NCU02972	OK	120.489	45.1054	0.374353	-1.41753	4.04037	5.33669e-05	0.000429432	yes	hypothetical protein
NCU00182	OK	32.406	91.5076	2.82379	1.49763	-4.03881	5.37237e-05	0.000431987	yes	integral membrane protein
NCU04796	OK	58.5647	160.389	2.73866	1.45347	-4.03361	5.49272e-05	0.000440619	yes	3-ketoacyl-CoA thiolase
NCU11307	OK	83.9461	27.0021	0.32166	-1.63639	4.03021	5.57279e-05	0.000446391	yes	CCC1
NCU02086	OK	22.2144	6.41021	0.288561	-1.79305	4.02752	5.63675e-05	0.000451104	yes	hypothetical protein
NCU01369	OK	427.176	156.969	0.367457	-1.44435	4.02646	5.66225e-05	0.000452816	yes	ATP-dependent RNA helicase ded-1
NCU02361	OK	117.041	314.127	2.68391	1.42433	-4.02585	5.67702e-05	0.000453882	yes	formamidase
NCU09380	OK	54.9467	18.8574	0.343194	-1.54291	4.01918	5.84022e-05	0.000465694	yes	pumilio domain-containing protein
NCU00605	OK	23.9506	6.65753	0.277969	-1.847	4.01843	5.85864e-05	0.000466994	yes	ThiF domain-containing protein
NCU01459	OK	1.29163	6.56598	5.08348	2.34581	-4.01655	5.90569e-05	0.000470234	yes	hypothetical protein
NCU00337	OK	28.6175	8.75822	0.306044	-1.70819	4.01456	5.95568e-05	0.000473958	yes	nuclear export protein Noc3
NCU08966	OK	1.71975	6.80783	3.95862	1.985	-4.01383	5.97408e-05	0.000475335	yes	hypothetical protein
NCU11175	OK	36.1118	12.2707	0.339798	-1.55726	4.01174	6.02726e-05	0.000479091	yes	ATP-dependent RNA helicase drs-1
NCU06542	OK	610.679	149.123	0.244192	-2.03391	4.00837	6.11389e-05	0.000485232	yes	mitochondrial 30S ribosomal protein S12
NCU02463	OK	21.7124	66.7978	3.07648	1.62128	-4.00577	6.18154e-05	0.000489631	yes	bax Inhibitor family protein
NCU04112	OK	1.25463	5.40071	4.30462	2.10589	-4.00547	6.1895e-05	0.000489908	yes	hypothetical protein
NCU05164	OK	28.9829	106.28	3.66699	1.8746	-4.00516	6.19746e-05	0.00049045	yes	short chain dehydrogenase/reductase SDR
NCU01700	OK	32.1463	7.29813	0.227029	-2.13905	4.00336	6.24502e-05	0.000493682	yes	hypothetical protein
NCU07726	OK	138.558	24.6749	0.178084	-2.48938	3.9986	6.37186e-05	0.000502266	yes	bcp-1
NCU08847	OK	17.4214	4.64126	0.266411	-1.90828	3.99844	6.37614e-05	0.000502513	yes	hypothetical protein
NCU08842	OK	0.448266	4.804	10.7169	3.42181	-3.99814	6.38412e-05	0.000502962	yes	hypothetical protein
NCU00768	OK	244.082	92.5316	0.3791	-1.39935	3.99683	6.41956e-05	0.000505573	yes	mRNA binding post-transcriptional regulator
NCU01789	OK	23.4684	8.15117	0.347325	-1.52564	3.99621	6.43657e-05	0.000506641	yes	IDC1 protein
NCU07450	OK	0.980935	7.02523	7.16177	2.84032	-3.99508	6.46711e-05	0.00050859	yes	hypothetical protein
NCU05770	OK	1.16786	5.52829	4.73369	2.24297	-3.98802	6.66283e-05	0.000522396	yes	peroxidase/catalase 2
NCU02202	OK	10.2038	29.5225	2.89328	1.53271	-3.98721	6.68539e-05	0.000523885	yes	serine/threonine kinase IREI
NCU09115	OK	5.55555	126.019	22.6834	4.50357	-3.98663	6.70178e-05	0.000524796	yes	cytochrome P450 52A11
NCU11760	OK	30.6241	7.9732	0.260357	-1.94144	3.98551	6.73344e-05	0.000527088	yes	hypothetical protein
NCU00766	OK	23.3436	4.96997	0.212905	-2.23172	3.98371	6.7849e-05	0.000530738	yes	hypothetical protein
NCU01205	OK	4.6663	17.6787	3.78859	1.92166	-3.98066	6.87242e-05	0.000536156	yes	hypothetical protein
NCU09403	OK	1.66307	9.83151	5.91166	2.56356	-3.97935	6.91043e-05	0.000538644	yes	NmrA family protein
NCU06543	OK	31.2957	87.9445	2.81011	1.49063	-3.97593	7.01037e-05	0.000545469	yes	acyl-CoA dehydrogenase
NCU09539	OK	396.867	146.113	0.368166	-1.44158	3.97284	7.10217e-05	0.000551151	yes	40S ribosomal protein S13
NCU03798	OK	57.9611	19.5543	0.337369	-1.5676	3.97075	7.16463e-05	0.000555117	yes	mitochondrial import inner membrane translocase
NCU01498	OK	32.1725	86.2556	2.68104	1.42279	-3.96981	7.1931e-05	0.000557028	yes	serine/threonine-protein kinase MAK
NCU03501	OK	7.15392	24.7731	3.46287	1.79197	-3.96814	7.2437e-05	0.00056075	yes	von Willebrand factor
NCU07393	OK	25.0014	8.27587	0.331016	-1.59503	3.96655	7.29219e-05	0.00056381	yes	rRNA maturation protein
NCU11687	OK	9.77851	36.8108	3.76446	1.91244	-3.96636	7.29787e-05	0.00056415	yes	hypothetical protein
NCU03018	OK	38.7265	12.723	0.328535	-1.60589	3.96604	7.30757e-05	0.000564801	yes	small nucleolar ribonucleoprotein complex
NCU09143	OK	462.18	175.963	0.380724	-1.39318	3.96594	7.31086e-05	0.000564955	yes	hypothetical protein
NCU07794	OK	67.4675	15.5575	0.230593	-2.11658	3.96548	7.32494e-05	0.000565845	yes	2Fe-2S iron-sulfur cluster binding
NCU07075	OK	14.1123	43.2022	3.06132	1.61416	-3.96457	7.35278e-05	0.000567697	yes	calcium/proton exchanger
NCU07966	OK	13.9142	38.9551	2.79967	1.48526	-3.96283	7.40677e-05	0.000571565	yes	calcium-transporting ATPase 3
NCU08875	OK	17.035	46.7071	2.74183	1.45514	-3.96095	7.46534e-05	0.000575077	yes	Cullin binding protein CanA
NCU08329	OK	138.861	48.1676	0.346876	-1.52751	3.96035	7.48408e-05	0.000576319	yes	mitochondrial ribosomal protein subunit L23
NCU08356	OK	6.15732	20.726	3.36607	1.75107	-3.95764	7.56924e-05	0.000581961	yes	acetamidase
NCU05302	OK	20.7304	6.07003	0.292808	-1.77197	3.94826	7.87204e-05	0.000602925	yes	GTP-binding protein Obg
NCU04670	OK	5.8272	20.643	3.54252	1.82478	-3.94815	7.87574e-05	0.000603104	yes	hypothetical protein
NCU02767	OK	77.4662	27.334	0.352851	-1.50287	3.94741	7.90022e-05	0.000604557	yes	PRO41 protein
NCU01458	OK	65.5438	20.4406	0.311862	-1.68102	3.94471	7.9896e-05	0.000610443	yes	hypothetical protein
NCU06340	OK	19.1906	5.31173	0.276788	-1.85315	3.94303	8.04577e-05	0.000614308	yes	TPR repeat protein
NCU08903	OK	155.007	56.4491	0.364171	-1.45731	3.94294	8.04891e-05	0.000614335	yes	Nop10 family nucleolar RNA-binding protein
NCU07120	OK	10.1188	53.9074	5.32745	2.41344	-3.94297	8.04797e-05	0.000614335	yes	DUF1264 domain-containing protein
NCU07850	OK	65.4314	23.9718	0.366365	-1.44865	3.94222	8.07324e-05	0.000616085	yes	NADPH oxidase regulator NoxR
NCU06603	OK	32.567	97.2316	2.98559	1.57801	-3.94192	8.08328e-05	0.000616452	yes	ThiJ/PfpI family protein
NCU06326	OK	20.7016	5.28395	0.255244	-1.97005	3.94191	8.08366e-05	0.000616453	yes	pectate lyase 1
NCU00103	OK	150.157	50.8669	0.338758	-1.56167	3.93998	8.14869e-05	0.000621304	yes	hypothetical protein
NCU03592	OK	3.58399	11.5078	3.21089	1.68297	-3.93994	8.15013e-05	0.000621306	yes	P-type ATPase
NCU04775	OK	47.9553	13.6827	0.285322	-1.80934	3.93871	8.19205e-05	0.000624106	yes	nicotinamide N-methyltransferase
NCU00972	OK	3.20466	14.3926	4.49115	2.16708	-3.93808	8.21355e-05	0.000625167	yes	arabinogalactan endo-1,4-beta-galactosidase
NCU04774	OK	2.329	9.53107	4.09234	2.03293	-3.93652	8.26711e-05	0.000628434	yes	hypothetical protein
NCU09301	OK	6.0714	17.8637	2.94227	1.55693	-3.93585	8.29015e-05	0.000629908	yes	UDP-glucose:sterol glycosyltransferase
NCU07257	OK	10.2164	2.45966	0.240756	-2.05436	3.93507	8.31735e-05	0.000631648	yes	F-box domain-containing protein
NCU03171	OK	5.53966	18.1501	3.27639	1.71211	-3.93428	8.34478e-05	0.000633513	yes	small oligopeptide transporter
NCU06490	OK	17.8448	56.0005	3.1382	1.64993	-3.93326	8.38017e-05	0.00063587	yes	hypothetical protein
NCU04605	OK	33.6764	8.05857	0.239294	-2.06314	3.93169	8.43503e-05	0.000639372	yes	hypothetical protein
NCU07133	OK	4.37728	16.8875	3.85799	1.94785	-3.93138	8.44606e-05	0.000639878	yes	metallo-beta-lactamase superfamily protein
NCU09513	OK	12.4336	84.1137	6.76503	2.75809	-3.93041	8.48026e-05	0.000642247	yes	GTP-binding protein 1
NCU03564	OK	2.32968	9.39312	4.03194	2.01147	-3.93029	8.4843e-05	0.000642443	yes	flap structure-specific endonuclease
NCU08296	OK	135.957	51.7432	0.380585	-1.3937	3.93021	8.48731e-05	0.000642561	yes	30S ribosomal subunit S4
NCU00457	OK	306.91	117.942	0.384289	-1.37974	3.92945	8.51391e-05	0.000644242	yes	translation initiation factor 4B
NCU06141	OK	75.8499	25.6503	0.338172	-1.56417	3.92272	8.75532e-05	0.000660881	yes	protoheme IX farnesyltransferase
NCU03214	OK	8.58448	28.1179	3.27543	1.71169	-3.9226	8.75989e-05	0.000661038	yes	ER lumen protein retaining receptor
NCU01499	OK	6.98541	32.727	4.68505	2.22806	-3.92228	8.77134e-05	0.000661561	yes	hypothetical protein
NCU06768	OK	221.978	82.301	0.370762	-1.43144	3.92196	8.78309e-05	0.000662334	yes	60S ribosomal protein L16
NCU04452	OK	245.044	94.4706	0.385525	-1.3751	3.92122	8.81009e-05	0.000663688	yes	12-oxophytodienoate reductase 1
NCU05274	OK	4719.01	1470.49	0.31161	-1.68219	3.92102	8.81756e-05	0.000664024	yes	initiation factor 5a
NCU09331	OK	1818.26	694.017	0.381693	-1.38951	3.91711	8.9616e-05	0.000673489	yes	HMF1
NCU01804	OK	45.2359	15.3944	0.340314	-1.55506	3.91172	9.16426e-05	0.000687078	yes	nudix/MutT family protein
NCU09333	OK	40.8939	108.185	2.6455	1.40354	-3.90829	9.29516e-05	0.000695944	yes	zinc finger transcription factor ace1
NCU04098	OK	277.494	97.7845	0.352384	-1.50478	3.90659	9.36079e-05	0.0007005	yes	monothiol glutaredoxin-5
NCU08557	OK	5.03463	51.5531	10.2397	3.3561	-3.90594	9.38607e-05	0.000702034	yes	hypothetical protein
NCU06450	OK	175.455	65.8444	0.375278	-1.41397	3.90567	9.39643e-05	0.000702571	yes	mitochondrial ribosomal protein
NCU00770	OK	12.3911	33.036	2.66611	1.41473	-3.903	9.50081e-05	0.000710013	yes	hypothetical protein
NCU05252	OK	79.2476	25.021	0.315732	-1.66323	3.90073	9.59036e-05	0.000715976	yes	deoxyhypusine hydroxylase
NCU08739	OK	10.4867	2.3759	0.226563	-2.14201	3.89611	9.7749e-05	0.000728272	yes	endothiapepsin
NCU09058	OK	63.5473	20.3004	0.319453	-1.64632	3.89203	9.9407e-05	0.000739248	yes	enoyl-CoA hydratase
NCU02349	OK	13.6647	38.0733	2.78625	1.47833	-3.88617	0.000101839	0.000754909	yes	UDP-glucose:glycoprotein glucosyltransferase
NCU12096	OK	4.81634	18.5237	3.84601	1.94336	-3.88549	0.000102123	0.000756634	yes	aspartyl aminopeptidase
NCU02877	OK	0.931828	4.70501	5.04923	2.33606	-3.88054	0.000104226	0.000770533	yes	hypothetical protein
NCU09332	OK	55.8585	144.386	2.58485	1.37008	-3.87917	0.000104813	0.000774483	yes	mannosyltransferase PMTI
NCU07057	OK	181.456	59.4745	0.327763	-1.60928	3.87725	0.000105643	0.000780086	yes	hypothetical protein
NCU08001	OK	45.108	16.7462	0.371247	-1.42955	3.87469	0.000106759	0.000787009	yes	vacuolar protein-sorting protein bro-1
NCU08303	OK	7.5636	22.0842	2.9198	1.54587	-3.87379	0.000107157	0.000789551	yes	LON domain serine protease
NCU04610	OK	11.2435	31.6081	2.81123	1.4912	-3.87179	0.00010804	0.000795257	yes	oxysterol binding protein
NCU00477	OK	131.991	345.185	2.61522	1.38692	-3.87114	0.000108327	0.00079657	yes	carboxypeptidase Y
NCU07852	OK	296.279	112.422	0.379446	-1.39803	3.8701	0.00010879	0.000799574	yes	ribosomal protein L13
NCU09643	OK	58.9003	153.913	2.61311	1.38576	-3.86854	0.000109488	0.000803359	yes	phosphatidate cytidylyltransferase
NCU00695	OK	4.7791	61.457	12.8595	3.68477	-3.86799	0.000109736	0.000804508	yes	hypothetical protein
NCU04887	OK	3.05873	0.444405	0.145291	-2.78298	3.86633	0.000110485	0.000809465	yes	hypothetical protein
NCU02355	OK	3.2182	13.3806	4.15779	2.05582	-3.86605	0.000110614	0.000810271	yes	hypothetical protein
NCU00264	OK	56.2135	16.8877	0.300421	-1.73495	3.86426	0.000111425	0.000815671	yes	hypothetical protein
NCU00799	OK	35.8164	10.2618	0.286511	-1.80334	3.86314	0.000111938	0.000819158	yes	homocysteine S-methyltransferase
NCU07266	OK	166.042	20.7916	0.125219	-2.99748	3.85828	0.000114189	0.000834793	yes	diphthine synthase
NCU08968	OK	27.7362	7.53756	0.271759	-1.8796	3.85732	0.000114637	0.000837929	yes	dimethyladenosine transferase
NCU08057	OK	10.9622	2.29087	0.208979	-2.25857	3.85544	0.000115522	0.000843696	yes	short chain dehydrogenase/reductase
NCU02582	OK	6.91594	21.5367	3.11407	1.6388	-3.85538	0.000115548	0.000843753	yes	RCO3
NCU00083	OK	16.6435	47.3129	2.84273	1.50727	-3.85267	0.000116838	0.000851335	yes	hypothetical protein
NCU01883	OK	10.9039	31.9692	2.93191	1.55184	-3.85218	0.00011707	0.000852882	yes	SH3 domain signaling protein
NCU08273	OK	11.6149	34.2374	2.94771	1.5596	-3.85194	0.000117184	0.000853428	yes	plasma membrane channel protein
NCU02142	OK	0.883975	7.09096	8.02167	3.0039	-3.85133	0.000117476	0.000855415	yes	hypothetical protein
NCU11488	OK	25.5371	4.07883	0.159722	-2.64637	3.85016	0.00011804	0.000858959	yes	DUF1903 domain-containing protein
NCU01200	OK	419.626	1114.01	2.65477	1.40858	-3.84955	0.000118335	0.000860957	yes	peptidyl-prolyl cis-trans isomerase B, variant
NCU08357	OK	16.9537	45.8134	2.70227	1.43417	-3.84923	0.000118491	0.000861526	yes	chromatin assembly factor 1 protein
NCU01195	OK	1269.3	480.212	0.378328	-1.40229	3.84815	0.000119013	0.000864889	yes	Glu/Leu/Phe/Val dehydrogenase
NCU09367	OK	10.0243	27.7568	2.76895	1.46934	-3.84654	0.0001198	0.000870035	yes	phosphatidylinositol 3-kinase 3
NCU01862	OK	2.51222	10.066	4.00681	2.00246	-3.84314	0.000121469	0.000880706	yes	SWIRM domain-containing protein FUN19
NCU02167	OK	76.1572	27.6354	0.362873	-1.46247	3.8408	0.000122632	0.000888407	yes	krev-1
NCU06214	OK	102.918	37.3394	0.362807	-1.46272	3.83799	0.000124048	0.000897335	yes	hypothetical protein
NCU06783	OK	1236.68	3813.59	3.08373	1.62468	-3.83746	0.000124316	0.000898979	yes	ATP citrate lyase
NCU08478	OK	9.33122	2.22478	0.238423	-2.0684	3.83729	0.000124402	0.000899452	yes	hypothetical protein
NCU04647	OK	103.488	37.1557	0.359034	-1.47781	3.83581	0.000125149	0.000903967	yes	actin binding protein
NCU07428	OK	8.45016	29.2487	3.46132	1.79132	-3.83495	0.00012559	0.000907003	yes	copper transporter
NCU02545	OK	115.238	42.6206	0.369848	-1.435	3.83317	0.000126503	0.000912544	yes	hypothetical protein
NCU03466	OK	2.94643	10.8213	3.67268	1.87683	-3.83318	0.0001265	0.000912544	yes	hypothetical protein
NCU00250	OK	10.1022	0	0	-1,79769e+308	-1,79769e+308	0.000126616	0.000913214	yes	hypothetical protein
NCU06509	OK	270.717	107.009	0.39528	-1.33906	3.82974	0.000128279	0.000924148	yes	hypothetical protein
NCU04284	OK	12.0102	42.6008	3.54705	1.82662	-3.82377	0.000131426	0.000943357	yes	hypothetical protein
NCU02745	OK	109.673	41.697	0.380194	-1.3952	3.82361	0.000131513	0.000943735	yes	hypothetical protein
NCU08616	OK	39.759	14.5895	0.366948	-1.44635	3.82312	0.000131773	0.000945452	yes	DNA-directed RNA polymerase I subunit RPA2
NCU07722	OK	46.1466	14.9189	0.323294	-1.62908	3.823	0.000131836	0.00094575	yes	serine/threonine-protein kinase RIO2
NCU10512	OK	8.4348	1.8069	0.21422	-2.22283	3.81947	0.000133739	0.000957064	yes	DUF895 domain membrane protein
NCU02497	OK	21.9936	7.42667	0.337674	-1.56629	3.81836	0.000134343	0.000960603	yes	hypothetical protein
NCU02211	OK	9.33442	27.8316	2.98161	1.57609	-3.81073	0.000138555	0.000988155	yes	hypothetical protein
NCU09138	OK	86.2451	220.496	2.55662	1.35424	-3.80934	0.000139337	0.000992604	yes	peroxisomal dehydratase
NCU02293	OK	120.368	40.0061	0.332365	-1.58916	3.80625	0.000141091	0.00100348	yes	hypothetical protein
NCU04583	OK	115.378	302.472	2.62157	1.39043	-3.80481	0.000141916	0.00100847	yes	acetyltransferase
NCU11320	OK	4.58126	16.1765	3.53102	1.82008	-3.80445	0.000142119	0.00100948	yes	agmatinase
NCU08051	OK	25.8351	7.31659	0.283203	-1.82009	3.80358	0.000142618	0.00101253	yes	hypothetical protein
NCU02616	OK	14.2884	40.4421	2.83041	1.50101	-3.80282	0.000143057	0.00101516	yes	WD-repeat containing protein slp1
NCU01276	OK	77.9801	24.384	0.312695	-1.67717	3.80091	0.000144163	0.00102235	yes	N-acetyltransferase 5
NCU10008	OK	505.607	197.152	0.389931	-1.35871	3.79726	0.000146305	0.00103621	yes	fumarate hydratase
NCU00527	OK	266.204	99.6404	0.374301	-1.41773	3.7886	0.000151497	0.0010692	yes	mitochondrial genome maintenance protein Mgr2
NCU02064	OK	368.69	143.756	0.38991	-1.35879	3.78821	0.00015174	0.00107039	yes	hypothetical protein
NCU00720	OK	125.75	47.745	0.379682	-1.39713	3.78793	0.000151909	0.00107124	yes	L-lactate dehydrogenase
NCU07535	OK	10.2251	29.9051	2.92468	1.54828	-3.78761	0.000152105	0.00107235	yes	hypothetical protein
NCU08421	OK	54.5032	19.4177	0.356267	-1.48897	3.78715	0.000152388	0.00107359	yes	hypothetical protein
NCU12067	OK	7.45652	0	0	-1,79769e+308	-1,79769e+308	0.000154748	0.00108865	yes	hypothetical protein
NCU02657	OK	1645.12	609.342	0.370394	-1.43287	3.7782	0.000157965	0.00110704	yes	s-adenosylmethionine synthetase
NCU02307	OK	2.2209	8.5788	3.86276	1.94963	-3.77813	0.000158008	0.00110716	yes	hypothetical protein
NCU01367	OK	59.1464	21.883	0.36998	-1.43448	3.77809	0.000158036	0.00110718	yes	small nucleolar ribonucleoprotein complex
NCU09481	OK	3.39251	11.6842	3.44412	1.78414	-3.77664	0.000158961	0.00111313	yes	hypothetical protein
NCU09596	OK	8.77787	1.70032	0.193705	-2.36806	3.77444	0.000160365	0.00112243	yes	phytanoyl-CoA dioxygenase
NCU04371	OK	22.9082	5.12252	0.223611	-2.16094	3.77412	0.000160575	0.00112372	yes	peptidyl-prolyl cis-trans isomerase fkr-3
NCU03777	OK	192.358	74.061	0.385016	-1.37701	3.77392	0.000160703	0.00112443	yes	mitochondrial 3-hydroxyisobutyryl-CoA hydrolase
NCU03043	OK	11.499	33.8748	2.94589	1.5587	-3.7738	0.000160778	0.00112478	yes	C2H2 finger domain-containing protein FlbC
NCU07569	OK	10.5049	32.8947	3.13137	1.64679	-3.76956	0.000163535	0.00114251	yes	hypothetical protein
NCU01740	OK	150.42	376.6	2.50366	1.32404	-3.76876	0.000164063	0.0011454	yes	histone H2A.Z-specific chaperone chz-1
NCU09676	OK	6.07923	1.29745	0.213423	-2.22821	3.76765	0.000164794	0.00114995	yes	hypothetical protein
NCU07869	OK	4.76693	15.984	3.3531	1.7455	-3.76608	0.000165833	0.00115611	yes	INSIG domain-containing protein
NCU02880	OK	24.5309	6.49398	0.264727	-1.91742	3.76592	0.000165934	0.00115663	yes	hypothetical protein
NCU02739	OK	2.02966	8.66014	4.26679	2.09315	-3.76439	0.000166955	0.00116301	yes	transcription factor RfeD
NCU02044	OK	462.073	185.64	0.401755	-1.31562	3.76221	0.000168417	0.00117171	yes	GTP-binding protein
NCU05293	OK	37.0533	12.4086	0.334885	-1.57826	3.76183	0.000168674	0.00117294	yes	rRNA processing protein Rrp8
NCU07384	OK	51.2393	16.7026	0.325972	-1.61717	3.75763	0.000171527	0.00119073	yes	mitochondrial thiamine pyrophosphate carrier 1
NCU03645	OK	1.49463	5.98716	4.00578	2.00209	-3.75412	0.000173953	0.00120546	yes	hypothetical protein
NCU06687	OK	105.938	264.57	2.4974	1.32044	-3.75331	0.000174513	0.00120858	yes	glycogen synthase
NCU06079	OK	2.08636	8.47266	4.06098	2.02183	-3.75299	0.000174736	0.00120993	yes	hypothetical protein
NCU03350	OK	4.66609	13.5911	2.91274	1.54238	-3.75175	0.000175601	0.00121478	yes	xanthine dehydrogenase
NCU03079	OK	4.28853	13.8392	3.22703	1.6902	-3.74839	0.000177971	0.00122963	yes	hypothetical protein
NCU08859	OK	30.81	89.1522	2.89361	1.53287	-3.74687	0.000179056	0.00123635	yes	hypothetical protein
NCU04777	OK	12.7521	38.4829	3.01777	1.59349	-3.74653	0.000179296	0.00123781	yes	PrnX protein
NCU06958	OK	236.602	91.8648	0.388267	-1.36488	3.74297	0.00018186	0.00125335	yes	hypothetical protein
NCU01654	OK	53.617	133.763	2.49479	1.31891	-3.74252	0.000182186	0.0012554	yes	long-chain-fatty-acid-CoA ligase 1
NCU09497	OK	544.225	216.566	0.397935	-1.3294	3.74065	0.000183548	0.0012636	yes	bifunctional D12/D15 fatty acid desaturase
NCU02973	OK	28.3362	7.64823	0.26991	-1.88945	3.73422	0.000188301	0.00129208	yes	mitochondrial carrier protein
NCU01259	OK	42.433	13.8844	0.327208	-1.61173	3.73082	0.000190856	0.00130839	yes	hypothetical protein
NCU07222	OK	17.2003	4.83519	0.281111	-1.83079	3.73021	0.000191319	0.00131091	yes	hypothetical protein
NCU03628	OK	33.2997	10.2068	0.306513	-1.70598	3.72795	0.000193043	0.00132009	yes	hypothetical protein
NCU06265	OK	13.9809	38.3223	2.74105	1.45472	-3.72715	0.000193654	0.00132365	yes	hypothetical protein
NCU00650	OK	37.9605	13.964	0.367856	-1.44279	3.72693	0.000193827	0.00132442	yes	Wdr1p
NCU02372	OK	68.1654	23.1383	0.339443	-1.55875	3.72574	0.000194739	0.00132922	yes	N(6)-adenine-specific DNA methyltransferase 2
NCU02474	OK	193.262	35.5771	0.184087	-2.44153	3.72446	0.000195737	0.00133519	yes	outer mitochondrial membrane translocase 5
NCU01230	OK	3.76655	15.31	4.06473	2.02316	-3.72249	0.000197265	0.00134458	yes	serum paraoxonase/arylesterase
NCU04942	OK	41.7205	13.7117	0.328656	-1.60535	3.72021	0.000199058	0.00135575	yes	methionine permease
NCU09930	OK	33.0893	10.3884	0.31395	-1.67139	3.71148	0.000206054	0.00139821	yes	folic acid synthesis protein
NCU06090	OK	48.6738	18.2752	0.375463	-1.41326	3.71081	0.000206601	0.00140084	yes	hypothetical protein
NCU02482	OK	8.83638	32.526	3.68092	1.88007	-3.70703	0.000209708	0.00141994	yes	2-methylcitrate synthase, variant 2
NCU07802	OK	16.4234	4.69519	0.285884	-1.8065	3.70341	0.000212721	0.00143814	yes	hypothetical protein
NCU02802	OK	36.6302	10.9499	0.298931	-1.74211	3.70217	0.000213764	0.00144474	yes	mitochondrial ornithine carrier protein
NCU00350	OK	75.7916	195.376	2.57781	1.36615	-3.70024	0.000215399	0.00145467	yes	epoxide hydrolase
NCU00630	OK	3.74114	14.1435	3.78053	1.91859	-3.6988	0.00021662	0.00146112	yes	hypothetical protein
NCU00404	OK	53.4761	18.8681	0.352832	-1.50294	3.69657	0.000218534	0.00147223	yes	RNA processing factor 1
NCU09188	OK	0.170944	1.57243	9.19851	3.2014	-3.69419	0.000220586	0.00148514	yes	hypothetical protein
NCU02956	OK	36.2266	91.1817	2.51698	1.3317	-3.69284	0.000221765	0.00149172	yes	aspartic proteinase
NCU01045	OK	39.9836	9.40775	0.23529	-2.08749	3.69111	0.000223276	0.00149996	yes	ribonuclease T1, variant
NCU00911	OK	112.725	45.2553	0.401466	-1.31665	3.69018	0.000224096	0.00150463	yes	polysaccharide synthase Cps1p
NCU03791	OK	373.089	146.487	0.392633	-1.34875	3.69009	0.000224178	0.00150496	yes	hypothetical protein
NCU05515	OK	122.324	42.3667	0.346348	-1.52971	3.68946	0.000224729	0.0015082	yes	mitochondrial import inner membrane translocase
NCU04090	OK	14.9676	39.527	2.64084	1.401	-3.68883	0.000225288	0.00151149	yes	niemann-Pick C1 protein
NCU09210	OK	3.69746	0.740799	0.200353	-2.31938	3.68576	0.000228025	0.00152822	yes	dyp-type peroxidase
NCU02613	OK	10.8262	2.55531	0.23603	-2.08296	3.6849	0.000228793	0.0015329	yes	hypothetical protein
NCU00644	OK	420.086	169.502	0.403494	-1.30938	3.68373	0.000229848	0.0015388	yes	ATP synthase subunit G
NCU01861	OK	0.100708	4.66694	46.3413	5.53422	-3.68314	0.000230376	0.00154145	yes	short chain dehydrogenase/reductase family
NCU06348	OK	32.8858	84.9827	2.58418	1.3697	-3.68318	0.000230338	0.00154145	yes	myo-inositol-1-monophosphatase
NCU04272	OK	37.1115	92.5706	2.49439	1.31869	-3.68018	0.00023307	0.00155658	yes	ZZ type zinc finger domain-containing protein
NCU00019	OK	2.75948	10.2734	3.72295	1.89644	-3.67885	0.000234285	0.00156374	yes	FKH1
NCU09223	OK	178.476	441.372	2.473	1.30626	-3.676	0.000236923	0.00158016	yes	protein disulfide-isomerase
NCU09057	OK	18.5859	5.35227	0.287975	-1.79599	3.67317	0.000239557	0.00159459	yes	hypothetical protein
NCU00939	OK	43.7341	17.7232	0.405249	-1.30312	3.67202	0.00024064	0.0016015	yes	hypothetical protein
NCU07952	OK	35.5279	88.9677	2.50416	1.32433	-3.67085	0.000241742	0.00160786	yes	C2H2 type zinc finger domain-containing protein
NCU05027	OK	118.765	44.8806	0.377894	-1.40395	3.66855	0.000243934	0.00161956	yes	hypothetical protein
NCU07687	OK	37.2883	11.5633	0.310105	-1.68917	3.66798	0.000244472	0.00162264	yes	hypothetical protein
NCU09862	OK	167.922	66.7747	0.397653	-1.33042	3.66717	0.000245247	0.0016268	yes	ubiquinone biosynthesis methyltransferase coq5
NCU07082	OK	8.36198	2.15887	0.258177	-1.95357	3.66311	0.000249169	0.0016507	yes	aspartyl-tRNA synthetase
NCU08964	OK	3824.29	1378	0.360328	-1.47261	3.66238	0.000249884	0.00165457	yes	60S ribosomal protein L10
NCU01669	OK	51.4731	14.4462	0.280655	-1.83313	3.66158	0.000250669	0.00165952	yes	protein arginine methyltransferase RmtB
NCU08299	OK	104.618	41.8199	0.399739	-1.32287	3.65992	0.00025229	0.001669	yes	60S ribosomal protein L3
NCU08045	OK	117.551	312.121	2.6552	1.40882	-3.65931	0.000252892	0.00167197	yes	phosphatidylethanolamine N-methyltransferase
NCU04336	OK	171.28	67.6839	0.395165	-1.33947	3.65923	0.000252977	0.00167228	yes	60S ribosomal protein L19
NCU09705	OK	9.03619	29.8005	3.29791	1.72155	-3.6585	0.000253697	0.00167654	yes	GAL10
NCU01145	OK	149.496	49.0182	0.32789	-1.60871	3.65791	0.00025428	0.00167964	yes	hypothetical protein, variant
NCU04663	OK	5.23517	15.7333	3.00531	1.58751	-3.65464	0.000257539	0.00169811	yes	hypothetical protein
NCU03229	OK	97.2862	39.0652	0.401549	-1.31635	3.65223	0.000259977	0.00171136	yes	mitochondrial inner membrane translocase subunit
NCU04256	OK	15.6585	42.5914	2.72002	1.44362	-3.65024	0.000261994	0.00172284	yes	hypothetical protein
NCU11352	OK	3.45012	12.8297	3.71862	1.89477	-3.64967	0.000262575	0.00172614	yes	hypothetical protein
NCU02771	OK	367.841	145.373	0.395206	-1.33932	3.64953	0.000262724	0.00172686	yes	uroporphyrinogen decarboxylase
NCU04478	OK	0.161861	2.24357	13.8611	3.79297	-3.64907	0.000263192	0.00172916	yes	phospholipase D active site-containing protein
NCU11102	OK	31.4337	80.769	2.5695	1.36149	-3.64608	0.000266271	0.00174731	yes	SCJ1
NCU03023	OK	50.7693	18.4833	0.364065	-1.45773	3.64354	0.000268911	0.00176253	yes	phenol 2-monooxygenase
NCU11987	OK	6.67311	1.69539	0.254063	-1.97674	3.64338	0.000269086	0.00176342	yes	hypothetical protein
NCU06749	OK	192.089	76.9187	0.400433	-1.32037	3.64071	0.000271886	0.0017807	yes	60S ribosomal protein L3
NCU09708	OK	63.4694	23.4452	0.369394	-1.43677	3.64006	0.000272569	0.00178492	yes	PDCD2 C terminal domain-containing protein
NCU05134	OK	7.85342	0.517938	0.0659506	-3.92247	3.63845	0.000274279	0.00179305	yes	hypothetical protein
NCU03638	OK	227.092	91.3877	0.402426	-1.3132	3.63732	0.000275491	0.00179977	yes	hypothetical protein
NCU03982	OK	293.667	730.663	2.48807	1.31502	-3.63723	0.000275582	0.00180009	yes	glucose-regulated protein
NCU06099	OK	138.956	57.1635	0.411378	-1.28146	3.6366	0.00027626	0.00180372	yes	hypothetical protein
NCU08537	OK	0.260841	1.7859	6.8467	2.7754	-3.62828	0.000285314	0.00185445	yes	hypothetical protein
NCU08295	OK	133.698	54.0345	0.404153	-1.30703	3.62757	0.000286104	0.00185889	yes	RNA-binding La domain-containing protein
NCU00352	OK	15.0504	37.3915	2.48442	1.31291	-3.62736	0.000286339	0.00186015	yes	phospholipid-transporting ATPase
NCU06550	OK	2876.47	1034.26	0.359559	-1.4757	3.62686	0.000286889	0.00186344	yes	pyridoxine 1
NCU00129,NCU11836	OK	0.548505	9.16317	16.7057	4.06227	-3.62677	0.000286989	0.00186382	yes	#N/A
NCU09791	OK	5.37337	1.34212	0.249772	-2.00131	3.62333	0.000290829	0.00188629	yes	beta-1,3-exoglucanase
NCU02890	OK	2.67653	15.0833	5.63539	2.49451	-3.62199	0.000292346	0.00189498	yes	hypothetical protein
NCU11435	OK	114.37	42.0872	0.367992	-1.44225	3.62006	0.000294539	0.00190807	yes	hypothetical protein
NCU00609	OK	8.07122	24.4383	3.02783	1.59828	-3.6198	0.000294831	0.00190884	yes	initiation-specific
NCU06270	OK	130.371	53.018	0.40667	-1.29807	3.61879	0.000295984	0.00191602	yes	mitochondrial-processing peptidase subunit
NCU07166	OK	41.2742	14.8877	0.360702	-1.47111	3.61693	0.00029812	0.00192709	yes	hypothetical protein
NCU04153	OK	54.9102	20.4023	0.371558	-1.42834	3.61508	0.000300259	0.00193942	yes	pseudouridine synthase
NCU00676	OK	49.4996	17.826	0.360124	-1.47343	3.61276	0.000302951	0.00195508	yes	F1-ATP synthase assembly protein
NCU02109	OK	50.0961	121.966	2.43464	1.28371	-3.61251	0.000303246	0.00195642	yes	UDP-N-acetylglucosamine pyrophosphorylase
NCU01004	OK	31.2103	75.9051	2.43205	1.28218	-3.61238	0.000303402	0.00195713	yes	phosphatidylserine decarboxylase proenzyme
NCU04245	OK	150.079	61.9976	0.4131	-1.27544	3.61207	0.000303766	0.00195891	yes	outer mitochondrial membrane translocase
NCU01882	OK	73.5611	28.91	0.393007	-1.34737	3.61177	0.000304117	0.0019606	yes	purine transporter
NCU04285	OK	0.11407	2.29404	20.1108	4.3299	-3.608	0.000308571	0.00198611	yes	hypothetical protein
NCU05008	OK	448.205	186.209	0.415455	-1.26724	3.60597	0.000310992	0.00200024	yes	hypothetical protein
NCU02528	OK	74.4495	28.3929	0.381371	-1.39073	3.60239	0.000315305	0.00202384	yes	hypothetical protein
NCU05170	OK	23.7786	1.63331	0.0686882	-3.8638	3.6022	0.000315539	0.00202474	yes	hypothetical protein
NCU04252	OK	23.0554	57.6418	2.50014	1.32201	-3.60081	0.000317224	0.00203378	yes	SNARE docking complex subunit
NCU05889	OK	310.797	129.911	0.417993	-1.25845	3.6004	0.000317734	0.00203675	yes	eukaryotic translation initiation factor 3
NCU02065	OK	2.56502	8.7841	3.42457	1.77592	-3.59955	0.000318762	0.00204245	yes	DUF726 domain-containing protein
NCU03926	OK	158.614	64.6137	0.407364	-1.29561	3.59648	0.000322552	0.00206463	yes	37S ribosomal protein Rsm24
NCU09235	OK	1.12847	5.75693	5.10154	2.35094	-3.59367	0.000326059	0.00208405	yes	conidiation-specific protein-8
NCU02629	OK	713.172	290.951	0.407968	-1.29347	3.59264	0.000327342	0.00209095	yes	bifunctional purine biosynthesis protein
NCU00024	OK	9.45785	28.6292	3.02703	1.5979	-3.59207	0.000328065	0.00209438	yes	yippee zinc-binding protein
NCU01299,NCU01300	OK	153.616	51.7467	0.336857	-1.56979	3.59036	0.000330227	0.0021055	yes	#N/A
NCU03826	OK	1823.37	699.453	0.383605	-1.38231	3.59022	0.000330398	0.00210597	yes	elongation factor 1-gamma
NCU03801	OK	15.6144	41.1378	2.63461	1.39759	-3.58977	0.000330973	0.00210903	yes	alkaline phosphatase
NCU06341	OK	23.0461	7.60191	0.329857	-1.60009	3.58926	0.000331617	0.00211283	yes	MFS transporter
NCU09193	OK	10.1229	2.64377	0.261167	-1.93696	3.5875	0.000333859	0.00212404	yes	hypothetical protein
NCU08227	OK	18.2617	4.83045	0.264513	-1.91859	3.58697	0.000334548	0.00212811	yes	hypothetical protein, variant
NCU06608	OK	2.7053	0.508579	0.187994	-2.41124	3.58643	0.00033524	0.00213129	yes	hypothetical protein
NCU09048	OK	21.4477	8.03927	0.374831	-1.41568	3.58632	0.000335374	0.00213166	yes	hypothetical protein
NCU00898	OK	4.34989	13.9484	3.20661	1.68105	-3.58521	0.000336805	0.00213845	yes	hypothetical protein
NCU07262	OK	10.9117	30.7532	2.81837	1.49486	-3.58267	0.000340098	0.00215626	yes	hypothetical protein
NCU02031	OK	1.40333	5.39757	3.84626	1.94346	-3.57956	0.000344179	0.00217837	yes	hypothetical protein
NCU08111	OK	39.2154	13.0331	0.332346	-1.58924	3.57826	0.000345887	0.00218759	yes	arginine N-methyltransferase 2
NCU08121	OK	73.0276	22.7736	0.311849	-1.68108	3.57611	0.000348751	0.00220129	yes	ribosome biogenesis protein
NCU08527	OK	4.96165	16.4197	3.30932	1.72654	-3.57463	0.000350723	0.00221247	yes	hypothetical protein
NCU07947	OK	210.786	505.023	2.3959	1.26057	-3.57369	0.00035199	0.00221792	yes	glycolipid transfer protein HET-C2
NCU09999	OK	182.387	74.6495	0.409292	-1.28879	3.573	0.00035292	0.00222314	yes	hypothetical protein
NCU00008	OK	26.2162	67.1994	2.56328	1.35799	-3.57097	0.000355659	0.00223912	yes	longevity-assurance protein 1
NCU03818	OK	10.1689	26.0403	2.56078	1.35659	-3.57092	0.000355731	0.00223925	yes	phospholipid-translocating P-type ATPase
NCU01189	OK	4.33643	13.3488	3.07829	1.62213	-3.57039	0.000356446	0.00224343	yes	hypothetical protein
NCU08940	OK	935.373	382.327	0.408743	-1.29073	3.56834	0.000359246	0.00225976	yes	ubiquinol-cytochrome c reductase complex
NCU04439	OK	26.4751	9.47211	0.357774	-1.48288	3.56661	0.000361626	0.00227311	yes	ATP-dependent RNA helicase dbp-4
NCU01218	OK	147.713	59.7653	0.404604	-1.30542	3.56544	0.00036324	0.00228228	yes	hypothetical protein
NCU00608	OK	1.60912	6.29069	3.9094	1.96694	-3.56456	0.000364466	0.00228802	yes	AMP-binding enzyme
NCU10270	OK	19.5486	51.958	2.65789	1.41028	-3.56342	0.000366056	0.00229731	yes	hypothetical protein
NCU02256	OK	29.4738	11.1566	0.378526	-1.40154	3.55997	0.000370894	0.0023234	yes	exosome complex exonuclease Rrp6
NCU00981	OK	147.595	59.2971	0.401755	-1.31561	3.5596	0.00037142	0.00232637	yes	ribosome biogenesis protein nsa-2
NCU01000	OK	41.3483	10.9077	0.2638	-1.92249	3.5594	0.000371699	0.00232777	yes	X-Pro dipeptidyl-peptidase protein, variant
NCU00459	OK	1.83012	5.2474	2.86724	1.51967	-3.5589	0.000372409	0.00233157	yes	hypothetical protein
NCU06144	OK	4.20191	12.1344	2.88783	1.52999	-3.55793	0.000373786	0.00233819	yes	kinesin
NCU06111	OK	63.7565	22.3531	0.350601	-1.5121	3.55624	0.000376197	0.00235127	yes	GTPase Ras2p
NCU10400	OK	3.74534	11.7917	3.14837	1.6546	-3.55528	0.000377578	0.0023589	yes	phospholipase PldA
NCU07389	OK	81.5041	34.0528	0.417805	-1.2591	3.55518	0.000377722	0.00235947	yes	SAM and PH domain-containing protein
NCU02190	OK	5.85522	1.2112	0.206858	-2.27328	3.55144	0.000383136	0.00239057	yes	oxysterol binding protein
NCU08926	OK	2.6709	7.93211	2.96983	1.57038	-3.55051	0.000384492	0.00239835	yes	ATG2
NCU01545	OK	196.232	470.333	2.39682	1.26112	-3.54994	0.000385325	0.00240275	yes	autophagy protein 8
NCU06729	OK	13.1802	34.2076	2.59538	1.37594	-3.54878	0.00038702	0.00241207	yes	G-protein alpha subunit
NCU01258	OK	27.9118	77.7325	2.78493	1.47764	-3.54752	0.000388871	0.00242292	yes	cyanase, variant
NCU05956	OK	0.381147	2.11245	5.54235	2.4705	-3.54507	0.000392515	0.00244424	yes	beta-galactosidase
NCU07459	OK	218.817	92.8091	0.42414	-1.23739	3.54261	0.000396191	0.00246434	yes	protein arginine N-methyltransferase 1
NCU03168	OK	27.4895	69.0078	2.51033	1.32788	-3.54222	0.000396773	0.00246761	yes	aspartic-type endopeptidase
NCU00148	OK	18.6083	48.6299	2.61334	1.3859	-3.53948	0.00040092	0.00249059	yes	short chain dehydrogenase/reductase
NCU08225	OK	19.9043	6.53398	0.32827	-1.60705	3.53783	0.000403428	0.00250218	yes	high affinity nickel transporter nic1
NCU00611	OK	5.13478	15.7525	3.0678	1.6172	-3.53717	0.000404443	0.00250717	yes	hypothetical protein
NCU07728	OK	38.6915	14.5152	0.375152	-1.41445	3.53708	0.000404574	0.00250728	yes	siderophore regulation protein
NCU01304	OK	29.935	11.169	0.373108	-1.42234	3.53512	0.000407582	0.00252414	yes	mitochondrial mRNA processing protein PET127
NCU06342	OK	33.6907	80.4069	2.38662	1.25497	-3.53472	0.000408209	0.00252601	yes	phospholipase D
NCU06088	OK	28.8312	8.92843	0.309679	-1.69115	3.5341	0.000409165	0.00253146	yes	hypothetical protein
NCU06983	OK	75.972	27.8031	0.365965	-1.45022	3.52879	0.000417458	0.00257805	yes	hypothetical protein
NCU00385	OK	1726.89	732.435	0.424135	-1.2374	3.52768	0.000419225	0.00258715	yes	ATP synthase subunit delta
NCU01947	OK	5.7561	16.4282	2.85405	1.51301	-3.52645	0.000421164	0.00259839	yes	hypothetical protein
NCU02451	OK	145.88	49.8326	0.3416	-1.54962	3.52425	0.000424682	0.00261789	yes	mitochondrial hypoxia responsive
NCU03135	OK	54.9117	21.4103	0.389904	-1.35881	3.52149	0.000429122	0.00264304	yes	hypothetical protein
NCU05153	OK	11.2752	2.79979	0.248314	-2.00976	3.51984	0.000431806	0.00265734	yes	carbohydrate O-acetyltransferase
NCU00536	OK	36.9089	13.9991	0.379288	-1.39863	3.51862	0.000433801	0.0026685	yes	homoserine O-acetyltransferase
NCU06553	OK	48.5297	11.7707	0.242546	-2.04366	3.51212	0.000444543	0.00272392	yes	hypothetical protein
NCU01579	OK	120.358	0	0	-1,79769e+308	-1,79769e+308	0.000446259	0.0027333	yes	hypothetical protein
NCU06588	OK	393.24	167.415	0.425732	-1.23198	3.51049	0.000447289	0.00273846	yes	hypothetical protein
NCU04164	OK	187.561	80.5204	0.429302	-1.21993	3.5075	0.000452341	0.00276555	yes	hypothetical protein, variant
NCU09294	OK	44.0747	16.8528	0.382369	-1.38697	3.50607	0.00045477	0.0027777	yes	hypothetical protein
NCU11714	OK	22.3872	8.59148	0.383768	-1.38169	3.50514	0.000456372	0.00278555	yes	hypothetical protein
NCU04306	OK	210.504	88.4405	0.420137	-1.25107	3.50481	0.000456932	0.00278859	yes	methionine aminopeptidase 2B
NCU08794	OK	611.687	261.439	0.427407	-1.22632	3.50443	0.000457585	0.00279218	yes	UPF0041 domain-containing protein
NCU02884	OK	10.4827	40.4882	3.86238	1.94949	-3.49972	0.000465749	0.00283592	yes	hypothetical protein
NCU09485	OK	50.2641	117.145	2.33059	1.2207	-3.49757	0.000469509	0.00285505	yes	chaperone dnaK
NCU03372	OK	3.48535	11.7109	3.36004	1.74847	-3.49749	0.000469657	0.00285556	yes	nonspecific lipid-transfer protein
NCU08475	OK	17.958	52.7595	2.93794	1.55481	-3.489	0.000484829	0.00293645	yes	hypothetical protein
NCU06199	OK	18.0194	44.6317	2.47687	1.30851	-3.4879	0.000486829	0.00294573	yes	RNA binding protein Jsn1
NCU09783	OK	20.934	58.5803	2.79833	1.48456	-3.48642	0.000489523	0.0029604	yes	D-isomer specific 2-hydroxyacid dehydrogenase
NCU06809	OK	2.62854	8.59699	3.27063	1.70957	-3.48404	0.000493907	0.00298386	yes	hormone-sensitive lipase
NCU04847	OK	82.2989	34.2218	0.415823	-1.26596	3.48364	0.000494647	0.00298769	yes	cyclin
NCU07267	OK	12.9785	176.182	13.5749	3.76287	-3.48286	0.000496084	0.00299473	yes	bli-3
NCU08920	OK	321.801	139.007	0.431966	-1.21101	3.48222	0.000497275	0.00299986	yes	ATP-binding cassette sub-family F member 2
NCU08054	OK	7.3842	19.848	2.6879	1.42648	-3.48213	0.000497439	0.00300045	yes	beta-glucosidase 1
NCU06436	OK	10.7258	30.0085	2.79779	1.48429	-3.4811	0.000499357	0.00301018	yes	hypothetical protein
NCU03558	OK	1408.14	600.134	0.426189	-1.23044	3.48017	0.000501093	0.00301877	yes	hypothetical protein
NCU11781	OK	1.05943	4.27674	4.03683	2.01323	-3.47877	0.000503725	0.00303213	yes	hypothetical protein
NCU05689	OK	1060.95	452.189	0.426211	-1.23036	3.47752	0.00050608	0.00304464	yes	cytochrome c oxidase polypeptide IV
NCU06441	OK	120.771	50.88	0.421293	-1.24711	3.47119	0.000518156	0.00310964	yes	D-lactate dehydrogenase 2
NCU02208	OK	257.277	109.961	0.427403	-1.22633	3.47082	0.000518878	0.00311271	yes	eukaryotic translation initiation factor 3
NCU00938	OK	88.4026	35.8502	0.405533	-1.30211	3.46941	0.000521605	0.00312608	yes	hypothetical protein
NCU08277	OK	394.94	171.021	0.43303	-1.20746	3.46932	0.000521771	0.00312622	yes	eukaryotic translation initiation factor 2 alpha
NCU01083	OK	69.5368	28.007	0.402765	-1.31199	3.46826	0.000523845	0.00313737	yes	S-adenosylmethionine decarboxylase
NCU07334	OK	7.75124	2.08731	0.269287	-1.89278	3.46654	0.000527198	0.00315425	yes	uracil permease
NCU00585	OK	27.0876	9.09394	0.335723	-1.57465	3.46598	0.00052831	0.00316024	yes	phytoene synthase
NCU02024	OK	9.26871	27.2789	2.94312	1.55734	-3.46579	0.000528669	0.00316196	yes	hypothetical protein
NCU09976	OK	0.126214	9.47339	75.0582	6.22994	-3.46294	0.000534311	0.00319267	yes	rhamnogalacturonan acetylesterase
NCU02951	OK	212.897	85.8793	0.403384	-1.30978	3.46239	0.000535403	0.00319832	yes	40S ribosomal protein S8
NCU06416	OK	14.3624	41.6345	2.89885	1.53549	-3.46158	0.000537014	0.00320695	yes	thymine dioxygenase
NCU08717	OK	4.76277	1.01518	0.213149	-2.23006	3.45858	0.000543036	0.00323953	yes	hypothetical protein
NCU04001	OK	38.0255	15.2567	0.401223	-1.31752	3.45772	0.000544762	0.00324807	yes	hypothetical protein
NCU04537	OK	66.9655	25.3677	0.378817	-1.40043	3.45749	0.000545226	0.00324995	yes	monosaccharide transporter
NCU03408	OK	16.9883	5.23513	0.308161	-1.69825	3.45437	0.000551575	0.00328247	yes	hypothetical protein
NCU03693	OK	18.6868	50.7774	2.71729	1.44217	-3.45063	0.000559283	0.00332295	yes	oxidoreductase
NCU02747	OK	6.98925	18.0777	2.5865	1.371	-3.45001	0.000560561	0.00333009	yes	DUF726 domain-containing protein
NCU08844	OK	11.2235	30.0563	2.67798	1.42115	-3.44771	0.000565368	0.00335409	yes	hypothetical protein
NCU03094	OK	108.722	40.7971	0.375242	-1.4141	3.44687	0.000567131	0.00336314	yes	hypothetical protein
NCU03070	OK	10.643	29.1519	2.73907	1.45369	-3.44556	0.000569876	0.00337768	yes	hypothetical protein
NCU09992	OK	1.5239	6.4705	4.24601	2.0861	-3.44315	0.000574981	0.00340244	yes	serine peptidase
NCU01826	OK	49.6575	116.961	2.35535	1.23594	-3.44252	0.000576317	0.00340881	yes	DUF250 domain membrane protein
NCU03813	OK	2.51173	9.78065	3.89399	1.96125	-3.44231	0.000576764	0.00341024	yes	formate dehydrogenase
NCU09914	OK	17.4981	4.36412	0.249405	-2.00344	3.44193	0.000577582	0.00341426	yes	hypothetical protein
NCU05220	OK	2188.64	949.537	0.433848	-1.20474	3.43884	0.000584216	0.00344782	yes	ATP synthase subunit F
NCU08156	OK	0.971301	4.90763	5.05264	2.33704	-3.43752	0.00058706	0.00346275	yes	hypothetical protein
NCU02236	OK	60.4994	24.6773	0.407893	-1.29373	3.43747	0.000587178	0.00346298	yes	hypothetical protein
NCU09224	OK	0.170984	2.433	14.2294	3.8308	-3.43337	0.000596136	0.00350923	yes	hypothetical protein
NCU06327	OK	315.597	136.808	0.43349	-1.20593	3.43166	0.000599905	0.00352764	yes	benzoate 4-monooxygenase cytochrome P450
NCU07070	OK	33.71	12.7152	0.377194	-1.40663	3.43167	0.000599874	0.00352764	yes	ATP-dependent RNA helicase dbp-9
NCU05195	OK	8.74701	24.299	2.77798	1.47403	-3.42856	0.000606799	0.00356438	yes	hypothetical protein
NCU03494	OK	2.64592	0.0406647	0.0153688	-6.02385	3.42805	0.000607937	0.00357011	yes	heterokaryon incompatibility protein
NCU12057	OK	26.5288	5.55922	0.209554	-2.25461	3.42779	0.000608526	0.00357262	yes	hypothetical protein
NCU01784	OK	21.7048	7.39488	0.340703	-1.55342	3.42734	0.000609517	0.003576	yes	pseudouridylate synthase 3
NCU07331	OK	43.9551	14.0966	0.320705	-1.64068	3.42674	0.000610871	0.00358208	yes	U3 small nucleolar ribonucleoprotein Lcp5
NCU06610	OK	8.91653	26.2062	2.93906	1.55536	-3.4261	0.000612317	0.00358865	yes	PQ loop repeat protein
NCU03258	OK	46.2943	108.519	2.34411	1.22904	-3.42537	0.000613954	0.00359633	yes	oxysterol-binding protein
NCU01315	OK	6.19617	15.9156	2.56862	1.361	-3.4237	0.000617738	0.00361465	yes	UDP-N-acetylglucosaminyltransferase
NCU06874	OK	4.7728	14.0851	2.95112	1.56126	-3.42335	0.000618547	0.00361799	yes	HMG box-containing protein
NCU08976	OK	344.536	807.528	2.34381	1.22886	-3.4197	0.00062691	0.00365957	yes	fatty acid elongase
NCU07528	OK	44.4709	17.3066	0.389167	-1.36154	3.41041	0.00064866	0.00376755	yes	tRNA pseudouridine synthase
NCU09995	OK	1462.28	627.472	0.429105	-1.2206	3.40964	0.00065048	0.00377663	yes	hypothetical protein, variant
NCU06740	OK	917.877	390.971	0.425951	-1.23124	3.40836	0.000653556	0.00379149	yes	hypothetical protein
NCU03657	OK	14.0717	37.5394	2.66772	1.41561	-3.40811	0.000654142	0.00379439	yes	mannosyl-oligosaccharide glucosidase, variant
NCU04806	OK	126.416	53.1586	0.420505	-1.2498	3.406	0.000659227	0.00382136	yes	hypothetical protein
NCU01606	OK	1477.48	635.125	0.42987	-1.21803	3.40218	0.000668517	0.00386961	yes	ATP synthase subunit 5
NCU07293	OK	8.95469	24.41	2.72595	1.44676	-3.4004	0.000672873	0.00389148	yes	hypothetical protein
NCU04674	OK	9.35634	24.6483	2.6344	1.39747	-3.39832	0.000678008	0.00391786	yes	alpha-glucosidase
NCU09040	OK	10.1696	30.8717	3.03568	1.60203	-3.39635	0.000682911	0.00394144	yes	oxidoreductase
NCU01764	OK	25.2825	8.05156	0.318464	-1.6508	3.39607	0.000683611	0.00394454	yes	hypothetical protein
NCU05834	OK	5.71369	0.832983	0.145787	-2.77806	3.3943	0.000688043	0.00396477	yes	hypothetical protein
NCU06836	OK	150.273	342.124	2.27668	1.18694	-3.39311	0.000691033	0.00397954	yes	acetyl-coenzyme A synthetase
NCU01112	OK	0.238675	3.27053	13.7029	3.7764	-3.38828	0.000703328	0.00403873	yes	lipid binding protein
NCU01956	OK	26.0716	61.4137	2.35558	1.23608	-3.38614	0.000708819	0.00406707	yes	cytoskeleton assembly control protein Sla2
NCU03797	OK	27.8707	64.209	2.30382	1.20403	-3.3857	0.000709976	0.00407265	yes	ubiquitin C-terminal hydrolase
NCU06520	OK	19.6981	6.90443	0.350512	-1.51246	3.38502	0.000711737	0.00408116	yes	ATP-dependent RNA helicase dbp-7
NCU06645	OK	1.97156	7.8376	3.97533	1.99107	-3.38467	0.000712637	0.00408578	yes	hypothetical protein
NCU09663	OK	100.945	233.697	2.31509	1.21107	-3.38102	0.000722166	0.00413396	yes	Axe2
NCU08671	OK	45.0013	105.899	2.35324	1.23465	-3.3772	0.000732281	0.00418686	yes	phosphomevalonate kinase
NCU09090	OK	45.351	107.655	2.37382	1.24721	-3.37569	0.000736313	0.00420346	yes	phosphopantothenate-cysteine ligase
NCU03747	OK	6.2587	18.6035	2.97242	1.57164	-3.3749	0.00073843	0.00421064	yes	hypothetical protein
NCU01824	OK	272.026	618.996	2.2755	1.18619	-3.37392	0.000741069	0.00422514	yes	UDP-galactopyranose mutase
NCU04699	OK	450.142	1031.78	2.29212	1.19669	-3.37353	0.0007421	0.00422992	yes	methylene-fatty-acyl-phospholipid synthase
NCU08985	OK	56.4272	145.06	2.57075	1.36219	-3.373	0.000743549	0.00423654	yes	protein tyrosine phosphatase
NCU01595	OK	26.2313	9.18122	0.35001	-1.51453	3.36941	0.000753299	0.00428676	yes	SOF1
NCU09686	OK	18.2167	45.0313	2.47198	1.30567	-3.36684	0.000760349	0.00432219	yes	clock-controlled protein 8
NCU08384	OK	9.27608	27.643	2.98003	1.57533	-3.36605	0.000762518	0.00433228	yes	xylose reductase
NCU06231	OK	17.2467	5.61518	0.32558	-1.61892	3.36575	0.000763347	0.00433643	yes	vacuolar amino acid transporter 1
NCU04692	OK	2.54171	7.04919	2.7734	1.47166	-3.36542	0.000764263	0.00434052	yes	hypothetical protein
NCU09599	OK	40.3567	14.0724	0.3487	-1.51994	3.36483	0.000765896	0.00434643	yes	hypothetical protein
NCU02970	OK	225.216	94.8121	0.420983	-1.24817	3.36423	0.000767579	0.00435267	yes	hypothetical protein
NCU05561	OK	2103.74	909.198	0.432182	-1.21029	3.36423	0.000767589	0.00435267	yes	copper metallothionein
NCU06678	OK	29.4405	66.826	2.26987	1.18261	-3.36347	0.000769691	0.00436234	yes	exonuclease Kem1
NCU02676	OK	13.5669	68.9534	5.08247	2.34553	-3.36072	0.000777407	0.00439872	yes	hypothetical protein
NCU11633	OK	33.0381	12.3349	0.373354	-1.42138	3.35856	0.000783485	0.00442798	yes	hypothetical protein
NCU06752	OK	25.7957	10.1309	0.392736	-1.34837	3.35688	0.000788283	0.00445053	yes	hypothetical protein
NCU03184	OK	20.7307	52.5874	2.53669	1.34295	-3.35487	0.000794032	0.00447904	yes	C2H2 conidiation transcription factor FlbC
NCU06273	OK	3.52367	10.9307	3.10208	1.63323	-3.35486	0.000794044	0.00447904	yes	hypothetical protein
NCU08827	OK	3.18306	11.0853	3.48259	1.80016	-3.3508	0.00080579	0.00453394	yes	hypothetical protein
NCU07698	OK	12.1614	29.2573	2.40575	1.26648	-3.35037	0.000807033	0.004539	yes	exocyst complex component Sec5
NCU05973	OK	0.429301	4.88277	11.3738	3.50764	-3.35033	0.000807148	0.004539	yes	NAD-dependent deacetylase sirtuin-5
NCU06424	OK	26.0487	9.06732	0.348091	-1.52246	3.35006	0.000807932	0.00454254	yes	aminomethyl transferase
NCU06948	OK	20.4611	50.4332	2.46483	1.30149	-3.34909	0.000810769	0.00455244	yes	efhand domain-containing protein
NCU10733	OK	16.5649	38.4018	2.31826	1.21304	-3.34833	0.00081301	0.00456322	yes	PAB-dependent poly(A)-specific ribonuclease
NCU02702	OK	9.73523	26.3821	2.70996	1.43827	-3.34329	0.000827904	0.00463441	yes	glucokinase
NCU04502	OK	17.8893	48.1548	2.69182	1.42858	-3.34045	0.000836416	0.00467671	yes	hypothetical protein
NCU01503	OK	31.6273	12.6589	0.400252	-1.32101	3.34001	0.000837749	0.00468356	yes	pre-rRNA processing protein Tsr1
NCU01546	OK	151.79	66.4395	0.437707	-1.19197	3.33993	0.000837995	0.00468377	yes	coproporphyrinogen III oxidase
NCU00864	OK	26.6498	80.6277	3.02545	1.59715	-3.33804	0.00084373	0.00471282	yes	TIM-barrel enzyme family protein
NCU09036	OK	2.47813	11.0784	4.47047	2.16043	-3.33745	0.000845502	0.00471972	yes	hypothetical protein
NCU12120	OK	18.9769	6.06027	0.31935	-1.64679	3.33364	0.000857166	0.00477514	yes	hypothetical protein
NCU02126	OK	0.994902	4.39597	4.4185	2.14356	-3.33257	0.000860483	0.00478849	yes	isovaleryl-CoA dehydrogenase
NCU09415	OK	6.32648	1.55981	0.246553	-2.02003	3.33255	0.000860541	0.00478849	yes	hypothetical protein
NCU06371	OK	33.0767	13.3799	0.404511	-1.30575	3.32845	0.000873322	0.00485164	yes	mitochondrial ATP-dependent RNA helicase Suv3
NCU01081	OK	2.27317	7.80157	3.43202	1.77906	-3.32546	0.000882734	0.00489796	yes	hypothetical protein
NCU02646	OK	1.11385	4.3656	3.91938	1.97062	-3.32509	0.000883903	0.00490238	yes	hypothetical protein
NCU00336	OK	19.5631	7.88447	0.403028	-1.31105	3.3185	0.00090502	0.00499998	yes	U3 small nucleolar RNA-associated protein 10
NCU04457	OK	19.7918	7.71519	0.389818	-1.35913	3.31689	0.000910248	0.00502634	yes	DUF803 domain membrane protein
NCU04930	OK	16.7508	41.2797	2.46434	1.3012	-3.3164	0.000911845	0.0050339	yes	hypothetical protein
NCU02284	OK	21.5854	8.36509	0.387535	-1.3676	3.31618	0.00091257	0.00503664	yes	nucleolar ATPase Kre33
NCU10497	OK	62.2416	141.701	2.27663	1.1869	-3.31565	0.000914286	0.00504421	yes	oligosaccharyl transferase STT3 subunit
NCU09796	OK	4.30167	0.655326	0.152342	-2.71461	3.31474	0.000917299	0.0050564	yes	integral membrane protein
NCU06771	OK	31.6228	76.0969	2.40639	1.26687	-3.31363	0.000920949	0.00507398	yes	ER lumen protein retaining receptor
NCU00422	OK	689.824	296.034	0.429144	-1.22046	3.31282	0.000923609	0.00508418	yes	curved DNA-binding protein, variant
NCU09316	OK	20.9034	48.1177	2.30191	1.20283	-3.31047	0.000931398	0.00512257	yes	hypothetical protein
NCU04454	OK	85.5305	191.696	2.24126	1.16431	-3.30934	0.000935164	0.00514065	yes	mannosyl transferase
NCU07193	OK	15.012	4.53803	0.302293	-1.72598	3.30928	0.000935355	0.00514065	yes	hypothetical protein
NCU02910	OK	4.11782	13.8728	3.36897	1.7523	-3.30906	0.000936111	0.00514399	yes	hypothetical protein
NCU11934	OK	6.8714	1.04212	0.151661	-2.72108	3.30848	0.00093804	0.00515331	yes	hypothetical protein
NCU04490,NCU11732	OK	6.25145	1.18343	0.189305	-2.40122	3.30787	0.000940096	0.00516331	yes	#N/A
NCU02356	OK	7.64097	19.8092	2.5925	1.37434	-3.30681	0.000943664	0.00517904	yes	white collar 1 protein
NCU04334	OK	392.372	170.146	0.433634	-1.20545	3.30528	0.00094881	0.00520404	yes	chaperonin
NCU05934	OK	0.795364	3.94052	4.95436	2.3087	-3.30523	0.000948986	0.00520435	yes	hypothetical protein
NCU00238	OK	1.70182	0.424622	0.249511	-2.00283	3.30403	0.000953046	0.00522402	yes	hypothetical protein
NCU10129	OK	1.07507	5.04104	4.68903	2.2293	-3.30192	0.000960255	0.0052596	yes	hypothetical protein
NCU04909	OK	69.8732	28.5207	0.408178	-1.29273	3.30111	0.000963047	0.00527161	yes	hypothetical protein
NCU08418	OK	10.2171	27.8654	2.72733	1.44749	-3.29946	0.000968724	0.00529874	yes	tripeptidyl-peptidase
NCU00777	OK	30.7366	10.2892	0.334754	-1.57882	3.29779	0.00097448	0.00532427	yes	methyltransferase
NCU05290	OK	313.325	128.808	0.4111	-1.28244	3.29142	0.000996838	0.00543698	yes	orotate phosphoribosyltransferase
NCU06017	OK	111.401	48.3194	0.433743	-1.20509	3.29031	0.00100077	0.00545235	yes	thiosulfate sulfurtransferase
NCU01754	OK	41.8079	10.0913	0.241373	-2.05067	3.28887	0.00100592	0.00547703	yes	alcohol dehydrogenase I, variant
NCU05273	OK	14.2264	36.1794	2.54312	1.34659	-3.2884	0.00100759	0.00548475	yes	Vps52/Sac2 family protein
NCU08719	OK	0.42734	2.74169	6.41571	2.68161	-3.28663	0.00101395	0.00551804	yes	glutamyl-tRNA(Gln) amidotransferase subunit A
NCU04802	OK	22.5113	56.7254	2.51986	1.33335	-3.28626	0.00101526	0.00552309	yes	peroxisomal biogenesis factor, variant
NCU10546	OK	1.09655	4.44655	4.05504	2.01972	-3.28541	0.00101834	0.00553303	yes	4-coumarate-CoA ligase
NCU00929	OK	3.76461	10.0331	2.66511	1.41419	-3.28417	0.00102283	0.00555124	yes	hypothetical protein
NCU00101	OK	21.1601	52.2106	2.46741	1.303	-3.28399	0.00102347	0.00555406	yes	pbn-1
NCU07392	OK	88.2857	38.7777	0.43923	-1.18695	3.28214	0.00103023	0.00558372	yes	transcriptional regulatory protein Pro-1
NCU03560	OK	28.8872	11.2696	0.390124	-1.358	3.2817	0.00103184	0.00558983	yes	DNA-directed RNA polymerase III subunit rpc-3
NCU05987	OK	1.89609	6.06416	3.19824	1.67728	-3.27925	0.00104084	0.00563371	yes	hypothetical protein
NCU04092	OK	13.4749	33.8676	2.51338	1.32963	-3.27882	0.00104241	0.00564151	yes	N-acylethanolamine amidohydrolase
NCU00136	OK	21.0916	7.99867	0.379235	-1.39884	3.27698	0.00104923	0.00567427	yes	mitochondrial translation optimization protein
NCU06532	OK	138.703	61.6068	0.444163	-1.17084	3.27548	0.00105481	0.00570164	yes	dihydroorotate reductase PyrE
NCU08382	OK	21.3216	49.0224	2.29919	1.20113	-3.27389	0.00106077	0.005731	yes	peroxisomal half ABC transporter
NCU06506	OK	2.95591	0.651236	0.220317	-2.18235	3.27354	0.0010621	0.00573748	yes	hypothetical protein
NCU02111	OK	19.6676	44.8548	2.28064	1.18944	-3.27328	0.00106305	0.00574196	yes	myosin-5
NCU09544	OK	2.00895	7.03361	3.50114	1.80782	-3.2706	0.00107319	0.00579026	yes	hypothetical protein
NCU11348	OK	239.283	100.41	0.419629	-1.25282	3.26929	0.00107816	0.00581287	yes	NADH-ubiquinone oxidoreductase B18 subunit
NCU05392	OK	12.8719	5.02877	0.390678	-1.35595	3.2688	0.00108006	0.00582094	yes	leucine carboxyl methyltransferase 2
NCU06332	OK	91.8234	227.534	2.47795	1.30915	-3.26881	0.00108	0.00582094	yes	alpha/beta hydrolase
NCU01964	OK	12.5572	29.7128	2.3662	1.24258	-3.26686	0.00108749	0.00585544	yes	RING-9 protein
NCU11815	OK	17599.8	5310.29	0.301724	-1.7287	3.26636	0.00108941	0.00586348	yes	hypothetical protein
NCU00105	OK	109.014	18.0118	0.165225	-2.5975	3.26609	0.00109043	0.00586767	yes	60S ribosome subunit biogenesis protein NIP7
NCU00802	OK	3.57484	12.3152	3.44497	1.78449	-3.25978	0.00111498	0.00598133	yes	hypothetical protein
NCU02762	OK	4.42252	10.9619	2.47865	1.30956	-3.25974	0.00111514	0.00598147	yes	calcium channel subunit Cch1
NCU02419	OK	109.722	42.2502	0.385066	-1.37683	3.25712	0.0011255	0.00602969	yes	mitochondrial 37S ribosomal protein S17
NCU09679	OK	0.683586	3.80727	5.56956	2.47756	-3.25346	0.0011401	0.00609751	yes	hypothetical protein
NCU04522	OK	2.80583	11.5516	4.117	2.04159	-3.25336	0.00114048	0.00609809	yes	hypothetical protein
NCU08087	OK	8.20146	0.152904	0.0186435	-5.74518	3.25236	0.0011445	0.00611659	yes	hypothetical protein
NCU09253	OK	12.2912	28.7524	2.33927	1.22606	-3.25034	0.00115267	0.00615278	yes	DUF907 domain-containing protein
NCU10597	OK	0.783901	3.06976	3.916	1.96938	-3.25029	0.00115289	0.00615299	yes	hypothetical protein
NCU02755	OK	31.8475	73.4897	2.30755	1.20636	-3.25003	0.00115395	0.00615525	yes	PAP2 domain-containing protein
NCU04279	OK	17.9475	42.8293	2.38637	1.25482	-3.25007	0.00115375	0.00615525	yes	protein kinase domain-containing protein
NCU10763	OK	2.19519	7.58209	3.45396	1.78825	-3.24926	0.00115704	0.00616865	yes	small oligopeptide transporter
NCU08858	OK	16.0325	38.6966	2.41363	1.27121	-3.24846	0.0011603	0.00618525	yes	MFS alpha-glucoside transporter
NCU01140	OK	0.578918	2.52264	4.35751	2.1235	-3.24652	0.00116827	0.00622472	yes	NAD(P) transhydrogenase
NCU02520	OK	95.1747	210.722	2.21405	1.14669	-3.24184	0.00118762	0.00631102	yes	thioredoxin
NCU06460	OK	7.45547	20.932	2.8076	1.48934	-3.24172	0.00118812	0.00631295	yes	acid phosphatase
NCU07007	OK	0.704802	3.11907	4.42546	2.14583	-3.24161	0.00118856	0.00631449	yes	hypothetical protein
NCU07795	OK	53.2748	15.1285	0.283971	-1.81618	3.23898	0.00119959	0.00636543	yes	DUF1665 domain-containing protein
NCU01476	OK	6.92149	18.033	2.60536	1.38148	-3.23714	0.00120735	0.00640196	yes	hypothetical protein
NCU02106	OK	39.487	13.3041	0.336924	-1.5695	3.23363	0.00122226	0.00647169	yes	hypothetical protein
NCU06664	OK	76.16	30.4148	0.399354	-1.32426	3.2329	0.00122542	0.0064853	yes	recombination hotspot-binding protein
NCU00843	OK	184.107	81.8513	0.444585	-1.16946	3.23263	0.00122657	0.00648984	yes	phosphoribosylglycinamide formyltransferase
NCU09723	OK	54.5951	20.7239	0.379593	-1.39748	3.23189	0.00122975	0.00650429	yes	hypothetical protein
NCU09682	OK	8.58489	25.2094	2.93648	1.55409	-3.23097	0.00123372	0.00651982	yes	secreted glycosyl hydrolase
NCU04908	OK	8.21326	24.7648	3.01522	1.59227	-3.22934	0.00124078	0.00655398	yes	hypothetical protein
NCU03362	OK	56.1179	129.429	2.30638	1.20563	-3.22887	0.00124281	0.00656233	yes	steroid alpha reductase
NCU05066	OK	6.02186	17.0841	2.83701	1.50438	-3.22743	0.00124906	0.00659217	yes	hypothetical protein
NCU00719	OK	3.82877	0.599218	0.156504	-2.67573	3.22491	0.00126013	0.00664106	yes	hypothetical protein
NCU11490	OK	2.61451	12.6829	4.85097	2.27827	-3.2242	0.00126326	0.00665437	yes	hypothetical protein
NCU00456	OK	39.7553	101.465	2.55224	1.35177	-3.22156	0.00127493	0.00670784	yes	hypothetical protein
NCU05780	OK	45.5337	110.619	2.42939	1.28059	-3.22093	0.00127777	0.00672092	yes	glutathione transferase
NCU02076	OK	253.834	116.182	0.457709	-1.1275	3.21867	0.00128785	0.0067645	yes	eukaryotic translation initiation factor 4E
NCU00372	OK	18.1966	7.42582	0.408088	-1.29305	3.21827	0.00128967	0.00676999	yes	hypothetical protein
NCU11825	OK	62.668	22.0363	0.351636	-1.50785	3.21783	0.00129163	0.00677868	yes	dihydrofolate reductase
NCU11308	OK	112.121	32.1293	0.286559	-1.80309	3.21668	0.00129682	0.00680186	yes	hypothetical protein
NCU07340	OK	0.515616	2.42347	4.70015	2.23271	-3.21597	0.00130003	0.00681547	yes	exoglucanase 1
NCU05594	OK	70.3705	24.0422	0.341652	-1.5494	3.2155	0.00130219	0.00682189	yes	L-galactose dehydrogenase
NCU01307	OK	83.6064	34.7714	0.415894	-1.26571	3.21479	0.00130542	0.00683557	yes	hypothetical protein
NCU09124	OK	7.99649	24.3469	3.0447	1.6063	-3.21446	0.0013069	0.00683869	yes	hypothetical protein
NCU03653	OK	190.512	85.4543	0.448551	-1.15665	3.21357	0.00131098	0.00685652	yes	hypothetical protein
NCU02814	OK	12.7917	30.7858	2.4067	1.26705	-3.21051	0.00132499	0.00691911	yes	serine/threonine-protein kinase chk2
NCU00207	OK	16.2602	43.1732	2.65515	1.40879	-3.20962	0.00132909	0.00693885	yes	oxidoreductase
NCU09227	OK	35.4325	14.8667	0.419578	-1.25299	3.20944	0.00132993	0.00694161	yes	kelch repeat-containing protein
NCU01780	OK	10.3367	3.10456	0.300343	-1.73532	3.20851	0.00133427	0.00696179	yes	hypothetical protein
NCU07258	OK	6.53833	17.2939	2.645	1.40327	-3.20328	0.00135873	0.00707434	yes	phosphoglycerate mutase
NCU03056	OK	2.42166	9.75897	4.02987	2.01073	-3.20256	0.00136211	0.00708943	yes	hypothetical protein
NCU08904	OK	49.1343	19.1865	0.390491	-1.35664	3.20121	0.00136853	0.00712029	yes	20S-pre-rRNA D-site endonuclease NOB1
NCU00832	OK	4.11467	0.724045	0.175967	-2.50663	3.2005	0.00137189	0.00713272	yes	hypothetical protein
NCU01464	OK	32.5082	12.7334	0.391698	-1.35219	3.1989	0.00137951	0.00716491	yes	zinc carboxypeptidase
NCU05271	OK	2.70677	7.54828	2.78867	1.47958	-3.19711	0.0013881	0.00720191	yes	hypothetical protein
NCU05139	OK	0	2.46026	#DIV/0!	1,79769e+308	1,79769e+308	0.0013883	0.00720191	yes	hypothetical protein
NCU08961	OK	9.94763	24.4755	2.46044	1.29892	-3.19549	0.00139592	0.00723862	yes	hypothetical protein
NCU09263	OK	15.8103	40.7653	2.5784	1.36647	-3.19523	0.00139718	0.00724367	yes	hypothetical protein
NCU02117	OK	49.6924	19.1387	0.385143	-1.37653	3.19417	0.00140236	0.00726626	yes	sym-1
NCU05637	OK	1.83947	6.32275	3.43727	1.78126	-3.19284	0.00140882	0.00729672	yes	hypothetical protein
NCU04594	OK	29.4769	73.1015	2.47996	1.31032	-3.19221	0.00141187	0.00730952	yes	4-carboxymuconolactone decarboxylase
NCU08229	OK	76.5065	166.447	2.17559	1.12141	-3.19146	0.00141554	0.00732506	yes	hypothetical protein
NCU05591	OK	5.6809	14.5636	2.56361	1.35818	-3.18954	0.00142502	0.00736413	yes	ABC transporter CDR4
NCU02590	OK	32.6196	14.0081	0.429438	-1.21947	3.18667	0.00143919	0.00743085	yes	hypothetical protein
NCU02261	OK	15.0482	38.9244	2.58665	1.37108	-3.18542	0.00144545	0.00745665	yes	hypothetical protein
NCU08008	OK	59.7935	131.162	2.19358	1.13329	-3.18393	0.00145289	0.00748736	yes	adenylyl cyclase-associated protein
NCU00790	OK	0.927349	3.49737	3.77136	1.91509	-3.18045	0.00147049	0.00756472	yes	potassium transporter hak-1
NCU06838	OK	11.0853	27.2605	2.45916	1.29816	-3.18042	0.00147061	0.00756472	yes	hypothetical protein
NCU03696	OK	35.7265	85.7038	2.39889	1.26236	-3.18036	0.00147091	0.00756537	yes	nitroreductase
NCU03188	OK	51.0672	22.2192	0.435097	-1.20059	3.17904	0.00147764	0.00759199	yes	sugar 1,4-lactone oxidase
NCU07017	OK	177.921	80.3716	0.451726	-1.14648	3.17786	0.00148368	0.00761859	yes	hypothetical protein
NCU00680	OK	105.464	227.281	2.15506	1.10772	-3.17609	0.00149273	0.00765883	yes	2-methylcitrate dehydratase
NCU09123	OK	127.349	274.222	2.15331	1.10655	-3.17533	0.00149667	0.00767544	yes	Ca/CaM-dependent kinase-1
NCU11517	OK	2.22006	8.80997	3.96835	1.98854	-3.17376	0.00150478	0.00771166	yes	hypothetical protein
NCU09349	OK	48.6711	20.0333	0.411606	-1.28067	3.17314	0.00150801	0.00772639	yes	ATP-dependent RNA helicase has-1
NCU09010	OK	12.8561	30.5283	2.37462	1.24769	-3.17295	0.00150899	0.00773053	yes	hypothetical protein
NCU08806	OK	11.7872	3.80183	0.322539	-1.63246	3.17247	0.00151147	0.00774053	yes	hypothetical protein
NCU08141	OK	5.83246	1.54072	0.264163	-1.9205	3.17168	0.00151559	0.00775712	yes	hypothetical protein
NCU02326	OK	0.368823	2.58586	7.01111	2.80964	-3.17159	0.00151606	0.0077586	yes	hypothetical protein
NCU04264	OK	7.07337	18.0186	2.54739	1.34902	-3.17112	0.0015185	0.00776842	yes	extracellular developmental signal biosynthesis
NCU00551	OK	9.76038	21.5935	2.21236	1.14559	-3.1706	0.00152123	0.00777877	yes	myosin type-2 heavy chain 2
NCU05681	OK	2.28061	9.30667	4.08078	2.02885	-3.17003	0.00152424	0.00779234	yes	hypothetical protein
NCU09381	OK	152.931	58.4686	0.38232	-1.38715	3.16982	0.00152532	0.00779425	yes	RWD domain-containing protein
NCU04086	OK	34.7237	12.5697	0.361992	-1.46596	3.16844	0.00153261	0.00782421	yes	hydrolase
NCU04053	OK	3.40098	9.64788	2.83679	1.50426	-3.16635	0.00154366	0.00787609	yes	hypothetical protein
NCU06107	OK	73.3046	29.8021	0.406552	-1.29849	3.16485	0.00155161	0.0079095	yes	hypothetical protein
NCU04814	OK	30.8546	68.5972	2.22324	1.15267	-3.16367	0.00155794	0.00793766	yes	DUF21 and CBS domain-containing protein
NCU03199	OK	743.463	340.767	0.458351	-1.12547	3.16164	0.00156883	0.00798876	yes	ATP synthase subunit H
NCU01181	OK	17.6072	43.0896	2.44727	1.29118	-3.15876	0.00158441	0.00805597	yes	acyl-CoA dehydrogenase family member 11
NCU07762	OK	16.8336	41.2002	2.4475	1.2913	-3.15739	0.00159187	0.00808926	yes	hypothetical protein
NCU06276	OK	3.16794	9.07664	2.86516	1.51861	-3.15726	0.0015926	0.00809109	yes	hypothetical protein
NCU00955	OK	8.313	20.9549	2.52074	1.33384	-3.15678	0.00159519	0.00810237	yes	monooxygenase
NCU08715	OK	1.0481	4.2132	4.01985	2.00715	-3.15519	0.00160393	0.00813832	yes	hypothetical protein
NCU06695	OK	1054.76	475.848	0.451143	-1.14834	3.15439	0.00160833	0.00815688	yes	cytochrome c oxidase polypeptide VI, variant
NCU03955	OK	4.04621	10.0034	2.47229	1.30585	-3.15399	0.00161055	0.00816627	yes	phospholipase D1
NCU07658	OK	13.1581	29.2979	2.22661	1.15484	-3.15115	0.00162628	0.00824034	yes	protein transporter sec72
NCU05691	OK	8.48004	2.52088	0.297272	-1.75014	3.15011	0.00163211	0.00826511	yes	hypothetical protein
NCU09239	OK	199.626	91.1034	0.45637	-1.13172	3.14942	0.00163594	0.00828165	yes	proliferating cell nuclear antigen
NCU06803	OK	0.152431	4.37107	28.6757	4.84176	-3.14937	0.00163624	0.00828222	yes	glutamate decarboxylase
NCU09477	OK	13310.4	3699.43	0.277935	-1.84718	3.14355	0.00166913	0.00842447	yes	ADP/ATP carrier protein, variant
NCU00022	OK	2.28081	6.70664	2.94046	1.55604	-3.14229	0.0016763	0.00845487	yes	hypothetical protein
NCU00005	OK	5.162	14.1201	2.73539	1.45174	-3.1411	0.00168313	0.00848345	yes	hypothetical protein
NCU02583	OK	2.38232	6.65617	2.79399	1.48232	-3.14015	0.00168859	0.00850711	yes	alpha-glucosidase
NCU00753	OK	42.0344	17.378	0.413423	-1.27431	3.13676	0.00170827	0.00859543	yes	hypothetical protein
NCU01815	OK	1.8751	7.07953	3.77555	1.91669	-3.13462	0.00172077	0.00864451	yes	hypothetical protein
NCU01888	OK	17.7047	6.13092	0.346288	-1.52996	3.13412	0.00172372	0.00865636	yes	tRNA-specific adenosine deaminase
NCU09911	OK	235.316	105.778	0.449515	-1.15357	3.13372	0.00172603	0.00866498	yes	formyltetrahydrofolate deformylase
NCU07015	OK	42.7522	16.917	0.395699	-1.33753	3.13204	0.00173594	0.00870979	yes	queuine tRNA-ribosyltransferase
NCU08888	OK	466.6	215.217	0.461245	-1.11639	3.13131	0.0017403	0.00872666	yes	phenylalanyl-tRNA synthetase subunit beta
NCU10675	OK	2.88197	8.98546	3.11782	1.64054	-3.13068	0.001744	0.00873926	yes	methionine permease
NCU04921	OK	41.9125	17.0743	0.40738	-1.29556	3.13036	0.00174595	0.008748	yes	DUF1295 domain-containing protein
NCU04243	OK	43.3	18.5007	0.427268	-1.22679	3.12733	0.00176405	0.00882364	yes	U3 small nucleolar ribonucleoprotein IMP4
NCU04633	OK	17.3103	39.6679	2.29158	1.19634	-3.12615	0.00177113	0.00885506	yes	RING finger protein
NCU12110	OK	60.5683	24.7001	0.407806	-1.29405	3.12586	0.00177286	0.00886169	yes	hypothetical protein
NCU09207	OK	4.46323	11.6492	2.61004	1.38407	-3.12237	0.00179403	0.00894653	yes	hypothetical protein
NCU05105	OK	1.38639	4.81786	3.47511	1.79706	-3.12224	0.00179481	0.0089485	yes	glucan endo-1,3-beta-glucosidase
NCU03159	OK	40.937	16.4229	0.401175	-1.31769	3.12159	0.00179878	0.00896377	yes	3' exoribonuclease
NCU06704	OK	104.622	228.929	2.18815	1.12972	-3.12092	0.00180288	0.00898152	yes	hypothetical protein
NCU01376	OK	1.05412	3.99109	3.78618	1.92075	-3.12001	0.00180843	0.00900269	yes	alkaline phosphatase
NCU04800	OK	6.7452	16.4331	2.43627	1.28467	-3.11954	0.00181131	0.00901398	yes	E3 ubiquitin-protein ligase
NCU04471	OK	10.2674	2.38819	0.232599	-2.10409	3.11745	0.00182423	0.00907313	yes	hypothetical protein
NCU03343	OK	238.849	107.711	0.450959	-1.14893	3.11192	0.00185873	0.00922031	yes	37S ribosomal protein S25
NCU03426	OK	3.15436	11.5605	3.66493	1.87378	-3.11113	0.00186373	0.00923623	yes	pps1 dual specificty phosphatase
NCU02063	OK	25.0438	10.1926	0.406991	-1.29693	3.10864	0.00187948	0.0093017	yes	mitochondrial intermediate peptidase
NCU01391	OK	195.992	90.2639	0.460549	-1.11858	3.10825	0.00188201	0.00931005	yes	hypothetical protein
NCU09707	OK	294.94	137.564	0.466414	-1.10031	3.10591	0.00189696	0.0093745	yes	hypothetical protein
NCU00092	OK	18.1889	6.09761	0.335238	-1.57675	3.10443	0.00190647	0.00941199	yes	rRNA-processing protein efg-1
NCU00407	OK	2.29953	7.10348	3.0891	1.62719	-3.10308	0.00191518	0.00945076	yes	hypothetical protein
NCU02666,NCU11482	OK	13.2656	31.375	2.36514	1.24192	-3.10291	0.00191625	0.00945499	yes	#N/A
NCU00089	OK	28.9719	12.0944	0.417453	-1.26032	3.09988	0.00193601	0.0095311	yes	MYND domain-containing protein
NCU04218	OK	7.25735	20.0979	2.76932	1.46953	-3.09943	0.00193892	0.00954436	yes	RTA1 domain-containing protein
NCU07024	OK	132.686	61.8378	0.466046	-1.10146	3.09809	0.00194774	0.00958137	yes	mitogen-activated protein kinase
NCU01119	OK	17.6782	39.8395	2.25359	1.17223	-3.09657	0.00195777	0.00962317	yes	lanosterol synthase
NCU00490	OK	18.4862	41.6221	2.25152	1.1709	-3.09616	0.00196046	0.00963424	yes	DUF803 domain membrane protein
NCU07325	OK	1.26235	8.13983	6.44816	2.68888	-3.09362	0.00197734	0.00970528	yes	conidiation-specific protein con-10
NCU02494	OK	9.30612	3.94031	0.423411	-1.23987	3.09356	0.00197771	0.0097056	yes	hypothetical protein
NCU03290	OK	23.7394	52.6116	2.21621	1.1481	-3.09242	0.0019853	0.00973141	yes	dipeptidyl peptidase
NCU08870	OK	50.0686	22.077	0.440935	-1.18136	3.09245	0.00198514	0.00973141	yes	hypothetical protein
NCU00301	OK	50.451	22.149	0.43902	-1.18764	3.09161	0.00199072	0.00975139	yes	Sas10/Utp3 family protein
NCU06360	OK	218.305	100.601	0.460828	-1.11769	3.0911	0.00199415	0.00976601	yes	histidinol-phosphate aminotransferase
NCU07330	OK	19.8538	44.8172	2.25736	1.17464	-3.08968	0.00200376	0.00980977	yes	endosomal integral membrane protein
NCU04395	OK	1.45986	5.26442	3.60611	1.85045	-3.08875	0.00200999	0.00983376	yes	endo-1,6-beta-D-glucanase
NCU01658	OK	9.46568	21.5838	2.28022	1.18917	-3.0885	0.00201168	0.00984096	yes	WD repeat protein
NCU06693	OK	26.0788	9.4575	0.362651	-1.46335	3.08819	0.00201377	0.00984862	yes	hypothetical protein
NCU01706	OK	0.0810975	4.09917	50.5462	5.65953	-3.08811	0.00201431	0.00984941	yes	MYB DNA-binding domain-containing protein
NCU03792	OK	13.8164	30.7714	2.22716	1.1552	-3.0871	0.00202123	0.0098759	yes	inositol polyphosphate phosphatase
NCU01962	OK	1682.45	779.591	0.463367	-1.10978	3.08682	0.0020231	0.00987926	yes	hypothetical protein, variant
NCU02530	OK	76.9131	30.1741	0.392314	-1.34992	3.08306	0.00204882	0.0099838	yes	cytochrome c oxidase copper chaperone Cox17
NCU00116	OK	45.0962	97.7847	2.16836	1.1166	-3.08243	0.00205316	0.0100027	yes	CCAAT-binding transcription factor subunit
NCU05050	OK	27.6778	10.0038	0.361438	-1.46818	3.07967	0.00207233	0.0100827	yes	2-hydroxyacid dehydrogenase
NCU06320	OK	5.26755	1.49553	0.283914	-1.81648	3.07774	0.0020858	0.0101382	yes	hypothetical protein
NCU08554	OK	107.535	229.738	2.1364	1.09518	-3.07736	0.00208843	0.0101487	yes	peptidyl-prolyl cis-trans isomerase ssp-1
NCU07967	OK	12.051	29.9521	2.48545	1.3135	-3.07727	0.00208908	0.0101508	yes	hypothetical protein
NCU04166	OK	51.3496	23.1319	0.450479	-1.15047	3.07683	0.00209214	0.0101589	yes	nucleolar GTP-binding protein 2
NCU16016,NCU16017	OK	162.791	65.46	0.402111	-1.31433	3.07668	0.0020932	0.0101629	yes	#N/A
NCU04048	OK	13.8382	31.4884	2.27547	1.18616	-3.07572	0.00209997	0.0101902	yes	hypothetical protein
NCU00813	OK	19.3835	64.8869	3.34753	1.7431	-3.07532	0.00210275	0.0102018	yes	disulfide isomerase
NCU05311	OK	2.20449	8.22776	3.73227	1.90005	-3.07454	0.00210828	0.0102226	yes	hypothetical protein
NCU09931	OK	21.827	50.2123	2.30047	1.20192	-3.07449	0.00210865	0.0102233	yes	oxidoreductase
NCU05395	OK	88.5056	192.119	2.1707	1.11816	-3.07257	0.00212225	0.0102723	yes	hypothetical protein
NCU03323	OK	3.70411	11.5646	3.1221	1.64251	-3.07173	0.0021282	0.0102954	yes	hypothetical protein
NCU05537	OK	3.89432	12.1544	3.12106	1.64204	-3.07134	0.00213103	0.010308	yes	fumarylacetoacetase
NCU02231	OK	24.3917	9.14675	0.374994	-1.41506	3.07067	0.00213581	0.0103288	yes	tRNA (guanine-N(1)-)-methyltransferase
NCU06857	OK	0.335174	1.65041	4.92404	2.29985	-3.06897	0.00214795	0.0103819	yes	hypothetical protein
NCU03808	OK	14.6486	6.10503	0.416765	-1.2627	3.06818	0.0021537	0.0104016	yes	pre-mRNA-splicing factor ATP-dependent RNA
NCU09843	OK	42.436	16.9342	0.399053	-1.32534	3.06819	0.00215358	0.0104016	yes	WD repeat containing protein 57
NCU07175	OK	6.00552	16.7653	2.79165	1.48112	-3.06776	0.00215667	0.0104149	yes	APC amino acid permease
NCU09506	OK	1.53383	0	0	-1,79769e+308	-1,79769e+308	0.00215765	0.0104185	yes	hypothetical protein
NCU02362	OK	4.21172	11.4785	2.72537	1.44645	-3.06722	0.0021606	0.0104315	yes	hypothetical protein
NCU09088	OK	15.6516	37.1532	2.37376	1.24718	-3.06596	0.00216971	0.0104698	yes	hypothetical protein
NCU05966	OK	0.664555	2.88725	4.34464	2.11923	-3.06483	0.00217792	0.0105013	yes	DNA repair protein
NCU01371	OK	32.3987	10.6952	0.330112	-1.59897	3.06301	0.00219122	0.0105551	yes	UPF0660 protein
NCU08931	OK	78.85	167.5	2.12429	1.08697	-3.06164	0.00220129	0.0106001	yes	merozoite capping protein-1
NCU03611	OK	56.3952	117.739	2.08775	1.06195	-3.06025	0.00221156	0.010646	yes	chitin synthase
NCU00599	OK	23.7256	10.1171	0.426421	-1.22965	3.06011	0.00221258	0.0106498	yes	37S ribosomal protein Rsm22
NCU05582	OK	12.1521	28.7199	2.36337	1.24084	-3.06	0.00221335	0.0106523	yes	ubiquitin fusion degradation protein
NCU03067	OK	1.97787	6.15898	3.11395	1.63875	-3.05883	0.00222206	0.0106861	yes	hypothetical protein
NCU02725	OK	6.06565	15.075	2.48531	1.31343	-3.05864	0.00222344	0.010688	yes	hypothetical protein
NCU09122	OK	14.4375	36.165	2.50494	1.32477	-3.0553	0.00224835	0.0107948	yes	ubiquitin conjugating enzyme
NCU06232	OK	279.737	133.343	0.476673	-1.06893	3.05408	0.00225751	0.0108317	yes	3-isopropylmalate dehydrogenase
NCU10368	OK	9.70823	2.99279	0.308273	-1.69771	3.05389	0.00225891	0.0108373	yes	MFS transporter
NCU04823	OK	16.9384	5.801	0.342476	-1.54593	3.05237	0.00227044	0.0108878	yes	NADP-dependent alcohol dehydrogenase C
NCU00173	OK	44.9773	115.689	2.57216	1.36299	-3.05215	0.00227209	0.0108934	yes	esterase D
NCU02013	OK	224.498	105.187	0.468543	-1.09375	3.05084	0.002282	0.0109337	yes	hypothetical protein
NCU01612	OK	36.5426	16.0758	0.439919	-1.18469	3.05048	0.00228479	0.0109435	yes	pre-mRNA splicing factor ATP-dependent RNA
NCU08505	OK	136.504	57.9189	0.424302	-1.23684	3.04968	0.00229082	0.0109688	yes	DUF866 domain-containing protein
NCU08332,NCU11510	OK	3634.84	1548.69	0.426068	-1.23084	3.04855	0.00229947	0.0109986	yes	#N/A
NCU02271	OK	10.7545	3.68119	0.342293	-1.5467	3.04763	0.00230654	0.0110297	yes	YagE family protein
NCU08272	OK	16.0348	37.7005	2.35117	1.23338	-3.04706	0.00231091	0.0110446	yes	cytochrome b2
NCU02882	OK	2.41929	0.370088	0.152974	-2.70864	3.04699	0.00231148	0.0110461	yes	hypothetical protein
NCU05882	OK	4.05555	11.6975	2.88432	1.52823	-3.04689	0.00231221	0.0110474	yes	cellulase
NCU03357	OK	19.7608	43.2896	2.19068	1.13138	-3.0446	0.0023299	0.0111185	yes	ubiquitin conjugation factor E4
NCU05805	OK	24.4441	56.2849	2.3026	1.20326	-3.04392	0.00233515	0.0111423	yes	serine hydroxymethyltransferase
NCU01744	OK	79.6618	38.2991	0.480771	-1.05658	3.04372	0.00233674	0.0111463	yes	glutamate synthase
NCU02485	OK	2.12808	6.57918	3.0916	1.62836	-3.04368	0.00233703	0.0111464	yes	hypothetical protein
NCU02564	OK	32.9026	13.1999	0.401181	-1.31767	3.04222	0.00234843	0.0111924	yes	cysteine synthase 2
NCU06112	OK	108.167	43.1574	0.398989	-1.32558	3.03662	0.0023925	0.011363	yes	glutamate decarboxylase
NCU02558	OK	29.6284	12.3312	0.416195	-1.26466	3.03657	0.0023929	0.0113637	yes	MADS-box MEF2 type transcription factor
NCU02611	OK	59.2691	27.3284	0.46109	-1.11688	3.03584	0.00239866	0.0113865	yes	multiple RNA-binding domain-containing protein
NCU09798	OK	30.9605	12.0513	0.389248	-1.36123	3.03583	0.00239874	0.0113865	yes	aryl-alcohol dehydrogenase
NCU06252	OK	40.9045	18.1106	0.442753	-1.17543	3.03542	0.00240201	0.0113984	yes	hypothetical protein
NCU03134	OK	1.60322	5.52219	3.44444	1.78427	-3.03218	0.00242792	0.0114965	yes	class I alpha-mannosidase 1A
NCU00061	OK	0.762656	3.10819	4.07548	2.02697	-3.03047	0.00244173	0.0115532	yes	hypothetical protein
NCU07110	OK	3.82603	1.01877	0.266273	-1.90903	3.03004	0.00244519	0.0115658	yes	hypothetical protein
NCU02133	OK	2193.53	1042.35	0.475193	-1.07342	3.02982	0.00244702	0.0115733	yes	superoxide dismutase
NCU05419	OK	18.8778	44.9999	2.38375	1.25323	-3.02969	0.00244805	0.0115769	yes	hydroxymethylglutaryl-CoA lyase
NCU04034	OK	0.0955402	4.37106	45.751	5.51573	-3.02912	0.00245264	0.0115974	yes	hypothetical protein
NCU02688	OK	9.52974	23.0239	2.41601	1.27262	-3.02871	0.00245601	0.0116121	yes	ubiquitin-conjugating enzyme E2Z, variant
NCU03215	OK	4.07623	11.2811	2.76753	1.46861	-3.02832	0.00245921	0.0116238	yes	glycosyl hydrolase
NCU01021	OK	325.142	142.159	0.437221	-1.19356	3.02773	0.00246398	0.0116392	yes	eukaryotic translation initiation factor 3
NCU05605	OK	30.9763	12.2082	0.394114	-1.34331	3.02771	0.00246413	0.0116392	yes	hypothetical protein
NCU07507	OK	35.8268	9.82732	0.274301	-1.86617	3.02652	0.00247383	0.0116763	yes	hypothetical protein
NCU01502	OK	38.0856	8.43685	0.221523	-2.17447	3.02624	0.00247614	0.0116822	yes	small nucleolar ribonucleoprotein complex
NCU05198	OK	7.82647	20.9026	2.67076	1.41725	-3.02541	0.00248298	0.0117107	yes	general amino acid permease
NCU03292	OK	20.8373	45.2387	2.17104	1.11839	-3.02491	0.00248705	0.0117261	yes	calcium-transporting ATPase type 2C member 1
NCU03749	OK	34.8948	83.1291	2.38228	1.25234	-3.02303	0.00250256	0.0117904	yes	hydroxyacylglutathione hydrolase, variant
NCU00232	OK	20.6425	8.80143	0.426374	-1.22981	3.02198	0.00251127	0.0118301	yes	hypothetical protein
NCU00397	OK	38.0159	89.6087	2.35714	1.23703	-3.02166	0.0025139	0.0118391	yes	hypothetical protein
NCU08821	OK	0.784183	2.76832	3.5302	1.81975	-3.0214	0.00251612	0.0118454	yes	hypothetical protein
NCU02305	OK	58.5395	26.4006	0.450988	-1.14884	3.01718	0.00255135	0.0119997	yes	decaprenyl-diphosphate synthase subunit 1
NCU05890	OK	138.068	63.1725	0.457546	-1.12801	3.01656	0.00255663	0.0120194	yes	hypothetical protein
NCU00502	OK	902.74	428.938	0.475151	-1.07354	3.0162	0.00255965	0.0120285	yes	ATP synthase subunit 4
NCU07012	OK	28.7049	60.0973	2.09363	1.066	-3.01476	0.00257185	0.0120799	yes	hypothetical protein
NCU02810	OK	312.698	150.873	0.482488	-1.05144	3.01442	0.0025747	0.0120889	yes	eukaryotic translation initiation factor 2 gamma
NCU07326	OK	1.99635	7.78292	3.89857	1.96295	-3.01335	0.00258378	0.0121263	yes	hypothetical protein
NCU09935	OK	61.4301	27.7687	0.452037	-1.14549	3.01246	0.0025914	0.0121556	yes	hypothetical protein
NCU09129	OK	142.669	51.014	0.357569	-1.48371	3.01242	0.00259171	0.0121558	yes	hypothetical protein
NCU08687	OK	25.5593	57.2967	2.24172	1.1646	-3.01131	0.00260124	0.0121926	yes	galactokinase
NCU07576	OK	36.1343	15.2686	0.422551	-1.2428	3.00861	0.00262442	0.012283	yes	hypothetical protein
NCU06296	OK	11.7317	4.30582	0.367024	-1.44605	3.00759	0.0026333	0.012317	yes	hypothetical protein
NCU03949	OK	17.6192	40.3295	2.28895	1.19469	-3.00762	0.00263299	0.012317	yes	FMN-dependent 2-nitropropane dioxygenase
NCU02596	OK	17.4241	49.0158	2.8131	1.49216	-3.00749	0.00263413	0.012318	yes	hypothetical protein
NCU05435	OK	16.9945	6.74323	0.396789	-1.33356	3.00736	0.00263532	0.0123209	yes	hypothetical protein
NCU01701	OK	11.4858	27.2815	2.37524	1.24807	-3.00602	0.0026469	0.0123646	yes	ribitol kinase
NCU07551	OK	45.2735	19.535	0.431489	-1.21261	3.00607	0.00264644	0.0123646	yes	hypothetical protein
NCU06606	OK	683.249	329.061	0.481612	-1.05406	3.00546	0.00265181	0.0123835	yes	ubiquinol-cytochrome c reductase iron-sulfur
NCU09681	OK	9.16418	23.6273	2.57822	1.36637	-3.00494	0.00265632	0.0123993	yes	hypothetical protein
NCU05294	OK	4.58857	11.8207	2.57612	1.36519	-3.00308	0.00267261	0.0124662	yes	C6 finger domain-containing protein
NCU02720	OK	35.3569	16.482	0.466161	-1.1011	3.00215	0.00268078	0.0124976	yes	hypothetical protein
NCU07837	OK	1.58862	4.59155	2.89028	1.5312	-3.00115	0.00268959	0.0125281	yes	DNA repair protein Rhp26/Rad26
NCU02773	OK	32.4341	12.1897	0.37583	-1.41184	3.00012	0.00269871	0.0125626	yes	hypothetical protein
NCU05606	OK	40.2601	91.4	2.27024	1.18284	-2.99992	0.00270053	0.0125697	yes	glucosidase 2 subunit beta
NCU01953	OK	17.0724	35.8898	2.10221	1.07191	-2.99965	0.00270294	0.0125796	yes	AMI1 protein
NCU03766	OK	320.77	141.345	0.440643	-1.18232	2.99842	0.00271384	0.0126186	yes	small nuclear ribonucleoprotein, variant
NCU01648	OK	64.2782	144.734	2.25168	1.171	-2.99668	0.00272937	0.0126772	yes	dolichyl-phosphate-mannose-protein
NCU00666	OK	1.42886	5.89401	4.12497	2.04439	-2.99538	0.00274107	0.0127275	yes	hypothetical protein
NCU06435	OK	5.66367	14.5948	2.57692	1.36564	-2.9943	0.00275071	0.0127642	yes	VPS9 domain-containing protein
NCU07972	OK	514.455	244.001	0.47429	-1.07616	2.99367	0.00275648	0.0127856	yes	hypothetical protein
NCU10893	OK	232.645	106.347	0.457121	-1.12935	2.99159	0.00277529	0.0128579	yes	deoxyuridine 5'-triphosphate
NCU01118	OK	20.9715	46.3735	2.21126	1.14487	-2.99141	0.00277693	0.0128628	yes	hypothetical protein
NCU03647	OK	11.1018	4.61348	0.415561	-1.26687	2.99049	0.00278531	0.0128975	yes	hypothetical protein
NCU00614	OK	24.2433	52.0003	2.14493	1.10093	-2.99036	0.00278649	0.0128976	yes	DUF1620 domain-containing protein
NCU08568	OK	51.7775	112.669	2.17602	1.1217	-2.99043	0.00278584	0.0128976	yes	ADP-ribose pyrophosphatase
NCU03599	OK	1.5085	0	0	-1,79769e+308	-1,79769e+308	0.00278814	0.0129038	yes	hypothetical protein
NCU03268	OK	30.2334	12.4222	0.410877	-1.28322	2.9895	0.00279432	0.0129284	yes	hypothetical protein
NCU11611	OK	10.9469	3.91758	0.357871	-1.48249	2.98892	0.00279963	0.0129489	yes	cytochrome c mitochondrial import factor
NCU05391	OK	13.0172	2.82437	0.216972	-2.20441	2.98856	0.002803	0.0129631	yes	hypothetical protein
NCU08366	OK	11.7922	27.4138	2.32474	1.21707	-2.98591	0.0028274	0.0130622	yes	hypothetical protein
NCU11737,NCU11738	OK	18.7418	54.1	2.8866	1.52937	-2.98531	0.00283288	0.0130821	yes	#N/A
NCU06984	OK	5.57136	12.779	2.29369	1.19767	-2.98511	0.00283472	0.0130878	yes	hypothetical protein
NCU08040	OK	13.2366	29.935	2.26153	1.17731	-2.98494	0.00283633	0.0130897	yes	NEDD8-activating enzyme E1 regulatory subunit
NCU05243	OK	0.53111	2.14034	4.02994	2.01076	-2.97953	0.00288688	0.0132966	yes	hypothetical protein
NCU04797	OK	8.1905	21.509	2.62609	1.39291	-2.9792	0.00289001	0.0133082	yes	fructose-1,6-bisphosphatase
NCU04249	OK	71.7859	32.9514	0.459023	-1.12336	2.97868	0.00289491	0.0133255	yes	hypothetical protein
NCU01845	OK	79.1939	37.7738	0.476979	-1.068	2.97813	0.00290008	0.0133434	yes	phosphoglycerate mutase family domain-containing
NCU02175	OK	5.4312	14.9647	2.75532	1.46222	-2.97749	0.00290623	0.0133703	yes	phosphatidyl inositol-specific phospholipase C
NCU08755	OK	0.413456	1.74717	4.22577	2.07921	-2.97694	0.00291137	0.0133911	yes	beta-glucosidase 1
NCU03559	OK	974.732	458.095	0.46997	-1.08936	2.97668	0.0029139	0.0134	yes	ubiquinol-cytochrome c reductase complex core
NCU03811	OK	3.94419	9.32328	2.3638	1.24111	-2.97628	0.00291772	0.0134134	yes	hypothetical protein
NCU07281	OK	153.241	313.208	2.04389	1.03132	-2.97554	0.00292473	0.0134386	yes	glucose-6-phosphate isomerase
NCU04297	OK	0.362632	1.87974	5.1836	2.37395	-2.97456	0.00293407	0.0134772	yes	hypothetical protein
NCU02191	OK	114.657	55.489	0.483956	-1.04705	2.97178	0.00296076	0.01358	yes	hypothetical protein
NCU05135	OK	4.06848	1.09986	0.270337	-1.88717	2.96952	0.00298262	0.0136703	yes	hypothetical protein
NCU06118	OK	14.7236	5.9558	0.404507	-1.30576	2.96942	0.00298367	0.0136708	yes	hypothetical protein
NCU05922	OK	2.07958	6.56203	3.15546	1.65785	-2.96897	0.002988	0.0136879	yes	hypothetical protein
NCU01242	OK	3.13343	8.99615	2.87102	1.52156	-2.96836	0.00299395	0.0137108	yes	G2/mitotic-specific cyclin
NCU01642	OK	9.66451	20.6121	2.13276	1.09272	-2.96761	0.00300121	0.0137398	yes	hypothetical protein
NCU06597	OK	7.00242	26.7997	3.82721	1.93629	-2.9651	0.00302582	0.0138352	yes	hypothetical protein
NCU04047	OK	71.3817	32.811	0.459656	-1.12137	2.96413	0.0030354	0.0138704	yes	hypothetical protein
NCU08190	OK	2.73837	9.00853	3.28974	1.71797	-2.95919	0.00308444	0.0140551	yes	hypothetical protein
NCU06700	OK	11.4085	28.7699	2.5218	1.33445	-2.95663	0.00311025	0.0141559	yes	alpha/beta hydrolase
NCU05752	OK	88.4581	41.663	0.470991	-1.08623	2.95524	0.0031243	0.0142117	yes	indoleamine 2,3-dioxygenase
NCU09771	OK	2.77072	8.47165	3.05756	1.61238	-2.955	0.00312668	0.0142181	yes	DUF895 domain membrane protein
NCU09787	OK	2.48865	7.29228	2.93022	1.55101	-2.95365	0.00314042	0.0142675	yes	hypothetical protein
NCU04453	OK	4.81611	1.65325	0.343275	-1.54256	2.95351	0.00314186	0.0142724	yes	TOL
NCU04626	OK	1.51357	5.37065	3.54833	1.82714	-2.95321	0.00314487	0.0142831	yes	G-protein coupled receptor
NCU09870	OK	18.6579	7.56971	0.405711	-1.30148	2.9531	0.00314597	0.0142866	yes	hypothetical protein
NCU07353	OK	1.67484	6.75654	4.03414	2.01226	-2.95253	0.00315185	0.0143045	yes	UPF0499 protein
NCU04653	OK	7.53368	18.4949	2.45496	1.2957	-2.95218	0.00315543	0.0143163	yes	LCCL domain-containing protein
NCU11088	OK	11.6637	3.27903	0.281131	-1.83069	2.95195	0.00315772	0.0143238	yes	MGMT family protein
NCU02089	OK	3.28218	9.28151	2.82785	1.49971	-2.95037	0.00317389	0.0143882	yes	hypothetical protein
NCU02479	OK	19.0027	44.4818	2.34081	1.22701	-2.95008	0.00317696	0.0143977	yes	glutamine synthetase
NCU00073	OK	23.3058	50.3401	2.15998	1.11102	-2.94968	0.00318106	0.0144133	yes	hypothetical protein
NCU06328	OK	38.0842	16.7184	0.438985	-1.18776	2.94901	0.00318797	0.0144401	yes	hypothetical protein
NCU06761	OK	41.666	87.1209	2.09094	1.06415	-2.94889	0.00318918	0.0144427	yes	sphingosine-1-phosphate lyase
NCU07307	OK	176.841	380.261	2.1503	1.10454	-2.94241	0.00325668	0.0147135	yes	fatty acid synthase beta subunit dehydratase
NCU05901	OK	4.80159	11.2466	2.34227	1.2279	-2.94231	0.00325776	0.0147169	yes	hypothetical protein
NCU01417	OK	1.46704	4.52212	3.08248	1.62409	-2.94225	0.00325839	0.0147182	yes	propionate-CoA ligase
NCU07466	OK	77.9436	35.3358	0.453351	-1.1413	2.94186	0.00326246	0.0147351	yes	cystathionine beta-synthase
NCU02480	OK	72.932	171.586	2.35268	1.2343	-2.94162	0.00326504	0.0147422	yes	short-chain dehydrogenase/reductase
NCU03321	OK	35.6259	15.9911	0.448862	-1.15566	2.94153	0.00326598	0.014745	yes	eukaryotic ribosome biogenesis protein 1
NCU03358	OK	52.3581	112.475	2.14819	1.10312	-2.9407	0.00327472	0.0147769	yes	ketoreductase
NCU03234	OK	3.84747	9.04304	2.35039	1.2329	-2.94032	0.00327877	0.0147906	yes	ubiquitin-protein ligase E3 component
NCU01538	OK	25.3113	10.7999	0.426683	-1.22876	2.94022	0.00327978	0.0147936	yes	hypothetical protein
NCU02413	OK	35.765	16.197	0.452873	-1.14282	2.9394	0.00328851	0.0148284	yes	transcription factor prr1
NCU02752	OK	3.09393	8.19908	2.65005	1.40602	-2.93676	0.00331656	0.0149473	yes	C6 transcription factor Prf
NCU04510	OK	59.2765	128.673	2.17073	1.11818	-2.93639	0.00332052	0.0149605	yes	aldose reductase
NCU07421	OK	141.348	67.2446	0.475738	-1.07176	2.93547	0.00333042	0.014999	yes	hypothetical protein
NCU11729	OK	61.2742	27.5369	0.449404	-1.15391	2.93126	0.0033759	0.0151728	yes	hypothetical protein
NCU02797	OK	406.615	841.078	2.06849	1.04858	-2.93104	0.00337833	0.0151806	yes	UTP-glucose-1-phosphate uridylyltransferase
NCU04293	OK	25.1101	54.263	2.161	1.1117	-2.93029	0.00338641	0.0152103	yes	COPII-coated vesicle protein
NCU02388	OK	22.1109	8.68101	0.392612	-1.34882	2.92964	0.00339357	0.0152351	yes	hypothetical protein
NCU09382	OK	34.3782	7.57731	0.22041	-2.18174	2.92843	0.00340679	0.0152866	yes	TPR domain-containing protein
NCU08852	OK	0.610061	2.48264	4.06949	2.02485	-2.92819	0.0034094	0.0152952	yes	polymerase 2 ADP-ribosyltransferase 2
NCU03552	OK	2.0855	0.333295	0.159815	-2.64552	2.92701	0.0034224	0.0153442	yes	hypothetical protein
NCU01779	OK	93.3828	42.8375	0.45873	-1.12428	2.92566	0.00343725	0.0153998	yes	HIRA-interacting protein 5
NCU02606	OK	41.6936	19.1694	0.459768	-1.12102	2.92558	0.00343815	0.0154022	yes	hypothetical protein
NCU06596	OK	38.3694	15.6614	0.408174	-1.29275	2.925	0.00344455	0.0154278	yes	hypothetical protein
NCU06627	OK	3.05472	7.84569	2.56838	1.36086	-2.92249	0.00347243	0.0155416	yes	hypothetical protein
NCU05338	OK	50.1014	19.4171	0.387556	-1.36752	2.9222	0.00347565	0.0155528	yes	hypothetical protein
NCU08276	OK	6.04149	13.7842	2.28159	1.19004	-2.92172	0.00348099	0.0155736	yes	hypothetical protein
NCU06237	OK	3.51225	10.7758	3.06806	1.61732	-2.91961	0.00350471	0.015659	yes	hypothetical protein
NCU11030	OK	18.9178	42.5989	2.25179	1.17107	-2.91672	0.00353739	0.015781	yes	hypothetical protein
NCU02675	OK	62.0699	16.5594	0.266786	-1.90624	2.9157	0.00354889	0.01582	yes	RNA-3'-phosphate cyclase
NCU00944	OK	21.5046	8.35861	0.388689	-1.36331	2.91278	0.00358227	0.0159457	yes	l-allo-threonine aldolase
NCU02123	OK	16.8173	6.32404	0.376044	-1.41103	2.91274	0.00358274	0.0159461	yes	mitochondrial GTPase
NCU11090	OK	2.52185	0.463209	0.183678	-2.44475	2.91192	0.00359219	0.0159785	yes	hypothetical protein
NCU02541	OK	50.9042	105.942	2.0812	1.05742	-2.91159	0.00359595	0.0159897	yes	oligosaccharyltransferase alpha subunit
NCU07793	OK	31.0194	12.8204	0.413303	-1.27472	2.91021	0.00361183	0.0160487	yes	hypothetical protein
NCU08092	OK	15.734	36.5797	2.32488	1.21716	-2.90972	0.00361755	0.016067	yes	nipsnap family protein
NCU05816	OK	1469.53	724.278	0.492864	-1.02074	2.90797	0.00363782	0.016144	yes	hypothetical protein
NCU00188	OK	4.86719	12.2514	2.51714	1.33178	-2.90618	0.00365874	0.0162146	yes	ATG1 protein
NCU09648	OK	39.1099	84.1474	2.15156	1.10539	-2.9061	0.00365959	0.0162146	yes	aldehyde dehydrogenase
NCU02386	OK	6.61147	16.3394	2.47137	1.30531	-2.90609	0.00365982	0.0162146	yes	hypothetical protein
NCU03360	OK	4.18599	10.7711	2.57313	1.36353	-2.90434	0.0036803	0.0162849	yes	hypothetical protein
NCU04619	OK	1.00101	3.7266	3.72284	1.8964	-2.90308	0.00369509	0.0163389	yes	hypothetical protein
NCU01636	OK	23.6847	56.6378	2.39132	1.25781	-2.90299	0.00369614	0.0163418	yes	2-hydroxychromene-2-carboxylate isomerase
NCU06043	OK	54.2671	115.72	2.13242	1.09248	-2.90289	0.00369736	0.0163456	yes	GPR/FUN34 family protein
NCU03187	OK	5.78949	13.7678	2.37807	1.24979	-2.90167	0.00371175	0.0163961	yes	G2-specific protein kinase nimA
NCU00100	OK	7.67908	17.3891	2.26448	1.17918	-2.90168	0.00371165	0.0163961	yes	hypothetical protein
NCU05634	OK	4.68352	10.8847	2.32404	1.21663	-2.90147	0.0037142	0.0164019	yes	hypothetical protein
NCU07309	OK	9.98385	3.61906	0.362491	-1.46398	2.90075	0.00372275	0.0164314	yes	guanine deaminase
NCU00591	OK	1.88882	5.61168	2.971	1.57095	-2.90066	0.00372381	0.0164345	yes	methylcrotonoyl-CoA carboxylase subunit alpha
NCU04495	OK	20.7352	8.44753	0.4074	-1.29548	2.89796	0.00375601	0.016564	yes	C-type cyclin
NCU08162	OK	169.601	340.464	2.00744	1.00535	-2.89795	0.00375616	0.016564	yes	argininosuccinate lyase
NCU01555	OK	36.6827	13.5236	0.368664	-1.43962	2.89479	0.00379418	0.0167065	yes	hypothetical protein
NCU02609	OK	2.05955	6.22232	3.0212	1.59512	-2.89375	0.00380675	0.016753	yes	hypothetical protein
NCU07956	OK	59.8153	23.4204	0.391545	-1.35275	2.89373	0.00380701	0.016753	yes	pre-rRNA-processing protein PNO1
NCU07617	OK	0.451307	2.00288	4.43795	2.14989	-2.89333	0.00381185	0.0167688	yes	Acr1
NCU00447	OK	38.1907	79.24	2.07485	1.05301	-2.8885	0.00387082	0.0169981	yes	serine palmitoyltransferase 2
NCU01100	OK	42.5923	92.0033	2.16009	1.11109	-2.88803	0.00387668	0.0170188	yes	hypothetical protein
NCU03398	OK	0.939167	3.32145	3.53659	1.82236	-2.88773	0.00388038	0.0170299	yes	hypothetical protein
NCU06198	OK	53.2826	114.514	2.14918	1.10378	-2.88731	0.00388552	0.0170491	yes	GDP-mannose transporter
NCU02669	OK	19.6688	39.8812	2.02764	1.0198	-2.88566	0.00390594	0.0171267	yes	signal sequence binding protein
NCU07883	OK	11.1738	26.1607	2.34125	1.22728	-2.88533	0.00391008	0.0171413	yes	hypothetical protein
NCU07042	OK	23.1728	51.0784	2.20424	1.14028	-2.88527	0.00391083	0.0171413	yes	alcohol dehydrogenase
NCU07437	OK	492.287	244.28	0.496215	-1.01097	2.88502	0.0039139	0.017153	yes	eukaryotic translation initiation factor 1A
NCU00392	OK	4.70587	13.0256	2.76795	1.46882	-2.88433	0.00392245	0.017182	yes	hypothetical protein
NCU03588	OK	69.5688	31.9846	0.459755	-1.12106	2.88238	0.00394681	0.0172629	yes	FPD1
NCU10040	OK	3.4933	0.770339	0.220519	-2.18103	2.88186	0.0039533	0.0172879	yes	hypothetical protein, variant
NCU11426	OK	15.6492	33.2314	2.12352	1.08646	-2.88173	0.00395495	0.0172917	yes	nuc-2 protein
NCU06235	OK	14.1809	31.6037	2.22861	1.15615	-2.88147	0.00395829	0.0173028	yes	hypothetical protein
NCU00043	OK	268.509	134.172	0.499693	-1.00089	2.87835	0.00399757	0.0174464	yes	serine/threonine-protein phosphatase PP1
NCU01233	OK	3.97543	12.1045	3.04483	1.60636	-2.87833	0.00399787	0.0174464	yes	aldose reductase
NCU09421	OK	3.81223	0.431638	0.113225	-3.14274	2.87622	0.00402471	0.0175409	yes	hypothetical protein
NCU02692	OK	4.90408	13.2616	2.7042	1.4352	-2.87517	0.00403805	0.0175852	yes	hypothetical protein
NCU07027	OK	53.417	25.2751	0.473166	-1.07958	2.87477	0.00404316	0.0176057	yes	glycogen phosphorylase
NCU02103	OK	24.1271	48.8496	2.02468	1.01769	-2.87178	0.00408167	0.0177454	yes	DNA-directed RNA polymerase II largest subunit
NCU06672	OK	10.4585	22.8567	2.18547	1.12794	-2.87178	0.0040817	0.0177454	yes	autophagy ubiquitin-activating enzyme ApgG
NCU00308	OK	9.60687	3.76943	0.392368	-1.34972	2.86986	0.00410657	0.0178342	yes	NOL1/NOP2/Sun domain family
NCU11771	OK	1.5789	8.84688	5.60319	2.48625	-2.86986	0.00410651	0.0178342	yes	hypothetical protein
NCU04246	OK	16.3285	37.8989	2.32103	1.21476	-2.86726	0.00414047	0.0179707	yes	hypothetical protein
NCU06465	OK	35.382	73.4652	2.07634	1.05404	-2.86644	0.00415115	0.0180118	yes	SUR2
NCU00778	OK	16.7166	43.6797	2.61295	1.38568	-2.86615	0.00415501	0.0180267	yes	sed5 vesicle protein
NCU05491	OK	8.92404	21.5322	2.41283	1.27072	-2.866	0.00415699	0.0180336	yes	hypothetical protein
NCU09097	OK	2.12916	5.82497	2.73581	1.45197	-2.86443	0.00417764	0.0181106	yes	hypothetical protein
NCU01977	OK	273.544	136.225	0.498	-1.00578	2.86082	0.00422547	0.018282	yes	urea transporter
NCU03571	OK	19.3795	40.5922	2.09459	1.06667	-2.85957	0.00424216	0.018338	yes	serine/threonine protein kinase
NCU06727	OK	868.861	426.601	0.490989	-1.02624	2.85884	0.0042519	0.0183729	yes	spermidine synthase
NCU08130	OK	65.2909	134.981	2.06738	1.04781	-2.85474	0.00430726	0.0185611	yes	hypothetical protein
NCU09520	OK	8.35515	3.56555	0.426749	-1.22854	2.8547	0.0043077	0.0185612	yes	hypothetical protein
NCU09909	OK	4.92435	1.61763	0.328496	-1.60605	2.8514	0.00435267	0.0187201	yes	urea active transporter
NCU05131	OK	0.205509	1.90587	9.2739	3.21318	-2.84997	0.00437234	0.0187866	yes	hypothetical protein
NCU02192	OK	4.66823	1.13936	0.244067	-2.03466	2.84954	0.00437826	0.0188063	yes	hypothetical protein
NCU07132	OK	5.18256	1.66804	0.321856	-1.63551	2.84949	0.00437888	0.0188071	yes	hypothetical protein
NCU03451	OK	1.42913	54.2126	37.934	5.24542	-2.84911	0.00438413	0.018826	yes	hypothetical protein
NCU05457	OK	1650.07	824.542	0.499701	-1.00086	2.84873	0.00438939	0.0188394	yes	cytochrome c oxidase subunit IV
NCU03342	OK	7.73735	18.5121	2.39256	1.25856	-2.84811	0.00439793	0.0188687	yes	hypothetical protein
NCU08694	OK	5.55613	13.2666	2.38774	1.25564	-2.84814	0.00439759	0.0188687	yes	hypothetical protein
NCU05346	OK	0.267996	1.45251	5.41989	2.43827	-2.84524	0.00443779	0.0190064	yes	hypothetical protein
NCU11046	OK	3.6326	0.420264	0.115692	-3.11163	2.84361	0.00446059	0.0190781	yes	hypothetical protein
NCU04193	OK	16.3532	37.6652	2.30323	1.20366	-2.84263	0.00447433	0.0191294	yes	hypothetical protein
NCU08603	OK	0.753886	2.19561	2.91239	1.5422	-2.84084	0.00449953	0.0192278	yes	ankyrin repeat protein
NCU01362	OK	9.93091	21.9476	2.21003	1.14406	-2.83936	0.00452047	0.0192888	yes	INO80 chromatin remodeling complex
NCU06681	OK	0.673546	2.40239	3.56678	1.83462	-2.83939	0.00452004	0.0192888	yes	hypothetical protein
NCU03726	OK	19.7253	8.14987	0.413168	-1.2752	2.83893	0.00452644	0.0193109	yes	hypothetical protein
NCU06027	OK	1.47594	4.59201	3.11124	1.6375	-2.83684	0.00455625	0.0194193	yes	repressor
NCU05983	OK	113.441	54.1549	0.477384	-1.06678	2.83566	0.00457308	0.0194722	yes	3,4-dihydroxy-2-butanone 4-phosphate synthase
NCU07308	OK	195.555	407.017	2.08134	1.05752	-2.83355	0.00460347	0.0195846	yes	fatty acid synthase alpha subunit reductase
NCU07465	OK	18.1822	6.80506	0.37427	-1.41785	2.83171	0.00462997	0.019682	yes	mitochondrial phosphate carrier protein 2
NCU11882	OK	1.18627	4.46631	3.765	1.91264	-2.83154	0.00463243	0.0196895	yes	hypothetical protein
NCU01645	OK	28.2192	87.5314	3.10184	1.63312	-2.83055	0.00464677	0.0197402	yes	hypothetical protein
NCU08282	OK	0.841726	4.4204	5.25159	2.39275	-2.82934	0.00466442	0.0198064	yes	hypothetical protein
NCU02894	OK	12.4583	28.778	2.30995	1.20786	-2.82903	0.00466894	0.019819	yes	flavin-binding monooxygenase
NCU02243	OK	1.32845	3.91869	2.94982	1.56063	-2.82894	0.0046703	0.0198229	yes	hypothetical protein
NCU08824	OK	130.247	61.2177	0.470012	-1.08923	2.82634	0.00470835	0.0199555	yes	molybdopterin binding domain-containing protein
NCU02333	OK	122.419	60.1404	0.491267	-1.02542	2.82629	0.00470905	0.0199566	yes	arginase
NCU11669	OK	3.98648	12.3903	3.10808	1.63602	-2.82612	0.00471149	0.019965	yes	hypothetical protein
NCU02091	OK	2.28494	6.11577	2.67656	1.42038	-2.82556	0.00471975	0.0199942	yes	ER glycosyl hydrolase
NCU10043	OK	4.04171	9.54441	2.36148	1.23969	-2.8245	0.0047354	0.0200567	yes	mitotic spindle checkpoint component mad3
NCU01911	OK	9.78086	22.045	2.25389	1.17242	-2.82418	0.00474011	0.0200727	yes	GDP/GTP exchange factor Sec2p
NCU04419	OK	6.78842	16.4918	2.4294	1.2806	-2.82351	0.0047501	0.0201015	yes	2-oxoglutarate-dependent
NCU06518	OK	1.68969	5.7366	3.39506	1.76343	-2.82345	0.00475097	0.0201033	yes	NADH-cytochrome b5 reductase 2
NCU03131	OK	25.2141	10.6913	0.424021	-1.2378	2.82292	0.00475877	0.0201324	yes	FAD dependent oxidoreductase superfamily
NCU11345	OK	253.126	127.683	0.504425	-0.987282	2.82202	0.00477216	0.0201755	yes	hypothetical protein
NCU06511	OK	2.62851	7.22399	2.74832	1.45855	-2.82044	0.00479581	0.0202502	yes	hypothetical protein
NCU05430	OK	5254.75	2165.06	0.41202	-1.27921	2.81753	0.00483948	0.0204091	yes	ATP synthase beta subunit
NCU08487	OK	0.591695	1.89236	3.1982	1.67726	-2.81755	0.00483915	0.0204091	yes	hypothetical protein
NCU02242	OK	2.54483	7.72749	3.03654	1.60243	-2.81681	0.00485029	0.0204469	yes	RING finger domain-containing protein
NCU06561	OK	301.563	610.942	2.02592	1.01858	-2.81607	0.0048615	0.0204824	yes	rho-gdp dissociation inhibitor
NCU06601	OK	5.04883	12.4779	2.47144	1.30536	-2.81454	0.0048847	0.0205742	yes	hypothetical protein
NCU03441	OK	3.12305	9.51405	3.0464	1.6071	-2.8132	0.00490512	0.0206444	yes	ATG18
NCU05138	OK	10.2287	1.64152	0.160482	-2.63952	2.80739	0.00499447	0.0209684	yes	hypothetical protein
NCU00848	OK	1.04804	4.24324	4.04874	2.01747	-2.80708	0.00499934	0.0209848	yes	integral membrane protein TmpA
NCU11711	OK	1.71202	6.18001	3.60978	1.85191	-2.80577	0.00501958	0.0210535	yes	hypothetical protein
NCU09953	OK	5.59631	0	0	-1,79769e+308	-1,79769e+308	0.00502468	0.0210671	yes	hypothetical protein
NCU11899	OK	0.99301	3.42471	3.44882	1.7861	-2.80456	0.00503846	0.0211131	yes	hypothetical protein
NCU07513	OK	2.41681	6.17175	2.55368	1.35258	-2.80448	0.00503977	0.0211131	yes	hypothetical protein
NCU01238	OK	7.77753	16.3733	2.10521	1.07396	-2.80376	0.0050511	0.0211476	yes	PHD transcription factor
NCU02550	OK	3.27646	8.31899	2.53902	1.34427	-2.80358	0.00505387	0.0211552	yes	alpha-galactosidase
NCU03989	OK	16.9242	37.5251	2.21725	1.14877	-2.80264	0.00506863	0.0211949	yes	ADP,ATP carrier protein
NCU04835	OK	6.0818	2.0112	0.330692	-1.59644	2.7987	0.00513095	0.0214171	yes	hypothetical protein
NCU02249	OK	6.08343	15.0412	2.47249	1.30596	-2.79729	0.00515329	0.0215019	yes	histone acetyltransferase
NCU05180	OK	5.04298	11.8272	2.34528	1.22976	-2.79652	0.00516569	0.0215434	yes	kinesin family protein
NCU05853	OK	0.64768	2.94736	4.55064	2.18607	-2.7958	0.00517713	0.0215789	yes	MFS sugar transporter
NCU02134	OK	91.398	178.645	1.95458	0.966858	-2.79286	0.00522436	0.0217449	yes	transcription factor
NCU01086	OK	10.2656	3.48336	0.339324	-1.55926	2.79289	0.00522387	0.0217449	yes	benzoate 4-monooxygenase
NCU08373	OK	14.9779	30.6212	2.04443	1.0317	-2.79271	0.00522693	0.0217535	yes	peroxisomal biogenesis factor 6
NCU00366	OK	172.675	88.0198	0.509743	-0.97216	2.79213	0.00523617	0.021763	yes	eukaryotic translation initiation factor 5
NCU01245	OK	16.8479	7.05977	0.41903	-1.25488	2.79181	0.00524149	0.0217771	yes	hypothetical protein
NCU04170	OK	0.607307	1.83741	3.0255	1.59718	-2.79151	0.00524635	0.021789	yes	hypothetical protein
NCU07127	OK	156.55	67.2863	0.429807	-1.21824	2.79041	0.00526417	0.0218486	yes	dienelactone hydrolase
NCU12060	OK	3.19973	8.03251	2.51037	1.3279	-2.78985	0.00527329	0.0218782	yes	hypothetical protein
NCU01069	OK	35.8389	73.0544	2.03841	1.02744	-2.78603	0.00533583	0.0220904	yes	amphiphysin-like lipid raft protein
NCU07774	OK	73.0415	34.999	0.479166	-1.0614	2.78381	0.00537247	0.0222227	yes	GTP cyclohydrolase 1
NCU03318	OK	0.597691	2.47116	4.13451	2.04772	-2.78336	0.00537997	0.0222438	yes	hypothetical protein
NCU02604	OK	20.7977	9.72018	0.467368	-1.09737	2.78306	0.00538494	0.0222555	yes	hypothetical protein
NCU04382	OK	16.82	35.6845	2.12155	1.08512	-2.78285	0.00538843	0.0222615	yes	hypothetical protein
NCU08607	OK	47.1163	95.2224	2.02101	1.01507	-2.78281	0.00538906	0.022262	yes	endoplasmic reticulum-Golgi intermediate
NCU09219	OK	9.36498	19.4015	2.07171	1.05082	-2.7818	0.00540586	0.022329	yes	dopey domain-containing protein
NCU09147	OK	0.263977	2.368	8.97048	3.16519	-2.7799	0.00543758	0.0224267	yes	hypothetical protein
NCU07929	OK	334.868	171.034	0.510751	-0.969306	2.77967	0.00544136	0.0224381	yes	eukaryotic translation initiation factor 3
NCU09710	OK	8.67964	20.6471	2.3788	1.25023	-2.77961	0.00544248	0.0224406	yes	prenylcysteine lyase
NCU06246	OK	41.5309	19.5384	0.470455	-1.08787	2.77953	0.00544376	0.0224417	yes	ATP-dependent RNA helicase mrh-4
NCU09287	OK	1.54084	4.72021	3.0634	1.61514	-2.77649	0.00549497	0.022621	yes	sugar transporter
NCU12004	OK	10.6948	22.0139	2.05837	1.0415	-2.77536	0.00551408	0.0226891	yes	anucleate primary sterigmata protein B
NCU08278	OK	65.2615	29.4303	0.45096	-1.14893	2.77529	0.00551525	0.0226918	yes	mitochondrial carrier protein
NCU06336	OK	23.3234	10.4715	0.44897	-1.1553	2.775	0.00552017	0.0227099	yes	N2,N2-dimethylguanosine tRNA methyltransferase
NCU09733	OK	8.09664	20.6894	2.55531	1.3535	-2.77412	0.00553505	0.0227567	yes	SUN domain-containing protein
NCU00627	OK	90.3534	180.318	1.9957	0.996894	-2.77204	0.00557062	0.0228875	yes	hypothetical protein
NCU05141	OK	38.8448	83.1957	2.14175	1.09879	-2.77173	0.0055759	0.0229049	yes	hypothetical protein
NCU00241	OK	17.7008	35.8098	2.02306	1.01654	-2.77102	0.00558803	0.0229436	yes	hypothetical protein
NCU08184	OK	6.40538	18.5253	2.89215	1.53214	-2.77045	0.00559782	0.0229753	yes	hypothetical protein
NCU08397	OK	2.07922	0.581384	0.279616	-1.83848	2.76936	0.00561669	0.0230445	yes	hypothetical protein
NCU08000	OK	6.31058	14.4532	2.29031	1.19555	-2.76867	0.00562848	0.0230864	yes	cutinase transcription factor 1 alpha
NCU05238	OK	156.48	79.9054	0.510643	-0.969614	2.76685	0.00566011	0.0231924	yes	sulfite reductase beta subunit
NCU03641	OK	1.41892	4.27475	3.01268	1.59105	-2.76502	0.00569194	0.0233055	yes	beta-glucosidase 2
NCU06026	OK	6.67123	16.3753	2.45461	1.29549	-2.76459	0.00569947	0.0233263	yes	quinate permease
NCU06389	OK	29.6348	14.2742	0.48167	-1.05388	2.76435	0.00570358	0.0233402	yes	DUF625 domain-containing protein
NCU08894	OK	234.969	119.844	0.510042	-0.971318	2.76325	0.00572286	0.0234082	yes	glutamyl-tRNA synthetase
NCU04444	OK	0.685347	1.96389	2.86554	1.5188	-2.76136	0.00575617	0.023516	yes	hypothetical protein
NCU09894	OK	78.8132	39.6533	0.50313	-0.990994	2.75968	0.00578581	0.0236174	yes	CCAAT-box-binding transcription factor
NCU08501	OK	9.72008	19.1346	1.96856	0.977145	-2.75724	0.00582915	0.0237811	yes	E3 ubiquitin-protein ligase TOM1-like protein
NCU00701	OK	6.48653	1.79183	0.276239	-1.85601	2.75529	0.00586402	0.0238926	yes	N,O-diacetylmuramidase
NCU05217	OK	24.5693	9.6632	0.393304	-1.34628	2.75511	0.00586722	0.0239032	yes	RNA exonuclease 4
NCU00410	OK	261.795	134.963	0.515529	-0.95587	2.75494	0.00587027	0.0239134	yes	eukaryotic release factor 1
NCU03885	OK	11.0099	23.2939	2.11572	1.08115	-2.75437	0.00588047	0.0239439	yes	hypothetical protein
NCU02475	OK	99.4285	50.8177	0.511098	-0.968328	2.75382	0.00589041	0.0239777	yes	glycine dehydrogenase
NCU01115	OK	27.4403	12.5419	0.457061	-1.12954	2.75322	0.00590116	0.0240192	yes	tRNA-splicing endonuclease subunit SEN2
NCU06444	OK	5.65261	13.516	2.39111	1.25768	-2.75268	0.00591098	0.0240525	yes	chloride channel protein 3
NCU05841	OK	10.2276	3.50205	0.342412	-1.54619	2.75113	0.00593894	0.0241574	yes	UMTA
NCU04120	OK	978.844	502.669	0.513533	-0.961471	2.75102	0.00594105	0.0241637	yes	calmodulin A
NCU02092	OK	17.2276	7.50828	0.435829	-1.19817	2.75095	0.00594228	0.0241642	yes	hypothetical protein
NCU07536	OK	1.00808	4.14616	4.11293	2.04017	-2.74975	0.00596405	0.0242394	yes	carboxypeptidase A1
NCU09534	OK	131.626	58.213	0.442261	-1.17703	2.74948	0.005969	0.024255	yes	peroxiredoxin HYR1
NCU02084	OK	2.55696	8.05003	3.14828	1.65457	-2.74938	0.00597084	0.0242602	yes	arginase
NCU05278	OK	111.279	217.775	1.95702	0.968661	-2.74865	0.00598404	0.0243049	yes	cytochrome P450 61
NCU02481	OK	13.7003	47.933	3.49868	1.80681	-2.7474	0.00600706	0.0243861	yes	mitochondrial 2-methylisocitrate lyase
NCU01026	OK	3.42788	11.2746	3.28909	1.71769	-2.74742	0.0060067	0.0243861	yes	hypothetical protein
NCU04508	OK	91.1007	33.2128	0.364572	-1.45572	2.74713	0.006012	0.0243937	yes	hypothetical protein
NCU01439	OK	400.143	795.821	1.98884	0.99193	-2.74084	0.00612815	0.024785	yes	D-3-phosphoglycerate dehydrogenase 1
NCU08267	OK	5.56281	11.7443	2.11122	1.07807	-2.73993	0.00614523	0.0248415	yes	activating signal cointegrator 1 complex subunit
NCU00261	OK	82.3102	41.6963	0.506575	-0.98115	2.73952	0.00615298	0.0248672	yes	CTP synthase
NCU03740	OK	5.24901	12.1882	2.322	1.21537	-2.73504	0.00623733	0.0251504	yes	hypothetical protein
NCU03305	OK	49.6073	127.687	2.57396	1.36399	-2.73494	0.00623923	0.0251521	yes	calcium-transporting ATPase
NCU04383	OK	2.72914	6.90813	2.53125	1.33985	-2.73486	0.00624059	0.0251526	yes	hypothetical protein
NCU11395	OK	3.46724	9.95579	2.87139	1.52175	-2.73479	0.00624203	0.0251555	yes	S-(hydroxymethyl)glutathione dehydrogenase
NCU01170	OK	41.618	87.1426	2.09387	1.06617	-2.7343	0.00625122	0.0251833	yes	hypothetical protein
NCU03128	OK	3.36239	8.72509	2.59491	1.37568	-2.73238	0.00628785	0.0253147	yes	hypothetical protein
NCU03026	OK	0.510539	2.73707	5.36114	2.42254	-2.73214	0.00629249	0.0253287	yes	chitinase
NCU03708	OK	25.1544	10.5167	0.418086	-1.25814	2.73049	0.00632406	0.0254279	yes	hypothetical protein
NCU09370	OK	30.5024	59.8352	1.96166	0.972075	-2.73008	0.00633183	0.0254568	yes	hypothetical protein
NCU06598	OK	2.58669	6.71312	2.59525	1.37588	-2.7279	0.00637398	0.025596	yes	hypothetical protein
NCU05541	OK	16.9586	6.63298	0.391128	-1.35429	2.72786	0.0063746	0.025596	yes	hypothetical protein
NCU08275	OK	43.4771	20.0784	0.461816	-1.11461	2.72618	0.00640714	0.0257009	yes	aromatic-L-amino-acid decarboxylase
NCU07925	OK	10.9872	25.8916	2.35652	1.23666	-2.72537	0.00642287	0.0257513	yes	LRP16
NCU08231	OK	5.30577	13.9949	2.63768	1.39926	-2.72514	0.00642749	0.0257661	yes	acyltransferase
NCU08046	OK	307.734	158.491	0.515026	-0.95728	2.72388	0.00645197	0.0258501	yes	eukaryotic translation initiation factor 3
NCU00415	OK	7.02378	15.9642	2.27288	1.18452	-2.72379	0.00645377	0.025855	yes	hypothetical protein
NCU01197	OK	81.6066	157.437	1.92922	0.94802	-2.72334	0.00646255	0.0258831	yes	cell wall biogenesis protein phosphatase Ssd1
NCU07720	OK	9.87809	21.6526	2.19198	1.13224	-2.72328	0.00646372	0.0258845	yes	MATE efflux family protein
NCU00080	OK	4.90118	13.1789	2.68892	1.42703	-2.71919	0.00654426	0.026158	yes	DUF1295 domain-containing protein
NCU00483	OK	19.1595	8.15887	0.425839	-1.23162	2.71922	0.00654367	0.026158	yes	hypothetical protein
NCU00281	OK	3.09003	1.09572	0.354598	-1.49574	2.71825	0.00656283	0.026218	yes	UDP-glucose,sterol transferase
NCU01762	OK	12.1241	4.6806	0.386058	-1.37311	2.71671	0.0065935	0.0263143	yes	nucleolar RNAse III
NCU00152	OK	10.9447	24.4494	2.2339	1.15957	-2.71673	0.00659308	0.0263143	yes	GTP binding protein
NCU01007	OK	166.2	81.4181	0.48988	-1.0295	2.71675	0.00659259	0.0263143	yes	hypothetical protein
NCU06244,NCU06245	OK	168.337	68.1998	0.405139	-1.30351	2.71618	0.00660407	0.0263469	yes	#N/A
NCU09800	OK	11.8865	4.11195	0.345934	-1.53143	2.71612	0.00660515	0.0263488	yes	taurine dioxygenase
NCU09241	OK	9.91996	21.1485	2.13191	1.09215	-2.71443	0.00663899	0.0264574	yes	hypothetical protein
NCU00606	OK	6.475	1.61228	0.249001	-2.00578	2.70913	0.00674608	0.0268066	yes	short-chain alcohol dehydrogenase
NCU04142	OK	313.397	625.477	1.9958	0.996966	-2.70579	0.00681421	0.0270431	yes	heat shock protein 80
NCU03064	OK	16.9215	35.1325	2.0762	1.05395	-2.70388	0.00685353	0.027182	yes	RSC complex subunit Rsc7
NCU11834	OK	32.3817	14.1637	0.437398	-1.19298	2.70335	0.00686448	0.0272181	yes	tryptophanyl-tRNA synthetase
NCU01800	OK	175.876	90.9189	0.516949	-0.951905	2.70228	0.00688667	0.0272957	yes	37S ribosomal protein S5
NCU08699	OK	4.81747	1.51293	0.314051	-1.67093	2.69957	0.00694289	0.0274918	yes	bli-4 protein
NCU03827	OK	156.59	80.2162	0.512269	-0.96503	2.6985	0.0069652	0.0275554	yes	40S ribosomal protein S9
NCU05789	OK	639.238	330.718	0.517363	-0.950753	2.69816	0.00697236	0.0275763	yes	secreted glucosidase
NCU01268	OK	7.69338	18.3404	2.38392	1.25334	-2.69809	0.00697381	0.0275796	yes	ubiquitin-conjugating enzyme E2 6
NCU06012	OK	3.03439	8.98725	2.9618	1.56647	-2.69722	0.00699214	0.0276446	yes	hypothetical protein
NCU04443	OK	27.0882	56.8116	2.09728	1.06852	-2.69695	0.00699778	0.02766	yes	quinone oxidoreductase
NCU00963	OK	278.99	145.185	0.520395	-0.942327	2.69677	0.00700149	0.0276666	yes	methylenetetrahydrofolate dehydrogenase
NCU00549	OK	9.80819	23.721	2.41849	1.27411	-2.69425	0.00705463	0.0278444	yes	glutathione transferase omega-1
NCU06882	OK	20.2084	41.1626	2.03691	1.02638	-2.69304	0.00708047	0.0279286	yes	RING-5
NCU08280	OK	92.554	47.1984	0.509955	-0.971558	2.69269	0.0070879	0.0279554	yes	squalene epoxidase
NCU09805	OK	0.45339	2.21642	4.88855	2.2894	-2.68829	0.00718194	0.0282555	yes	alpha-amylase
NCU03078	OK	4.42483	1.35529	0.306292	-1.70702	2.68795	0.00718916	0.0282763	yes	hypothetical protein
NCU08621	OK	57.4327	113.829	1.98195	0.986926	-2.68603	0.00723066	0.0283985	yes	hypothetical protein
NCU03260	OK	9.77952	25.8835	2.6467	1.4042	-2.68555	0.00724108	0.0284322	yes	hypothetical protein
NCU00260	OK	16.767	38.6529	2.3053	1.20495	-2.68413	0.00727199	0.0285104	yes	oxidoreductase
NCU06206	OK	25.8832	57.4029	2.21777	1.14911	-2.68345	0.00728664	0.0285551	yes	hypothetical protein, variant
NCU02524	OK	4.58941	10.3186	2.24835	1.16886	-2.68318	0.00729249	0.0285755	yes	rho GAP domain-containing protein
NCU07875	OK	3.25166	9.27875	2.85354	1.51275	-2.68207	0.00731672	0.02865	yes	hypothetical protein
NCU06251,NCU10721	OK	111.912	243.134	2.17255	1.11938	-2.68139	0.0073316	0.0286905	yes	#N/A
NCU07661	OK	6.21084	18.743	3.01779	1.59349	-2.67964	0.00737006	0.0288128	yes	hypothetical protein
NCU05807	OK	14.2415	29.1109	2.04409	1.03146	-2.67831	0.0073994	0.0289044	yes	isochorismatase family
NCU05892	OK	1.29079	5.68864	4.4071	2.13983	-2.67779	0.00741088	0.0289441	yes	hypothetical protein
NCU01053	OK	3.60767	8.93114	2.4756	1.30778	-2.67709	0.0074265	0.029	yes	hypothetical protein
NCU00714	OK	65.9373	126.574	1.91961	0.940815	-2.67681	0.0074327	0.0290143	yes	heat shock protein STI1
NCU02418	OK	9.76275	22.4268	2.29718	1.19986	-2.67652	0.0074391	0.0290337	yes	hypothetical protein
NCU02853	OK	2.669	6.85552	2.56857	1.36097	-2.6747	0.00747956	0.029158	yes	C2H2 type zinc finger domain-containing protein
NCU09162	OK	3.43567	7.87911	2.29333	1.19744	-2.67364	0.00750332	0.0292325	yes	WD repeat protein
NCU09352	OK	35.7451	17.4578	0.488397	-1.03387	2.67329	0.00751103	0.02926	yes	far upstream element-binding protein 2
NCU03823	OK	23.1583	10.8268	0.467513	-1.09692	2.67252	0.0075284	0.0293121	yes	ABC1 protein
NCU05593	OK	88.8021	33.2075	0.373949	-1.41908	2.67216	0.00753646	0.0293305	yes	mitochondrial outer membrane beta-barrel protein
NCU03819	OK	13.5149	26.3773	1.95172	0.964745	-2.67144	0.00755274	0.0293839	yes	COPII coat assembly protein sec-16
NCU02074	OK	10.9057	23.3866	2.14444	1.1006	-2.67132	0.00755536	0.0293885	yes	endoplasmic oxidoreductin-1
NCU02723	OK	32.5306	66.962	2.05843	1.04155	-2.67059	0.00757174	0.0294418	yes	SFT2 domain-containing protein
NCU08023	OK	13.773	27.092	1.96704	0.976029	-2.66959	0.00759438	0.0295064	yes	cytohesin-2
NCU01061	OK	3.19112	0.527098	0.165176	-2.59792	2.66698	0.00765363	0.029692	yes	dienelactone hydrolase
NCU01818	OK	8.92397	19.7235	2.21017	1.14416	-2.66634	0.00766823	0.0297382	yes	hypothetical protein
NCU02351	OK	20.3176	40.9215	2.01409	1.01013	-2.66566	0.00768368	0.0297831	yes	chitin synthase regulator 3
NCU01329	OK	21.6769	9.03143	0.416638	-1.26313	2.66554	0.00768648	0.0297885	yes	hypothetical protein
NCU01148	OK	14.8881	3.66617	0.246248	-2.02181	2.66454	0.00770945	0.0298507	yes	methyltransferase
NCU03340	OK	2192.03	1145.44	0.522548	-0.936367	2.66197	0.0077684	0.0300631	yes	cytochrome-c oxidase chain VIIc
NCU06906	OK	2.47218	6.32461	2.55831	1.35519	-2.66151	0.00777905	0.0300938	yes	hypothetical protein
NCU03319	OK	110.448	210.943	1.90989	0.93348	-2.66145	0.00778041	0.0300964	yes	COPII-coated vesicle protein SurF4/Erv29
NCU01001	OK	134.087	49.8316	0.371636	-1.42803	2.6605	0.0078025	0.0301633	yes	hypothetical protein
NCU05608	OK	10.6528	21.5565	2.02355	1.01689	-2.65985	0.00781761	0.0302137	yes	phosphatidylinositol 3-kinase tor2
NCU06493	OK	74.1266	144.919	1.95502	0.96718	-2.65921	0.00783238	0.0302602	yes	heterotrimeric G protein
NCU08816	OK	22.552	9.16469	0.40638	-1.2991	2.65785	0.00786419	0.0303698	yes	hypothetical protein
NCU03739	OK	186.992	367.967	1.96782	0.976602	-2.65755	0.00787117	0.030384	yes	protein disulfide-isomerase tigA
NCU06544	OK	34.0538	65.5667	1.92539	0.945146	-2.65666	0.0078918	0.0304363	yes	protein kinase C-like protein
NCU01059	OK	1.64042	4.85542	2.95986	1.56553	-2.65057	0.00803551	0.0308986	yes	glycosyl hydrolase family 47 protein
NCU01992	OK	75.7221	143.28	1.89218	0.920051	-2.65029	0.00804224	0.0309139	yes	coatomer subunit gamma
NCU02614	OK	64.8328	30.1958	0.465749	-1.10238	2.65004	0.00804824	0.0309313	yes	peptidyl-prolyl cis-trans isomerase H
NCU01646	OK	4.2086	10.1888	2.42095	1.27557	-2.64979	0.00805411	0.0309422	yes	hypothetical protein
NCU07761	OK	24.2145	10.6575	0.440129	-1.184	2.64781	0.00810149	0.0311061	yes	hypothetical protein
NCU11756	OK	11.2221	23.8992	2.12965	1.09062	-2.6468	0.00812563	0.0311798	yes	alpha-1,2 glucosyltransferase alg-10
NCU09812	OK	2.73813	6.92876	2.53047	1.33941	-2.64568	0.00815265	0.0312725	yes	LIM domain-containing protein
NCU01036	OK	26.7011	51.9016	1.9438	0.958878	-2.64545	0.00815815	0.0312909	yes	DUF907 domain-containing protein
NCU08949	OK	60.7312	137.849	2.26982	1.18258	-2.64487	0.00817218	0.0313231	yes	hypothetical protein, variant 2
NCU07245	OK	0.364544	2.57112	7.05298	2.81824	-2.64421	0.00818814	0.0313649	yes	hypothetical protein
NCU09644	OK	5.52892	12.2617	2.21774	1.14909	-2.64382	0.00819752	0.0313883	yes	UVS-3
NCU01894	OK	155.237	80.9761	0.521629	-0.938901	2.64119	0.00826155	0.0315994	yes	hypothetical protein
NCU06834	OK	21.9563	43.2177	1.96835	0.97699	-2.64089	0.00826888	0.0316192	yes	ADAM protease ADM-B
NCU00218	OK	14.2265	5.37987	0.378158	-1.40294	2.6398	0.0082955	0.03171	yes	ADP-ribosylation factor family protein
NCU07064	OK	3.90273	9.95746	2.55141	1.3513	-2.63861	0.00832459	0.0318021	yes	L-galactonate dehydratase
NCU03807	OK	65.7589	30.867	0.469397	-1.09112	2.63842	0.00832935	0.031807	yes	hypothetical protein
NCU05832	OK	15.3528	6.0322	0.392906	-1.34775	2.63762	0.00834894	0.0318673	yes	hypothetical protein
NCU02148	OK	30.2492	59.3946	1.96351	0.973433	-2.63712	0.00836121	0.031908	yes	triacylglycerol lipase
NCU04316	OK	22.2515	44.6251	2.00549	1.00395	-2.63669	0.00837201	0.0319359	yes	pheromone processing carboxypeptidase Kex1
NCU05927	OK	23.6475	11.268	0.476499	-1.06945	2.6367	0.00837179	0.0319359	yes	GTP-binding protein GUF1
NCU02368	OK	24.3961	50.5717	2.07294	1.05168	-2.63605	0.00838784	0.031988	yes	rhomboid protein 2
NCU03636	OK	16.5009	51.124	3.09826	1.63145	-2.63594	0.00839046	0.0319925	yes	hypothetical protein, variant
NCU03610	OK	49.1166	22.2886	0.45379	-1.1399	2.63092	0.00851531	0.0323788	yes	NEDD8-conjugating enzyme UBC12
NCU03491	OK	28.1602	55.1111	1.95706	0.968683	-2.62862	0.00857323	0.0325568	yes	RNA splicing factor Pad-1
NCU02429	OK	24.3463	11.3514	0.466247	-1.10083	2.62819	0.00858394	0.0325947	yes	hypothetical protein
NCU08148	OK	76.9755	39.2152	0.50945	-0.972987	2.62709	0.00861196	0.0326926	yes	H+/nucleoside cotransporter
NCU05706	OK	73.948	34.3216	0.464132	-1.10739	2.62676	0.00862032	0.0327187	yes	glutathione S-transferase
NCU05453	OK	29.1378	13.6935	0.469957	-1.0894	2.62665	0.00862309	0.0327236	yes	ER to Golgi transporter
NCU00222	OK	11.1877	23.3941	2.09106	1.06424	-2.62611	0.00863681	0.0327587	yes	hypothetical protein
NCU03897	OK	87.8895	165.576	1.88391	0.913729	-2.62576	0.00864558	0.0327807	yes	RNA binding effector protein Scp160
NCU03114	OK	25.6313	11.151	0.435054	-1.20074	2.62535	0.0086561	0.0328121	yes	SSU72
NCU00057	OK	59.4816	29.1679	0.490368	-1.02806	2.62381	0.00869519	0.0329376	yes	ubiquinol cytochrome-c reductase assembly
NCU09375	OK	38.5557	17.9278	0.464984	-1.10475	2.62198	0.00874205	0.0330895	yes	hypothetical protein
NCU03530	OK	70.0287	34.0076	0.485624	-1.04209	2.62091	0.0087695	0.0331763	yes	anchored cell wall protein 6
NCU05130	OK	7.6915	2.76665	0.359702	-1.47513	2.61931	0.0088108	0.0333068	yes	hypothetical protein
NCU02650	OK	80.0021	152.109	1.90131	0.927	-2.61887	0.00882221	0.0333384	yes	26S proteasome non-ATPase regulatory subunit 12
NCU08731	OK	1.48954	4.37097	2.93444	1.55309	-2.61868	0.00882717	0.0333525	yes	anaphase-promoting complex subunit 10
NCU09004	OK	304.324	160.61	0.52776	-0.922052	2.61667	0.00887921	0.0335078	yes	eukaryotic translation initiation factor 6
NCU02385	OK	33.7016	15.2676	0.453023	-1.14234	2.61578	0.00890241	0.0335753	yes	hypothetical protein
NCU01080	OK	16.4419	34.0446	2.0706	1.05005	-2.61572	0.00890408	0.0335787	yes	glucanase B
NCU01409	OK	8.37976	17.6953	2.11167	1.07839	-2.61392	0.00895105	0.0337125	yes	ran-binding protein
NCU00542	OK	49.04	24.5035	0.499664	-1.00097	2.61262	0.00898506	0.0338226	yes	DUF914 domain membrane protein
NCU06283	OK	1.92013	4.88414	2.54365	1.3469	-2.61098	0.00902824	0.0339567	yes	hypothetical protein
NCU02712	OK	1.13731	3.40988	2.9982	1.58409	-2.6106	0.00903842	0.0339892	yes	acetate kinase
NCU07756	OK	729.203	381.481	0.523148	-0.934707	2.60876	0.00908716	0.0341434	yes	succinate dehydrogenase cytochrome b560 subunit
NCU03237	OK	4.60571	11.6621	2.5321	1.34033	-2.6087	0.00908859	0.0341436	yes	mitotic check point protein
NCU01463	OK	4.16851	1.15765	0.277713	-1.84834	2.60782	0.00911197	0.0342074	yes	hypothetical protein
NCU07506	OK	78.8718	38.1751	0.484015	-1.04688	2.60668	0.0091424	0.0343011	yes	fumarylacetoacetate hydrolase, variant
NCU03859	OK	154.17	63.7274	0.413358	-1.27454	2.60639	0.0091501	0.0343271	yes	MYG1 protein
NCU01886	OK	56.6995	106.829	1.88413	0.913891	-2.60297	0.00924203	0.0346189	yes	hypothetical protein
NCU04019	OK	25.2672	48.8915	1.93498	0.952317	-2.60046	0.00930984	0.0348285	yes	nicotinamide mononucleotide adenylyl
NCU11228	OK	14.0393	27.7139	1.97402	0.981136	-2.59915	0.00934557	0.0349503	yes	DUF1339 domain-containing protein
NCU10789	OK	13.449	27.1592	2.01942	1.01394	-2.59794	0.00937849	0.0350585	yes	ubiquitin-protein ligase Sel1/Ubx2
NCU02391	OK	86.582	161.562	1.866	0.899948	-2.59708	0.00940209	0.0351288	yes	protein transporter sec-24
NCU04879	OK	0	9.84598	#DIV/0!	1,79769e+308	1,79769e+308	0.00943203	0.0352215	yes	hypothetical protein
NCU08017	OK	4.1966	13.5666	3.23276	1.69277	-2.59301	0.00951403	0.0354688	yes	hypothetical protein
NCU03593	OK	81.4424	153.647	1.88657	0.915767	-2.59241	0.00953066	0.0355248	yes	homeobox domain-containing protein
NCU04541	OK	45.5965	88.9517	1.95084	0.964099	-2.59066	0.00957923	0.0356756	yes	SNF7 family protein
NCU07472	OK	11.4147	24.7155	2.16523	1.11453	-2.59061	0.00958061	0.0356777	yes	alpha-1,6-mannosyltransferase subunit
NCU08786	OK	16.834	5.49064	0.326164	-1.61633	2.59035	0.0095878	0.0356878	yes	hypothetical protein
NCU04041	OK	16.4425	7.75002	0.471341	-1.08516	2.5903	0.00958917	0.0356885	yes	ATP-dependent RNA helicase mak-5
NCU07126	OK	50.5158	13.6867	0.270939	-1.88396	2.58871	0.00963353	0.0358233	yes	hypothetical protein
NCU07441	OK	8.83837	0.364123	0.041198	-4.60128	2.58811	0.00965047	0.0358768	yes	hypothetical protein
NCU07960	OK	17.3667	51.7226	2.97826	1.57447	-2.58806	0.00965188	0.0358768	yes	MFS transporter
NCU02036	OK	2.20407	5.00313	2.26995	1.18266	-2.58707	0.00967955	0.0359641	yes	tRNA-splicing endonuclease
NCU06073	OK	1.88191	5.03894	2.67757	1.42092	-2.58656	0.00969381	0.0360049	yes	hypothetical protein
NCU07753	OK	1.67227	4.56671	2.73084	1.44935	-2.58459	0.00974942	0.0361931	yes	hypothetical protein
NCU01813	OK	11.2128	23.6996	2.11362	1.07972	-2.58428	0.00975814	0.0362133	yes	high affinity glucose transporter
NCU09214	OK	0.219958	1.96899	8.95166	3.16216	-2.58409	0.00976363	0.0362306	yes	hypothetical protein
NCU08133	OK	402.511	215.594	0.535623	-0.900713	2.58196	0.00982408	0.036415	yes	carbonic anhydrase 2
NCU04585	OK	5.39453	11.7165	2.17192	1.11897	-2.58134	0.0098417	0.0364773	yes	PX domain-containing protein
NCU04102	OK	4.17277	10.4508	2.50452	1.32454	-2.58035	0.00987009	0.0365763	yes	hypothetical protein
NCU07904	OK	115.255	58.7215	0.509492	-0.972862	2.57937	0.00989798	0.0366567	yes	short chain dehydrogenase/reductase
NCU10143	OK	6.43604	13.3966	2.0815	1.05762	-2.57916	0.00990414	0.0366716	yes	ATPase type 13A2
NCU04801	OK	12.1407	25.943	2.13686	1.09549	-2.57822	0.00993118	0.036747	yes	hypothetical protein
NCU04720	OK	39.4876	20.5664	0.520832	-0.941111	2.57666	0.0099761	0.0368839	yes	nitrite reductase
NCU04897	OK	0.960057	3.52404	3.67066	1.87604	-2.57462	0.010035	0.0370504	yes	hypothetical protein
NCU09311	OK	47.4696	23.6877	0.499008	-1.00287	2.57425	0.0100458	0.037082	yes	Met-10
NCU11442	OK	24.0018	9.73046	0.405405	-1.30256	2.57322	0.0100757	0.0371631	yes	hypothetical protein
NCU04928	OK	2.31817	0.320376	0.138202	-2.85515	2.57204	0.0101101	0.0372775	yes	hypothetical protein
NCU00117	OK	15.0313	30.5999	2.03575	1.02556	-2.57173	0.0101192	0.0373078	yes	exocyst complex component Sec15
NCU09104	OK	7.32421	14.2959	1.95187	0.964857	-2.57093	0.0101426	0.0373755	yes	hypothetical protein
NCU08993	OK	10.2772	19.8568	1.93212	0.950184	-2.57031	0.0101608	0.0374363	yes	HEAT repeat containing protein
NCU05318	OK	19.3761	7.42634	0.383273	-1.38356	2.56849	0.0102141	0.0376139	yes	hypothetical protein
NCU06605	OK	12.1415	23.8473	1.96411	0.973884	-2.56726	0.0102507	0.03772	yes	DNA damage-binding protein 1
NCU00320	OK	4.32507	8.72275	2.01679	1.01206	-2.56695	0.0102597	0.0377373	yes	hypothetical protein
NCU03417	OK	5.55625	11.7869	2.12138	1.085	-2.56627	0.0102798	0.0377987	yes	hypothetical protein
NCU02952	OK	34.7329	17.3843	0.500514	-0.998518	2.56564	0.0102987	0.0378618	yes	hypothetical protein
NCU01891	OK	5.58596	1.77615	0.317967	-1.65305	2.56538	0.0103062	0.0378779	yes	hypothetical protein
NCU01957	OK	2.37649	6.92241	2.91287	1.54244	-2.56476	0.0103247	0.0379322	yes	AR2
NCU04628	OK	1.47786	3.77859	2.5568	1.35434	-2.5626	0.0103892	0.0381246	yes	hypothetical protein
NCU01114	OK	14.8788	6.35816	0.42733	-1.22657	2.56235	0.0103967	0.0381458	yes	DUF858 domain-containing protein
NCU02250	OK	10920.8	4922.17	0.450715	-1.14971	2.56126	0.0104292	0.0382522	yes	ATP synthase subunit ATP9
NCU06779	OK	21.7781	43.0459	1.97657	0.983001	-2.56116	0.0104322	0.03826	yes	alpha-1,2-mannosyltransferase alg11
NCU03110	OK	5.28868	11.4614	2.16716	1.11581	-2.56048	0.0104527	0.038316	yes	hypothetical protein
NCU06485	OK	40.683	20.204	0.49662	-1.00979	2.56012	0.0104636	0.0383463	yes	hypothetical protein
NCU07556	OK	9.76321	18.9189	1.93777	0.954401	-2.55898	0.0104981	0.0384601	yes	TBP associated factor
NCU00040	OK	279.298	148.138	0.530394	-0.91487	2.55875	0.0105048	0.0384816	yes	eukaryotic translation initiation factor 3 110
NCU01015	OK	25.4152	12.5901	0.495377	-1.0134	2.55787	0.0105314	0.0385759	yes	hypothetical protein
NCU11306	OK	0.380429	1.45102	3.81417	1.93136	-2.55769	0.0105369	0.0385894	yes	cytochrome P450 2C30
NCU06751	OK	42.5563	14.2985	0.33599	-1.57351	2.55766	0.010538	0.0385902	yes	DUF1000 domain-containing protein
NCU01481	OK	11.5268	23.8506	2.06914	1.04904	-2.55684	0.0105627	0.0386645	yes	amino acid transporter
NCU03370	OK	362.534	675.406	1.86301	0.897638	-2.55649	0.0105734	0.0386877	yes	hypothetical protein
NCU05304	OK	290.298	156.911	0.540517	-0.887583	2.55599	0.0105885	0.0387263	yes	nuclear segregation protein
NCU00962	OK	3.5359	7.6368	2.15979	1.11089	-2.55544	0.0106055	0.0387665	yes	hypothetical protein
NCU06322	OK	71.5501	33.918	0.474045	-1.0769	2.55517	0.0106137	0.0387899	yes	DNA replication complex GINS protein psf-2
NCU08090,NCU11431	OK	349.258	164.48	0.470941	-1.08638	2.55429	0.0106404	0.0388745	yes	#N/A
NCU02547	OK	18.6631	38.8462	2.08144	1.05758	-2.55413	0.0106454	0.0388898	yes	hypothetical protein, variant
NCU00567	OK	98.1131	181.054	1.84536	0.883906	-2.55344	0.0106666	0.038962	yes	Arg-6 protein
NCU05136	OK	49.0106	24.6982	0.503936	-0.988689	2.5531	0.0106768	0.0389915	yes	endo alpha-1,4 polygalactosaminidase precusor
NCU08772	OK	16.4261	7.56083	0.460294	-1.11937	2.55224	0.0107033	0.0390705	yes	cyclin-dependent protein kinase complex
NCU07922	OK	967.101	486.525	0.503076	-0.991153	2.55146	0.0107272	0.0391333	yes	elongation factor 3
NCU08177	OK	4.88845	11.3594	2.32372	1.21644	-2.55017	0.0107671	0.0392691	yes	protein kinase
NCU05800	OK	570.429	285.011	0.499643	-1.00103	2.55007	0.0107702	0.0392771	yes	zinc knuckle domain-containing protein, variant
NCU07414	OK	136.252	260.191	1.90963	0.933297	-2.54768	0.0108442	0.0395045	yes	DnaJ family protein
NCU08343	OK	19.915	41.543	2.08602	1.06075	-2.54761	0.0108464	0.0395092	yes	RGS domain-containing protein
NCU04573	OK	3.26255	0.575986	0.176545	-2.5019	2.54671	0.0108742	0.0395943	yes	hypothetical protein
NCU05288	OK	208.02	384.077	1.84635	0.88467	-2.54573	0.0109049	0.0396877	yes	rab GDP-dissociation inhibitor
NCU06406	OK	6.71086	14.3644	2.14047	1.09793	-2.54557	0.0109098	0.0397009	yes	hypothetical protein
NCU00835	OK	2.35708	6.32801	2.68468	1.42475	-2.54477	0.0109349	0.0397791	yes	hypothetical protein
NCU04192	OK	92.153	171.373	1.85966	0.895038	-2.54437	0.0109475	0.0398085	yes	vacuolar aspartyl aminopeptidase Lap4
NCU04462	OK	200.501	369.176	1.84127	0.8807	-2.54431	0.0109494	0.0398119	yes	3-ketoacyl-CoA reductase
NCU03608	OK	1978.24	999.297	0.505144	-0.985232	2.54404	0.0109579	0.0398332	yes	ketol-acid reductoisomerase
NCU11787	OK	57.5356	115.592	2.00905	1.00651	-2.54304	0.0109891	0.0399334	yes	hypothetical protein
NCU02962	OK	11.2608	23.5111	2.08787	1.06204	-2.54177	0.0110293	0.0400562	yes	hypothetical protein
NCU01240	OK	184.431	100.093	0.542712	-0.881745	2.54079	0.0110603	0.0401524	yes	hypothetical protein
NCU04618	OK	0.828374	2.36929	2.86017	1.5161	-2.54074	0.0110619	0.0401537	yes	hypothetical protein
NCU01540	OK	15.6546	30.6701	1.95917	0.970241	-2.54038	0.0110733	0.0401797	yes	SPX domain-containing protein
NCU01657	OK	64.8375	32.098	0.495053	-1.01435	2.53503	0.0112439	0.0407146	yes	cytochrome-c oxidase assembly protein
NCU00633	OK	41.3989	79.5135	1.92067	0.941608	-2.53243	0.0113276	0.0409765	yes	hypothetical protein
NCU02536	OK	24.5504	11.422	0.465247	-1.10393	2.53135	0.0113624	0.0410595	yes	ubiquinone biosynthesis monooxygenase COQ6
NCU01305	OK	10.8588	22.6452	2.08542	1.06034	-2.53102	0.011373	0.0410842	yes	rhomboid family membrane protein
NCU08792	OK	7.42126	15.8203	2.13175	1.09204	-2.53016	0.0114011	0.0411589	yes	hypothetical protein
NCU08476	OK	18.4604	8.12923	0.44036	-1.18324	2.52868	0.0114491	0.0412893	yes	hypothetical protein
NCU11349	OK	57.4562	26.1608	0.455317	-1.13506	2.52863	0.0114508	0.0412906	yes	hypothetical protein
NCU09151	OK	0.0718127	1.82641	25.433	4.66863	-2.52831	0.0114613	0.041322	yes	hypothetical protein
NCU09770	OK	62.4391	116.548	1.86659	0.900398	-2.52751	0.0114874	0.0414058	yes	acetyl-coa hydrolase
NCU06028	OK	1.16722	3.27066	2.80209	1.48651	-2.52739	0.0114914	0.0414168	yes	quinic acid utilization activator
NCU02788	OK	16.0969	32.3542	2.00996	1.00717	-2.52495	0.0115716	0.0416853	yes	hypothetical protein
NCU04010	OK	21.3584	42.4022	1.98527	0.989334	-2.52439	0.01159	0.0417276	yes	malonyl CoA-acyl carrier protein transacylase
NCU08288	OK	13.1497	26.9981	2.05313	1.03783	-2.52391	0.0116059	0.0417782	yes	hypothetical protein
NCU07691	OK	4.68165	9.96124	2.12772	1.08931	-2.52309	0.0116329	0.0418721	yes	lipase/serine esterase
NCU06738	OK	49.3212	90.6681	1.83832	0.878385	-2.52144	0.0116875	0.042048	yes	protein transporter sec-31
NCU05852	OK	0.148721	2.17811	14.6456	3.8724	-2.52	0.0117356	0.0421897	yes	glucuronan lyase A
NCU05184	OK	0.781123	2.46852	3.16022	1.66002	-2.5198	0.0117423	0.0422036	yes	hypothetical protein
NCU03570	OK	0.401517	2.01099	5.00848	2.32437	-2.5192	0.0117621	0.0422606	yes	hypothetical protein
NCU00206	OK	1.11299	3.1896	2.86579	1.51894	-2.51886	0.0117736	0.0422852	yes	cellobiose dehydrogenase
NCU01840	OK	2.23197	5.65157	2.5321	1.34033	-2.5184	0.0117889	0.0423296	yes	hypothetical protein
NCU07933	OK	13.9389	31.4232	2.25435	1.17271	-2.51769	0.0118128	0.0423947	yes	hypothetical protein
NCU08137	OK	214.164	115.355	0.538629	-0.892642	2.51709	0.0118327	0.0424489	yes	hypothetical protein
NCU06177	OK	4.42555	10.2652	2.31953	1.21384	-2.51675	0.0118442	0.042473	yes	calcium/calmodulin-dependent protein kinase
NCU01456	OK	21.8144	42.744	1.95944	0.970443	-2.51615	0.0118646	0.0425355	yes	DUF250 domain membrane protein
NCU04473	OK	22.2604	45.0193	2.02239	1.01607	-2.51568	0.0118802	0.0425636	yes	polysaccharide export protein
NCU02194	OK	12.7228	5.69317	0.447478	-1.16011	2.51559	0.0118835	0.0425686	yes	hypothetical protein
NCU11572	OK	6.35707	15.5952	2.45321	1.29467	-2.51326	0.011962	0.0428114	yes	NUDIX family hydrolase
NCU04515	OK	5.03783	0	0	-1,79769e+308	-1,79769e+308	0.0119676	0.0428248	yes	hypothetical protein
NCU03995	OK	51.1287	98.6506	1.92946	0.948193	-2.51208	0.0120023	0.0429332	yes	oligosaccharyl transferase subunit
NCU00675	OK	4.67088	10.2096	2.1858	1.12816	-2.51117	0.0120332	0.0430347	yes	efr-3
NCU00208	OK	0.0355113	3.05737	86.0957	6.42787	-2.50829	0.0121318	0.0433347	yes	hypothetical protein
NCU00144	OK	9.67391	4.12477	0.426381	-1.22979	2.5073	0.0121656	0.0434344	yes	hypothetical protein
NCU09594	OK	26.1751	12.1253	0.463238	-1.11017	2.50584	0.012216	0.0435842	yes	seryl-tRNA synthetase
NCU02916	OK	2.19565	6.7659	3.0815	1.62363	-2.50559	0.0122248	0.0436069	yes	endoglucanase II
NCU04494	OK	33.7933	14.3546	0.424777	-1.23523	2.50507	0.0122426	0.0436596	yes	acetyl xylan esterase
NCU08900	OK	31.705	15.2306	0.480385	-1.05774	2.50313	0.0123102	0.0438545	yes	FMN binding oxidoreductase
NCU09617	OK	1.22437	4.03749	3.29761	1.72141	-2.50088	0.0123886	0.0440875	yes	hypothetical protein
NCU00104	OK	18.7559	35.7596	1.90658	0.930987	-2.49913	0.01245	0.0442809	yes	hsp98-like protein
NCU00808	OK	0.95039	3.05281	3.21217	1.68355	-2.49887	0.0124589	0.044309	yes	C6 zinc finger domain-containing protein
NCU06534	OK	9.51933	18.623	1.95634	0.968154	-2.4988	0.0124614	0.0443144	yes	hypothetical protein
NCU04904	OK	21.6517	10.3807	0.47944	-1.06057	2.4971	0.0125212	0.0444948	yes	hypothetical protein
NCU08169	OK	75.2816	33.0046	0.438415	-1.18963	2.49557	0.0125754	0.0446478	yes	hypothetical protein
NCU05996	OK	26.2728	49.2479	1.87448	0.906496	-2.49541	0.0125812	0.044661	yes	C6 finger domain-containing protein
NCU06707	OK	3.67691	8.42785	2.2921	1.19667	-2.49533	0.0125841	0.0446642	yes	hypothetical protein
NCU04295	OK	0.566488	1.82626	3.22383	1.68878	-2.49518	0.0125894	0.0446795	yes	transcription factor
NCU06055	OK	42.819	82.9491	1.9372	0.953975	-2.49514	0.0125908	0.0446806	yes	extracellular alkaline protease
NCU06763	OK	12.6393	26.1625	2.06993	1.04958	-2.49426	0.0126218	0.0447584	yes	hypothetical protein
NCU09401	OK	3.49495	7.98444	2.28456	1.19192	-2.49302	0.0126663	0.0448835	yes	hypothetical protein
NCU03155	OK	404.233	212.103	0.524705	-0.930425	2.49151	0.01272	0.0450231	yes	hypothetical protein
NCU03715	OK	2.67474	6.40503	2.39464	1.25981	-2.49102	0.0127378	0.045068	yes	kinesin family protein
NCU09303	OK	16.9882	7.52395	0.442893	-1.17497	2.48985	0.0127796	0.0451821	yes	hypothetical protein
NCU02977	OK	115.583	210.167	1.81832	0.86261	-2.48907	0.0128077	0.045265	yes	DUF887 domain-containing protein
NCU08997	OK	54.3166	101.387	1.86659	0.900406	-2.48733	0.0128707	0.0454395	yes	repressible alkaline phosphatase
NCU01234	OK	66.8186	34.9848	0.523579	-0.933524	2.48532	0.0129437	0.0456643	yes	eukaryotic initiation factor 4A-12
NCU09532	OK	0.557311	2.13353	3.82826	1.93669	-2.48452	0.0129728	0.0457376	yes	L-threo-3-deoxy-hexulosonate aldolase
NCU03147	OK	135.63	69.528	0.51263	-0.964012	2.4833	0.013017	0.0458677	yes	assembly factor cbp-4
NCU05282	OK	3.15784	7.35387	2.32877	1.21957	-2.48241	0.0130496	0.0459569	yes	hypothetical protein
NCU00108	OK	7.30892	17.182	2.35083	1.23317	-2.48229	0.013054	0.0459686	yes	serine/threonine-protein kinase 6
NCU05410	OK	182.071	98.1808	0.539245	-0.89099	2.48051	0.0131193	0.0461397	yes	acetylornithine aminotransferase
NCU08707	OK	52.6525	26.8756	0.510434	-0.970204	2.47847	0.0131949	0.0463661	yes	iron sulfur assembly protein
NCU08027	OK	10.4028	20.8433	2.00362	1.00261	-2.47496	0.0133253	0.0467074	yes	nucleoside diphosphatase
NCU02286	OK	3.32663	7.88854	2.37133	1.2457	-2.47455	0.0133404	0.0467566	yes	hypothetical protein
NCU05826	OK	103.029	55.1973	0.535745	-0.900388	2.47424	0.0133522	0.046783	yes	hypothetical protein
NCU02281	OK	6.15072	12.6537	2.05727	1.04073	-2.47393	0.0133636	0.0468157	yes	hypothetical protein
NCU05057	OK	1.20148	3.71319	3.09051	1.62785	-2.47345	0.0133815	0.0468672	yes	endoglucanase EG-1
NCU07782	OK	17.7449	7.47847	0.421443	-1.24659	2.47199	0.0134365	0.0470374	yes	hypothetical protein
NCU02380	OK	94.9457	188.517	1.98552	0.989518	-2.47143	0.0134573	0.0470953	yes	threonyl-tRNA synthetase
NCU06924	OK	44.1751	22.1839	0.502181	-0.993718	2.47126	0.0134639	0.0471108	yes	kynurenine 3-monooxygenase
[truncated: 7,692 more rows]

## Sheet: czt-1DMSO vs czt-1STS
gene	status	NCU09974DMSO	NCU09974STS	fold_change	log2(fold_change)	test_stat	p_value	q_value	significant	BROAD_Annotation_March2011
NCU09903	OK	41.7901	2.40904	0.0576462	-4.11663	10.0885	0	0	yes	elongation factor 3
NCU07459	OK	211.98	25.6699	0.121096	-3.04578	9.84454	0	0	yes	protein arginine N-methyltransferase 1
NCU07453	OK	6.53058	48.1186	7.3682	2.88131	-8.71245	0	0	yes	hypothetical protein
NCU02184	OK	33.0683	3.10494	0.0938948	-3.41281	8.74536	0	0	yes	hypothetical protein
NCU02164	OK	13.5349	193.352	14.2854	3.83647	-12.9559	0	0	yes	hypothetical protein
NCU02075	OK	2943.55	138.725	0.0471285	-4.40726	15.7972	0	0	yes	heat shock protein 70
NCU02066	OK	46.0274	2.09687	0.045557	-4.45618	10.0973	0	0	yes	ribosome assembly protein Noc2
NCU01985	OK	677.128	110.493	0.163179	-2.61547	9.27032	0	0	yes	sulfate adenylyltransferase
NCU01894	OK	200.637	32.7952	0.163455	-2.61303	8.40047	0	0	yes	hypothetical protein
NCU01862	OK	1.44613	41.7798	28.8908	4.85253	-12.2128	0	0	yes	SWIRM domain-containing protein FUN19
NCU02463	OK	15.015	120.967	8.05641	3.01013	-9.85568	0	0	yes	bax Inhibitor family protein
NCU02475	OK	119.915	20.9126	0.174395	-2.51957	8.47427	0	0	yes	glycine dehydrogenase
NCU02497	OK	22.3158	0.980567	0.0439405	-4.50831	9.73023	0	0	yes	hypothetical protein
NCU02511	OK	74.2852	6.05599	0.0815235	-3.61664	9.99966	0	0	yes	tRNA (cytosine-5-)-methyltransferase NCL1
NCU02546	OK	73.3573	2.50128	0.0340972	-4.8742	11.9529	0	0	yes	nucleolar GTP-binding protein 2
NCU02558	OK	99.2942	9.72778	0.0979693	-3.35153	9.43127	0	0	yes	MADS-box MEF2 type transcription factor
NCU02611	OK	63.8437	3.21371	0.0503372	-4.31223	10.8721	0	0	yes	multiple RNA-binding domain-containing protein
NCU02729	OK	55.2343	3.19323	0.0578124	-4.11247	9.50727	0	0	yes	transducin family protein
NCU02739	OK	2.51203	34.3151	13.6603	3.77192	-10.0893	0	0	yes	transcription factor RfeD
NCU09380	OK	57.9685	2.82656	0.0487603	-4.35815	10.3046	0	0	yes	pumilio domain-containing protein
NCU03117	OK	540.413	92.4179	0.171013	-2.54782	8.90679	0	0	yes	inosine-5'-monophosphate dehydrogenase IMD2
NCU03132	OK	119.861	17.2459	0.143882	-2.79703	8.84826	0	0	yes	hypothetical protein
NCU03241	OK	249.076	11.1726	0.0448562	-4.47855	12.8147	0	0	yes	FK506-binding protein 4
NCU03293	OK	1112.2	184.317	0.165723	-2.59316	9.14551	0	0	yes	hypothetical protein
NCU03321	OK	60.5338	1.93351	0.031941	-4.96844	11.351	0	0	yes	eukaryotic ribosome biogenesis protein 1
NCU09131	OK	59.4913	1.574	0.0264577	-5.24018	11.729	0	0	yes	nucleolar protein 12
NCU08347	OK	1.99837	51.549	25.7955	4.68905	-12.1167	0	0	yes	hypothetical protein
NCU09207	OK	7.18875	52.4386	7.29454	2.86682	-9.61713	0	0	yes	hypothetical protein
NCU07393	OK	28.3941	1.55752	0.0548536	-4.18827	9.81271	0	0	yes	rRNA maturation protein
NCU00891	OK	4.81188	55.7352	11.5828	3.53392	-9.53422	0	0	yes	xylitol dehydrogenase
NCU00799	OK	34.6888	1.7493	0.0504284	-4.30962	8.37697	0	0	yes	homocysteine S-methyltransferase
NCU00794	OK	29.1381	1.77758	0.0610054	-4.03492	8.99514	0	0	yes	ribosome biogenesis protein Rsa4
NCU00768	OK	223.223	37.8931	0.169754	-2.55848	8.51874	0	0	yes	mRNA binding post-transcriptional regulator
NCU00597	OK	51.1819	2.78927	0.0544972	-4.19768	8.73626	0	0	yes	deoxyribose-phosphate aldolase 2
NCU03030	OK	62.2742	4.63405	0.0744136	-3.74829	10.2721	0	0	yes	tyrosyl-tRNA synthetase
NCU03018	OK	34.9305	1.0632	0.0304376	-5.038	10.3267	0	0	yes	small nucleolar ribonucleoprotein complex
NCU03013	OK	147.552	18.7311	0.126946	-2.97772	8.39791	0	0	yes	anchored cell wall protein 10
NCU02955	OK	160.589	26.322	0.163909	-2.60903	8.46636	0	0	yes	elongation factor G 1
NCU09259	OK	13.8756	82.7868	5.96636	2.57685	-8.80101	0	0	yes	hypothetical protein
NCU08641	OK	4.79508	138.186	28.8183	4.84891	-15.1491	0	0	yes	hypothetical protein
NCU08120	OK	156.316	18.0369	0.115387	-3.11544	9.50112	0	0	yes	mitochondrial ribosomal protein DAP3
NCU02159	OK	56.2726	1.77992	0.0316303	-4.98255	10.2696	0	0	yes	hypothetical protein
NCU02155	OK	33.3862	1.28691	0.0385462	-4.69727	9.61244	0	0	yes	hypothetical protein
NCU02127	OK	2.73522	27.6265	10.1003	3.33633	-8.49079	0	0	yes	methylcrotonoyl-CoA carboxylase subunit beta
NCU02076	OK	259.2	41.7663	0.161135	-2.63365	8.75411	0	0	yes	eukaryotic translation initiation factor 4E
NCU01977	OK	337.134	39.7345	0.11786	-3.08486	10.2453	0	0	yes	urea transporter
NCU01855	OK	107.399	10.363	0.0964907	-3.37347	9.4837	0	0	yes	hypothetical protein
NCU02494	OK	12.178	0.564579	0.0463606	-4.43096	10.1341	0	0	yes	hypothetical protein
NCU02512	OK	2.16571	40.9093	18.8896	4.23952	-10.4786	0	0	yes	hypothetical protein
NCU02528	OK	75.9104	6.21021	0.0818097	-3.61158	9.38028	0	0	yes	hypothetical protein
NCU02533	OK	82.7941	4.43822	0.0536055	-4.22147	10.2379	0	0	yes	DNA-directed RNA polymerase I and III
NCU02604	OK	33.0917	1.4888	0.0449901	-4.47424	10.4749	0	0	yes	hypothetical protein
NCU02629	OK	658.375	125.923	0.191263	-2.38636	8.55422	0	0	yes	bifunctional purine biosynthesis protein
NCU02657	OK	1318.09	150.593	0.114251	-3.12973	11.1717	0	0	yes	s-adenosylmethionine synthetase
NCU02761	OK	14.8387	104.741	7.05864	2.81938	-9.30156	0	0	yes	hypothetical protein
NCU09307	OK	37.1716	4.60636	0.123921	-3.0125	8.41304	0	0	yes	hypothetical protein
NCU03066	OK	57.7551	4.12433	0.0714107	-3.80772	9.16613	0	0	yes	GTP-binding protein
NCU03092	OK	276.031	23.0216	0.0834022	-3.58377	11.6142	0	0	yes	nuclear localization sequence binding protein
NCU03229	OK	108.089	11.4528	0.105957	-3.23844	9.67828	0	0	yes	mitochondrial inner membrane translocase subunit
NCU03235	OK	21.0888	0.975632	0.046263	-4.434	9.13753	0	0	yes	sulfate permease II
NCU10506	OK	1.84339	33.4682	18.1558	4.18236	-10.6143	0	0	yes	triacylglycerol lipase FGL2
NCU07420	OK	2194.72	227.682	0.103741	-3.26894	11.8179	0	0	yes	eIF4A
NCU07392	OK	355.742	52.5318	0.147668	-2.75957	9.56023	0	0	yes	transcriptional regulatory protein Pro-1
NCU09886	OK	6.42883	62.8712	9.77957	3.28977	-9.61378	0	0	yes	hypothetical protein
NCU00995	OK	323.589	49.4762	0.152898	-2.70935	8.89175	0	0	yes	hypothetical protein
NCU00984	OK	4.66066	141.922	30.4511	4.92842	-16.2144	0	0	yes	von Willebrand domain-containing protein
NCU00977	OK	114.411	9.95284	0.086992	-3.52297	9.546	0	0	yes	aconitate hydratase
NCU00931	OK	32.6168	1.10308	0.0338194	-4.88601	9.87661	0	0	yes	lysyl-tRNA synthetase
NCU00925	OK	100.796	4.26353	0.0422986	-4.56325	11.4487	0	0	yes	pescadillo
NCU00911	OK	299.676	19.9823	0.0666797	-3.90661	13.0034	0	0	yes	polysaccharide synthase Cps1p
NCU00715	OK	6.18745	50.4984	8.16142	3.02882	-9.30204	0	0	yes	betaine aldehyde dehydrogenase
NCU00707	OK	99.0784	4.51783	0.0455985	-4.45487	10.5613	0	0	yes	hypothetical protein
NCU00695	OK	3.62203	111.011	30.6488	4.93777	-9.0626	0	0	yes	hypothetical protein
NCU00673	OK	187.698	1789.23	9.53249	3.25285	-10.2349	0	0	yes	serine protease p2
NCU00650	OK	48.3392	1.69908	0.0351491	-4.83037	11.1332	0	0	yes	Wdr1p
NCU00520	OK	58.8323	2.15113	0.0365638	-4.77345	11.153	0	0	yes	oxidoreductase
NCU03051	OK	36.4877	1.60096	0.0438767	-4.5104	10.6656	0	0	yes	WD domain-containing protein
NCU03009	OK	394.869	66.0063	0.16716	-2.5807	8.71425	0	0	yes	zuotin
NCU11552	OK	352.7	38.1614	0.108198	-3.20826	10.4982	0	0	yes	nucleic acid-binding protein
NCU09266	OK	12.9493	128.899	9.95413	3.31529	-11.2266	0	0	yes	methylmalonate-semialdehyde dehydrogenase
NCU09260	OK	0.974769	32.9334	33.7859	5.07835	-9.96741	0	0	yes	hypothetical protein
NCU09245	OK	21.373	1.02124	0.0477818	-4.3874	8.87081	0	0	yes	hypothetical protein
NCU08595	OK	75.7395	3.32195	0.0438602	-4.51094	10.3508	0	0	yes	ribosome biogenesis protein
NCU08616	OK	44.3117	2.43092	0.0548596	-4.18811	10.3236	0	0	yes	DNA-directed RNA polymerase I subunit RPA2
NCU03500	OK	178.267	27.4713	0.154102	-2.69804	8.44678	0	0	yes	aminotransferase
NCU03466	OK	4.44652	29.4589	6.62516	2.72796	-8.4725	0	0	yes	hypothetical protein
NCU03415	OK	30.2985	231.902	7.65391	2.93619	-10.2293	0	0	yes	aldehyde dehydrogenase
NCU03388	OK	0.514271	33.6474	65.4274	6.03182	-9.39585	0	0	yes	stomatin family protein
NCU05477	OK	1.18075	28.7846	24.3782	4.60752	-8.46542	0	0	yes	hypothetical protein
NCU06752	OK	26.5307	0.806433	0.0303962	-5.03996	10.3952	0	0	yes	hypothetical protein
NCU01815	OK	2.17067	29.0681	13.3913	3.74323	-8.58495	0	0	yes	hypothetical protein
NCU01784	OK	20.7204	0.833318	0.0402173	-4.63604	8.82133	0	0	yes	pseudouridylate synthase 3
NCU01769	OK	2.49889	83.8025	33.5359	5.06763	-13.1999	0	0	yes	hypothetical protein
NCU01633	OK	602.642	99.9273	0.165815	-2.59235	9.11964	0	0	yes	hexose transporter HXT13
NCU01612	OK	37.902	2.45612	0.0648019	-3.94782	9.38309	0	0	yes	pre-mRNA splicing factor ATP-dependent RNA
NCU01589	OK	349.432	54.3247	0.155466	-2.68533	9.20638	0	0	yes	heat shock protein 60
NCU08718	OK	37.6198	1.55666	0.0413787	-4.59497	8.95348	0	0	yes	hypothetical protein
NCU09335	OK	1.50955	22.5671	14.9496	3.90203	-9.73389	0	0	yes	hypothetical protein
NCU09349	OK	62.044	3.86086	0.0622278	-4.0063	9.24032	0	0	yes	ATP-dependent RNA helicase has-1
NCU09777	OK	0.732653	26.9361	36.7652	5.20026	-8.40044	0	0	yes	UPF0075 domain-containing protein
NCU09602	OK	1306	188.794	0.144559	-2.79026	10.0757	0	0	yes	heat shock protein 70
NCU03561	OK	319.639	28.1445	0.0880509	-3.50552	10.8416	0	0	yes	mitochondrial carrier protein
NCU03560	OK	39.1504	1.90584	0.04868	-4.36053	9.83159	0	0	yes	DNA-directed RNA polymerase III subunit rpc-3
NCU11891	OK	4.62779	59.2143	12.7954	3.67755	-8.38615	0	0	yes	hypothetical protein
NCU03396	OK	229.081	9.38423	0.0409647	-4.60947	13.2576	0	0	yes	nucleolar protein nop-58
NCU03363	OK	40.8514	5.08131	0.124385	-3.00711	8.61669	0	0	yes	FRQ-interacting RNA helicase
NCU05392	OK	16.1275	1.32363	0.0820729	-3.60695	8.66407	0	0	yes	leucine carboxyl methyltransferase 2
NCU05427	OK	10.7141	64.1386	5.98637	2.58168	-8.6645	0	0	yes	ATP-dependent Clp protease
NCU01808	OK	2447.87	178.358	0.0728625	-3.77868	13.249	0	0	yes	cytochrome c
NCU01786	OK	84.0271	4.72174	0.0561931	-4.15347	10.324	0	0	yes	ribose-phosphate pyrophosphokinase II
NCU01768	OK	37.6622	208.375	5.53274	2.46799	-8.6065	0	0	yes	hypothetical protein
NCU01675	OK	53.8172	2.88659	0.0536369	-4.22063	10.7489	0	0	yes	ribosomal RNA-processing protein 12
NCU01638	OK	50.5002	2.1338	0.0422533	-4.56479	12.0583	0	0	yes	DNA-directed RNA polymerase I subunit RPA1
NCU01524	OK	68.2539	3.71163	0.0543797	-4.20079	10.1992	0	0	yes	ribosome biogenesis protein BRX1
NCU01509	OK	148.837	15.7842	0.10605	-3.23718	10.3238	0	0	yes	hypothetical protein
NCU01503	OK	39.4197	1.91453	0.0485678	-4.36385	10.1819	0	0	yes	pre-rRNA processing protein Tsr1
NCU08518	OK	61.8341	2.56316	0.0414522	-4.59241	10.5415	0	0	yes	hypothetical protein
NCU08421	OK	49.1605	2.67397	0.0543927	-4.20044	10.0897	0	0	yes	hypothetical protein
NCU11959	OK	2.99599	56.9696	19.0153	4.24909	-10.0738	0	0	yes	hypothetical protein
NCU09473	OK	18.5802	2117.15	113.947	6.83222	-21.3227	0	0	yes	3-ketoacyl-acyl carrier protein reductase
NCU09488	OK	36.6921	1.4892	0.0405864	-4.62286	10.0301	0	0	yes	SDA1 domain-containing protein
NCU09521	OK	58.4657	1.6237	0.0277718	-5.17023	10.385	0	0	yes	ribosome biogenesis protein
NCU09499	OK	35.1842	1.11581	0.0317134	-4.97876	10.1481	0	0	yes	hypothetical protein
NCU09497	OK	488.619	26.8759	0.0550038	-4.18433	13.1911	0	0	yes	bifunctional D12/D15 fatty acid desaturase
NCU07839	OK	183.926	8.09499	0.0440122	-4.50595	12.8791	0	0	yes	ATP-dependent RNA helicase dbp-2
NCU07864	OK	36.0496	1.2058	0.0334484	-4.90192	9.97434	0	0	yes	60S ribosome biogenesis protein Mak11
NCU07868	OK	132.772	22.9538	0.172881	-2.53214	8.77203	0	0	yes	hypothetical protein
NCU06417	OK	20.1825	112.295	5.56398	2.47612	-8.35402	0	0	yes	uracil-5-carboxylate decarboxylase
NCU11320	OK	4.6457	79.7236	17.1607	4.10104	-12.3237	0	0	yes	agmatinase
NCU06467	OK	158.289	23.3162	0.147301	-2.76316	8.60299	0	0	yes	hypothetical protein
NCU06217	OK	30.9977	1.67536	0.0540479	-4.20962	9.85764	0	0	yes	nucleolar protein 4
NCU06272	OK	36.2886	1.26774	0.0349349	-4.83919	11.8596	0	0	yes	rRNA biogenesis protein RRP5
NCU00153	OK	112.73	8.3563	0.0741267	-3.75386	9.27122	0	0	yes	pyridine nucleotide-disulfide oxidoreductase
NCU11172	OK	262.022	27.8542	0.106305	-3.23372	9.25321	0	0	yes	hypothetical protein
NCU00180	OK	2.57556	24.0559	9.34007	3.22343	-8.45118	0	0	yes	hypothetical protein
NCU11175	OK	38.2832	1.78382	0.0465954	-4.42367	10.6771	0	0	yes	ATP-dependent RNA helicase drs-1
NCU00260	OK	14.8392	98.6974	6.65113	2.7336	-8.48921	0	0	yes	oxidoreductase
NCU00321	OK	85.9793	8.5079	0.0989529	-3.33712	9.99038	0	0	yes	hypothetical protein
NCU00337	OK	26.1615	1.25597	0.0480083	-4.38057	9.17487	0	0	yes	nuclear export protein Noc3
NCU00378	OK	45.7609	270.71	5.91575	2.56456	-9.00001	0	0	yes	aldehyde dehydrogenase
NCU00431	OK	251.655	32.2706	0.128233	-2.96315	9.52508	0	0	yes	mitochondrial import receptor subunit Tom22
NCU00442	OK	6.8104	82.7198	12.1461	3.60242	-12.0014	0	0	yes	hypothetical protein
NCU08980	OK	360.905	37.4978	0.103899	-3.26674	10.9456	0	0	yes	alternative NADH-dehydrogenase
NCU08791	OK	1.37435	28.2361	20.5451	4.36072	-10.7538	0	0	yes	catalase-1
NCU05712	OK	35.172	0.548247	0.0155876	-6.00346	9.39473	0	0	yes	hypothetical protein
NCU06409	OK	35.9397	2.17412	0.0604935	-4.04707	9.71973	0	0	yes	ribosome biogenesis protein Kri1
NCU06416	OK	18.6164	190.018	10.207	3.35149	-11.0949	0	0	yes	thymine dioxygenase
NCU06418	OK	26.6672	1.32027	0.0495091	-4.33616	9.07256	0	0	yes	ATP-dependent RNA helicase dbp-8
NCU06468	OK	10.826	0.58883	0.0543904	-4.20051	10.606	0	0	yes	midasin
NCU06485	OK	61.553	2.18446	0.0354891	-4.81648	10.7661	0	0	yes	hypothetical protein
NCU06512	OK	3488.38	201.646	0.0578051	-4.11266	14.8273	0	0	yes	methionine synthase
NCU06255	OK	2.49265	44.7387	17.9482	4.16577	-11.5863	0	0	yes	hypothetical protein
NCU06261	OK	15.0034	134.365	8.95564	3.1628	-9.63881	0	0	yes	uracil phosphoribosyltransferase
NCU00021	OK	116.665	3.99343	0.0342299	-4.86861	13.4835	0	0	yes	hypothetical protein
NCU00025	OK	13.5417	125.164	9.24286	3.20834	-10.729	0	0	yes	integral membrane protein
NCU00130	OK	2.84673	29.7994	10.4679	3.3879	-8.85804	0	0	yes	beta-glucosidase
NCU00132	OK	3.05028	33.1874	10.8801	3.44362	-8.34769	0	0	yes	hypothetical protein
NCU00136	OK	26.3426	1.24785	0.04737	-4.39988	9.40309	0	0	yes	mitochondrial translation optimization protein
NCU00188	OK	9.75162	53.774	5.51437	2.46319	-8.45418	0	0	yes	ATG1 protein
NCU00262	OK	4.00866	74.3797	18.5548	4.21372	-11.4212	0	0	yes	hypothetical protein
NCU00282	OK	0.854034	37.1322	43.4786	5.44223	-13.9178	0	0	yes	hypothetical protein
NCU00301	OK	47.4258	4.29854	0.0906372	-3.46375	8.87748	0	0	yes	Sas10/Utp3 family protein
NCU00336	OK	24.5147	0.771662	0.0314775	-4.98954	10.5988	0	0	yes	U3 small nucleolar RNA-associated protein 10
NCU00457	OK	299.323	45.0169	0.150396	-2.73316	9.33993	0	0	yes	translation initiation factor 4B
NCU08986	OK	20.7629	342.831	16.5117	4.04542	-12.7442	0	0	yes	hypothetical protein
NCU08998	OK	51.622	384.712	7.45248	2.89772	-8.96554	0	0	yes	4-aminobutyrate aminotransferase, variant
NCU09010	OK	14.2699	76.0203	5.32732	2.41341	-8.35093	0	0	yes	hypothetical protein
NCU07547	OK	112.035	5.53041	0.0493632	-4.34041	10.3574	0	0	yes	60S acidic ribosomal protein P0
NCU08766	OK	11.5405	66.9541	5.80166	2.53647	-8.44124	0	0	yes	hypothetical protein
NCU07590	OK	5.31059	42.7093	8.04229	3.00761	-9.22508	0	0	yes	Ser/Thr protein phosphatase
NCU07953	OK	81.8257	9.7708	0.11941	-3.066	8.3799	0	0	yes	alternative oxidase
NCU11699	OK	252.952	21.5856	0.0853348	-3.55072	10.4696	0	0	yes	H/ACA ribonucleoprotein complex subunit 1
NCU06536	OK	5.52565	45.0871	8.1596	3.0285	-10.074	0	0	yes	hypothetical protein
NCU06632	OK	216.584	26.1614	0.120791	-3.04942	9.35019	0	0	yes	outer mitochondrial membrane translocase 20
NCU07723	OK	5.38791	100.564	18.6648	4.22225	-12.344	0	0	yes	norsolorinic acid reductase
NCU07712	OK	30.674	0.860832	0.0280639	-5.15514	10.936	0	0	yes	ATP-dependent RNA helicase dbp-10
NCU07690	OK	355.964	27.3635	0.0768715	-3.70141	12.6269	0	0	yes	methylenetetrahydrofolate reductase 1
NCU11714	OK	22.975	2.19183	0.0954007	-3.38986	8.54087	0	0	yes	hypothetical protein
NCU07670	OK	83.2602	4.94285	0.0593663	-4.07421	9.82379	0	0	yes	CYT-19 DEAD-box protein
NCU08330	OK	4.03716	69.5368	17.2242	4.10637	-10.7143	0	0	yes	hypothetical protein
NCU08323,NCU11719	OK	57.5623	2.69726	0.0468581	-4.41556	10.4879	0	0	yes	#N/A
NCU08295	OK	133.518	10.0921	0.0755861	-3.72574	10.4042	0	0	yes	RNA-binding La domain-containing protein
NCU08281	OK	1.8333	120.974	65.987	6.04411	-17.3686	0	0	yes	hypothetical protein
NCU06376	OK	2.14585	34.2053	15.9402	3.9946	-10.2049	0	0	yes	hypothetical protein
NCU06340	OK	18.73	0.675789	0.0360806	-4.79263	8.8587	0	0	yes	TPR repeat protein
NCU04503	OK	55.0773	2.14755	0.0389916	-4.68069	10.7748	0	0	yes	ribosome biogenesis protein Ssf2
NCU04485	OK	42.2116	1.96439	0.0465367	-4.42548	10.3226	0	0	yes	pre-rRNA processing protein Esf1
NCU04479	OK	51.0279	288.087	5.64568	2.49715	-8.77158	0	0	yes	LAP2
NCU04439	OK	22.9496	1.4963	0.0651994	-3.939	8.66468	0	0	yes	ATP-dependent RNA helicase dbp-4
NCU04360	OK	24.7538	223.043	9.01045	3.1716	-10.8947	0	0	yes	hypothetical protein
NCU04348	OK	35.02	1.68103	0.048002	-4.38077	10.8068	0	0	yes	ribosome biogenesis protein
NCU04342	OK	24.6942	351.695	14.242	3.83208	-13.1475	0	0	yes	hypothetical protein
NCU08693	OK	595.45	77.947	0.130904	-2.93341	10.3781	0	0	yes	hsp70-like protein
NCU07295	OK	48.616	4.31395	0.0887352	-3.49435	8.57836	0	0	yes	mitochondrial import inner membrane translocase
NCU06970	OK	104.432	9.12174	0.0873462	-3.5171	9.36608	0	0	yes	ribose-phosphate pyrophosphokinase II
NCU06977	OK	1.22585	25.6897	20.9566	4.38934	-8.29262	0	0	yes	hypothetical protein
NCU07016	OK	27.8862	1.68745	0.060512	-4.04663	8.90217	0	0	yes	hypothetical protein
NCU07041	OK	61.0299	2.53873	0.0415981	-4.58734	9.71351	0	0	yes	ribosomal RNA assembly protein mis3
NCU05301	OK	127.622	7.58946	0.0594683	-4.07173	11.2769	0	0	yes	methyltransferase
NCU05289	OK	100.971	5.07287	0.0502409	-4.315	10.7853	0	0	yes	nucleolar GTP-binding protein 1
NCU05277	OK	40.1535	354.825	8.83671	3.14351	-8.71519	0	0	yes	hypothetical protein
NCU05235	OK	101.245	6.98077	0.0689493	-3.85831	9.61249	0	0	yes	ribosome biogenesis protein RLP24
NCU05233	OK	35.5656	2.5446	0.0715467	-3.80497	8.53065	0	0	yes	p60 domain-containing protein
NCU05160	OK	12.4484	83.1628	6.6806	2.73998	-8.91542	0	0	yes	ATP-dependent Zn protease
NCU10038	OK	4.49415	59.3445	13.2048	3.723	-10.1195	0	0	yes	glycerophosphoryl diester phosphodiesterase
NCU07618	OK	1.17274	16.7064	14.2456	3.83245	-11.2299	0	0	yes	hypothetical protein
NCU04930	OK	16.6394	93.0625	5.5929	2.4836	-8.54017	0	0	yes	hypothetical protein
NCU04942	OK	63.7493	5.54703	0.0870132	-3.52262	8.52968	0	0	yes	methionine permease
NCU07942	OK	45.9821	1.30044	0.0282814	-5.144	9.67303	0	0	yes	hypothetical protein
NCU07930	OK	2245.89	356.54	0.158752	-2.65515	9.57658	0	0	yes	adenosylhomocysteinase
NCU07922	OK	1053.22	153.522	0.145764	-2.77829	10.0386	0	0	yes	elongation factor 3
NCU11321	OK	89.8893	4.07778	0.0453645	-4.46229	10.5253	0	0	yes	ribosomal L1 domain-containing protein 1
NCU06619	OK	274.333	46.3277	0.168874	-2.56598	8.62369	0	0	yes	neutral amino acid permease
NCU08325	OK	2.29997	33.3175	14.4861	3.85659	-9.2028	0	0	yes	inorganic phosphate transporter PHO84
NCU08316	OK	24.2671	2.26653	0.0933993	-3.42044	8.65965	0	0	yes	DUF221 domain-containing protein
NCU08296	OK	151.711	14.3708	0.0947248	-3.40011	10.3487	0	0	yes	30S ribosomal subunit S4
NCU08282	OK	1.20763	74.8747	62.0014	5.95423	-9.29212	0	0	yes	hypothetical protein
NCU04521	OK	33.9739	231.42	6.8117	2.76802	-9.68815	0	0	yes	hypothetical protein
NCU04504	OK	42.57	0.746433	0.0175342	-5.83368	9.75256	0	0	yes	ATP-dependent rRNA helicase rrp-3
NCU04455	OK	16.076	0.542314	0.0337344	-4.88963	9.54195	0	0	yes	hypothetical protein
NCU04415	OK	1.54748	22.9603	14.8372	3.89114	-9.33701	0	0	yes	hypothetical protein
NCU11745	OK	229.324	1294.43	5.64455	2.49685	-8.75323	0	0	yes	hypothetical protein
NCU08677	OK	27.7794	195.697	7.04468	2.81654	-8.8697	0	0	yes	hypothetical protein
NCU08674	OK	51.2947	4.1651	0.0811994	-3.62239	9.49555	0	0	yes	pentatricopeptide repeat protein
NCU07322	OK	1.43957	24.9404	17.3249	4.11477	-9.00646	0	0	yes	glyoxalase
NCU07305	OK	3.97897	42.1224	10.5863	3.40412	-10.1238	0	0	yes	hypothetical protein
NCU06989	OK	106.564	6.56866	0.0616405	-4.01998	11.142	0	0	yes	hypothetical protein
NCU07027	OK	10.6321	88.6496	8.33792	3.05968	-10.3782	0	0	yes	glycogen phosphorylase
NCU05287	OK	149.914	16.1506	0.107732	-3.21448	8.82293	0	0	yes	50S ribosomal protein L4
NCU05285	OK	81.3391	6.41494	0.0788666	-3.66444	9.57484	0	0	yes	C2H2 transcription factor RfeC
NCU05209	OK	15.8887	120.567	7.58822	2.92376	-9.06581	0	0	yes	hypothetical protein
NCU08847	OK	5.32362	78.294	14.7069	3.87842	-12.291	0	0	yes	hypothetical protein
NCU07774	OK	86.0503	6.84127	0.0795032	-3.65284	9.28522	0	0	yes	GTP cyclohydrolase 1
NCU04653	OK	6.335	58.6804	9.26289	3.21146	-10.1722	0	0	yes	LCCL domain-containing protein
NCU04620	OK	45.3402	2.28112	0.0503112	-4.31298	9.24391	0	0	yes	hypothetical protein
NCU03651	OK	28.458	2.43468	0.0855534	-3.54703	8.39701	0	0	yes	NADP-dependent malic enzyme
NCU03669	OK	58.064	2.66238	0.0458525	-4.44685	11.2309	0	0	yes	AdoMet-dependent rRNA methyltransferase spb1
NCU03684	OK	6.74943	253.894	37.6171	5.23332	-16.6752	0	0	yes	hypothetical protein
NCU03735	OK	64.788	7.26023	0.112061	-3.15764	8.51346	0	0	yes	hypothetical protein
NCU03737	OK	666.458	98.2989	0.147495	-2.76127	9.53699	0	0	yes	elongation factor Tu
NCU03808	OK	16.6329	0.747499	0.044941	-4.47583	9.69998	0	0	yes	pre-mRNA-splicing factor ATP-dependent RNA
NCU03813	OK	1.96675	32.2032	16.3738	4.03332	-9.1985	0	0	yes	formate dehydrogenase
NCU01121	OK	67.2883	5.87804	0.087356	-3.51695	8.60442	0	0	yes	hypothetical protein
NCU01304	OK	26.0799	2.35894	0.0904505	-3.46673	8.34395	0	0	yes	mitochondrial mRNA processing protein PET127
NCU01369	OK	380.76	15.9207	0.041813	-4.57991	14.9664	0	0	yes	ATP-dependent RNA helicase ded-1
NCU01459	OK	1.21876	20.1483	16.5318	4.04717	-9.79292	0	0	yes	hypothetical protein
NCU04097	OK	141.913	17.1935	0.121155	-3.04507	9.43409	0	0	yes	ABC transporter
NCU04130	OK	10.8721	66.7017	6.13513	2.61709	-8.58029	0	0	yes	acylase ACY 1
NCU04150	OK	72.5409	3.61487	0.0498322	-4.32678	10.1387	0	0	yes	ribosomal large subunit biogenesis protein
NCU04153	OK	60.6416	4.16887	0.068746	-3.86258	9.33154	0	0	yes	pseudouridine synthase
NCU04171	OK	132.561	9.29208	0.0700966	-3.83451	10.3281	0	0	yes	50S ribosomal protein L5
NCU04243	OK	45.2961	4.72401	0.104292	-3.2613	8.34345	0	0	yes	U3 small nucleolar ribonucleoprotein IMP4
NCU04256	OK	8.83886	125.197	14.1644	3.82419	-12.6776	0	0	yes	hypothetical protein
NCU04260	OK	4.1502	126.16	30.3985	4.92593	-14.3438	0	0	yes	oxidoreductase domain-containing protein
NCU04287	OK	13.4991	483.74	35.835	5.1633	-16.9423	0	0	yes	hypothetical protein
NCU08923	OK	1341.48	113.105	0.0843136	-3.5681	12.4365	0	0	yes	zinc knuckle domain-containing protein
NCU08925	OK	4.96288	104.294	21.0148	4.39333	-13.1832	0	0	yes	amine oxidase
NCU08966	OK	3.47503	55.5467	15.9845	3.9986	-12.8766	0	0	yes	hypothetical protein
NCU10062	OK	31.0324	1.60527	0.0517288	-4.27289	9.07874	0	0	yes	hypothetical protein
NCU07240	OK	26.0506	185.167	7.10797	2.82944	-9.59495	0	0	yes	aflatoxin B1 aldehyde reductase member 2
NCU07205	OK	26.6698	215.277	8.07194	3.01292	-10.5098	0	0	yes	nitrate transporter CRNA
NCU07192	OK	381.469	32.0841	0.0841067	-3.57163	11.9759	0	0	yes	hypothetical protein
NCU07166	OK	39.8536	2.24723	0.0563871	-4.14849	9.34982	0	0	yes	hypothetical protein
NCU08852	OK	0.720315	20.6203	28.6268	4.83929	-9.73058	0	0	yes	polymerase 2 ADP-ribosyltransferase 2
NCU07794	OK	73.6346	3.08654	0.041917	-4.57632	8.69975	0	0	yes	2Fe-2S iron-sulfur cluster binding
NCU08903	OK	144.22	18.1236	0.125666	-2.99233	8.57517	0	0	yes	Nop10 family nucleolar RNA-binding protein
NCU04672	OK	1.21408	27.2144	22.4157	4.48644	-9.35733	0	0	yes	MatE family transporter
NCU04654	OK	21.8256	154.575	7.08228	2.82422	-9.54603	0	0	yes	tRNA-guanine transglycosylase
NCU04645	OK	255.702	38.2537	0.149603	-2.74079	8.98469	0	0	yes	DUF124 domain-containing protein
NCU04639	OK	4.67389	145.08	31.0405	4.95608	-13.347	0	0	yes	non-classical export protein Nce102
NCU04618	OK	0.898734	14.048	15.6309	3.96633	-9.4394	0	0	yes	hypothetical protein
NCU03682	OK	2.45613	38.3309	15.6062	3.96405	-9.67013	0	0	yes	endonuclease/exonuclease/phosphatase
NCU03686	OK	89.4431	13.406	0.149883	-2.73809	8.3608	0	0	yes	hypothetical protein
NCU03702	OK	361.523	27.1023	0.074967	-3.7376	11.7739	0	0	yes	rRNA 2'-O-methyltransferase fibrillarin
NCU03753	OK	30.0534	208.505	6.93782	2.79448	-8.37756	0	0	yes	clock controlled protein CCG-1
NCU03768	OK	67.8618	3.29587	0.0485674	-4.36387	10.0034	0	0	yes	lysophospholipase, variant 2
NCU03794	OK	28.3784	1.38142	0.0486786	-4.36057	9.49351	0	0	yes	periodic tryptophan protein 2
NCU01083	OK	87.1935	8.40814	0.0964308	-3.37436	9.1408	0	0	yes	S-adenosylmethionine decarboxylase
NCU01115	OK	31.7095	1.45722	0.0459553	-4.44362	9.50508	0	0	yes	tRNA-splicing endonuclease subunit SEN2
NCU01157	OK	59.5099	1.33189	0.022381	-5.48158	12.1822	0	0	yes	glutamate-cysteine ligase catalytic subunit
NCU01158	OK	50.391	1.85336	0.0367796	-4.76495	11.5395	0	0	yes	hypothetical protein
NCU01257	OK	98.6963	3.41877	0.0346393	-4.85145	11.6647	0	0	yes	hypothetical protein
NCU01290	OK	234.593	17.0147	0.0725286	-3.7853	11.4494	0	0	yes	centromere/microtubule-binding protein CBF5
NCU01367	OK	56.7566	2.88375	0.0508091	-4.29877	10.5624	0	0	yes	small nucleolar ribonucleoprotein complex
NCU01380	OK	42.6538	434.758	10.1927	3.34946	-11.6276	0	0	yes	hypothetical protein
NCU01382	OK	70.4145	2.9172	0.041429	-4.59322	11.7065	0	0	yes	hypothetical protein
NCU06651	OK	40.4902	311.296	7.68818	2.94264	-10.2526	0	0	yes	AN1-type zinc finger protein
NCU09528	OK	49.5164	2.31753	0.0468033	-4.41725	9.64975	0	0	yes	nucleolar protein 16
NCU01458	OK	54.784	4.15341	0.0758143	-3.72139	8.36069	0	0	yes	hypothetical protein
NCU01449	OK	24.5359	286.411	11.6731	3.54513	-11.1336	0	0	yes	GTP cyclohydrolase II, variant
NCU04164	OK	182.262	20.5941	0.112992	-3.14571	8.5593	0	0	yes	hypothetical protein, variant
NCU04165	OK	47.7587	1.0363	0.0216987	-5.52625	10.6878	0	0	yes	low-temperature viability protein ltv1
NCU04216	OK	117.887	9.26944	0.0786299	-3.66877	10.3752	0	0	yes	amidophosphoribosyltransferase
NCU04255	OK	2.47102	75.1555	30.4148	4.9267	-14.7926	0	0	yes	hypothetical protein
NCU04261	OK	5.19711	56.8865	10.9458	3.4523	-8.46066	0	0	yes	hypothetical protein
NCU04273	OK	32.7784	1.39114	0.0424408	-4.5584	9.3835	0	0	yes	RNA-binding protein
NCU04284	OK	6.35663	66.2692	10.4252	3.38201	-8.85871	0	0	yes	hypothetical protein
NCU04314	OK	31.4758	824.056	26.1806	4.71043	-15.9156	0	0	yes	hypothetical protein
NCU08924	OK	36.6354	212.589	5.80283	2.53676	-8.86773	0	0	yes	acyl-CoA dehydrogenase
NCU08943	OK	11.5582	99.3749	8.59778	3.10397	-9.02697	0	0	yes	3-oxoacyl-(acyl-carrier-protein) reductase
NCU08951	OK	271.193	18.8517	0.069514	-3.84656	11.6607	0	0	yes	H/ACA ribonucleoprotein complex subunit 2
NCU08963	OK	3061.72	405.834	0.132551	-2.91538	10.428	0	0	yes	60S ribosomal protein L30
NCU09848	OK	194.258	2.69372	0.0138667	-6.17223	13.6293	0	0	yes	hypothetical protein
NCU12074	OK	6.67203	51.9165	7.78122	2.95999	-8.69852	0	0	yes	5-nitroimidazole antibiotic resistance protein
NCU04786	OK	1.94273	25.7838	13.2719	3.73031	-11.1698	0	0	yes	SNF2 family helicase/ATPase
NCU05651	OK	34.1974	1.20353	0.0351936	-4.82855	8.89865	0	0	yes	lectin 2b
NCU05548	OK	372.616	32.6166	0.0875341	-3.51402	11.4046	0	0	yes	phospho-2-dehydro-3-deoxyheptonate aldolase
NCU05518	OK	10.6669	178.901	16.7716	4.06794	-10.4057	0	0	yes	peroxisomal copper amine oxidase
NCU04087	OK	181.491	28.9624	0.15958	-2.64764	8.79411	0	0	yes	Aha1 domain-containing protein
NCU04046	OK	2.70235	63.8962	23.6447	4.56344	-10.7692	0	0	yes	hypothetical protein
NCU03963	OK	169.663	8.07438	0.0475907	-4.39317	10.7676	0	0	yes	5'-methylthioadenosine phosphorylase
NCU07070	OK	30.3245	1.71135	0.0564346	-4.14728	9.13148	0	0	yes	ATP-dependent RNA helicase dbp-9
NCU07063	OK	11.8096	89.5387	7.58186	2.92255	-9.67294	0	0	yes	hypothetical protein
NCU07058	OK	19.2808	0.737167	0.0382332	-4.70903	9.75793	0	0	yes	small nucleolar ribonucleoprotein complex
NCU04692	OK	2.66222	16.1718	6.07455	2.60278	-8.2998	0	0	yes	hypothetical protein
NCU04787	OK	23.7042	1.67276	0.0705681	-3.82484	8.53954	0	0	yes	bfr-2
NCU04799	OK	275.303	17.9089	0.0650516	-3.94227	12.9627	0	0	yes	polyadenylate-binding protein
NCU05650	OK	110.403	2.89796	0.0262489	-5.25159	12.7859	0	0	yes	karyopherin Kap123
NCU05623	OK	183.205	22.1134	0.120703	-3.05047	8.40076	0	0	yes	mitochondrial inner membrane translocase subunit
NCU04088	OK	41.8087	5.20064	0.124391	-3.00704	8.45774	0	0	yes	hypothetical protein
NCU04077	OK	201.143	30.7474	0.152863	-2.70968	9.03861	0	0	yes	assimilatory sulfite reductase
NCU03960	OK	186.64	15.8537	0.0849427	-3.55737	8.91445	0	0	yes	hypothetical protein
NCU03952	OK	25.6001	0.909824	0.0355399	-4.81442	10.5729	0	0	yes	U3 small nucleolar ribonucleoprotein Mpp10
NCU03863	OK	70.765	6.28181	0.08877	-3.49378	8.51111	0	0	yes	hypothetical protein
NCU05105	OK	1.11496	15.2199	13.6506	3.77089	-8.5881	0	0	yes	glucan endo-1,3-beta-glucosidase
NCU05894	OK	31.3926	1.52055	0.0484366	-4.36776	8.79576	0	0	yes	hypothetical protein
NCU05850	OK	2.60877	77.3625	29.6548	4.89019	-13.5117	0	0	yes	rubredoxin-NAD(+) reductase
NCU05826	OK	124.183	12.3324	0.0993083	-3.33195	10.0809	0	0	yes	hypothetical protein
NCU05770	OK	1.19414	16.1307	13.5082	3.75577	-8.92441	0	0	yes	peroxidase/catalase 2
NCU08156	OK	1.24571	41.3099	33.1617	5.05145	-9.26367	0	0	yes	hypothetical protein
NCU08155	OK	4.29254	305.918	71.2674	6.15517	-16.4953	0	0	yes	hypothetical protein
NCU08147	OK	13.1815	72.833	5.5254	2.46608	-8.54578	0	0	yes	Na or K P-type ATPase
NCU02244	OK	88.0332	9.94732	0.112995	-3.14567	8.74677	0	0	yes	C2 domain-containing protein
NCU02261	OK	20.4587	127.079	6.21149	2.63494	-8.88618	0	0	yes	hypothetical protein
NCU02328	OK	52.7985	353.785	6.70066	2.74431	-9.54558	0	0	yes	O-methyltransferase
NCU02361	OK	94.2923	529.983	5.62064	2.49073	-8.63689	0	0	yes	formamidase
NCU02397	OK	4.20212	51.6073	12.2813	3.61839	-10.8821	0	0	yes	pyruvate decarboxylase
NCU06090	OK	42.7454	3.00304	0.0702541	-3.83127	9.64489	0	0	yes	hypothetical protein
NCU06118	OK	17.175	0.769816	0.0448219	-4.47965	9.21067	0	0	yes	hypothetical protein
NCU06140	OK	67.0394	2.0548	0.0306506	-5.02794	10.5135	0	0	yes	hypothetical protein
NCU09564	OK	7.42356	102.599	13.8207	3.78876	-11.7812	0	0	yes	phosphate-repressible phosphate permease
NCU09571	OK	35.2708	0.892626	0.0253078	-5.30427	10.7311	0	0	yes	tRNA (adenine-N(1)-)-methyltransferase
NCU06943	OK	223.935	13.6995	0.0611762	-4.03089	12.0951	0	0	yes	SIK1
NCU06923	OK	126.959	16.9302	0.133352	-2.90669	8.5043	0	0	yes	methionine aminopeptidase 1
NCU06875	OK	46.5108	262.458	5.64295	2.49645	-8.73331	0	0	yes	hypothetical protein
NCU11395	OK	0.814882	21.4777	26.3568	4.72011	-8.62451	0	0	yes	S-(hydroxymethyl)glutathione dehydrogenase
NCU09437	OK	17.8832	0.817709	0.045725	-4.45087	9.42484	0	0	yes	hypothetical protein
NCU09306	OK	4.24817	65.4156	15.3985	3.94472	-9.89629	0	0	yes	hypothetical protein
NCU05782	OK	77.8119	3.63286	0.0466877	-4.42081	10.8587	0	0	yes	ATP-dependent RNA helicase dbp-3
NCU02236	OK	63.9239	5.45845	0.0853898	-3.54979	9.23222	0	0	yes	hypothetical protein
NCU02273	OK	125.512	751.461	5.98716	2.58187	-8.91644	0	0	yes	vacuolar protease A
NCU02284	OK	32.9827	0.679156	0.0205913	-5.60182	11.0715	0	0	yes	nucleolar ATPase Kre33
NCU02307	OK	3.63154	67.0041	18.4506	4.2056	-12.8045	0	0	yes	hypothetical protein
NCU02327	OK	3.49097	123.448	35.3621	5.14414	-12.7618	0	0	yes	hypothetical protein
NCU06086	OK	278.552	28.2047	0.101255	-3.30394	9.59673	0	0	yes	regulatory protein suaprga1
NCU06130	OK	68.9004	4.23895	0.0615229	-4.02273	9.43003	0	0	yes	hypothetical protein
NCU12021,NCU12022	OK	181.54	5.77901	0.0318333	-4.97332	10.5388	0	0	yes	#N/A
NCU09712	OK	22.5962	1.22947	0.0544105	-4.19997	8.51712	0	0	yes	hypothetical protein
NCU00692	OK	120.524	18.0828	0.150035	-2.73663	8.26984	2.22045e-16	1.28985e-14	yes	chaperone dnaK
NCU02885	OK	4.17154	44.0604	10.5621	3.40083	-8.24977	2.22045e-16	1.28985e-14	yes	hypothetical protein
NCU08092	OK	15.987	90.1784	5.64073	2.49588	-8.20137	2.22045e-16	1.28985e-14	yes	nipsnap family protein
NCU08299	OK	104.986	16.5623	0.157757	-2.66422	8.21941	2.22045e-16	1.28985e-14	yes	60S ribosomal protein L3
NCU04382	OK	11.692	64.4612	5.51327	2.46291	-8.21664	2.22045e-16	1.28985e-14	yes	hypothetical protein
NCU04885	OK	2.92397	18.8029	6.43061	2.68496	-8.27272	2.22045e-16	1.28985e-14	yes	alpha-xylosidase
NCU11705	OK	47.8439	6.32573	0.132216	-2.91903	8.24805	2.22045e-16	1.28985e-14	yes	flavodoxin and radical SAM domain-containing
NCU06302	OK	0.452927	9.25172	20.4265	4.35237	-8.21862	2.22045e-16	1.28985e-14	yes	hypothetical protein
NCU04341	OK	0.58845	9.38805	15.9539	3.99583	-8.20875	2.22045e-16	1.28985e-14	yes	hypothetical protein
NCU03636	OK	14.2095	114.441	8.05384	3.00968	-8.25093	2.22045e-16	1.28985e-14	yes	hypothetical protein, variant
NCU01022	OK	22.3248	1.81003	0.0810771	-3.62456	8.20577	2.22045e-16	1.28985e-14	yes	DUF1253 domain-containing protein
NCU09852	OK	38.5316	1.14323	0.0296699	-5.07485	8.21023	2.22045e-16	1.28985e-14	yes	hypothetical protein
NCU04092	OK	10.9029	61.7617	5.6647	2.502	-8.17799	2.22045e-16	1.28985e-14	yes	N-acylethanolamine amidohydrolase
NCU02274	OK	1564.54	321.196	0.205297	-2.28421	8.19945	2.22045e-16	1.28985e-14	yes	serine hydroxymethyltransferase
NCU09403	OK	1.39317	34.4114	24.7001	4.62644	-8.26813	2.22045e-16	1.28985e-14	yes	NmrA family protein
NCU02031	OK	2.09942	16.8649	8.03312	3.00597	-8.12862	4.44089e-16	2.51016e-14	yes	hypothetical protein
NCU00735	OK	28.1273	1.0922	0.0388306	-4.68666	8.14001	4.44089e-16	2.51016e-14	yes	hypothetical protein
NCU09909	OK	5.93303	37.2981	6.28652	2.65226	-8.15406	4.44089e-16	2.51016e-14	yes	urea active transporter
NCU09821	OK	3.74926	29.8575	7.96357	2.99341	-8.13459	4.44089e-16	2.51016e-14	yes	oxidoreductase
NCU06214	OK	103.219	14.0558	0.136175	-2.87647	8.15982	4.44089e-16	2.51016e-14	yes	hypothetical protein
NCU08229	OK	46.7331	245.19	5.2466	2.39138	-8.14701	4.44089e-16	2.51016e-14	yes	hypothetical protein
NCU00371	OK	109.168	16.8958	0.154769	-2.69181	8.13727	4.44089e-16	2.51016e-14	yes	mitochondrial import inner membrane translocase
NCU04907	OK	80.5163	10.2272	0.12702	-2.97687	8.14395	4.44089e-16	2.51016e-14	yes	hypothetical protein
NCU09930	OK	31.8699	2.12297	0.0666136	-3.90804	8.11415	4.44089e-16	2.51016e-14	yes	folic acid synthesis protein
NCU04669	OK	1.43409	14.6293	10.2011	3.35066	-8.15694	4.44089e-16	2.51016e-14	yes	hypothetical protein
NCU00919	OK	35.5098	4.77989	0.134608	-2.89317	8.07015	6.66134e-16	3.67099e-14	yes	ATP-dependent RNA helicase rok-1
NCU09094	OK	29.6195	1.64956	0.0556917	-4.16639	8.09174	6.66134e-16	3.67099e-14	yes	pre-rRNA-processing protein ipi-1
NCU02988	OK	101.239	19.0221	0.187893	-2.41202	8.08465	6.66134e-16	3.67099e-14	yes	hypothetical protein
NCU06237	OK	3.90992	35.3102	9.03093	3.17487	-8.05933	6.66134e-16	3.67099e-14	yes	hypothetical protein
NCU08527	OK	4.75549	33.9533	7.13981	2.83589	-8.06414	6.66134e-16	3.67099e-14	yes	hypothetical protein
NCU06351	OK	14.5467	79.7777	5.48425	2.4553	-8.08772	6.66134e-16	3.67099e-14	yes	phytase
NCU08968	OK	35.646	2.20878	0.0619643	-4.01242	8.0683	6.66134e-16	3.67099e-14	yes	dimethyladenosine transferase
NCU05956	OK	0.785091	9.77383	12.4493	3.63799	-8.08697	6.66134e-16	3.67099e-14	yes	beta-galactosidase
NCU07363	OK	235.679	44.426	0.188502	-2.40734	8.03588	8.88178e-16	4.83415e-14	yes	hypothetical protein
NCU05390	OK	1144.57	243.301	0.21257	-2.23399	8.03666	8.88178e-16	4.83415e-14	yes	mitochondrial phosphate carrier protein
NCU01516	OK	177.503	30.2529	0.170436	-2.5527	8.04258	8.88178e-16	4.83415e-14	yes	mitochondrial co-chaperone GrpE
NCU00332	OK	1.78387	18.505	10.3735	3.37483	-8.05314	8.88178e-16	4.83415e-14	yes	hypothetical protein
NCU04047	OK	73.4786	8.93986	0.121666	-3.039	8.04241	8.88178e-16	4.83415e-14	yes	hypothetical protein
NCU05798	OK	9.95624	53.9766	5.42138	2.43866	-8.05422	8.88178e-16	4.83415e-14	yes	hypothetical protein
NCU10387	OK	19.5318	1.61929	0.0829053	-3.5924	7.99287	1.33227e-15	7.16269e-14	yes	dimethylaniline monooxygenase
NCU05254	OK	32.2257	2.1217	0.0658388	-3.92492	7.99755	1.33227e-15	7.16269e-14	yes	ribose-phosphate pyrophosphokinase
NCU04826	OK	114.408	23.1712	0.202531	-2.30379	7.98778	1.33227e-15	7.16269e-14	yes	hypothetical protein
NCU08091	OK	8.48073	69.5136	8.19665	3.03504	-7.96678	1.55431e-15	8.26564e-14	yes	hypothetical protein
NCU05252	OK	80.1684	7.57476	0.0944856	-3.40376	7.96458	1.55431e-15	8.26564e-14	yes	deoxyhypusine hydroxylase
NCU00024	OK	9.88973	56.5909	5.72219	2.51657	-7.96264	1.77636e-15	9.38974e-14	yes	yippee zinc-binding protein
NCU08898	OK	120.256	21.1439	0.175824	-2.5078	7.95708	1.77636e-15	9.38974e-14	yes	homoaconitase
NCU05542	OK	97.4024	10.5273	0.10808	-3.20982	7.92317	2.22045e-15	1.15842e-13	yes	xanthine phosphoribosyltransferase 1
NCU02231	OK	31.3429	2.58355	0.0824286	-3.60071	7.92918	2.22045e-15	1.15842e-13	yes	tRNA (guanine-N(1)-)-methyltransferase
NCU02256	OK	24.26	2.70837	0.111639	-3.16308	7.93201	2.22045e-15	1.15842e-13	yes	exosome complex exonuclease Rrp6
NCU02519	OK	13.629	70.3839	5.16427	2.36857	-7.9016	2.66454e-15	1.37867e-13	yes	hypothetical protein
NCU07492	OK	16.9573	2.01022	0.118546	-3.07649	7.88986	3.10862e-15	1.59347e-13	yes	hypothetical protein
NCU05387	OK	38.2716	182.077	4.7575	2.2502	-7.8858	3.10862e-15	1.59347e-13	yes	hydrolase
NCU08277	OK	389.339	79.3554	0.203821	-2.29463	7.88498	3.10862e-15	1.59347e-13	yes	eukaryotic translation initiation factor 2 alpha
NCU03380	OK	18.8833	1.55434	0.0823129	-3.60273	7.87687	3.33067e-15	1.70135e-13	yes	ATP-dependent rRNA helicase spb-4
NCU06436	OK	12.0263	60.6495	5.04307	2.3343	-7.87677	3.33067e-15	1.70135e-13	yes	hypothetical protein
NCU02596	OK	2.36871	37.7996	15.9579	3.9962	-7.86625	3.55271e-15	1.80222e-13	yes	hypothetical protein
NCU08356	OK	6.44104	36.5436	5.67356	2.50425	-7.87287	3.55271e-15	1.80222e-13	yes	acetamidase
NCU04830	OK	62.2142	9.1211	0.146608	-2.76997	7.86944	3.55271e-15	1.80222e-13	yes	hypothetical protein
NCU02169	OK	38.2286	2.53127	0.066214	-3.91672	7.8634	3.77476e-15	1.91046e-13	yes	hypothetical protein
NCU01651	OK	10.2592	0.350732	0.0341871	-4.87041	7.85229	3.9968e-15	2.0182e-13	yes	hypothetical protein
NCU02720	OK	46.0199	7.90381	0.171748	-2.54164	7.8401	4.44089e-15	2.22459e-13	yes	hypothetical protein
NCU01636	OK	17.929	104.128	5.8078	2.53799	-7.84437	4.44089e-15	2.22459e-13	yes	2-hydroxychromene-2-carboxylate isomerase
NCU01107	OK	1.27011	22.1902	17.4711	4.1269	-7.83398	4.66294e-15	2.32261e-13	yes	short-chain dehydrogenase
NCU01271	OK	268.881	55.1208	0.205001	-2.2863	7.83735	4.66294e-15	2.32261e-13	yes	ornithine decarboxylase
NCU01331	OK	453.181	73.0676	0.161233	-2.63278	7.83592	4.66294e-15	2.32261e-13	yes	snRNP and snoRNP protein
NCU11558	OK	5.67908	40.3734	7.10914	2.82968	-7.83064	4.88498e-15	2.42771e-13	yes	hypothetical protein
NCU04453	OK	7.1147	0.388609	0.0546206	-4.19441	7.82491	5.10703e-15	2.5295e-13	yes	TOL
NCU00810	OK	4.4593	24.5489	5.5051	2.46077	-7.8153	5.55112e-15	2.74021e-13	yes	beta-galactosidase
NCU09352	OK	31.8746	3.62096	0.1136	-3.13796	7.80463	5.9952e-15	2.95281e-13	yes	far upstream element-binding protein 2
NCU00127	OK	13.0322	63.2295	4.85179	2.27851	-7.78899	6.66134e-15	3.2482e-13	yes	hypothetical protein
NCU00227	OK	89.5222	11.6155	0.12975	-2.94619	7.78671	6.88338e-15	3.35276e-13	yes	mitochondrial cation transporter
NCU09235	OK	2.03868	25.3124	12.4161	3.63414	-7.77982	7.32747e-15	3.55726e-13	yes	conidiation-specific protein-8
NCU07551	OK	45.4316	5.35264	0.117818	-3.08537	7.77359	7.54952e-15	3.65297e-13	yes	hypothetical protein
NCU04264	OK	6.40192	34.6848	5.41787	2.43773	-7.7764	7.54952e-15	3.65297e-13	yes	extracellular developmental signal biosynthesis
NCU08278	OK	86.2555	9.64223	0.111787	-3.16118	7.75491	8.88178e-15	4.26016e-13	yes	mitochondrial carrier protein
NCU02590	OK	33.6486	5.01666	0.14909	-2.74575	7.75237	9.10383e-15	4.35717e-13	yes	hypothetical protein
NCU03010	OK	122.654	25.0004	0.203829	-2.29457	7.75245	9.10383e-15	4.35717e-13	yes	L-aminoadipate-semialdehyde dehydrogenase large
NCU02526	OK	9.66435	53.3044	5.51557	2.46351	-7.74322	9.76996e-15	4.66079e-13	yes	hypothetical protein
NCU08333	OK	19.381	93.6574	4.83243	2.27275	-7.7418	9.76996e-15	4.66079e-13	yes	bleomycin hydrolase
NCU06550	OK	2621.89	580.077	0.221244	-2.17629	7.73874	9.99201e-15	4.75641e-13	yes	pyridoxine 1
NCU11672	OK	5.11507	46.8224	9.15381	3.19437	-7.72978	1.08802e-14	5.15136e-13	yes	hypothetical protein
NCU02536	OK	28.4291	2.61736	0.0920662	-3.44119	7.72323	1.13243e-14	5.35011e-13	yes	ubiquinone biosynthesis monooxygenase COQ6
NCU04041	OK	16.717	1.70375	0.101917	-3.29453	7.7208	1.15463e-14	5.44917e-13	yes	ATP-dependent RNA helicase mak-5
NCU02002	OK	20.4794	2.23971	0.109364	-3.19279	7.71185	1.24345e-14	5.84953e-13	yes	hypothetical protein
NCU10521	OK	21.7709	114.354	5.25261	2.39303	-7.71132	1.24345e-14	5.84953e-13	yes	hypothetical protein
NCU08663	OK	66.0578	9.13971	0.138359	-2.85351	7.70773	1.28786e-14	6.04552e-13	yes	nonsense-mediated mRNA decay protein 3
NCU05248	OK	217.885	40.4452	0.185626	-2.42952	7.69746	1.39888e-14	6.53187e-13	yes	hypothetical protein
NCU07175	OK	11.7267	62.3953	5.32079	2.41164	-7.69056	1.46549e-14	6.82843e-13	yes	APC amino acid permease
NCU04196	OK	20.0529	1.2043	0.0600562	-4.05754	7.68412	1.53211e-14	7.11622e-13	yes	tRNA (adenine-N(1)-)-methyltransferase catalytic
NCU04016	OK	38.7978	180.142	4.6431	2.21509	-7.68349	1.55431e-14	7.21175e-13	yes	phosphoglycerate mutase
NCU07375	OK	50.8708	7.39864	0.14544	-2.7815	7.67956	1.59872e-14	7.40999e-13	yes	MFS phosphate transporter
NCU01473	OK	143.154	26.341	0.184005	-2.44219	7.67739	1.62093e-14	7.505e-13	yes	mitochondrial large ribosomal subunit YmL35
NCU09137	OK	11.986	0.485764	0.0405276	-4.62496	7.67163	1.68754e-14	7.78886e-13	yes	hypothetical protein
NCU07011	OK	33.4899	4.73593	0.141414	-2.82201	7.67289	1.68754e-14	7.78886e-13	yes	WD repeat containing protein 36
NCU05293	OK	26.0085	2.43648	0.0936801	-3.41612	7.66409	1.79856e-14	8.26662e-13	yes	rRNA processing protein Rrp8
NCU06509	OK	249.265	52.3994	0.210216	-2.25006	7.66255	1.82077e-14	8.35995e-13	yes	hypothetical protein
NCU07386	OK	205.158	40.0292	0.195114	-2.35761	7.64673	2.06501e-14	9.43223e-13	yes	Fe superoxide dismutase
NCU01754	OK	3.40545	48.1607	14.1422	3.82194	-7.63837	2.19824e-14	9.98895e-13	yes	alcohol dehydrogenase I, variant
NCU08410	OK	128.801	21.9299	0.170262	-2.55417	7.63759	2.22045e-14	1.00795e-12	yes	50S ribosomal protein L24
NCU00263	OK	16.8393	80.7105	4.79298	2.26092	-7.62263	2.4869e-14	1.12426e-12	yes	serin endopeptidase
NCU04334	OK	302.28	50.671	0.167629	-2.57665	7.6095	2.75335e-14	1.23207e-12	yes	chaperonin
NCU00059	OK	15.8005	1.24566	0.0788367	-3.66499	7.60732	2.79776e-14	1.25067e-12	yes	hypothetical protein
NCU03569	OK	25.0248	116.148	4.64132	2.21454	-7.60029	2.95319e-14	1.31614e-12	yes	hypothetical protein
NCU03764	OK	32.7378	2.86203	0.0874228	-3.51585	7.59709	3.01981e-14	1.34447e-12	yes	microtubule associated protein
NCU07083	OK	10.663	0.357856	0.0335605	-4.89709	7.59326	3.10862e-14	1.37705e-12	yes	hypothetical protein
NCU00355	OK	36.7954	4.33013	0.117681	-3.08704	7.57714	3.53051e-14	1.55923e-12	yes	catalase-3
NCU09595	OK	18.3251	1.84498	0.10068	-3.31215	7.56945	3.75255e-14	1.65564e-12	yes	serine/threonine protein kinase
NCU01993	OK	29.6228	3.3871	0.114341	-3.12858	7.56732	3.81917e-14	1.67998e-12	yes	ethanolaminephosphotransferase
NCU08568	OK	38.1597	175.371	4.59571	2.20029	-7.56669	3.81917e-14	1.67998e-12	yes	ADP-ribose pyrophosphatase
NCU05915	OK	119.929	21.4127	0.178545	-2.48564	7.54901	4.39648e-14	1.91669e-12	yes	hypothetical protein
NCU06021	OK	42.1342	4.90939	0.116518	-3.10138	7.54467	4.52971e-14	1.96893e-12	yes	WD repeat-containing protein jip-5
NCU01888	OK	15.9513	0.68264	0.0427953	-4.5464	7.54194	4.64073e-14	2.01321e-12	yes	tRNA-specific adenosine deaminase
NCU07761	OK	31.1418	3.38026	0.108544	-3.20365	7.53978	4.70735e-14	2.03809e-12	yes	hypothetical protein
NCU02096	OK	10.6593	0.717016	0.0672667	-3.89397	7.52884	5.12923e-14	2.20989e-12	yes	flavohemoglobin
NCU00501	OK	25.9127	2.42947	0.093756	-3.41495	7.52542	5.26246e-14	2.26065e-12	yes	nucleolar complex protein 4
NCU07915	OK	3.78082	30.2694	8.00604	3.00109	-7.51613	5.63993e-14	2.41104e-12	yes	integral membrane protein
NCU01983	OK	146.064	27.9952	0.191664	-2.38335	7.50691	6.06182e-14	2.57888e-12	yes	hypothetical protein
NCU07714	OK	27.1046	3.34873	0.123548	-3.01685	7.50442	6.17284e-14	2.62358e-12	yes	hypothetical protein
NCU02521	OK	0.952656	18.6532	19.5802	4.29132	-7.49975	6.39488e-14	2.71271e-12	yes	hypothetical protein
NCU03274	OK	36.7739	4.81199	0.130853	-2.93398	7.49403	6.68354e-14	2.82699e-12	yes	hypothetical protein
NCU06336	OK	28.0702	3.45957	0.123247	-3.02038	7.48879	6.95e-14	2.93125e-12	yes	N2,N2-dimethylguanosine tRNA methyltransferase
NCU02226	OK	66.9873	8.83748	0.131928	-2.92218	7.48341	7.23865e-14	3.04716e-12	yes	methylthioribose-1-phosphate isomerase
NCU09230	OK	44.8774	4.72209	0.105222	-3.24849	7.47398	7.77156e-14	3.25902e-12	yes	cystathionine gamma-lyase
NCU04827	OK	5.91877	0.338737	0.057231	-4.12706	7.46545	8.30447e-14	3.46271e-12	yes	hypothetical protein
NCU05776	OK	139.485	28.8222	0.206633	-2.27485	7.4632	8.43769e-14	3.51493e-12	yes	amino acid permease
NCU01565	OK	8.76054	42.1527	4.81166	2.26653	-7.4566	8.88178e-14	3.68946e-12	yes	hypothetical protein
NCU04594	OK	20.4501	104.702	5.11988	2.35611	-7.45004	9.32587e-14	3.86664e-12	yes	4-carboxymuconolactone decarboxylase
NCU03108	OK	22.9124	100.262	4.37588	2.12957	-7.4398	1.00808e-13	4.15617e-12	yes	glutamate carboxypeptidase
NCU09333	OK	61.8326	270.019	4.36694	2.12662	-7.43903	1.01474e-13	4.17972e-12	yes	zinc finger transcription factor ace1
NCU05602	OK	27.0374	3.37691	0.124898	-3.00118	7.43264	1.06359e-13	4.36867e-12	yes	hypothetical protein
NCU04945	OK	139.678	24.5218	0.17556	-2.50997	7.42788	1.10356e-13	4.5244e-12	yes	mitochondrial intermembrane space protein Mia40
NCU06721	OK	26.0091	2.5249	0.0970776	-3.36472	7.42772	1.10578e-13	4.52928e-12	yes	peptide chain release factor 1
NCU01955	OK	34.2581	149.997	4.37844	2.13042	-7.4262	1.11688e-13	4.57051e-12	yes	autophagocytosis protein Aut1
NCU09682	OK	8.37114	50.1947	5.99616	2.58404	-7.4228	1.14575e-13	4.68428e-12	yes	secreted glycosyl hydrolase
NCU04537	OK	24.7239	1.70762	0.0690676	-3.85585	7.41405	1.22569e-13	4.99255e-12	yes	monosaccharide transporter
NCU07817	OK	5.09829	41.9587	8.22996	3.04089	-7.41353	1.23013e-13	5.006e-12	yes	non-anchored cell wall protein 3
NCU00582	OK	49.3053	9.25131	0.187633	-2.41401	7.40253	1.33671e-13	5.40477e-12	yes	cryptochrome DASH
NCU01289	OK	49.6788	7.63705	0.153729	-2.70154	7.38793	1.49214e-13	6.01666e-12	yes	hypothetical protein
NCU02024	OK	13.5639	65.5613	4.83351	2.27307	-7.38705	1.50102e-13	6.04693e-12	yes	hypothetical protein
NCU06114	OK	16.6661	87.8191	5.26933	2.39761	-7.38548	1.51879e-13	6.1129e-12	yes	hypothetical protein
NCU03133	OK	33.2671	4.19704	0.126162	-2.98665	7.36706	1.74527e-13	6.96716e-12	yes	hypothetical protein
NCU09708	OK	60.7277	9.19712	0.151449	-2.7231	7.36613	1.75637e-13	6.99879e-12	yes	PDCD2 C terminal domain-containing protein
NCU07134	OK	0.794536	18.1624	22.8591	4.5147	-7.34766	2.01617e-13	7.99062e-12	yes	hypothetical protein
NCU01744	OK	113.757	27.0264	0.23758	-2.07351	7.34567	2.04725e-13	8.09924e-12	yes	glutamate synthase
NCU06520	OK	11.3054	0.768021	0.067934	-3.87972	7.34503	2.05613e-13	8.12708e-12	yes	ATP-dependent RNA helicase dbp-7
NCU10051	OK	131.713	28.5658	0.216879	-2.20504	7.33931	2.14717e-13	8.4793e-12	yes	flavohemoglobin
NCU08439	OK	9.50482	0.726862	0.076473	-3.70891	7.33698	2.18492e-13	8.61292e-12	yes	leptomycin B resistance protein pmd1
NCU09428	OK	9.52806	0.499943	0.0524706	-4.25235	7.33689	2.18714e-13	8.61396e-12	yes	hypothetical protein
NCU08900	OK	24.8818	2.53663	0.101947	-3.29411	7.3351	2.21601e-13	8.71985e-12	yes	FMN binding oxidoreductase
NCU04647	OK	85.2916	13.1538	0.154222	-2.69692	7.33436	2.22711e-13	8.75571e-12	yes	actin binding protein
NCU00605	OK	24.4062	2.55076	0.104513	-3.25825	7.33262	2.25597e-13	8.86129e-12	yes	ThiF domain-containing protein
NCU04249	OK	59.6473	9.47227	0.158805	-2.65467	7.33003	2.30038e-13	9.02767e-12	yes	hypothetical protein
NCU05490	OK	10.7164	126.463	11.8009	3.56081	-7.32677	2.35811e-13	9.23776e-12	yes	hypothetical protein, variant
NCU02477	OK	54.3079	7.47881	0.137711	-2.86028	7.32182	2.44693e-13	9.57718e-12	yes	ribosome biogenesis protein Sqt1
NCU01550	OK	440.488	105.61	0.239757	-2.06036	7.31638	2.54685e-13	9.95941e-12	yes	adenylate kinase cytosolic
NCU06884	OK	0.683497	5.04121	7.37561	2.88276	-7.31316	2.60902e-13	1.01844e-11	yes	hypothetical protein
NCU12063	OK	21.2165	1.96963	0.0928348	-3.42919	7.30946	2.6823e-13	1.04519e-11	yes	hypothetical protein
NCU06371	OK	42.3744	7.22773	0.170568	-2.55158	7.30852	2.70006e-13	1.05119e-11	yes	mitochondrial ATP-dependent RNA helicase Suv3
NCU07513	OK	2.9729	15.9087	5.35124	2.41987	-7.30785	2.71561e-13	1.0563e-11	yes	hypothetical protein
NCU01258	OK	23.4746	111.838	4.76421	2.25225	-7.30153	2.84439e-13	1.10445e-11	yes	cyanase, variant
NCU04931	OK	2.00155	21.5291	10.7562	3.4271	-7.29183	3.05755e-13	1.18513e-11	yes	hypothetical protein
NCU01081	OK	4.19999	24.4497	5.82137	2.54136	-7.28971	3.1064e-13	1.20194e-11	yes	hypothetical protein
NCU00536	OK	45.5232	7.50592	0.164881	-2.6005	7.28182	3.29292e-13	1.27299e-11	yes	homoserine O-acetyltransferase
NCU01102	OK	201.678	43.3213	0.214804	-2.2189	7.28159	3.29958e-13	1.27445e-11	yes	mitochondrial export translocase Oxa1
NCU00591	OK	2.87313	18.093	6.29731	2.65474	-7.27237	3.53273e-13	1.36211e-11	yes	methylcrotonoyl-CoA carboxylase subunit alpha
NCU09705	OK	7.62552	45.3636	5.94892	2.57263	-7.26917	3.61711e-13	1.39099e-11	yes	GAL10
NCU08889	OK	2.20938	11.7439	5.31547	2.4102	-7.26523	3.72369e-13	1.42824e-11	yes	hypothetical protein
NCU07959	OK	64.0087	331.772	5.18323	2.37385	-7.23405	4.68736e-13	1.78387e-11	yes	hypothetical protein
NCU03608	OK	1888.06	444.472	0.235412	-2.08674	7.22637	4.96048e-13	1.87969e-11	yes	ketol-acid reductoisomerase
NCU05153	OK	23.0985	0.438987	0.019005	-5.71748	7.20643	5.74429e-13	2.15813e-11	yes	carbohydrate O-acetyltransferase
NCU00515	OK	2.50822	14.5871	5.81572	2.53996	-7.2026	5.90639e-13	2.21336e-11	yes	hypothetical protein
NCU02644	OK	109.528	17.7576	0.162128	-2.62479	7.20235	5.91749e-13	2.21564e-11	yes	hypothetical protein, variant
NCU00561	OK	2.50897	19.904	7.93314	2.98789	-7.19458	6.2661e-13	2.34019e-11	yes	hypothetical protein
NCU09296	OK	0.614782	8.36539	13.6071	3.76629	-7.18626	6.65912e-13	2.47647e-11	yes	hypothetical protein
NCU06832	OK	27.2641	5.4417	0.199592	-2.32487	7.18266	6.83675e-13	2.54039e-11	yes	kinesin
NCU08352	OK	123.206	25.92	0.210379	-2.24893	7.17666	7.14317e-13	2.64088e-11	yes	thioredoxin-disulfide reductase
NCU04395	OK	1.56168	14.9146	9.55036	3.25555	-7.1683	7.59393e-13	2.80281e-11	yes	endo-1,6-beta-D-glucanase
NCU08134	OK	20.5306	2.67796	0.130437	-2.93857	7.15995	8.07132e-13	2.96658e-11	yes	hypothetical protein
NCU00080	OK	3.66398	24.7426	6.75293	2.75551	-7.13308	9.81437e-13	3.57441e-11	yes	DUF1295 domain-containing protein
NCU00397	OK	29.6899	137.333	4.62558	2.20964	-7.13164	9.91873e-13	3.60051e-11	yes	hypothetical protein
NCU00797,NCU00798	OK	79.6463	7.83624	0.098388	-3.34537	7.1295	1.00742e-12	3.65392e-11	yes	#N/A
NCU11922	OK	26.5548	0.338101	0.0127322	-6.29537	7.1246	1.04383e-12	3.77977e-11	yes	hypothetical protein
NCU06892	OK	1916.08	484.527	0.252874	-1.98351	7.12134	1.0687e-12	3.86347e-11	yes	40S ribosomal protein S20
NCU00633	OK	39.464	162.377	4.11456	2.04074	-7.1192	1.08558e-12	3.91483e-11	yes	hypothetical protein
NCU05830	OK	49.8323	8.25243	0.165604	-2.59419	7.1129	1.1362e-12	4.08736e-11	yes	general amino-acid permease GAP1
NCU09284	OK	9.44835	54.3596	5.75334	2.5244	-7.11038	1.1573e-12	4.15645e-11	yes	hypothetical protein
NCU08121	OK	70.5691	6.24872	0.0885475	-3.49741	7.08934	1.34759e-12	4.80462e-11	yes	ribosome biogenesis protein
NCU06610	OK	9.84327	48.0354	4.88002	2.28689	-7.07627	1.48082e-12	5.25833e-11	yes	PQ loop repeat protein
NCU04318	OK	4.33535	32.0074	7.38289	2.88419	-7.06817	1.56986e-12	5.55658e-11	yes	dihydroorotate dehydrogenase
NCU08324	OK	47.2155	5.6184	0.118995	-3.07103	7.06609	1.59361e-12	5.63615e-11	yes	DNA-binding protein HGH1
NCU02884	OK	9.9568	87.7043	8.80848	3.13889	-7.06104	1.65268e-12	5.82632e-11	yes	hypothetical protein
NCU02049	OK	29.6974	5.95706	0.200592	-2.31766	7.04528	1.85096e-12	6.50452e-11	yes	hypothetical protein
NCU07884	OK	45.7424	5.31929	0.116288	-3.10423	7.0442	1.86517e-12	6.54923e-11	yes	mitochondrial oxaloacetate transporter
NCU06132	OK	19.3467	1.8041	0.093251	-3.42274	7.04296	1.88183e-12	6.60244e-11	yes	siderophore iron transporter
NCU07687	OK	25.957	2.37676	0.0915653	-3.44906	7.03001	2.06524e-12	7.21146e-11	yes	hypothetical protein
NCU00068	OK	22.7399	90.7328	3.99003	1.9964	-7.02438	2.15006e-12	7.49575e-11	yes	hypothetical protein
NCU11687	OK	2.04692	21.4936	10.5005	3.39238	-7.01961	2.22489e-12	7.73214e-11	yes	hypothetical protein
NCU07380	OK	289.326	72.4365	0.250363	-1.99791	7.01564	2.28884e-12	7.94811e-11	yes	eukaryotic translation initiation factor 3
NCU01595	OK	25.3555	2.90318	0.114499	-3.12659	7.00784	2.42029e-12	8.39134e-11	yes	SOF1
NCU02492	OK	6.01351	33.1122	5.5063	2.46108	-7.00615	2.4496e-12	8.48628e-11	yes	hypothetical protein
NCU07123	OK	17.8042	71.794	4.03242	2.01165	-7.00258	2.51288e-12	8.6782e-11	yes	hypothetical protein
NCU07982	OK	184.576	44.4282	0.240704	-2.05467	7.00004	2.55884e-12	8.81619e-11	yes	acetolactate synthase
NCU08384	OK	7.60012	42.184	5.55044	2.4726	-6.98437	2.86127e-12	9.80446e-11	yes	xylose reductase
NCU00477	OK	124.712	498.834	3.99989	1.99996	-6.98224	2.90523e-12	9.93964e-11	yes	carboxypeptidase Y
NCU06411	OK	17.4073	2.7508	0.158026	-2.66177	6.97203	3.12395e-12	1.06414e-10	yes	hypothetical protein
NCU06252	OK	91.1876	20.201	0.221532	-2.17441	6.95824	3.44569e-12	1.16978e-10	yes	hypothetical protein
NCU09345	OK	6707.17	1545.14	0.230371	-2.11797	6.95712	3.47322e-12	1.17822e-10	yes	thiamine biosynthesis protein NMT-1, variant 2
NCU09201	OK	47.5799	7.29185	0.153255	-2.70599	6.95238	3.59179e-12	1.21657e-10	yes	hypothetical protein
NCU11680	OK	5.82817	27.8829	4.78416	2.25827	-6.94611	3.75477e-12	1.26884e-10	yes	potassium ion channel Yvc1
NCU05551	OK	74.7053	14.7385	0.197289	-2.34162	6.93473	4.07008e-12	1.37013e-10	yes	hypothetical protein
NCU09756	OK	8.46276	0.679751	0.0803226	-3.63805	6.93084	4.18354e-12	1.40404e-10	yes	hypothetical protein
NCU08806	OK	11.378	0.848179	0.0745455	-3.74573	6.92957	4.22107e-12	1.41555e-10	yes	hypothetical protein
NCU05838	OK	0.929703	12.8725	13.8458	3.79138	-6.91833	4.5699e-12	1.52672e-10	yes	hypothetical protein
NCU04791	OK	27.1413	112.321	4.13838	2.04906	-6.9125	4.76197e-12	1.58848e-10	yes	short chain dehydrogenase/reductase
NCU02605	OK	158.32	34.8455	0.220095	-2.1838	6.89706	5.30909e-12	1.76563e-10	yes	DNA-directed RNA polymerase I/II/III subunit 10
NCU00949	OK	1.93341	0.161596	0.0835808	-3.58068	6.89005	5.57732e-12	1.85344e-10	yes	hypothetical protein
NCU00356	OK	3.27862	18.946	5.77865	2.53073	-6.88708	5.695e-12	1.88969e-10	yes	nucleoside transporter
NCU01259	OK	29.1575	3.76826	0.129238	-2.9519	6.88554	5.75695e-12	1.90737e-10	yes	hypothetical protein
NCU05977	OK	8.48734	39.2257	4.62167	2.20842	-6.88491	5.78249e-12	1.91439e-10	yes	dihydrodipicolinate synthase
NCU05304	OK	294.736	76.4475	0.259376	-1.94688	6.8829	5.86464e-12	1.93868e-10	yes	nuclear segregation protein
NCU09853	OK	17.7055	0.540519	0.0305283	-5.03371	6.88071	5.95568e-12	1.96685e-10	yes	hypothetical protein
NCU06055	OK	30.5641	121.379	3.97129	1.98962	-6.88063	5.95879e-12	1.96685e-10	yes	extracellular alkaline protease
NCU16016,NCU16017	OK	200.369	38.343	0.191362	-2.38562	6.86943	6.44573e-12	2.11805e-10	yes	#N/A
NCU00542	OK	55.0296	11.012	0.20011	-2.32113	6.86581	6.61182e-12	2.16777e-10	yes	DUF914 domain membrane protein
NCU05244	OK	7.63051	51.8134	6.79029	2.76347	-6.85236	7.26419e-12	2.37459e-10	yes	thioesterase
NCU10220	OK	53.0673	7.33635	0.138246	-2.85469	6.84916	7.42872e-12	2.42657e-10	yes	POS9-activating factor FAP7
NCU02943	OK	125.876	29.6646	0.235665	-2.08518	6.84731	7.52531e-12	2.45448e-10	yes	mitochondrial import inner membrane translocase
NCU09504	OK	91.0241	20.2573	0.222549	-2.1678	6.84514	7.64033e-12	2.49015e-10	yes	hypothetical protein
NCU01506	OK	17.6304	1.70606	0.0967681	-3.36932	6.84427	7.68652e-12	2.50335e-10	yes	hypothetical protein
NCU00483	OK	25.0196	3.41267	0.1364	-2.87409	6.84054	7.88947e-12	2.56755e-10	yes	hypothetical protein
NCU07850	OK	76.3082	17.4635	0.228855	-2.1275	6.83961	7.9412e-12	2.58247e-10	yes	NADPH oxidase regulator NoxR
NCU10368	OK	9.54695	45.4411	4.75975	2.25089	-6.83814	8.02269e-12	2.60705e-10	yes	MFS transporter
NCU07853	OK	7.70688	40.499	5.25492	2.39367	-6.83631	8.12572e-12	2.63858e-10	yes	uricase
NCU07425	OK	6.23609	26.5721	4.26102	2.0912	-6.81887	9.17577e-12	2.96707e-10	yes	hypothetical protein
NCU06296	OK	16.2885	2.11621	0.12992	-2.9443	6.81448	9.46021e-12	3.05614e-10	yes	hypothetical protein
NCU04583	OK	76.963	312.406	4.05917	2.02119	-6.81155	9.65539e-12	3.11691e-10	yes	acetyltransferase
NCU02674	OK	15.2538	2.03899	0.133671	-2.90324	6.80549	1.00704e-11	3.24374e-10	yes	hypothetical protein
NCU03681	OK	5.84592	26.0222	4.45134	2.15424	-6.80156	1.03493e-11	3.33114e-10	yes	hypothetical protein
NCU00777	OK	24.3026	2.21325	0.0910705	-3.45687	6.79837	1.05809e-11	3.39823e-10	yes	methyltransferase
NCU09827	OK	17.0035	2.52859	0.14871	-2.74943	6.7969	1.06897e-11	3.43067e-10	yes	hypothetical protein
NCU08184	OK	8.09036	47.8271	5.91162	2.56355	-6.7953	1.08087e-11	3.46634e-10	yes	hypothetical protein
NCU09870	OK	16.6402	2.17204	0.13053	-2.93755	6.7943	1.08842e-11	3.48801e-10	yes	hypothetical protein
NCU02623	OK	101.375	22.7518	0.224432	-2.15564	6.78731	1.14244e-11	3.64786e-10	yes	mitochondrial hypoxia responsive
NCU09707	OK	241.546	60.2284	0.249345	-2.00378	6.78296	1.17741e-11	3.75408e-10	yes	hypothetical protein
NCU03893	OK	47.189	180.064	3.8158	1.93199	-6.77815	1.21727e-11	3.87555e-10	yes	short-chain dehydrogenase/reductase SDR
NCU06308	OK	24.943	5.08658	0.203928	-2.29386	6.77728	1.22462e-11	3.89613e-10	yes	DNA-directed RNA polymerase
NCU00389	OK	91.1673	19.6236	0.215248	-2.21593	6.77147	1.27478e-11	4.04986e-10	yes	developmentally regulated GTP-binding protein 1
NCU03638	OK	232.549	55.5214	0.238751	-2.06641	6.76723	1.31271e-11	4.16734e-10	yes	hypothetical protein
NCU03355	OK	4.1665	19.5498	4.69214	2.23024	-6.76481	1.33482e-11	4.2345e-10	yes	calpain-5
NCU00634	OK	3237.13	851.23	0.262958	-1.92709	6.75602	1.41829e-11	4.49281e-10	yes	ribosomal protein L14
NCU02627	OK	100.194	18.7842	0.187478	-2.41521	6.75153	1.4629e-11	4.62414e-10	yes	hypothetical protein, variant
NCU07541	OK	44.895	7.61655	0.169653	-2.55935	6.7516	1.46223e-11	4.62414e-10	yes	hypothetical protein
NCU01376	OK	1.27555	10.9417	8.57803	3.10065	-6.75124	1.46589e-11	4.62697e-10	yes	alkaline phosphatase
NCU03878	OK	15.7684	2.14065	0.135756	-2.88092	6.75131	1.46518e-11	4.62697e-10	yes	hypothetical protein
NCU10003	OK	15.3449	2.10875	0.137424	-2.86331	6.75001	1.47837e-11	4.65968e-10	yes	HET domain-containing protein
NCU01170	OK	46.2767	186.16	4.02276	2.00819	-6.74873	1.49145e-11	4.69754e-10	yes	hypothetical protein
NCU04155	OK	44.9781	7.20234	0.16013	-2.64268	6.74151	1.5675e-11	4.92298e-10	yes	exosome component 1
NCU01001	OK	158.498	17.9335	0.113147	-3.14374	6.73839	1.6015e-11	5.01544e-10	yes	hypothetical protein
NCU01555	OK	2.89854	26.042	8.98452	3.16744	-6.73595	1.62865e-11	5.09686e-10	yes	hypothetical protein
NCU00473	OK	6.37973	32.7525	5.13384	2.36004	-6.73479	1.64166e-11	5.13029e-10	yes	hypothetical protein
NCU04133	OK	9.69872	38.5435	3.97408	1.99062	-6.73453	1.6446e-11	5.13081e-10	yes	peptidase family M28
NCU00802	OK	4.06826	25.8295	6.34903	2.66653	-6.73434	1.64675e-11	5.13161e-10	yes	hypothetical protein
NCU04817	OK	178.423	40.1504	0.225029	-2.15181	6.73304	1.66154e-11	5.17403e-10	yes	electron transfer protein 1
NCU02887	OK	98.8663	371.923	3.76188	1.91145	-6.72933	1.7045e-11	5.30033e-10	yes	voltage-gated potassium channel beta-2 subunit
NCU09489	OK	34.2941	3.051	0.0889657	-3.49061	6.72814	1.7184e-11	5.33602e-10	yes	phosphoglycerate mutase
NCU00026	OK	7.54695	36.1935	4.79578	2.26176	-6.72503	1.75557e-11	5.44376e-10	yes	hypothetical protein
NCU01545	OK	150.281	560.817	3.73179	1.89987	-6.72058	1.81002e-11	5.60076e-10	yes	autophagy protein 8
NCU04181	OK	407.809	96.9375	0.237703	-2.07277	6.71744	1.84948e-11	5.71883e-10	yes	TOM7, variant
NCU01916	OK	28.375	0.250894	0.00884208	-6.8214	6.71684	1.85707e-11	5.73426e-10	yes	mitochondrial carrier protein RIM2
NCU04195	OK	32.5801	4.44336	0.136383	-2.87427	6.70896	1.96014e-11	6.02717e-10	yes	purine-cytosine permease FCY21
NCU06866	OK	18.0415	1.8175	0.10074	-3.31129	6.70529	2.00999e-11	6.16984e-10	yes	asparaginyl-tRNA synthetase
NCU00981	OK	113.703	23.1564	0.203657	-2.29579	6.6959	2.14353e-11	6.55444e-10	yes	ribosome biogenesis protein nsa-2
NCU08216	OK	71.1849	15.2058	0.21361	-2.22695	6.69279	2.18952e-11	6.6904e-10	yes	cystathionine beta-synthase
NCU11426	OK	18.537	70.1653	3.78515	1.92035	-6.69096	2.21716e-11	6.76549e-10	yes	nuc-2 protein
NCU09505	OK	79.9511	16.3887	0.204984	-2.28641	6.68227	2.35265e-11	7.14427e-10	yes	hypothetical protein
NCU00537	OK	10.82	47.0477	4.34822	2.12042	-6.68012	2.38742e-11	7.24487e-10	yes	hypothetical protein
NCU08507	OK	61.699	9.79763	0.158797	-2.65474	6.67965	2.39511e-11	7.26318e-10	yes	zinc finger protein zpr1
NCU06684	OK	132.35	34.8769	0.26352	-1.92402	6.67922	2.40219e-11	7.27964e-10	yes	RNA binding protein
NCU07871	OK	22.3131	3.67931	0.164895	-2.60038	6.67767	2.42766e-11	7.35176e-10	yes	hypothetical protein
NCU06103	OK	32.2437	7.06526	0.219121	-2.1902	6.6706	2.54767e-11	7.69946e-10	yes	mitochondrial translation initiation factor
NCU08346	OK	9.25298	39.7184	4.2925	2.10182	-6.67041	2.55092e-11	7.70036e-10	yes	serine/threonine protein kinase
NCU02656	OK	5.31015	0.463632	0.0873105	-3.5177	6.66772	2.59812e-11	7.83565e-10	yes	hypothetical protein
NCU08329	OK	132.842	26.1535	0.196877	-2.34463	6.66041	2.73059e-11	8.22953e-10	yes	mitochondrial ribosomal protein subunit L23
NCU04122	OK	496.359	26.356	0.0530987	-4.23518	6.64971	2.93678e-11	8.82077e-10	yes	malate dehydrogenase
NCU12134	OK	1.72068	46.5042	27.0266	4.75631	-6.64572	3.01739e-11	9.04435e-10	yes	hypothetical protein
NCU05983	OK	105.182	21.5425	0.204812	-2.28764	6.64085	3.11868e-11	9.33527e-10	yes	3,4-dihydroxy-2-butanone 4-phosphate synthase
NCU02106	OK	21.964	1.85185	0.084313	-3.5681	6.63724	3.19609e-11	9.55398e-10	yes	hypothetical protein
NCU05601	OK	39.0314	6.06082	0.155281	-2.68705	6.62972	3.36315e-11	1.0033e-09	yes	cytochrome c heme lyase
NCU04272	OK	29.1029	107.337	3.68819	1.88291	-6.62396	3.497e-11	1.04058e-09	yes	ZZ type zinc finger domain-containing protein
NCU03798	OK	49.3427	9.66562	0.195888	-2.3519	6.62342	3.50984e-11	1.04281e-09	yes	mitochondrial import inner membrane translocase
NCU01260	OK	2.91512	0.320672	0.110003	-3.18438	6.62057	3.57814e-11	1.06167e-09	yes	hypothetical protein
NCU01809	OK	17.0437	2.52977	0.148428	-2.75216	6.6197	3.59934e-11	1.06714e-09	yes	AAA family ATPase/60S ribosome export protein
NCU00404	OK	43.5748	7.43917	0.170722	-2.55028	6.61961	3.60141e-11	1.06714e-09	yes	RNA processing factor 1
NCU06331	OK	53.6983	11.8857	0.221342	-2.17565	6.61904	3.61551e-11	1.0706e-09	yes	hypothetical protein
NCU07331	OK	31.1912	2.22411	0.0713057	-3.80984	6.60121	4.07818e-11	1.20194e-09	yes	U3 small nucleolar ribonucleoprotein Lcp5
NCU01404	OK	20.7302	3.22242	0.155446	-2.68552	6.59618	4.21878e-11	1.24089e-09	yes	RNA methyltransferase
NCU06603	OK	21.1263	89.815	4.25134	2.08792	-6.59263	4.32099e-11	1.26841e-09	yes	ThiJ/PfpI family protein
NCU09122	OK	14.4259	61.5709	4.26808	2.09358	-6.59197	4.34017e-11	1.27319e-09	yes	ubiquitin conjugating enzyme
NCU03961	OK	51.2926	3.11462	0.0607226	-4.04162	6.5894	4.41613e-11	1.29203e-09	yes	WD repeat protein
NCU04012	OK	3.51038	20.6212	5.87435	2.55443	-6.58653	4.50231e-11	1.31637e-09	yes	hypothetical protein
NCU03177	OK	92.3873	18.1736	0.196711	-2.34585	6.58286	4.61491e-11	1.34572e-09	yes	sco1
NCU08821	OK	1.35582	8.67888	6.4012	2.67835	-6.57739	4.78766e-11	1.39333e-09	yes	hypothetical protein
NCU05418	OK	40.5313	5.56207	0.137229	-2.86534	6.57535	4.85403e-11	1.41078e-09	yes	deoxyhypusine synthase
NCU03004	OK	798.744	221.748	0.277621	-1.84881	6.57503	4.86431e-11	1.4119e-09	yes	pyruvate dehydrogenase E1 component
NCU00372	OK	18.1675	3.43716	0.189193	-2.40207	6.57373	4.90714e-11	1.42339e-09	yes	hypothetical protein
NCU00303,NCU00304	OK	107.141	17.4397	0.162773	-2.61905	6.56752	5.11597e-11	1.48007e-09	yes	#N/A
NCU00225	OK	1450.47	406.808	0.280466	-1.8341	6.56135	5.33213e-11	1.53957e-09	yes	hypothetical protein
NCU07954	OK	287.593	76.0007	0.264265	-1.91994	6.55873	5.42686e-11	1.56384e-09	yes	hypothetical protein
NCU07830	OK	4339.74	1216.6	0.280339	-1.83476	6.55745	5.47371e-11	1.57528e-09	yes	40S ribosomal protein S14
NCU06934	OK	81.6264	18.4442	0.225959	-2.14586	6.55752	5.47091e-11	1.57528e-09	yes	hypothetical protein
NCU02802	OK	47.3328	7.28811	0.153976	-2.69922	6.5529	5.643e-11	1.61977e-09	yes	mitochondrial ornithine carrier protein
NCU02466	OK	11.9117	49.8688	4.18654	2.06576	-6.55173	5.68736e-11	1.63144e-09	yes	SVP1-like protein 2
NCU03035	OK	172.788	44.7863	0.259198	-1.94787	6.55144	5.69853e-11	1.63358e-09	yes	hypothetical protein
NCU09894	OK	74.9267	19.3498	0.25825	-1.95316	6.5466	5.886e-11	1.68294e-09	yes	CCAAT-box-binding transcription factor
NCU05813	OK	157.314	30.9015	0.196432	-2.3479	6.54676	5.8797e-11	1.68294e-09	yes	mitochondrial large ribosomal subunit
NCU02428	OK	107.936	24.3864	0.225934	-2.14603	6.54186	6.07574e-11	1.73494e-09	yes	nucleolar essential protein 1
NCU04368	OK	9.88964	42.5442	4.3019	2.10497	-6.53459	6.37839e-11	1.81547e-09	yes	glutathione S-transferase Gst3
NCU07929	OK	272.56	71.9579	0.264008	-1.92135	6.52907	6.61791e-11	1.88121e-09	yes	eukaryotic translation initiation factor 3
NCU07112	OK	235.753	61.5352	0.261016	-1.93779	6.52758	6.68396e-11	1.89876e-09	yes	hypothetical protein
NCU06079	OK	1.77221	12.0601	6.80512	2.76662	-6.52068	6.99889e-11	1.98439e-09	yes	hypothetical protein
NCU06320	OK	8.70232	0.730374	0.0839287	-3.57469	6.51473	7.28198e-11	2.05802e-09	yes	hypothetical protein
NCU00972	OK	3.67376	23.4612	6.38615	2.67495	-6.51314	7.35954e-11	2.07861e-09	yes	arabinogalactan endo-1,4-beta-galactosidase
NCU06450	OK	156.934	39.6681	0.252769	-1.9841	6.50849	7.59082e-11	2.13708e-09	yes	mitochondrial ribosomal protein
NCU02110	OK	133.318	33.8429	0.253851	-1.97795	6.50729	7.65181e-11	2.15013e-09	yes	NADPH oxidase 1
NCU05995	OK	255.486	968.369	3.7903	1.92232	-6.50315	7.86546e-11	2.20173e-09	yes	ubiquitin
NCU00115	OK	66.2664	12.5938	0.190048	-2.39557	6.49376	8.37201e-11	2.3361e-09	yes	rRNA-processing protein FCF2
NCU03791	OK	317.249	73.5597	0.231867	-2.10863	6.49307	8.41047e-11	2.34534e-09	yes	hypothetical protein
NCU00549	OK	9.95079	45.8493	4.6076	2.20402	-6.48944	8.61533e-11	2.39489e-09	yes	glutathione transferase omega-1
NCU09562	OK	185.621	45.0775	0.242847	-2.04188	6.48883	8.65066e-11	2.40319e-09	yes	hypothetical protein
NCU01283	OK	102.235	28.604	0.279787	-1.8376	6.47868	9.25255e-11	2.56071e-09	yes	hypothetical protein
NCU00811	OK	739.033	212.219	0.287158	-1.80009	6.47743	9.32987e-11	2.57886e-09	yes	hypothetical protein
NCU09710	OK	9.31333	39.3442	4.2245	2.07878	-6.46844	9.90201e-11	2.72406e-09	yes	prenylcysteine lyase
NCU01008	OK	81.08	15.9143	0.196279	-2.34902	6.46325	1.02477e-10	2.81489e-09	yes	U3 small nucleolar ribonucleoprotein IMP3
NCU06317	OK	36.6288	136.922	3.7381	1.9023	-6.45655	1.0712e-10	2.9351e-09	yes	stress response RCI peptide
NCU07414	OK	204.571	41.375	0.202253	-2.30577	6.45555	1.07828e-10	2.95266e-09	yes	DnaJ family protein
NCU06804	OK	1.29887	12.6789	9.76148	3.28711	-6.45437	1.08673e-10	2.97396e-09	yes	phenol 2-monooxygenase
NCU07831	OK	311.503	89.1902	0.286322	-1.80429	6.45318	1.09524e-10	2.99539e-09	yes	eukaryotic translation initiation factor 3
NCU12023	OK	186.515	48.7555	0.261403	-1.93565	6.44491	1.15672e-10	3.15373e-09	yes	37S ribosomal protein MRP4
NCU02813	OK	307.955	85.8554	0.278792	-1.84274	6.44196	1.17939e-10	3.20956e-09	yes	eukaryotic translation initiation factor 3
NCU07576	OK	26.967	4.38522	0.162614	-2.62047	6.44162	1.18207e-10	3.21488e-09	yes	hypothetical protein
NCU06786	OK	135.97	32.1004	0.236084	-2.08262	6.43635	1.22383e-10	3.3182e-09	yes	50S ribosomal protein L30
NCU01643	OK	22.5468	4.79393	0.212621	-2.23364	6.43138	1.26449e-10	3.42002e-09	yes	5'-3' exoribonuclease 2
NCU01205	OK	6.94126	30.1512	4.34376	2.11895	-6.4284	1.28954e-10	3.47283e-09	yes	hypothetical protein
NCU08030	OK	96.3294	20.372	0.211483	-2.24139	6.42789	1.29385e-10	3.48019e-09	yes	UDP-glucose 4-epimerase Gal10
NCU01789	OK	36.1089	9.02287	0.249879	-2.0007	6.42459	1.3223e-10	3.55237e-09	yes	IDC1 protein
NCU05828	OK	15.821	58.1402	3.67488	1.8777	-6.42228	1.34249e-10	3.60443e-09	yes	hypothetical protein
NCU00498	OK	8.75124	33.9506	3.87952	1.95588	-6.41869	1.37454e-10	3.68374e-09	yes	molybdenum cofactor biosynthesis protein 1 B
NCU03648	OK	0.368911	5.31199	14.3991	3.84791	-6.41851	1.37613e-10	3.68576e-09	yes	glutaminase A
NCU00938	OK	141.074	36.0773	0.255733	-1.96729	6.4136	1.42127e-10	3.79741e-09	yes	hypothetical protein
NCU01245	OK	17.4799	2.68361	0.153525	-2.70345	6.41284	1.42835e-10	3.8134e-09	yes	hypothetical protein
NCU05841	OK	11.4274	0.543522	0.0475631	-4.39402	6.41277	1.42899e-10	3.8134e-09	yes	UMTA
NCU11752,NCU11753	OK	126.31	32.0551	0.253781	-1.97834	6.41232	1.43326e-10	3.82248e-09	yes	#N/A
NCU04159	OK	58.4754	10.6583	0.18227	-2.45586	6.41046	1.4508e-10	3.8599e-09	yes	DUF652 domain-containing protein
NCU12116	OK	4.89047	25.3104	5.17545	2.37169	-6.40957	1.45934e-10	3.8803e-09	yes	hypothetical protein
NCU05132	OK	5.44025	0.838944	0.154211	-2.69703	6.40109	1.54275e-10	4.08728e-09	yes	hypothetical protein
NCU09244	OK	12.4361	2.14211	0.172249	-2.53743	6.39511	1.6043e-10	4.23854e-09	yes	hypothetical protein
NCU10021	OK	120.792	30.0486	0.248763	-2.00715	6.39472	1.60846e-10	4.24601e-09	yes	MFS monosaccharide transporter
NCU09227	OK	41.2496	9.52215	0.230842	-2.11502	6.39063	1.65206e-10	4.3559e-09	yes	kelch repeat-containing protein
NCU03936	OK	71.9049	13.0005	0.180801	-2.46752	6.38685	1.69336e-10	4.45946e-09	yes	tRNA methyltransferase
NCU01474	OK	150.475	37.7664	0.250981	-1.99435	6.37929	1.77911e-10	4.67966e-09	yes	60S ribosomal protein L4
NCU04433	OK	59.4485	13.9422	0.234526	-2.09218	6.37727	1.80274e-10	4.73617e-09	yes	sulfate permease II
NCU09843	OK	30.8286	4.01663	0.130289	-2.94021	6.36973	1.89357e-10	4.95118e-09	yes	WD repeat containing protein 57
NCU02951	OK	154.657	35.862	0.231881	-2.10855	6.36901	1.90254e-10	4.96873e-09	yes	40S ribosomal protein S8
NCU00114	OK	211.683	52.4655	0.247849	-2.01246	6.36689	1.92902e-10	5.03488e-09	yes	30S ribosomal protein S10
NCU02423	OK	153.338	41.8204	0.272733	-1.87443	6.36498	1.95311e-10	5.08571e-09	yes	mitoferrin-1
NCU10603	OK	27.0814	4.26323	0.157423	-2.66729	6.36439	1.96069e-10	5.10243e-09	yes	hypothetical protein
NCU03094	OK	116.433	21.5318	0.184929	-2.43496	6.35946	2.02458e-10	5.26248e-09	yes	hypothetical protein
NCU06469	OK	248.53	63.6882	0.25626	-1.96432	6.35169	2.12958e-10	5.51263e-09	yes	54S ribosomal protein L12
NCU03922	OK	534.852	156.54	0.292679	-1.77261	6.3497	2.15732e-10	5.58115e-09	yes	hydroxymethylglutaryl-CoA synthase
NCU01968	OK	5.78746	24.664	4.26163	2.09141	-6.34283	2.2558e-10	5.81202e-09	yes	MFS transporter
NCU04245	OK	122.432	31.8238	0.25993	-1.9438	6.34285	2.25559e-10	5.81202e-09	yes	outer mitochondrial membrane translocase
NCU00608	OK	1.93146	11.6233	6.01788	2.58926	-6.34111	2.28112e-10	5.87237e-09	yes	AMP-binding enzyme
NCU08319	OK	49.8838	11.4239	0.22901	-2.12652	6.33993	2.29866e-10	5.90861e-09	yes	developmental regulator flbA
NCU03350	OK	7.11305	26.1563	3.67723	1.87862	-6.33539	2.36744e-10	6.07124e-09	yes	xanthine dehydrogenase
NCU03107	OK	11.7295	45.8167	3.90611	1.96573	-6.32913	2.46545e-10	6.30788e-09	yes	MFS transporter
NCU03137	OK	58.6562	15.142	0.258148	-1.95372	6.32566	2.52149e-10	6.4363e-09	yes	nuclear elongation and deformation protein 1
NCU11633	OK	27.9241	5.09009	0.182283	-2.45575	6.31766	2.65545e-10	6.73918e-09	yes	hypothetical protein
NCU04192	OK	71.2137	245.17	3.44274	1.78355	-6.31258	2.74415e-10	6.96028e-09	yes	vacuolar aspartyl aminopeptidase Lap4
NCU08017	OK	3.45398	36.7527	10.6407	3.41152	-6.3097	2.79571e-10	7.08696e-09	yes	hypothetical protein
NCU09648	OK	41.5202	7.3724	0.177562	-2.49361	6.30514	2.87924e-10	7.28614e-09	yes	aldehyde dehydrogenase
NCU08668	OK	28.1008	4.57808	0.162916	-2.6178	6.2991	2.99381e-10	7.57172e-09	yes	pre-rRNA-processing protein esf-2
NCU00599	OK	19.901	3.67512	0.18467	-2.43698	6.29834	3.00847e-10	7.60005e-09	yes	37S ribosomal protein Rsm22
NCU05404	OK	389.387	1487.87	3.82106	1.93397	-6.29715	3.03173e-10	7.65004e-09	yes	endoglucanase
NCU02877	OK	1.69061	10.2357	6.05444	2.59799	-6.29193	3.13549e-10	7.89828e-09	yes	hypothetical protein
NCU01650	OK	247.524	60.3165	0.243679	-2.03694	6.29006	3.17342e-10	7.98469e-09	yes	hypothetical protein
NCU09513	OK	16.9033	101.44	6.0012	2.58525	-6.28436	3.29215e-10	8.26453e-09	yes	GTP-binding protein 1
NCU02640	OK	140.931	33.4367	0.237256	-2.07548	6.28313	3.31831e-10	8.32546e-09	yes	hypothetical protein
NCU04280	OK	174.84	49.4892	0.283054	-1.82085	6.27663	3.45986e-10	8.65102e-09	yes	aconitate hydratase
NCU02804	OK	262.897	60.9105	0.23169	-2.10974	6.27621	3.46923e-10	8.66461e-09	yes	mitochondrial 60S ribosomal protein L25
NCU01640	OK	45.251	8.96194	0.19805	-2.33607	6.2715	3.57579e-10	8.91054e-09	yes	C2H2 transcription factor
NCU04246	OK	20.2616	76.9155	3.79612	1.92452	-6.27128	3.58084e-10	8.91303e-09	yes	hypothetical protein
NCU04412	OK	171.058	43.4599	0.254065	-1.97673	6.27006	3.60903e-10	8.96419e-09	yes	hypothetical protein
NCU02036	OK	5.70332	0.941304	0.165045	-2.59907	6.26479	3.73328e-10	9.26105e-09	yes	tRNA-splicing endonuclease
NCU08183	OK	106.513	372.503	3.49725	1.80622	-6.26354	3.76326e-10	9.32493e-09	yes	hypothetical protein
NCU02479	OK	20.5053	73.6747	3.59296	1.84517	-6.26069	3.83272e-10	9.4757e-09	yes	glutamine synthetase
NCU02257	OK	3.57162	17.0518	4.77425	2.25528	-6.25622	3.94431e-10	9.72974e-09	yes	protein-tyrosine phosphatase 2
NCU00276	OK	5.95079	0.787556	0.132345	-2.91763	6.2524	4.0418e-10	9.94237e-09	yes	DNA polymerase gamma
NCU04166	OK	54.5383	13.3984	0.24567	-2.0252	6.2509	4.08089e-10	1.00273e-08	yes	nucleolar GTP-binding protein 2
NCU07159	OK	8.35221	37.4191	4.48014	2.16354	-6.25016	4.10039e-10	1.0064e-08	yes	proteinase T
NCU07795	OK	36.7951	1.92283	0.0522578	-4.25821	6.24754	4.16972e-10	1.02228e-08	yes	DUF1665 domain-containing protein
NCU08090,NCU11431	OK	308.494	61.6104	0.199713	-2.32399	6.24375	4.27192e-10	1.04443e-08	yes	#N/A
NCU11495	OK	3.88946	20.6705	5.31449	2.40993	-6.24037	4.36548e-10	1.06494e-08	yes	hypothetical protein
NCU03695	OK	153.857	42.3838	0.275475	-1.86001	6.2348	4.52357e-10	1.09984e-08	yes	phosphatidylserine decarboxylase proenzyme 1
NCU06681	OK	0.91183	7.591	8.32502	3.05745	-6.2195	4.9874e-10	1.20398e-08	yes	hypothetical protein
NCU09395	OK	21.5313	0.47836	0.022217	-5.4922	6.1945	5.84706e-10	1.39847e-08	yes	hypothetical protein
NCU06414	OK	3.36511	14.6115	4.34206	2.11837	-6.19186	5.94592e-10	1.42057e-08	yes	hypothetical protein
NCU00884	OK	41.3372	141.418	3.42108	1.77445	-6.17957	6.42781e-10	1.52494e-08	yes	NAD dependent epimerase/dehydratase
NCU02406	OK	19.3826	4.05276	0.209093	-2.25779	6.1767	6.54562e-10	1.54789e-08	yes	nuclear protein
NCU00121	OK	11.8389	66.966	5.65644	2.4999	-6.17523	6.60687e-10	1.55986e-08	yes	CLC channel protein
NCU06088	OK	23.5004	3.09652	0.131765	-2.92397	6.17363	6.67413e-10	1.57405e-08	yes	hypothetical protein
NCU04383	OK	3.06459	13.2259	4.31572	2.1096	-6.17264	6.71585e-10	1.58304e-08	yes	hypothetical protein
NCU03055	OK	47.0772	11.6429	0.247315	-2.01558	6.16914	6.86607e-10	1.61413e-08	yes	alpha-1,6-mannosyltransferase subunit
NCU08178	OK	22.0399	3.62954	0.16468	-2.60226	6.16666	6.97455e-10	1.63788e-08	yes	purine nucleoside permease
NCU08046	OK	280.883	81.5641	0.290385	-1.78396	6.16027	7.26222e-10	1.70091e-08	yes	eukaryotic translation initiation factor 3
NCU08949	OK	13.2848	100.991	7.602	2.92639	-6.15462	7.52584e-10	1.75704e-08	yes	hypothetical protein, variant 2
NCU04910	OK	113.644	30.2703	0.266361	-1.90855	6.14842	7.82564e-10	1.82413e-08	yes	hypothetical protein
NCU12068	OK	9.63492	1.14658	0.119003	-3.07094	6.14128	8.186e-10	1.9051e-08	yes	hypothetical protein
NCU06227	OK	11.6646	1.11513	0.0955995	-3.38684	6.13872	8.31911e-10	1.93404e-08	yes	hypothetical protein
NCU08478	OK	5.91435	0.456146	0.0771253	-3.69665	6.13607	8.45859e-10	1.96232e-08	yes	hypothetical protein
NCU10658	OK	10.8467	44.2789	4.08225	2.02936	-6.12992	8.79224e-10	2.0333e-08	yes	hypothetical protein
NCU09817	OK	560.802	170.905	0.304751	-1.7143	6.12603	9.00989e-10	2.07926e-08	yes	DAHP synthase
NCU04909	OK	80.8259	19.6622	0.243266	-2.03939	6.12465	9.08857e-10	2.09632e-08	yes	hypothetical protein
NCU05575	OK	14.3884	2.91685	0.202722	-2.30242	6.12021	9.34536e-10	2.1533e-08	yes	hypothetical protein
NCU05013	OK	31.5709	7.31926	0.231836	-2.10882	6.11168	9.85886e-10	2.26332e-08	yes	hypothetical protein
NCU06549	OK	220.087	65.3594	0.296971	-1.75161	6.1065	1.01837e-09	2.33425e-08	yes	pyridoxine 2
NCU00092	OK	18.5617	0.250623	0.0135022	-6.21067	6.10214	1.04654e-09	2.39633e-08	yes	rRNA-processing protein efg-1
NCU07325	OK	1.29364	30.4755	23.5579	4.55815	-6.09505	1.09406e-09	2.49992e-08	yes	conidiation-specific protein con-10
NCU04644	OK	62.9573	14.5911	0.231762	-2.10929	6.09162	1.11776e-09	2.54881e-08	yes	hypothetical protein
NCU01457	OK	15.1927	2.79641	0.184063	-2.44174	6.08774	1.14516e-09	2.60318e-08	yes	ubiquitin C-terminal hydrolase
NCU03238	OK	40.5838	9.58671	0.23622	-2.0818	6.08262	1.18233e-09	2.6863e-08	yes	hypothetical protein
NCU02264	OK	119.798	32.8088	0.273868	-1.86845	6.07919	1.20794e-09	2.73742e-08	yes	prefoldin subunit 3
NCU04775	OK	38.2076	6.42259	0.168097	-2.57263	6.07355	1.25115e-09	2.82952e-08	yes	nicotinamide N-methyltransferase
NCU06932	OK	2.54556	13.8963	5.45903	2.44864	-6.07084	1.27246e-09	2.87475e-08	yes	F-box domain-containing protein
NCU09143	OK	397.176	118.026	0.297163	-1.75067	6.06756	1.29872e-09	2.92956e-08	yes	hypothetical protein
NCU06337	OK	2.88938	13.6931	4.73911	2.24462	-6.06612	1.31039e-09	2.95137e-08	yes	hypothetical protein
NCU06230	OK	43.8359	143.432	3.27202	1.71018	-6.06128	1.3504e-09	3.03681e-08	yes	serine/threonine protein kinase
NCU06441	OK	140.332	39.5105	0.28155	-1.82853	6.06036	1.35814e-09	3.04961e-08	yes	D-lactate dehydrogenase 2
NCU01451	OK	18.9493	69.5936	3.67262	1.87681	-6.06036	1.35817e-09	3.04961e-08	yes	hypothetical protein
NCU02090	OK	279.084	82.039	0.293958	-1.76632	6.05887	1.37077e-09	3.07635e-08	yes	adenine phosphoribosyltransferase
NCU06369	OK	41.8321	9.45348	0.225986	-2.14569	6.0522	1.42882e-09	3.19522e-08	yes	oxidoreductase
NCU02608	OK	11.1237	47.5101	4.27107	2.0946	-6.05116	1.43805e-09	3.21259e-08	yes	hypothetical protein
NCU07955	OK	15.6493	3.03213	0.193755	-2.36769	6.04781	1.46824e-09	3.27837e-08	yes	mitochondrion biogenesis protein
NCU05488	OK	53.7405	180.518	3.35907	1.74806	-6.04226	1.51973e-09	3.38134e-08	yes	RNA-binding protein Vip1
NCU05006	OK	12.3905	46.7825	3.77567	1.91673	-6.04227	1.51963e-09	3.38134e-08	yes	cytochrome P450
NCU00956	OK	26.7052	5.50482	0.206133	-2.27835	6.03019	1.63769e-09	3.62365e-08	yes	hypothetical protein
NCU02124	OK	22.2354	100.464	4.5182	2.17574	-6.03001	1.63954e-09	3.62592e-08	yes	dienelactone hydrolase, variant
NCU11012	OK	97.0298	24.6707	0.254259	-1.97563	6.02573	1.68347e-09	3.71189e-08	yes	DNA-directed RNA polymerase I
NCU10240	OK	1148.86	358.871	0.312371	-1.67866	6.02423	1.69914e-09	3.74083e-08	yes	hypothetical protein
NCU03230	OK	152.849	42.0758	0.275277	-1.86104	6.02157	1.72737e-09	3.79538e-08	yes	mitochondrial ribosomal protein subunit S18
NCU01551	OK	12.9389	52.4895	4.05672	2.02031	-6.02001	1.74402e-09	3.83007e-08	yes	hypothetical protein
NCU07951	OK	6.30627	31.7924	5.0414	2.33382	-6.01238	1.82816e-09	3.99691e-08	yes	hypothetical protein
NCU09674	OK	10.9818	46.3454	4.2202	2.07732	-6.0081	1.87714e-09	4.10194e-08	yes	O-methyltransferase family 3
NCU01424	OK	413.637	1345.26	3.25227	1.70145	-6.00522	1.91071e-09	4.17116e-08	yes	DUF636 domain-containing protein
NCU09992	OK	1.88783	12.7085	6.7318	2.751	-6.00406	1.92442e-09	4.19774e-08	yes	serine peptidase
NCU03738	OK	3580.7	1102.45	0.307887	-1.69952	6.00333	1.9331e-09	4.21169e-08	yes	40S ribosomal protein S29
NCU07439	OK	71.0442	263.273	3.70576	1.88977	-6.00271	1.94045e-09	4.22214e-08	yes	hypothetical protein
NCU06812	OK	1.97956	9.98601	5.04456	2.33473	-6.00098	1.96127e-09	4.26462e-08	yes	DDHD domain-containing protein
NCU07321	OK	21.9506	77.6969	3.53963	1.82359	-5.99597	2.02274e-09	4.38962e-08	yes	hypothetical protein
NCU00170	OK	61.9196	17.5316	0.283135	-1.82044	5.99297	2.06042e-09	4.46697e-08	yes	DNAJ domain-containing protein
NCU00308	OK	7.12748	1.02942	0.14443	-2.79156	5.99216	2.07077e-09	4.48722e-08	yes	NOL1/NOP2/Sun domain family
NCU01489,NCU01490	OK	245.92	74.6475	0.303544	-1.72002	5.98969	2.10246e-09	4.54693e-08	yes	#N/A
NCU11129	OK	15.4705	56.5968	3.65837	1.87121	-5.98748	2.13121e-09	4.60233e-08	yes	carboxypeptidase s
NCU11098	OK	3.30266	15.5908	4.72068	2.23899	-5.98755	2.13027e-09	4.60233e-08	yes	UPF0052 domain-containing protein
NCU09136	OK	27.1938	91.3525	3.35931	1.74817	-5.98098	2.21794e-09	4.77556e-08	yes	hypothetical protein
NCU09303	OK	16.1167	2.3026	0.14287	-2.80722	5.9791	2.24376e-09	4.82407e-08	yes	hypothetical protein
NCU04138	OK	117.6	31.9102	0.271345	-1.8818	5.97886	2.24704e-09	4.82878e-08	yes	hypothetical protein
NCU07852	OK	234.846	68.2016	0.29041	-1.78384	5.9783	2.25474e-09	4.8415e-08	yes	ribosomal protein L13
NCU02819	OK	27.8059	5.82566	0.209512	-2.2549	5.97786	2.2609e-09	4.8468e-08	yes	high mobility group protein
NCU02491	OK	12.5628	48.6181	3.87001	1.95233	-5.97798	2.25921e-09	4.8468e-08	yes	DNAJ domain-containing protein
NCU02913	OK	0.289303	4.67036	16.1435	4.01288	-5.97687	2.27471e-09	4.86923e-08	yes	DNA repair protein rad5
NCU08310	OK	37.2574	8.29988	0.222771	-2.16637	5.97242	2.33759e-09	4.9975e-08	yes	purine-cytosine permease FCY21
NCU08287	OK	168.823	53.1752	0.314976	-1.66669	5.9721	2.34223e-09	5.00403e-08	yes	pyrABCN
NCU07894	OK	0.825445	9.3968	11.3839	3.50893	-5.96547	2.43926e-09	5.19369e-08	yes	oligopeptide transporter 2
NCU03826	OK	1755.44	549.587	0.313076	-1.67542	5.96519	2.44343e-09	5.20006e-08	yes	elongation factor 1-gamma
NCU07281	OK	142.352	457.783	3.21585	1.6852	-5.96453	2.45343e-09	5.2163e-08	yes	glucose-6-phosphate isomerase
NCU00232	OK	20.3906	4.24425	0.208147	-2.26432	5.96222	2.48839e-09	5.28552e-08	yes	hypothetical protein
NCU07405,NCU11512	OK	3.15169	15.2266	4.83125	2.2724	-5.96158	2.49808e-09	5.30354e-08	yes	#N/A
NCU05588	OK	13.6601	2.5456	0.186353	-2.42389	5.95767	2.55867e-09	5.42433e-08	yes	topoisomerase TRF4
NCU05889	OK	247.576	76.105	0.307401	-1.70181	5.95525	2.59681e-09	5.49461e-08	yes	eukaryotic translation initiation factor 3
NCU06111	OK	57.9083	11.7655	0.203175	-2.29921	5.95417	2.61403e-09	5.52838e-08	yes	GTPase Ras2p
NCU01179	OK	219.488	65.5305	0.298561	-1.7439	5.9538	2.61995e-09	5.53824e-08	yes	outer membrane translocase 40 kDa subunit
NCU03779	OK	4.17758	40.0187	9.5794	3.25994	-5.95336	2.627e-09	5.55048e-08	yes	dihydroxyacetone kinase 1
NCU08965	OK	17.8138	58.828	3.30238	1.72351	-5.95121	2.66161e-09	5.61284e-08	yes	hypothetical protein
NCU03975	OK	30.8142	7.18107	0.233044	-2.10132	5.94101	2.83276e-09	5.96234e-08	yes	zinc finger protein 58
NCU07120	OK	2.53224	41.199	16.2698	4.02412	-5.93754	2.89335e-09	6.07825e-08	yes	DUF1264 domain-containing protein
NCU11949	OK	5.57822	27.937	5.00823	2.3243	-5.92716	3.08214e-09	6.4441e-08	yes	hypothetical protein
NCU01301	OK	67.5011	3.4097	0.0505133	-4.3072	5.92394	3.14309e-09	6.54977e-08	yes	60S ribosomal subunit assembly/export protein
NCU04650	OK	12.316	40.5058	3.28888	1.7176	-5.91668	3.28508e-09	6.8295e-08	yes	hypothetical protein
NCU06020	OK	12.0404	46.9763	3.90156	1.96405	-5.91076	3.40528e-09	7.06271e-08	yes	chitinase
NCU08692	OK	9.47116	1.66477	0.175773	-2.50822	5.91033	3.41431e-09	7.07811e-08	yes	coxI translation protein CYA5
NCU01023	OK	142.43	39.5293	0.277535	-1.84925	5.90646	3.49531e-09	7.23921e-08	yes	50S ribosomal protein L17
NCU02811	OK	238.046	74.6341	0.313528	-1.67333	5.90159	3.60017e-09	7.44587e-08	yes	hypothetical protein
NCU04906	OK	16.1979	2.40165	0.148269	-2.75371	5.90112	3.61048e-09	7.4637e-08	yes	hypothetical protein
NCU08510	OK	9.22643	1.14473	0.124071	-3.01077	5.89615	3.72079e-09	7.67371e-08	yes	hypothetical protein
NCU04571	OK	29.5413	5.75543	0.194827	-2.35974	5.89535	3.73879e-09	7.70362e-08	yes	hypothetical protein
NCU01098	OK	10.2153	2.07092	0.202727	-2.30239	5.88905	3.88429e-09	7.97729e-08	yes	hypothetical protein
NCU12003	OK	15.5166	2.6667	0.171861	-2.54069	5.88113	4.07477e-09	8.34513e-08	yes	hypothetical protein
NCU04307	OK	22.6413	4.51616	0.199466	-2.32579	5.881	4.07792e-09	8.3477e-08	yes	MSF1
NCU04143	OK	10.5547	36.0001	3.41081	1.77012	-5.88055	4.08906e-09	8.36273e-08	yes	protein kinase
NCU06449	OK	10.7081	1.99172	0.186001	-2.42662	5.86192	4.57551e-09	9.27146e-08	yes	trk-1
NCU00315	OK	2107.33	678.701	0.322067	-1.63457	5.85948	4.64316e-09	9.39557e-08	yes	60S ribosomal protein L29
NCU05906	OK	0.690815	15.4659	22.3879	4.48465	-5.85797	4.68568e-09	9.47725e-08	yes	hypothetical protein
NCU07481	OK	13.5152	2.69726	0.199572	-2.32502	5.85448	4.78509e-09	9.65173e-08	yes	morphogenesis protein
NCU00478	OK	9.58726	1.53453	0.160059	-2.64332	5.85033	4.906e-09	9.88655e-08	yes	hypothetical protein
NCU06451	OK	152.535	43.5078	0.285232	-1.80979	5.85015	4.9113e-09	9.89269e-08	yes	hypothetical protein
NCU07384	OK	38.5406	7.3973	0.191935	-2.38131	5.84752	4.9897e-09	1.00277e-07	yes	mitochondrial thiamine pyrophosphate carrier 1
NCU07283	OK	21.2073	72.3879	3.41335	1.77119	-5.84709	5.00258e-09	1.0049e-07	yes	hypothetical protein
NCU06226	OK	3985.6	1238.67	0.310786	-1.686	5.84428	5.08754e-09	1.0201e-07	yes	60S ribosomal protein L25
NCU09559	OK	0.66963	5.36048	8.00514	3.00092	-5.83792	5.28555e-09	1.05644e-07	yes	clock-controlled protein 9
NCU04156	OK	500.389	153.061	0.305884	-1.70895	5.83236	5.46492e-09	1.08784e-07	yes	C-8 sterol isomerase erg-1
NCU08886	OK	10.1415	40.7947	4.02255	2.00811	-5.83174	5.48538e-09	1.09143e-07	yes	amidohydrolase
NCU09901	OK	28.4109	5.50744	0.19385	-2.36699	5.82249	5.79765e-09	1.14888e-07	yes	hypothetical protein
NCU07133	OK	3.92913	18.7965	4.78388	2.25818	-5.82075	5.85837e-09	1.15935e-07	yes	metallo-beta-lactamase superfamily protein
NCU03621	OK	20.3916	5.35964	0.262836	-1.92777	5.81485	6.06878e-09	1.19508e-07	yes	nuclear migration protein
NCU06168	OK	11.1739	1.67259	0.149687	-2.73998	5.81044	6.23095e-09	1.22483e-07	yes	diphthamide biosynthesis protein 2
NCU09004	OK	201.157	59.9166	0.29786	-1.7473	5.80902	6.28405e-09	1.23416e-07	yes	eukaryotic translation initiation factor 6
NCU01000	OK	28.4863	4.05358	0.142299	-2.813	5.7951	6.82816e-09	1.33566e-07	yes	X-Pro dipeptidyl-peptidase protein, variant
NCU04158	OK	24.8997	5.79119	0.232581	-2.1042	5.79514	6.82649e-09	1.33566e-07	yes	nitrogen metabolic regulation protein nmr
NCU06460	OK	7.79735	30.37	3.89491	1.96159	-5.79448	6.85344e-09	1.33882e-07	yes	acid phosphatase
NCU09233	OK	17.4945	73.7616	4.21627	2.07597	-5.79422	6.86392e-09	1.34028e-07	yes	FAD synthetase
NCU08049	OK	12.0906	2.27239	0.187947	-2.4116	5.79215	6.94891e-09	1.35507e-07	yes	hypothetical protein
NCU08068	OK	11.3217	1.46691	0.129566	-2.94824	5.79014	7.03281e-09	1.37082e-07	yes	mitotic spindle biogenesis protein Spc19
NCU01114	OK	13.0964	2.06464	0.157649	-2.6652	5.78915	7.07429e-09	1.37769e-07	yes	DUF858 domain-containing protein
NCU16005	OK	24.3838	5.93871	0.243551	-2.0377	5.78831	7.1098e-09	1.38338e-07	yes	#N/A
NCU00971	OK	5174.64	1639.28	0.316791	-1.6584	5.78676	7.17565e-09	1.39558e-07	yes	ribosomal protein S12
NCU11611	OK	11.9864	1.98833	0.165882	-2.59176	5.78593	7.21102e-09	1.40183e-07	yes	cytochrome c mitochondrial import factor
NCU03077	OK	4.3532	17.503	4.02072	2.00745	-5.78345	7.31846e-09	1.42209e-07	yes	hypothetical protein
NCU05376	OK	1.32013	10.5062	7.95846	2.99248	-5.77961	7.48761e-09	1.45304e-07	yes	p450 monooxygenase
NCU02723	OK	36.4797	119.153	3.26628	1.70765	-5.77902	7.51358e-09	1.45744e-07	yes	SFT2 domain-containing protein
NCU02092	OK	14.4007	2.67208	0.185552	-2.43011	5.77552	7.67173e-09	1.48544e-07	yes	hypothetical protein
NCU01298	OK	4.64851	26.3433	5.66704	2.5026	-5.77454	7.71615e-09	1.49278e-07	yes	hypothetical protein
NCU09270	OK	7.95875	26.5959	3.34172	1.74059	-5.77134	7.86444e-09	1.51947e-07	yes	hypothetical protein
NCU01517	OK	5.28743	20.5432	3.88529	1.95802	-5.76885	7.98145e-09	1.54072e-07	yes	glucoamylase precursor
NCU07057	OK	172.702	36.3278	0.21035	-2.24914	5.76827	8.00888e-09	1.54534e-07	yes	hypothetical protein
NCU03148	OK	1858.75	610.596	0.328498	-1.60604	5.76191	8.31697e-09	1.60145e-07	yes	nascent polypeptide-associated complex beta
NCU07046	OK	11.9675	1.02933	0.0860104	-3.53934	5.76189	8.31784e-09	1.60145e-07	yes	hypothetical protein
NCU08071	OK	91.6001	25.133	0.274377	-1.86577	5.76163	8.33035e-09	1.60245e-07	yes	ribosomal protein S16
NCU01740	OK	122.657	379.65	3.09522	1.63004	-5.76168	8.32814e-09	1.60245e-07	yes	histone H2A.Z-specific chaperone chz-1
NCU08855	OK	10.1476	38.4238	3.78649	1.92087	-5.75352	8.74056e-09	1.67332e-07	yes	hypothetical protein
NCU07956	OK	39.2102	5.64934	0.144078	-2.79508	5.74705	9.08131e-09	1.73103e-07	yes	pre-rRNA-processing protein PNO1
NCU03830	OK	55.1017	15.7521	0.285873	-1.80655	5.7446	9.21401e-09	1.75329e-07	yes	hypothetical protein
NCU11744	OK	25.1593	81.8722	3.25415	1.70228	-5.74387	9.25391e-09	1.75936e-07	yes	mitochondrial pyruvate dehydrogenase kinase
NCU09686	OK	23.1824	5.07464	0.218901	-2.19165	5.74375	9.26044e-09	1.75984e-07	yes	clock-controlled protein 8
NCU08280	OK	85.704	24.9033	0.290573	-1.78302	5.74104	9.40977e-09	1.78668e-07	yes	squalene epoxidase
NCU03870	OK	22.8877	79.4623	3.47183	1.7957	-5.74034	9.44871e-09	1.7933e-07	yes	hypothetical protein, variant
NCU08561	OK	9.23698	36.2888	3.92864	1.97403	-5.73996	9.47012e-09	1.79659e-07	yes	succinate/fumarate mitochondrial transporter
NCU07421	OK	110.043	30.6902	0.278893	-1.84222	5.73862	9.54486e-09	1.80921e-07	yes	hypothetical protein
NCU09475	OK	4983.74	1551.57	0.311326	-1.6835	5.73626	9.67926e-09	1.83232e-07	yes	40s ribosomal protein s5
NCU04569	OK	86.3591	272.695	3.15769	1.65887	-5.72942	1.00778e-08	1.90285e-07	yes	5-oxoprolinase
NCU03268	OK	31.5412	6.80678	0.215806	-2.21219	5.72773	1.01785e-08	1.92023e-07	yes	hypothetical protein
NCU03416	OK	4.34059	0.600558	0.138359	-2.85351	5.72695	1.02253e-08	1.92823e-07	yes	telomeric repeat binding factor 1
NCU01827	OK	4898.17	1576.63	0.321881	-1.6354	5.72605	1.02796e-08	1.93515e-07	yes	60S ribosomal protein L27
NCU07528	OK	40.1304	9.63108	0.239995	-2.05893	5.72549	1.03133e-08	1.93984e-07	yes	tRNA pseudouridine synthase
NCU09264	OK	92.399	23.4319	0.253595	-1.97941	5.72511	1.03364e-08	1.94335e-07	yes	APAF1-interacting protein
NCU08166	OK	0.840452	8.48169	10.0918	3.33512	-5.72271	1.04839e-08	1.96884e-07	yes	hypothetical protein
NCU02305	OK	49.1257	12.6844	0.258203	-1.95342	5.72222	1.05139e-08	1.97335e-07	yes	decaprenyl-diphosphate synthase subunit 1
NCU04374	OK	5.18887	22.4195	4.32069	2.11126	-5.72096	1.05926e-08	1.98727e-07	yes	MFS transporter
NCU06341	OK	20.5549	4.15039	0.201917	-2.30816	5.71511	1.09632e-08	2.05243e-07	yes	MFS transporter
NCU05168	OK	74.8339	20.1469	0.269222	-1.89314	5.71393	1.10395e-08	2.06583e-07	yes	arginine transporter
NCU01329	OK	16.0815	2.40215	0.149374	-2.743	5.7109	1.12383e-08	2.10035e-07	yes	hypothetical protein
NCU02509	OK	3322.11	1071.81	0.322629	-1.63205	5.70973	1.13154e-08	2.11298e-07	yes	60S ribosomal protein L11
NCU02237	OK	7.19134	0.959966	0.133489	-2.90521	5.70918	1.1352e-08	2.11892e-07	yes	GRC3
NCU08981	OK	15.1043	2.83119	0.187443	-2.41548	5.70731	1.14772e-08	2.14138e-07	yes	dml-1
NCU09958	OK	7.91307	0.998369	0.126167	-2.98659	5.70351	1.17366e-08	2.18514e-07	yes	hypothetical protein
NCU08368	OK	12.0348	1.43507	0.119243	-3.06802	5.69877	1.20676e-08	2.24015e-07	yes	ribonuclease P complex subunit Pop2
NCU01739	OK	37.1448	119.792	3.225	1.6893	-5.6882	1.28388e-08	2.38029e-07	yes	hypothetical protein
NCU07818	OK	0.510491	12.7756	25.0261	4.64536	-5.68562	1.30339e-08	2.41443e-07	yes	hypothetical protein
NCU02385	OK	39.9916	8.67229	0.216853	-2.20521	5.68387	1.31679e-08	2.43822e-07	yes	hypothetical protein
NCU08920	OK	288.08	93.8361	0.325729	-1.61825	5.67835	1.36002e-08	2.51249e-07	yes	ATP-binding cassette sub-family F member 2
NCU12157	OK	703.311	2367.17	3.36575	1.75093	-5.67831	1.36032e-08	2.51249e-07	yes	pheromone precursor mfa-1
NCU00366	OK	214.505	69.729	0.325069	-1.62118	5.67819	1.36129e-08	2.51321e-07	yes	eukaryotic translation initiation factor 5
NCU02485	OK	1.53811	8.71437	5.66564	2.50224	-5.67603	1.37861e-08	2.54412e-07	yes	hypothetical protein
NCU02410	OK	11.1909	44.7191	3.99602	1.99857	-5.67525	1.38485e-08	2.55457e-07	yes	hypothetical protein
NCU02545	OK	102.991	28.6223	0.277911	-1.8473	5.67448	1.39108e-08	2.565e-07	yes	hypothetical protein
NCU02589	OK	16.5299	3.29874	0.199562	-2.32509	5.6738	1.39666e-08	2.57335e-07	yes	hypothetical protein
NCU07311	OK	4.54811	22.1916	4.8793	2.28667	-5.67321	1.40144e-08	2.58085e-07	yes	hypothetical protein
NCU03214	OK	11.9224	40.8762	3.42852	1.77759	-5.67175	1.41344e-08	2.60187e-07	yes	ER lumen protein retaining receptor
NCU06912	OK	38.073	8.18718	0.215039	-2.21733	5.66737	1.45004e-08	2.66478e-07	yes	hypothetical protein
NCU06553	OK	58.8907	6.97558	0.11845	-3.07765	5.66676	1.45526e-08	2.67326e-07	yes	hypothetical protein
NCU02208	OK	242.334	80.2019	0.330956	-1.59529	5.66616	1.46029e-08	2.68073e-07	yes	eukaryotic translation initiation factor 3
NCU03231	OK	30.1691	6.02964	0.199861	-2.32293	5.66491	1.47103e-08	2.69773e-07	yes	mitochondrial chaperone BCS1
NCU02932	OK	1.56692	11.8037	7.53306	2.91324	-5.66395	1.47927e-08	2.7117e-07	yes	hypothetical protein
NCU03731	OK	9.88838	42.4895	4.29691	2.1033	-5.66293	1.48807e-08	2.72671e-07	yes	HAD superfamily hydrolase
NCU00209	OK	27.4818	84.6019	3.07847	1.62221	-5.66283	1.48894e-08	2.72716e-07	yes	hypothetical protein
NCU01679	OK	5.91626	0.565459	0.0955771	-3.38719	5.65958	1.51748e-08	2.77829e-07	yes	hypothetical protein
NCU02748	OK	42.0617	10.3877	0.246963	-2.01763	5.65938	1.51922e-08	2.7803e-07	yes	rRNA-processing protein utp23
NCU06410	OK	44.223	136.693	3.09099	1.62807	-5.65613	1.54826e-08	2.83228e-07	yes	GTP-binding protein YPT52
NCU07138	OK	0.568462	10.656	18.7453	4.22846	-5.65569	1.55219e-08	2.8383e-07	yes	hypothetical protein
NCU05772	OK	241.95	71.3203	0.294773	-1.76233	5.65364	1.57084e-08	2.86883e-07	yes	TOM6
NCU05717	OK	447.897	106.41	0.237577	-2.07354	5.6526	1.58041e-08	2.8851e-07	yes	37S ribosomal protein Mrp17
NCU03247	OK	13.1703	2.29486	0.174245	-2.52081	5.64775	1.6256e-08	2.96269e-07	yes	hypothetical protein
NCU05552	OK	108.952	32.6709	0.299865	-1.73761	5.6429	1.67209e-08	3.04488e-07	yes	hypothetical protein
NCU04142	OK	469.975	158.308	0.336843	-1.56985	5.64258	1.67522e-08	3.04807e-07	yes	heat shock protein 80
NCU11601	OK	1.32698	26.1907	19.7371	4.30283	-5.64234	1.67752e-08	3.05099e-07	yes	hypothetical protein
NCU00838	OK	1.78469	12.7147	7.12432	2.83275	-5.64152	1.68555e-08	3.06307e-07	yes	3-dehydroshikimate dehydratase
NCU08717	OK	5.95606	0.401728	0.0674486	-3.89007	5.6403	1.69754e-08	3.08231e-07	yes	hypothetical protein
NCU06714	OK	8.26609	1.50401	0.181949	-2.45839	5.63788	1.72154e-08	3.12203e-07	yes	para-aminobenzoic acid synthetase
NCU07701	OK	16.3999	52.2616	3.1867	1.67206	-5.63489	1.75174e-08	3.17287e-07	yes	DUF300 domain-containing protein
NCU03516	OK	146.322	41.1839	0.281461	-1.829	5.63429	1.75777e-08	3.18249e-07	yes	mitochondrial ribosomal protein subunit L32
NCU09402	OK	1.2811	8.08573	6.31155	2.65799	-5.63176	1.7838e-08	3.22431e-07	yes	hypothetical protein
NCU00450	OK	11.0081	36.0983	3.27925	1.71337	-5.62911	1.81145e-08	3.27294e-07	yes	sucrose transporter
NCU01409	OK	12.3595	38.9462	3.15111	1.65586	-5.62857	1.81706e-08	3.28173e-07	yes	ran-binding protein
NCU02764	OK	1.78819	7.888	4.41116	2.14116	-5.6238	1.86803e-08	3.36688e-07	yes	hypothetical protein
NCU06780	OK	28.1129	6.52443	0.23208	-2.10731	5.6209	1.89962e-08	3.41683e-07	yes	tRNA (uracil-5-)-methyltransferase
NCU04106	OK	40.1948	9.48782	0.236046	-2.08286	5.6177	1.93519e-08	3.47168e-07	yes	hypothetical protein
NCU06743	OK	3659.97	1201.21	0.328202	-1.60734	5.61703	1.94267e-08	3.48146e-07	yes	hypothetical protein
NCU05648	OK	6.94843	1.20367	0.173229	-2.52925	5.61605	1.95375e-08	3.4999e-07	yes	hypothetical protein
NCU00465	OK	124.374	39.4887	0.3175	-1.65517	5.6152	1.96334e-08	3.51423e-07	yes	chaperone dnaJ
NCU02732	OK	9.42921	31.7124	3.36321	1.74984	-5.61397	1.97732e-08	3.5335e-07	yes	hypothetical protein
NCU06279	OK	224.911	73.8711	0.328446	-1.60627	5.60824	2.04396e-08	3.64406e-07	yes	eukaryotic translation initiation factor 3
NCU04949	OK	2.98975	18.4616	6.17496	2.62643	-5.60808	2.04581e-08	3.64407e-07	yes	hypothetical protein
NCU04435	OK	1.41185	9.93265	7.0352	2.81459	-5.60812	2.04538e-08	3.64407e-07	yes	general amino acid permease AGP3
NCU02712	OK	0.308849	5.95592	19.2842	4.26935	-5.60769	2.05046e-08	3.65086e-07	yes	acetate kinase
NCU08938	OK	2.13253	11.2228	5.26267	2.39579	-5.60691	2.05973e-08	3.66441e-07	yes	DNA-3-methyladenine glycosylase
NCU08141	OK	8.31578	0.971731	0.116854	-3.09722	5.6059	2.07178e-08	3.68286e-07	yes	hypothetical protein
NCU03302	OK	3923.86	1329.8	0.338901	-1.56107	5.60491	2.0836e-08	3.6994e-07	yes	60S ribosomal protein L36
NCU06724	OK	1375.44	467.046	0.339561	-1.55826	5.60131	2.12739e-08	3.76958e-07	yes	glutamine synthetase
NCU01552	OK	5309.28	1720.6	0.324074	-1.62561	5.601	2.13114e-08	3.77468e-07	yes	ribosomal protein S28, variant
NCU05217	OK	14.4792	1.77098	0.122312	-3.03136	5.59647	2.18761e-08	3.86381e-07	yes	RNA exonuclease 4
NCU07174	OK	12.0164	39.1162	3.25523	1.70277	-5.59464	2.2108e-08	3.90008e-07	yes	hypothetical protein
NCU00554	OK	371.591	121.024	0.325691	-1.61843	5.59148	2.25148e-08	3.96707e-07	yes	aspartate-semialdehyde dehydrogenase
NCU05195	OK	7.23992	26.1278	3.60885	1.85154	-5.5914	2.25248e-08	3.96725e-07	yes	hypothetical protein
NCU07569	OK	7.18423	27.8199	3.87236	1.95321	-5.58964	2.27544e-08	4.00289e-07	yes	hypothetical protein
NCU05491	OK	15.33	50.2346	3.27688	1.71232	-5.58727	2.30668e-08	4.0546e-07	yes	hypothetical protein
NCU02513	OK	23.5085	76.6247	3.25945	1.70463	-5.58393	2.35149e-08	4.12184e-07	yes	YjeF domain-containing protein
NCU06948	OK	23.7161	73.5252	3.10022	1.63237	-5.57838	2.4277e-08	4.24867e-07	yes	efhand domain-containing protein
NCU05521	OK	31.2957	97.3529	3.11074	1.63726	-5.57829	2.42892e-08	4.24911e-07	yes	pathogenicity protein
NCU03986	OK	26.81	7.89247	0.294385	-1.76422	5.577	2.44696e-08	4.27898e-07	yes	DNA-directed RNA polymerase III largest subunit
NCU07430	OK	62.2835	17.2264	0.27658	-1.85423	5.57634	2.45634e-08	4.29295e-07	yes	MADS box protein
NCU00430	OK	60.1143	18.9658	0.315496	-1.66431	5.5763	2.45691e-08	4.29295e-07	yes	Na(+)/H(+) antiporter 2
NCU01163	OK	96.833	23.2001	0.239589	-2.06137	5.5753	2.471e-08	4.31416e-07	yes	GAF domain nucleotide-binding protein
NCU03430	OK	1.70773	21.2065	12.4179	3.63436	-5.57356	2.49587e-08	4.3524e-07	yes	hypothetical protein
NCU03153	OK	9.04279	1.23124	0.136157	-2.87666	5.57158	2.52433e-08	4.3968e-07	yes	hypothetical protein
NCU00886	OK	10.571	1.15191	0.108969	-3.19801	5.57038	2.5418e-08	4.42373e-07	yes	hypothetical protein
NCU04695	OK	16.4564	0.525936	0.0319594	-4.96762	5.56871	2.56625e-08	4.46453e-07	yes	methyltransferase-UbiE family protein
NCU06664	OK	68.8742	16.5564	0.240386	-2.05657	5.56614	2.60441e-08	4.52611e-07	yes	recombination hotspot-binding protein
NCU06576	OK	9.52494	33.3222	3.49842	1.8067	-5.56316	2.64936e-08	4.59279e-07	yes	hypothetical protein
NCU00596	OK	36.3126	8.99101	0.2476	-2.01392	5.55853	2.72059e-08	4.70449e-07	yes	lipoyltransferase
NCU00630	OK	5.17157	21.4062	4.13921	2.04936	-5.5548	2.77933e-08	4.79732e-07	yes	hypothetical protein
NCU02543	OK	7.05362	27.739	3.93259	1.97548	-5.55424	2.78827e-08	4.80898e-07	yes	aspartate aminotransferase
NCU03135	OK	51.1991	14.4661	0.282546	-1.82344	5.54953	2.86436e-08	4.93248e-07	yes	hypothetical protein
NCU01780	OK	7.84305	0.89566	0.114198	-3.13039	5.54605	2.92204e-08	5.01777e-07	yes	hypothetical protein
NCU05075	OK	89.6885	19.5232	0.217678	-2.19973	5.54562	2.92917e-08	5.02443e-07	yes	mitochondrial tricarboxylate transporter
NCU11338	OK	23.9585	76.3395	3.18632	1.67189	-5.54467	2.94502e-08	5.04965e-07	yes	hypothetical protein
NCU08861	OK	132.17	40.0298	0.302866	-1.72325	5.5442	2.95302e-08	5.06141e-07	yes	hypothetical protein
NCU02954	OK	332.537	109.04	0.327903	-1.60866	5.54374	2.9608e-08	5.07277e-07	yes	homoisocitrate dehydrogenase
NCU06432	OK	4855.36	1587.97	0.327055	-1.61239	5.54125	3.00323e-08	5.13327e-07	yes	40S ribosomal protein S12
NCU07279	OK	3.93472	22.7771	5.78875	2.53325	-5.53576	3.0988e-08	5.28657e-07	yes	hypothetical protein
NCU08726	OK	1.40623	7.1882	5.11168	2.35379	-5.53488	3.11449e-08	5.30717e-07	yes	hypothetical protein
NCU04078	OK	2.03263	11.1786	5.49957	2.45933	-5.53336	3.14162e-08	5.35133e-07	yes	NAD-dependent methanol dehydrogenase
NCU10775	OK	16.2372	50.335	3.09998	1.63226	-5.53197	3.16646e-08	5.3853e-07	yes	NADPH oxidase 2
NCU03336	OK	4.10348	14.1991	3.46026	1.79088	-5.531	3.18419e-08	5.41337e-07	yes	hypothetical protein
NCU04764	OK	18.7964	4.04047	0.21496	-2.21786	5.53089	3.18607e-08	5.41447e-07	yes	hypothetical protein
NCU08997	OK	57.1712	170.058	2.97454	1.57267	-5.52675	3.2621e-08	5.53941e-07	yes	repressible alkaline phosphatase
NCU05835	OK	168.253	55.1612	0.327847	-1.60891	5.52551	3.28521e-08	5.5765e-07	yes	hypothetical protein
NCU05202	OK	24.305	5.06499	0.208393	-2.26262	5.52182	3.35504e-08	5.68663e-07	yes	hypothetical protein
NCU03006	OK	210.411	67.8483	0.322456	-1.63282	5.52019	3.38627e-08	5.72818e-07	yes	sterol 24-C-methyltransferase
NCU03823	OK	21.8034	5.09413	0.233639	-2.09765	5.51855	3.41806e-08	5.7775e-07	yes	ABC1 protein
NCU01800	OK	162.181	51.265	0.316097	-1.66156	5.51802	3.42834e-08	5.79044e-07	yes	37S ribosomal protein S5
NCU00155	OK	18.5546	4.55033	0.24524	-2.02774	5.51711	3.44624e-08	5.81844e-07	yes	C6 transcription factor
NCU04905	OK	41.1214	10.0911	0.245398	-2.02681	5.51596	3.46875e-08	5.84747e-07	yes	hypothetical protein
NCU05315	OK	10.9189	35.0027	3.2057	1.68064	-5.50636	3.66339e-08	6.14735e-07	yes	hypothetical protein
NCU09091	OK	28.3543	6.27506	0.221309	-2.17587	5.506	3.67069e-08	6.15491e-07	yes	mitochondrial inner membrane magnesium
NCU03121	OK	0.349017	7.32523	20.9882	4.39151	-5.50323	3.72888e-08	6.24534e-07	yes	hypothetical protein
NCU09196	OK	0.360786	4.02493	11.156	3.47975	-5.50283	3.73745e-08	6.25732e-07	yes	hypothetical protein
NCU05881	OK	26.6123	82.6118	3.10427	1.63426	-5.50155	3.76457e-08	6.29793e-07	yes	DUF500 and UBA/TS-N domain-containing protein
NCU09862	OK	110.65	33.8588	0.305999	-1.7084	5.48979	4.02405e-08	6.704e-07	yes	ubiquinone biosynthesis methyltransferase coq5
NCU04510	OK	52.6096	164.832	3.13312	1.6476	-5.48705	4.08692e-08	6.80104e-07	yes	aldose reductase
NCU08627	OK	6166.03	1999.5	0.324277	-1.6247	5.48698	4.08864e-08	6.80132e-07	yes	ribosomal protein CRP7, variant
NCU00868	OK	4.13494	17.5723	4.24971	2.08737	-5.46853	4.53781e-08	7.49189e-07	yes	hypothetical protein
NCU05714	OK	188.472	59.5159	0.315781	-1.663	5.45453	4.91026e-08	8.07652e-07	yes	50S ribosomal subunit protein L15
NCU01939	OK	131.687	45.23	0.343466	-1.54176	5.45351	4.93849e-08	8.11689e-07	yes	nonsense-mediated mRNA decay protein
NCU06364	OK	13.9709	2.21719	0.158701	-2.65562	5.45177	4.9872e-08	8.18778e-07	yes	GDSL lipase/acylhydrolase
NCU05973	OK	0.807006	13.7886	17.0861	4.09475	-5.44774	5.10133e-08	8.36464e-07	yes	NAD-dependent deacetylase sirtuin-5
NCU08301	OK	27.4559	6.83488	0.24894	-2.00613	5.44529	5.17221e-08	8.46627e-07	yes	calcineurin-like phosphoesterase
NCU07241	OK	0.563277	4.85414	8.61768	3.1073	-5.44419	5.20406e-08	8.51208e-07	yes	hypothetical protein
NCU09954	OK	3.38333	0.162017	0.0478868	-4.38423	5.44301	5.23867e-08	8.56233e-07	yes	hypothetical protein
NCU03742	OK	0.996157	8.28379	8.31575	3.05585	-5.43328	5.53273e-08	8.9962e-07	yes	hypothetical protein
NCU02583	OK	4.10395	13.8256	3.36885	1.75225	-5.4319	5.57583e-08	9.06294e-07	yes	alpha-glucosidase
NCU04081	OK	8.88165	1.49001	0.167763	-2.5755	5.4314	5.5915e-08	9.08171e-07	yes	GTP binding protein
NCU06246	OK	35.3635	9.04978	0.255907	-1.96631	5.43058	5.61702e-08	9.11643e-07	yes	ATP-dependent RNA helicase mrh-4
NCU00994	OK	0.837762	6.05105	7.22287	2.85257	-5.42471	5.80499e-08	9.3938e-07	yes	endothiapepsin
NCU05498	OK	0.668308	9.89161	14.801	3.88762	-5.4244	5.81485e-08	9.4063e-07	yes	hypothetical protein
NCU07967	OK	7.18006	26.137	3.64022	1.86402	-5.42087	5.93103e-08	9.5872e-07	yes	hypothetical protein
NCU08960	OK	5558.05	1873.53	0.337084	-1.56882	5.41437	6.15063e-08	9.91305e-07	yes	hypothetical protein
NCU05237	OK	68.2054	20.6254	0.302401	-1.72546	5.41405	6.16136e-08	9.92671e-07	yes	hypothetical protein
NCU00261	OK	117.456	39.0355	0.332341	-1.58926	5.41165	6.24468e-08	1.00499e-06	yes	CTP synthase
NCU04452	OK	151.695	49.7269	0.327808	-1.60907	5.40732	6.39739e-08	1.02844e-06	yes	12-oxophytodienoate reductase 1
NCU01881	OK	1.9114	13.5373	7.0824	2.82424	-5.40682	6.41544e-08	1.03097e-06	yes	hypothetical protein, variant
NCU03114	OK	36.8889	8.75623	0.237368	-2.0748	5.40532	6.46911e-08	1.03883e-06	yes	SSU72
NCU08620	OK	5102.65	1725.62	0.338181	-1.56413	5.40271	6.56429e-08	1.05335e-06	yes	40S ribosomal protein S16
NCU02265	OK	49.0991	15.3391	0.312411	-1.67848	5.39806	6.73664e-08	1.07865e-06	yes	period clock protein FRQ
NCU05829	OK	38.1846	10.8121	0.283153	-1.82035	5.3972	6.7689e-08	1.08342e-06	yes	hypothetical protein
NCU06330	OK	28.3167	7.03046	0.24828	-2.00996	5.39582	6.82095e-08	1.09096e-06	yes	hypothetical protein
NCU05804	OK	4270.28	1435.92	0.336259	-1.57236	5.39513	6.84721e-08	1.09476e-06	yes	60S ribosomal protein L19
NCU07731	OK	14.8629	3.0863	0.207651	-2.26777	5.39487	6.85717e-08	1.09595e-06	yes	hypothetical protein
NCU07266	OK	132.064	14.652	0.110946	-3.17207	5.39207	6.96508e-08	1.11118e-06	yes	diphthine synthase
NCU01417	OK	2.04855	8.89077	4.34003	2.11771	-5.3898	7.05356e-08	1.12381e-06	yes	propionate-CoA ligase
NCU07079	OK	10.4267	32.0247	3.07141	1.6189	-5.38587	7.20941e-08	1.14684e-06	yes	hypothetical protein
NCU05803	OK	30.6252	9.903	0.323361	-1.62878	5.38487	7.24967e-08	1.15241e-06	yes	translational activator
NCU09109	OK	4234.68	1467.68	0.346586	-1.52871	5.38244	7.3482e-08	1.16723e-06	yes	60S ribosomal protein L33
NCU07656	OK	25.7937	4.62754	0.179406	-2.4787	5.38144	7.38936e-08	1.17208e-06	yes	hypothetical protein
NCU00805	OK	72.908	20.8848	0.286454	-1.80362	5.37403	7.69943e-08	1.21469e-06	yes	bZIP transcription factor
NCU05897	OK	2.16189	10.8082	4.99942	2.32176	-5.36768	7.97561e-08	1.25473e-06	yes	l-fucose permease
NCU00618	OK	2683.82	938.901	0.349838	-1.51524	5.36391	8.14396e-08	1.27887e-06	yes	40S ribosomal protein S27
NCU00676	OK	43.9535	11.2971	0.257024	-1.96003	5.3625	8.20798e-08	1.28755e-06	yes	F1-ATP synthase assembly protein
NCU00790	OK	1.66141	7.73343	4.65474	2.2187	-5.36106	8.2733e-08	1.29687e-06	yes	potassium transporter hak-1
NCU00222	OK	12.8098	39.2267	3.06224	1.61459	-5.35557	8.52849e-08	1.33402e-06	yes	hypothetical protein
NCU04315	OK	14.681	47.5261	3.23725	1.69477	-5.35146	8.7246e-08	1.36228e-06	yes	dre-2
NCU00890	OK	1.05236	5.93166	5.63653	2.49481	-5.35071	8.76098e-08	1.36747e-06	yes	beta-mannosidase
NCU05314	OK	10.4413	34.6339	3.31701	1.72988	-5.34809	8.88866e-08	1.38642e-06	yes	hypothetical protein
NCU04493	OK	93.4078	21.3671	0.228751	-2.12815	5.34433	9.07515e-08	1.415e-06	yes	hypothetical protein
NCU05586	OK	8.41696	37.4527	4.44967	2.1537	-5.34364	9.10966e-08	1.41988e-06	yes	malate/L-lactate dehydrogenase
NCU07098	OK	23.6551	5.89301	0.249122	-2.00507	5.34279	9.15286e-08	1.4251e-06	yes	hypothetical protein
NCU04336	OK	178.516	57.5245	0.322237	-1.63381	5.34147	9.21983e-08	1.43451e-06	yes	60S ribosomal protein L19
NCU06957	OK	1.89115	8.48823	4.4884	2.1662	-5.33296	9.66272e-08	1.49708e-06	yes	hypothetical protein
NCU00905	OK	47.5749	13.9513	0.293249	-1.7698	5.33195	9.71639e-08	1.50433e-06	yes	N-acylethanolamine amidohydrolase
NCU00562	OK	42.669	123.693	2.8989	1.5355	-5.32891	9.88025e-08	1.52863e-06	yes	hypothetical protein
NCU07562	OK	5813.49	2053.45	0.353222	-1.50135	5.32855	9.90007e-08	1.53116e-06	yes	60S ribosomal protein L43
NCU06035	OK	2323.38	830.818	0.35759	-1.48362	5.32488	1.01021e-07	1.56076e-06	yes	elongation factor 1-beta
NCU05921	OK	36.5567	8.86922	0.242615	-2.04326	5.32473	1.01105e-07	1.56151e-06	yes	hypothetical protein
NCU00040	OK	209.302	74.1869	0.354449	-1.49635	5.32443	1.01272e-07	1.56354e-06	yes	eukaryotic translation initiation factor 3 110
NCU05302	OK	15.4294	3.33669	0.216255	-2.20919	5.32237	1.02421e-07	1.57907e-06	yes	GTP-binding protein Obg
NCU09147	OK	0.553297	10.2899	18.5974	4.21703	-5.32208	1.02585e-07	1.58104e-06	yes	hypothetical protein
NCU02095	OK	12.3256	50.0231	4.05847	2.02094	-5.32056	1.03449e-07	1.59268e-06	yes	hypothetical protein
NCU09383	OK	5.4223	28.6345	5.28088	2.40078	-5.30946	1.09948e-07	1.68567e-06	yes	hypothetical protein
NCU01007	OK	166.371	49.8813	0.29982	-1.73783	5.3095	1.09928e-07	1.68567e-06	yes	hypothetical protein
NCU06270	OK	113.487	37.0891	0.326814	-1.61347	5.30825	1.10684e-07	1.69636e-06	yes	mitochondrial-processing peptidase subunit
NCU00775	OK	422.324	148.814	0.352369	-1.50484	5.30661	1.11685e-07	1.70991e-06	yes	isocitrate dehydrogenase subunit 1
NCU00057	OK	60.1089	16.8027	0.279538	-1.83888	5.30503	1.12657e-07	1.72356e-06	yes	ubiquinol cytochrome-c reductase assembly
NCU04022	OK	40.1733	11.6643	0.29035	-1.78413	5.305	1.12673e-07	1.72356e-06	yes	C2H2 finger domain-containing protein
NCU00103	OK	121.517	29.8522	0.245663	-2.02524	5.30468	1.12869e-07	1.72565e-06	yes	hypothetical protein
NCU11251	OK	25.7564	6.89925	0.267865	-1.90042	5.30025	1.15644e-07	1.76439e-06	yes	pre-mRNA splicing factor
NCU08026	OK	31.3192	7.9734	0.254585	-1.97378	5.29784	1.17182e-07	1.78724e-06	yes	3' exoribonuclease
NCU03964	OK	15.2968	3.76127	0.245886	-2.02393	5.29457	1.19299e-07	1.81763e-06	yes	hypothetical protein
NCU04848	OK	3.09946	11.4082	3.68071	1.87998	-5.29338	1.20077e-07	1.82696e-06	yes	hypothetical protein
NCU01936	OK	12.2658	2.78389	0.226964	-2.13947	5.29169	1.21193e-07	1.84203e-06	yes	sister chromatid cohesion protein Eso1
NCU10498	OK	3990.21	1392.4	0.348954	-1.51889	5.28828	1.2347e-07	1.8745e-06	yes	60S ribosomal protein L35
NCU08868	OK	18.6061	56.2783	3.02472	1.5968	-5.28338	1.26825e-07	1.92101e-06	yes	hypothetical protein
NCU06682	OK	3.37718	25.0804	7.42643	2.89267	-5.28214	1.27685e-07	1.93138e-06	yes	plasma membrane proteolipid 3
NCU08226	OK	37.7888	10.7445	0.28433	-1.81436	5.28167	1.28013e-07	1.935e-06	yes	hypothetical protein
NCU11834	OK	30.0226	6.68255	0.222584	-2.16758	5.27938	1.29619e-07	1.95748e-06	yes	tryptophanyl-tRNA synthetase
NCU00415	OK	24.8969	6.87842	0.276276	-1.85582	5.27525	1.32576e-07	1.99781e-06	yes	hypothetical protein
NCU04806	OK	92.8829	29.0995	0.313292	-1.67442	5.25818	1.45485e-07	2.17816e-06	yes	hypothetical protein
NCU06244,NCU06245	OK	144.833	29.6731	0.204878	-2.28716	5.25745	1.46065e-07	2.18537e-06	yes	#N/A
NCU06933	OK	1.6358	32.0554	19.5962	4.2925	-5.25467	1.48288e-07	2.21636e-06	yes	hypothetical protein
NCU03926	OK	145.241	49.2476	0.339075	-1.56032	5.25261	1.49957e-07	2.23751e-06	yes	37S ribosomal protein Rsm24
NCU07437	OK	497.942	180.549	0.36259	-1.46359	5.24755	1.54136e-07	2.29675e-06	yes	eukaryotic translation initiation factor 1A
NCU06113	OK	17.3199	93.99	5.42671	2.44008	-5.24692	1.54659e-07	2.30377e-06	yes	ammecr1 family protein
NCU07826	OK	1378.55	500.38	0.362976	-1.46206	5.24353	1.57532e-07	2.34419e-06	yes	40S ribosomal protein S19
NCU05395	OK	95.9342	269.888	2.81326	1.49224	-5.24293	1.58049e-07	2.35108e-06	yes	hypothetical protein
NCU03528	OK	7.19332	28.4621	3.95674	1.98431	-5.24122	1.59515e-07	2.3721e-06	yes	DNA polymerase delta subunit 4
NCU11507	OK	25.9089	84.8702	3.27572	1.71181	-5.23657	1.63589e-07	2.42721e-06	yes	hypothetical protein
NCU06991	OK	13.337	2.43772	0.182779	-2.45183	5.23636	1.63777e-07	2.42891e-06	yes	hypothetical protein
NCU02100	OK	3.95449	15.3049	3.87026	1.95243	-5.23546	1.64571e-07	2.43986e-06	yes	LMBR1 domain-containing protein 1
NCU07059	OK	10.66	2.53756	0.238045	-2.0707	5.2244	1.74722e-07	2.57475e-06	yes	lipase/esterase
NCU05641	OK	1.91112	16.6507	8.71254	3.12309	-5.22442	1.747e-07	2.57475e-06	yes	hypothetical protein
NCU06949	OK	36.0291	9.56854	0.265578	-1.91279	5.21755	1.81301e-07	2.66879e-06	yes	subtilisin-like proteinase Mp1
NCU09646	OK	36.1275	106.051	2.93546	1.55359	-5.21738	1.81468e-07	2.66969e-06	yes	3-ketoacyl-CoA thiolase
NCU00251	OK	1.81428	7.51857	4.14411	2.05106	-5.21548	1.83345e-07	2.6955e-06	yes	hypothetical protein
NCU09896	OK	918.401	233.558	0.254309	-1.97535	5.21471	1.84109e-07	2.70584e-06	yes	adenylyl-sulfate kinase
NCU04690	OK	0.974114	35.8354	36.7877	5.20115	-5.21447	1.8434e-07	2.70833e-06	yes	hypothetical protein
NCU08893	OK	150.589	39.4044	0.261669	-1.93418	5.21367	1.85139e-07	2.71735e-06	yes	60S ribosomal protein L1
NCU01879	OK	20.9191	60.7464	2.90387	1.53798	-5.21213	1.86682e-07	2.73908e-06	yes	hypothetical protein
NCU08111	OK	31.1958	7.22459	0.231589	-2.11036	5.21048	1.88352e-07	2.76257e-06	yes	arginine N-methyltransferase 2
NCU03080	OK	122.39	41.2799	0.337282	-1.56798	5.20983	1.89011e-07	2.77048e-06	yes	hypothetical protein
NCU06332	OK	101.55	23.8648	0.235005	-2.08924	5.20923	1.89625e-07	2.77855e-06	yes	alpha/beta hydrolase
NCU05207	OK	3.8491	16.8352	4.3738	2.12889	-5.2051	1.93891e-07	2.83447e-06	yes	MFS multidrug transporter
NCU05157	OK	0.739949	6.40984	8.66254	3.11479	-5.20503	1.93962e-07	2.83457e-06	yes	cation diffusion facilitator 10
NCU02675	OK	47.6904	3.89202	0.0816101	-3.61511	5.20208	1.97069e-07	2.87614e-06	yes	RNA-3'-phosphate cyclase
NCU02699	OK	5.81834	1.08987	0.187316	-2.41646	5.20186	1.97301e-07	2.87858e-06	yes	zinc finger protein
NCU03747	OK	6.03055	21.3784	3.54502	1.82579	-5.20041	1.98848e-07	2.89731e-06	yes	hypothetical protein
NCU05664	OK	47.4756	15.6858	0.330397	-1.59773	5.19516	2.04545e-07	2.97736e-06	yes	hypothetical protein
NCU01015	OK	25.5943	7.29298	0.284945	-1.81124	5.19288	2.07063e-07	3.01103e-06	yes	hypothetical protein
NCU10359	OK	0.480339	4.54058	9.45287	3.24075	-5.18923	2.1116e-07	3.06554e-06	yes	neutral ceramidase
NCU01199	OK	25.5519	76.959	3.01187	1.59066	-5.18635	2.14455e-07	3.10927e-06	yes	SNARE domain-containing protein
NCU02245	OK	12.5215	3.27449	0.261509	-1.93506	5.18527	2.15701e-07	3.12632e-06	yes	protein kinase domain-containing protein
NCU09422	OK	38.9509	10.7873	0.276946	-1.85232	5.18245	2.18991e-07	3.16878e-06	yes	hypothetical protein
NCU04605	OK	4.16362	22.7513	5.46431	2.45004	-5.18219	2.19295e-07	3.1711e-06	yes	hypothetical protein
NCU05605	OK	29.3144	7.21483	0.246119	-2.02257	5.18015	2.21707e-07	3.20387e-06	yes	hypothetical protein
NCU03215	OK	5.00295	17.513	3.50053	1.80757	-5.17956	2.22406e-07	3.21292e-06	yes	glycosyl hydrolase
NCU07560	OK	110.976	36.4359	0.328322	-1.60682	5.17835	2.2386e-07	3.23181e-06	yes	50S ribosomal subunit L30
NCU03741	OK	12.701	37.6575	2.96492	1.56799	-5.17752	2.24851e-07	3.24398e-06	yes	NAD kinase/ATP NAD kinase
NCU00137	OK	266.974	87.4937	0.327724	-1.60945	5.17626	2.26378e-07	3.26281e-06	yes	ssDNA binding protein, variant
NCU04765	OK	30.9046	7.43965	0.24073	-2.05451	5.17574	2.27009e-07	3.27083e-06	yes	hypothetical protein
NCU08197	OK	0.759144	4.86962	6.41462	2.68136	-5.1728	2.30613e-07	3.32058e-06	yes	cytochrome P450 2E1
NCU04655	OK	14.3037	45.2461	3.16324	1.66141	-5.17211	2.31468e-07	3.33181e-06	yes	hypothetical protein
NCU00171	OK	24.7471	71.9045	2.90557	1.53882	-5.17082	2.33067e-07	3.35372e-06	yes	calmodulin
NCU05238	OK	172.902	63.2182	0.36563	-1.45155	5.16941	2.34831e-07	3.37691e-06	yes	sulfite reductase beta subunit
NCU11411	OK	18.2268	58.1124	3.18829	1.67278	-5.16729	2.37507e-07	3.41427e-06	yes	hypothetical protein
NCU09494	OK	1.06292	7.36035	6.92465	2.79175	-5.16684	2.38081e-07	3.42029e-06	yes	hypothetical protein
NCU11187	OK	41.9752	12.9862	0.309378	-1.69256	5.16598	2.39187e-07	3.43506e-06	yes	signal sequence receptor alpha subunit
NCU00050	OK	177.311	63.0603	0.355648	-1.49148	5.16337	2.42547e-07	3.47991e-06	yes	pyruvate dehydrogenase X component
NCU02744	OK	4435.78	1553.8	0.350288	-1.51339	5.16069	2.46037e-07	3.52423e-06	yes	60S ribosomal protein L9
NCU06193	OK	15.1011	3.00943	0.199285	-2.32709	5.15928	2.47902e-07	3.54864e-06	yes	mitochondrial morphology maintaining protein
NCU08344	OK	3288.72	1099.34	0.334276	-1.58089	5.15743	2.50367e-07	3.58043e-06	yes	60s ribosomal protein
NCU01835	OK	48.2668	136.451	2.82702	1.49928	-5.15714	2.50746e-07	3.58353e-06	yes	hypothetical protein
NCU02560	OK	37.6146	9.38013	0.249375	-2.00361	5.15528	2.53249e-07	3.61812e-06	yes	hypothetical protein
NCU06698	OK	54.8723	150.289	2.73889	1.45359	-5.15436	2.54497e-07	3.63478e-06	yes	glycogenin
NCU03102	OK	3700.38	1304.53	0.352539	-1.50415	5.15362	2.55507e-07	3.64683e-06	yes	40S ribosomal protein S11
NCU00489	OK	2919.81	1029.79	0.352691	-1.50352	5.15222	2.57415e-07	3.67169e-06	yes	cytoplasmic ribosomal protein 10
NCU01546	OK	102.841	33.858	0.329227	-1.60285	5.15012	2.60317e-07	3.70827e-06	yes	coproporphyrinogen III oxidase
NCU06537	OK	0.538522	4.69903	8.72579	3.12528	-5.14696	2.64747e-07	3.76286e-06	yes	hypothetical protein
NCU04034	OK	0.374206	12.134	32.426	5.01908	-5.14637	2.65569e-07	3.77089e-06	yes	hypothetical protein
NCU05786	OK	72.1495	23.2962	0.322888	-1.63089	5.14585	2.66317e-07	3.77875e-06	yes	hypothetical protein
NCU00679	OK	0.223694	5.261	23.5187	4.55574	-5.14499	2.67533e-07	3.79266e-06	yes	hypothetical protein
NCU07963	OK	8.47918	35.6782	4.20774	2.07305	-5.14208	2.71709e-07	3.84815e-06	yes	hypothetical protein
NCU01947	OK	6.98652	20.9643	3.00068	1.58529	-5.1416	2.72405e-07	3.85676e-06	yes	hypothetical protein
NCU01235	OK	36.869	10.893	0.295451	-1.75901	5.13799	2.77691e-07	3.92403e-06	yes	splicing factor 3a subunit 3
NCU01669	OK	45.8417	4.95613	0.108114	-3.20938	5.13541	2.81537e-07	3.97328e-06	yes	protein arginine methyltransferase RmtB
NCU00644	OK	271.294	98.242	0.362124	-1.46544	5.13003	2.89693e-07	4.07924e-06	yes	ATP synthase subunit G
NCU00680	OK	100.635	274.462	2.7273	1.44748	-5.12769	2.93316e-07	4.12761e-06	yes	2-methylcitrate dehydratase
NCU06232	OK	339.191	122.294	0.360546	-1.47174	5.12564	2.96534e-07	4.16889e-06	yes	3-isopropylmalate dehydrogenase
NCU02326	OK	0.727725	6.694	9.19853	3.2014	-5.12036	3.0495e-07	4.27902e-06	yes	hypothetical protein
NCU06958	OK	177.273	59.0309	0.332994	-1.58643	5.1193	3.06672e-07	4.30044e-06	yes	hypothetical protein
NCU00409	OK	30.54	8.70325	0.284979	-1.81107	5.11817	3.08522e-07	4.32363e-06	yes	chorismate mutase/prephenate dehydratase
NCU08816	OK	28.2604	6.40005	0.226467	-2.14263	5.11472	3.14201e-07	4.39621e-06	yes	hypothetical protein
NCU01072	OK	4.00606	18.1239	4.52412	2.17764	-5.11259	3.17769e-07	4.44191e-06	yes	class II aldolase/adducin domain-containing
NCU04553	OK	9366.77	3161.28	0.337499	-1.56704	5.10839	3.24916e-07	4.5303e-06	yes	ubiquitin/ribosomal protein S27a
NCU11903	OK	13.3771	39.7304	2.97003	1.57048	-5.10124	3.37442e-07	4.69011e-06	yes	MFS monocarboxylic acid transporter
NCU09832	OK	2.05285	8.86295	4.31739	2.11016	-5.10113	3.37635e-07	4.69131e-06	yes	hypothetical protein
NCU00246	OK	0.229787	5.84909	25.4544	4.66984	-5.10055	3.38671e-07	4.70422e-06	yes	hypothetical protein
NCU10046	OK	25.7442	76.3331	2.96506	1.56806	-5.09597	3.46954e-07	4.81016e-06	yes	ubiquitin conjugating enzyme Ubc8
NCU03696	OK	31.9598	95.5349	2.98922	1.57977	-5.09521	3.48356e-07	4.82808e-06	yes	nitroreductase
NCU02013	OK	214.961	77.223	0.359242	-1.47697	5.09394	3.50704e-07	4.8591e-06	yes	hypothetical protein
NCU10512	OK	14.1552	2.83688	0.200413	-2.31895	5.0924	3.53567e-07	4.89569e-06	yes	DUF895 domain membrane protein
NCU06312	OK	0.604279	5.15854	8.53669	3.09368	-5.09185	3.54578e-07	4.90659e-06	yes	hypothetical protein
NCU03628	OK	29.4728	2.5408	0.0862083	-3.53603	5.09122	3.55771e-07	4.92e-06	yes	hypothetical protein
NCU01973	OK	1.44609	5.61922	3.8858	1.95821	-5.08827	3.61349e-07	4.99088e-06	yes	hypothetical protein
NCU09206	OK	23.7602	66.4659	2.79736	1.48407	-5.08159	3.74288e-07	5.15665e-06	yes	hypothetical protein
NCU11889	OK	13.1521	36.7943	2.7976	1.48419	-5.07998	3.77466e-07	5.19718e-06	yes	ADP-ribose 1''-phosphate phosphatase
NCU09643	OK	86.8045	29.326	0.33784	-1.56559	5.07248	3.92665e-07	5.38791e-06	yes	phosphatidate cytidylyltransferase
NCU08769	OK	1.9094	15.2116	7.96669	2.99398	-5.07175	3.94169e-07	5.40687e-06	yes	conidiation-specific protein 6
NCU05890	OK	136.517	44.7031	0.327454	-1.61064	5.07152	3.94655e-07	5.41185e-06	yes	hypothetical protein
NCU05253	OK	9.35789	1.74171	0.186122	-2.42568	5.06925	3.99387e-07	5.46948e-06	yes	hypothetical protein
NCU04800	OK	6.51757	19.3157	2.96364	1.56737	-5.06921	3.99479e-07	5.46948e-06	yes	E3 ubiquitin-protein ligase
NCU01241	OK	96.352	34.906	0.362276	-1.46484	5.06829	4.01407e-07	5.49417e-06	yes	mitochondrial carrier protein
NCU06482	OK	1015.84	381.868	0.375914	-1.41153	5.06773	4.02584e-07	5.50686e-06	yes	pyruvate dehydrogenase E1 component alpha
NCU07534	OK	7.59796	21.8379	2.87418	1.52315	-5.06498	4.08438e-07	5.58e-06	yes	RNA-dependent RNA polymerase
NCU01058	OK	0.7079	5.75271	8.12644	3.02262	-5.06479	4.08853e-07	5.58393e-06	yes	hypothetical protein
NCU05800	OK	430.955	132.603	0.307696	-1.70043	5.05879	4.21924e-07	5.74463e-06	yes	zinc knuckle domain-containing protein, variant
NCU11050	OK	9.15673	26.0669	2.84675	1.50932	-5.05863	4.22283e-07	5.74598e-06	yes	DUF455 domain-containing protein
NCU05599	OK	2596.75	964.831	0.371553	-1.42836	5.05704	4.2581e-07	5.78681e-06	yes	40S ribosomal protein S28
NCU04303	OK	512.795	192.882	0.376139	-1.41067	5.05631	4.27449e-07	5.80729e-06	yes	asparagine synthetase 2
NCU03064	OK	19.9677	55.6004	2.78452	1.47743	-5.05607	4.2799e-07	5.81285e-06	yes	RSC complex subunit Rsc7
NCU09683	OK	1.69777	10.547	6.21227	2.63512	-5.05577	4.28652e-07	5.82004e-06	yes	hypothetical protein
NCU03697	OK	13.7817	3.37243	0.244703	-2.0309	5.05382	4.33057e-07	5.8708e-06	yes	FAD binding domain-containing protein
NCU11306	OK	0.422855	4.25073	10.0525	3.32947	-5.05215	4.36857e-07	5.92049e-06	yes	cytochrome P450 2C30
NCU01514	OK	11.8483	1.68734	0.142412	-2.81186	5.05089	4.3975e-07	5.95421e-06	yes	mitochondrial dicarboxylate carrier
NCU05023	OK	111.733	29.8416	0.26708	-1.90466	5.04885	4.44469e-07	6.00887e-06	yes	hypothetical protein
NCU07253	OK	212.304	570.735	2.68829	1.42669	-5.03996	4.6563e-07	6.26225e-06	yes	1,3-beta-glucanosyltransferase gel1
NCU03329	OK	12.658	41.2833	3.26144	1.70551	-5.03942	4.66946e-07	6.27612e-06	yes	hypothetical protein
NCU09358	OK	0.225854	5.44472	24.1073	4.5914	-5.03855	4.69079e-07	6.29849e-06	yes	hexose carrier protein
NCU05723	OK	5.76289	16.9573	2.9425	1.55704	-5.03747	4.71733e-07	6.32938e-06	yes	hypothetical protein
NCU09734	OK	3.28127	13.8339	4.21602	2.07588	-5.0349	4.78103e-07	6.40652e-06	yes	hypothetical protein
NCU05511	OK	2.85926	14.0987	4.93089	2.30185	-5.03438	4.7939e-07	6.42182e-06	yes	cytidine/deoxycytidylate deaminase
NCU03239	OK	32.4253	8.88399	0.273983	-1.86784	5.03372	4.81064e-07	6.44032e-06	yes	hypothetical protein
NCU02010	OK	144.25	53.616	0.371688	-1.42784	5.03048	4.89241e-07	6.53231e-06	yes	2-isopropylmalate synthase
NCU03979	OK	158.367	57.3317	0.362018	-1.46586	5.02791	4.95856e-07	6.61021e-06	yes	biotin synthase
NCU05453	OK	25.476	6.54171	0.256779	-1.9614	5.02235	5.10434e-07	6.79016e-06	yes	ER to Golgi transporter
NCU02688	OK	12.2621	35.7444	2.91503	1.54351	-5.02118	5.13557e-07	6.8214e-06	yes	ubiquitin-conjugating enzyme E2Z, variant
NCU08372	OK	0.826353	4.78494	5.79043	2.53367	-5.01875	5.20093e-07	6.89584e-06	yes	triacylglycerol lipase
NCU01697	OK	53.3125	146.206	2.74243	1.45546	-5.01457	5.31511e-07	7.03441e-06	yes	hypothetical protein
NCU06694	OK	151.974	54.4312	0.358161	-1.48132	5.01375	5.33791e-07	7.05823e-06	yes	fatty acid elongase
NCU01569	OK	10.1652	2.57547	0.253361	-1.98073	5.01357	5.3429e-07	7.06271e-06	yes	WD repeat containing protein 48
NCU01949	OK	4992.48	1844.78	0.369512	-1.43631	5.01232	5.37784e-07	7.10675e-06	yes	40S ribosomal protein S9
NCU07713	OK	26.1595	6.34113	0.242403	-2.04452	5.00746	5.51543e-07	7.26958e-06	yes	DnaJ domain-containing protein
NCU06559	OK	38.0263	10.506	0.276282	-1.85579	5.0068	5.53424e-07	7.29156e-06	yes	3-hydroxyisobutyrate dehydrogenase
NCU03708	OK	23.591	5.66365	0.240077	-2.05843	5.0024	5.66216e-07	7.44227e-06	yes	hypothetical protein
NCU10185	OK	7.46228	1.08249	0.145062	-2.78526	4.99334	5.93453e-07	7.77013e-06	yes	tRNA isopentenyltransferase
NCU03635	OK	6144.29	2263.89	0.368454	-1.44044	4.99083	6.01199e-07	7.85519e-06	yes	60S ribosomal protein L38
NCU02544	OK	17.2301	47.2033	2.73958	1.45396	-4.98953	6.05258e-07	7.90588e-06	yes	ABC transporter
NCU01140	OK	1.21427	5.0154	4.13038	2.04628	-4.9889	6.07243e-07	7.92945e-06	yes	NAD(P) transhydrogenase
NCU01426	OK	3.6932	15.3468	4.15542	2.05499	-4.98692	6.13486e-07	8.00149e-06	yes	hypothetical protein
NCU07293	OK	22.6583	6.42208	0.283432	-1.81893	4.98457	6.21003e-07	8.09473e-06	yes	hypothetical protein
NCU00420	OK	49.483	132.558	2.67886	1.42162	-4.98414	6.22391e-07	8.11043e-06	yes	hypothetical protein
NCU11809	OK	1.03355	19.818	19.1747	4.26113	-4.98344	6.24635e-07	8.13726e-06	yes	hypothetical protein
NCU10059	OK	3.15911	13.1775	4.17127	2.06049	-4.97705	6.45596e-07	8.37317e-06	yes	streptomycin biosynthesis protein StrI
NCU04347	OK	25.714	5.81719	0.226227	-2.14416	4.97667	6.46865e-07	8.38468e-06	yes	pyruvate formate lyase activating enzyme
NCU00706	OK	4735.47	1736.32	0.366663	-1.44748	4.97076	6.66924e-07	8.61173e-06	yes	60S ribosomal protein L44
NCU02080	OK	41.1601	117.47	2.85398	1.51297	-4.97037	6.68256e-07	8.62641e-06	yes	hypothetical protein
NCU00480	OK	36.8713	13.1839	0.357565	-1.48372	4.96816	6.75928e-07	8.71692e-06	yes	ubiquitin C-terminal hydrolase
NCU11569	OK	0.197634	1.7865	9.03944	3.17623	-4.96412	6.90148e-07	8.87777e-06	yes	fungal specific transcription factor
NCU06301	OK	191.511	506.812	2.64639	1.40402	-4.96203	6.97584e-07	8.95511e-06	yes	hypothetical protein
NCU09495	OK	0.811387	10.636	13.1084	3.71242	-4.96168	6.98867e-07	8.96669e-06	yes	hypothetical protein
NCU07231	OK	0.89896	6.94463	7.72518	2.94957	-4.96119	7.00618e-07	8.98619e-06	yes	hypothetical protein
NCU08715	OK	1.61854	8.48201	5.24053	2.38972	-4.95661	7.17341e-07	9.17396e-06	yes	hypothetical protein
NCU07409	OK	33.6351	9.25236	0.27508	-1.86208	4.95556	7.21211e-07	9.22078e-06	yes	hypothetical protein
NCU03885	OK	13.3464	36.6815	2.74842	1.4586	-4.95537	7.21912e-07	9.22438e-06	yes	hypothetical protein
NCU01299,NCU01300	OK	144.237	40.18	0.278569	-1.84389	4.95509	7.22976e-07	9.23262e-06	yes	#N/A
NCU03451	OK	7.99059	138.786	17.3687	4.11841	-4.95224	7.33636e-07	9.36061e-06	yes	hypothetical protein
NCU07121	OK	18.791	51.2921	2.72961	1.4487	-4.95229	7.33458e-07	9.36061e-06	yes	modin
NCU05541	OK	13.1452	2.52432	0.192034	-2.38057	4.94836	7.484e-07	9.53517e-06	yes	hypothetical protein
NCU04946	OK	55.4201	153.34	2.76687	1.46826	-4.94401	7.65308e-07	9.72526e-06	yes	hypothetical protein
NCU03748	OK	608.33	234.208	0.385002	-1.37706	4.94403	7.65234e-07	9.72526e-06	yes	saccharopine dehydrogenase
NCU02724	OK	23.3511	62.8136	2.68996	1.42758	-4.94195	7.73465e-07	9.81759e-06	yes	HLH transcription factor
NCU06882	OK	30.1002	80.2753	2.66694	1.41518	-4.93902	7.85153e-07	9.95447e-06	yes	RING-5
NCU05970	OK	36.3521	10.908	0.300065	-1.73666	4.93875	7.8624e-07	9.96538e-06	yes	hypothetical protein
NCU04295	OK	0.515475	4.00587	7.77122	2.95814	-4.93486	8.02097e-07	1.01547e-05	yes	transcription factor
NCU05916	OK	51.4657	16.2863	0.31645	-1.65996	4.93404	8.05462e-07	1.01885e-05	yes	alpha-1,3-mannosyltransferase CMT1
NCU10351	OK	20.9747	5.24109	0.249877	-2.00071	4.932	8.1392e-07	1.02837e-05	yes	pyridoxine kinase
NCU02523	OK	2.44375	13.3948	5.48125	2.45451	-4.92255	8.54257e-07	1.07409e-05	yes	hypothetical protein
NCU11555	OK	0.492107	3.33687	6.78078	2.76145	-4.92077	8.62026e-07	1.0833e-05	yes	NACHT domain-containing protein
NCU16025,NCU16026	OK	39.8127	11.2349	0.282194	-1.82524	4.92076	8.62077e-07	1.0833e-05	yes	#N/A
NCU01353	OK	57.9909	151.818	2.61796	1.38844	-4.91752	8.76466e-07	1.09989e-05	yes	mixed-linked glucanase
NCU07300	OK	8.6478	25.5555	2.95514	1.56323	-4.91652	8.80961e-07	1.10483e-05	yes	asparagine synthetase domain-containing protein
NCU00265	OK	81.0038	25.5583	0.31552	-1.6642	4.91522	8.86816e-07	1.11122e-05	yes	hypothetical protein
NCU09156	OK	9.25008	1.8688	0.202031	-2.30736	4.91354	8.94467e-07	1.11985e-05	yes	hypothetical protein
NCU01433	OK	54.3518	17.9496	0.330248	-1.59837	4.91329	8.95586e-07	1.12093e-05	yes	serine/threonine-protein phosphatase 5
NCU02602	OK	279.263	68.7161	0.246062	-2.0229	4.90669	9.26242e-07	1.15631e-05	yes	hypothetical protein
NCU02677	OK	275.097	104.464	0.379735	-1.39694	4.90664	9.26478e-07	1.15631e-05	yes	carbamoyl-phosphate synthase large subunit
NCU04549	OK	45.6905	9.58075	0.209688	-2.25368	4.90524	9.33115e-07	1.16426e-05	yes	hypothetical protein
NCU04601	OK	0.556204	3.2896	5.91438	2.56423	-4.90459	9.36221e-07	1.16781e-05	yes	hypothetical protein
NCU05780	OK	28.0555	84.8098	3.02293	1.59595	-4.90402	9.38931e-07	1.17086e-05	yes	glutathione transferase
NCU05180	OK	6.00549	17.909	2.9821	1.57633	-4.90384	9.39793e-07	1.1716e-05	yes	kinesin family protein
NCU05985	OK	30.4214	9.884	0.324903	-1.62192	4.90082	9.54373e-07	1.18776e-05	yes	glycerol-3-phosphate O-acyltransferase
NCU01706	OK	0.590483	7.00897	11.8699	3.56923	-4.90044	9.5623e-07	1.18973e-05	yes	MYB DNA-binding domain-containing protein
NCU06290	OK	22.3581	62.9968	2.81763	1.49448	-4.90022	9.57291e-07	1.19038e-05	yes	hypothetical protein
NCU00413	OK	4828.99	1743.01	0.360947	-1.47014	4.89555	9.80321e-07	1.21696e-05	yes	60S ribosomal protein L2
NCU07863	OK	20.2584	7.1237	0.351642	-1.50782	4.89333	9.91438e-07	1.22868e-05	yes	hypothetical protein
NCU02530	OK	80.1593	22.0957	0.275647	-1.8591	4.89271	9.94571e-07	1.23187e-05	yes	cytochrome c oxidase copper chaperone Cox17
NCU05069	OK	0.355808	4.21063	11.834	3.56487	-4.89182	9.99092e-07	1.23643e-05	yes	FAD dependent oxidoreductase
NCU00408	OK	25.2932	5.83831	0.230825	-2.11513	4.88496	1.0345e-06	1.27666e-05	yes	hypothetical protein
NCU06123	OK	0.230723	2.54777	11.0425	3.465	-4.88455	1.03666e-06	1.27896e-05	yes	phosphoketolase
NCU02174	OK	31.0702	8.12057	0.261362	-1.93588	4.8824	1.04802e-06	1.29189e-05	yes	hypothetical protein
NCU03387	OK	39.1796	102.448	2.61483	1.38671	-4.88213	1.04945e-06	1.2933e-05	yes	vesicular-fusion protein SEC18
NCU08549	OK	0.399908	6.22883	15.5757	3.96122	-4.87346	1.09658e-06	1.34874e-05	yes	UDP-galactose 4-epimerase
NCU03115	OK	22.1491	6.8702	0.31018	-1.68883	4.8671	1.13249e-06	1.38901e-05	yes	spa2-like protein
NCU04071	OK	11.6142	36.0514	3.10408	1.63417	-4.86431	1.14858e-06	1.4068e-05	yes	carboxy-cis,cis-muconate cyclase
NCU00559	OK	1.78586	7.27454	4.07341	2.02624	-4.86406	1.14999e-06	1.40774e-05	yes	hypothetical protein
NCU07493	OK	104.98	38.6036	0.367723	-1.4433	4.86202	1.16196e-06	1.42041e-05	yes	hypothetical protein
NCU02757	OK	193.047	73.0801	0.378561	-1.4014	4.85556	1.20048e-06	1.46264e-05	yes	60S ribosomal protein L2
NCU02086	OK	20.5528	5.69877	0.277275	-1.85061	4.85458	1.20644e-06	1.46908e-05	yes	hypothetical protein
NCU07504	OK	10.4095	29.7977	2.86255	1.51731	-4.85077	1.22985e-06	1.4951e-05	yes	major facilitator superfamily transporter
NCU03993	OK	42.2997	11.6092	0.274451	-1.86538	4.84875	1.24239e-06	1.50786e-05	yes	hypothetical protein
NCU08545	OK	2.07396	0	0	-1,79769e+308	-1,79769e+308	1.25084e-06	1.51643e-05	yes	hypothetical protein
NCU08138	OK	45.1143	11.0105	0.244058	-2.03471	4.84529	1.26424e-06	1.53142e-05	yes	cytochrome C1 heme lyase
NCU07153	OK	116.758	307.213	2.63119	1.39572	-4.84515	1.26514e-06	1.53209e-05	yes	glutamate carboxypeptidase
NCU04568	OK	1.92404	9.55177	4.96443	2.31163	-4.84393	1.27295e-06	1.5407e-05	yes	pantothenate transporter liz1
NCU03290	OK	33.6744	87.693	2.60414	1.38081	-4.83861	1.30749e-06	1.57903e-05	yes	dipeptidyl peptidase
NCU09540	OK	24.575	6.87437	0.27973	-1.83789	4.83467	1.33368e-06	1.60758e-05	yes	hypothetical protein
NCU07450	OK	1.19196	9.32084	7.81976	2.96712	-4.83261	1.34756e-06	1.6212e-05	yes	hypothetical protein
NCU03610	OK	58.1082	16.4771	0.283559	-1.81828	4.82925	1.37046e-06	1.6456e-05	yes	NEDD8-conjugating enzyme UBC12
NCU06803	OK	0.193246	6.47706	33.5172	5.06683	-4.82652	1.38938e-06	1.66559e-05	yes	glutamate decarboxylase
NCU03067	OK	3.36063	11.507	3.42406	1.77572	-4.82438	1.40436e-06	1.68218e-05	yes	hypothetical protein
NCU05537	OK	3.78509	14.9784	3.95721	1.98448	-4.82405	1.40672e-06	1.68428e-05	yes	fumarylacetoacetase
NCU01200	OK	377.181	1089.49	2.88851	1.53033	-4.82391	1.4077e-06	1.6848e-05	yes	peptidyl-prolyl cis-trans isomerase B, variant
NCU02846	OK	5.67402	18.2007	3.20773	1.68155	-4.82049	1.43208e-06	1.71073e-05	yes	hypothetical protein
NCU05637	OK	2.39386	9.39614	3.9251	1.97273	-4.82024	1.43388e-06	1.71242e-05	yes	hypothetical protein
NCU07548	OK	43.7479	14.671	0.335353	-1.57625	4.81851	1.44634e-06	1.72589e-05	yes	hypothetical protein
NCU10610	OK	37.0118	11.1334	0.300807	-1.73309	4.81604	1.46438e-06	1.74552e-05	yes	hypothetical protein
NCU09826	OK	89.5754	32.0677	0.357997	-1.48198	4.81491	1.47263e-06	1.7544e-05	yes	RNase III domain-containing protein
NCU00920	OK	28.2952	9.00106	0.318113	-1.65239	4.81358	1.48248e-06	1.76423e-05	yes	isoleucyl-tRNA synthetase
NCU06565	OK	5.08829	15.5925	3.06439	1.6156	-4.81316	1.48559e-06	1.76717e-05	yes	hypothetical protein
NCU11138	OK	8.20788	2.22194	0.270708	-1.88519	4.81314	1.48575e-06	1.76717e-05	yes	hypothetical protein
NCU06425	OK	23.5673	64.8078	2.7499	1.45938	-4.81244	1.49097e-06	1.77242e-05	yes	hypothetical protein
NCU08302	OK	64.4445	20.6792	0.320884	-1.63988	4.81062	1.50466e-06	1.78724e-05	yes	hypothetical protein
NCU03956	OK	48.8118	16.9258	0.346756	-1.528	4.81005	1.50896e-06	1.79138e-05	yes	hypothetical protein
NCU06099	OK	98.7506	37.8708	0.383499	-1.38271	4.80808	1.52389e-06	1.80668e-05	yes	hypothetical protein
NCU03944	OK	40.0428	104.394	2.60706	1.38242	-4.80749	1.52839e-06	1.81153e-05	yes	WD repeat containing protein 2
NCU07419	OK	21.5937	6.03147	0.279316	-1.84003	4.80669	1.53451e-06	1.81829e-05	yes	F-box domain-containing protein
NCU06393	OK	25.0532	7.95608	0.317567	-1.65487	4.80446	1.55169e-06	1.83667e-05	yes	hypothetical protein
NCU06538	OK	20.3172	5.93466	0.2921	-1.77546	4.79902	1.59444e-06	1.88473e-05	yes	hypothetical protein
NCU03328	OK	0.825953	6.38536	7.7309	2.95064	-4.79781	1.60407e-06	1.8951e-05	yes	endoglucanase II
NCU05781	OK	16.4376	50.8752	3.09505	1.62997	-4.79592	1.61932e-06	1.91106e-05	yes	mitotic spindle checkpoint component MAD2
NCU01966	OK	3751.97	1434.97	0.382458	-1.38662	4.79215	1.65006e-06	1.94578e-05	yes	60S ribosomal protein L37, variant
NCU02109	OK	55.4326	142.035	2.5623	1.35744	-4.78961	1.67105e-06	1.96737e-05	yes	UDP-N-acetylglucosamine pyrophosphorylase
NCU04558	OK	24.7147	7.45424	0.301612	-1.72924	4.78783	1.68598e-06	1.98335e-05	yes	hypothetical protein
NCU02394	OK	15.2072	44.9263	2.95428	1.5628	-4.78633	1.69856e-06	1.99709e-05	yes	oxidation resistance protein 1
NCU03824	OK	32.2315	8.51387	0.264147	-1.92058	4.78604	1.70101e-06	1.99943e-05	yes	hypothetical protein
NCU01348	OK	0.118605	9.69339	81.7283	6.35276	-4.78547	1.70588e-06	2.00462e-05	yes	agmatinase
NCU00970	OK	2.57906	14.6048	5.66284	2.50152	-4.7854	1.70649e-06	2.00481e-05	yes	hypothetical protein
NCU02948	OK	268.212	681.736	2.54178	1.34584	-4.78375	1.72051e-06	2.01912e-05	yes	non-anchored cell wall protein 4
NCU07310	OK	0.551017	15.2975	27.7623	4.79505	-4.78363	1.72157e-06	2.0193e-05	yes	hypothetical protein
NCU01998	OK	32.3987	5.1668	0.159476	-2.64859	4.78333	1.72415e-06	2.0207e-05	yes	septin
NCU03703	OK	3525.85	1306.72	0.370611	-1.43202	4.78285	1.72827e-06	2.02499e-05	yes	60S ribosomal protein L17
NCU01901	OK	4.48718	13.0874	2.91662	1.54429	-4.78169	1.73827e-06	2.03563e-05	yes	hypothetical protein
NCU02364	OK	86.5225	29.4332	0.34018	-1.55563	4.77945	1.75775e-06	2.0557e-05	yes	C2H2 finger domain-containing protein
NCU08357	OK	24.8547	64.2183	2.58375	1.36947	-4.7784	1.76699e-06	2.06596e-05	yes	chromatin assembly factor 1 protein
NCU04837	OK	337.14	128.798	0.382031	-1.38824	4.77507	1.79641e-06	2.09813e-05	yes	mitochondrial 2-oxodicarboxylate carrier 1
NCU06420	OK	262.177	93.5623	0.356867	-1.48654	4.77478	1.79905e-06	2.10066e-05	yes	hypothetical protein
NCU01652	OK	39.1092	11.7192	0.299653	-1.73863	4.77438	1.80258e-06	2.10422e-05	yes	O-acetylhomoserine
NCU09617	OK	2.30292	11.5511	5.01585	2.32649	-4.77113	1.83197e-06	2.13488e-05	yes	hypothetical protein
NCU05064	OK	10.9999	29.5183	2.68351	1.42412	-4.77111	1.83212e-06	2.13488e-05	yes	C2H2 transcription factor
NCU01221	OK	3312.92	1264.68	0.381742	-1.38933	4.76963	1.84568e-06	2.14941e-05	yes	60S ribosomal protein L16
NCU03780	OK	0.611316	15.4968	25.3499	4.6639	-4.76887	1.85265e-06	2.15611e-05	yes	hypothetical protein
NCU03008	OK	82.3715	21.1932	0.257288	-1.95854	4.76821	1.85874e-06	2.16175e-05	yes	hypothetical protein
NCU06911	OK	20.4294	3.74503	0.183316	-2.44759	4.76561	1.88281e-06	2.18743e-05	yes	hypothetical protein
NCU11852	OK	7.243	24.669	3.40591	1.76804	-4.76399	1.89798e-06	2.20329e-05	yes	hypothetical protein
NCU01147	OK	17.305	4.96732	0.287045	-1.80065	4.76146	1.92197e-06	2.22882e-05	yes	tyrosine decarboxylase
NCU02670	OK	7.19661	1.73156	0.240608	-2.05524	4.7604	1.93213e-06	2.23884e-05	yes	ATP binding L-PSP endoribonuclease
NCU02890	OK	5.83447	26.9	4.61053	2.20493	-4.75403	1.99397e-06	2.30503e-05	yes	hypothetical protein
NCU04662	OK	6.77285	23.0764	3.40719	1.76858	-4.75175	2.01667e-06	2.32882e-05	yes	autophagy protein 5
NCU03714	OK	17.9788	4.97792	0.276877	-1.85268	4.75153	2.01881e-06	2.33069e-05	yes	thioredoxin
NCU04221	OK	20.9491	54.8293	2.61726	1.38806	-4.75148	2.01936e-06	2.33071e-05	yes	neutral trehalase
NCU09514	OK	21.1287	6.40629	0.303203	-1.72164	4.75	2.03415e-06	2.34655e-05	yes	hypothetical protein
NCU05686	OK	57.5958	19.6809	0.341707	-1.54917	4.74898	2.04444e-06	2.35657e-05	yes	cell wall glucanase
NCU09106	OK	10.898	2.99722	0.275025	-1.86237	4.74736	2.06093e-06	2.37247e-05	yes	clockswitch protein CSW-1
NCU04488	OK	35.652	7.60021	0.213178	-2.22987	4.74637	2.07097e-06	2.3834e-05	yes	hypothetical protein
NCU02356	OK	18.1732	6.12548	0.337061	-1.56892	4.74166	2.11975e-06	2.43382e-05	yes	white collar 1 protein
NCU07837	OK	2.67209	8.45172	3.16296	1.66127	-4.73632	2.17638e-06	2.49039e-05	yes	DNA repair protein Rhp26/Rad26
NCU06672	OK	19.3171	49.7353	2.57468	1.3644	-4.73047	2.23995e-06	2.55716e-05	yes	autophagy ubiquitin-activating enzyme ApgG
NCU09681	OK	7.10058	23.1807	3.26462	1.70692	-4.7295	2.25077e-06	2.56818e-05	yes	hypothetical protein
NCU09911	OK	205.18	72.4975	0.353336	-1.50089	4.72887	2.25775e-06	2.57338e-05	yes	formyltetrahydrofolate deformylase
NCU04721	OK	5.00192	16.1608	3.23092	1.69195	-4.72882	2.25825e-06	2.57338e-05	yes	neutral ceramidase
NCU05094	OK	0.705945	7.29023	10.3269	3.36834	-4.7272	2.27638e-06	2.59202e-05	yes	short chain dehydrogenase/reductase
NCU01425	OK	35.7765	95.0458	2.65665	1.40961	-4.7271	2.27744e-06	2.59256e-05	yes	hypothetical protein
NCU05420	OK	204.1	77.1899	0.378196	-1.40279	4.7268	2.28089e-06	2.59448e-05	yes	chorismate synthase
NCU00928	OK	7.1123	20.9761	2.94927	1.56036	-4.7248	2.3034e-06	2.61671e-05	yes	UPF0183 domain-containing protein
NCU07334	OK	9.20223	26.2705	2.8548	1.51339	-4.7231	2.32278e-06	2.636e-05	yes	uracil permease
NCU08626	OK	18.3383	5.24883	0.286222	-1.80479	4.72244	2.33031e-06	2.64386e-05	yes	deoxyribodipyrimidine photolyase
NCU04622	OK	5.475	17.4965	3.19571	1.67614	-4.72197	2.33567e-06	2.64926e-05	yes	hypothetical protein
NCU06935	OK	6.49363	1.78506	0.274894	-1.86306	4.72027	2.35526e-06	2.66873e-05	yes	hypothetical protein
NCU09301	OK	9.5043	24.7369	2.60271	1.38001	-4.71858	2.37501e-06	2.68904e-05	yes	UDP-glucose:sterol glycosyltransferase
NCU03091	OK	21.3028	55.5535	2.6078	1.38284	-4.71781	2.384e-06	2.69783e-05	yes	hypothetical protein
NCU03381	OK	31.5607	9.93985	0.314944	-1.66683	4.71634	2.40129e-06	2.7153e-05	yes	phosphatidate cytidylyltransferase
NCU04444	OK	0.848507	3.18688	3.75587	1.90915	-4.71557	2.41035e-06	2.72484e-05	yes	hypothetical protein
NCU00720	OK	45.6212	118.478	2.59699	1.37684	-4.7125	2.44699e-06	2.76342e-05	yes	L-lactate dehydrogenase
NCU07199	OK	0.326574	5.56132	17.0293	4.08995	-4.71234	2.44889e-06	2.76348e-05	yes	major myo-inositol transporter iolT
NCU01021	OK	244.981	81.3133	0.331917	-1.59111	4.70735	2.50958e-06	2.82758e-05	yes	eukaryotic translation initiation factor 3
NCU06493	OK	187.551	71.8999	0.383362	-1.38322	4.70533	2.53458e-06	2.85428e-05	yes	heterotrimeric G protein
NCU00573	OK	60.2065	151.135	2.51028	1.32785	-4.70493	2.53959e-06	2.85919e-05	yes	hypothetical protein
NCU00586	OK	0.443797	4.68492	10.5564	3.40005	-4.69814	2.62547e-06	2.94985e-05	yes	non-anchored cell wall protein 6
NCU00628	OK	8.16942	23.4671	2.87255	1.52234	-4.69799	2.62736e-06	2.95122e-05	yes	hypothetical protein
NCU02809	OK	20.6748	53.7169	2.59818	1.3775	-4.69754	2.63318e-06	2.95701e-05	yes	hypothetical protein
NCU12087	OK	0.837019	3.98166	4.75695	2.25004	-4.69707	2.63918e-06	2.96299e-05	yes	nitrilase
NCU06428	OK	8.09321	1.9811	0.244785	-2.03041	4.69285	2.69422e-06	3.01556e-05	yes	pseudouridine synthase TruD/Pus7
NCU10810	OK	50.5344	18.4155	0.364415	-1.45635	4.69217	2.70323e-06	3.02487e-05	yes	mRNA splicing protein
NCU05305	OK	75.9099	26.8758	0.354049	-1.49798	4.69156	2.71128e-06	3.03156e-05	yes	DNA-directed RNA polymerase II polypeptide
NCU01302	OK	34.6881	8.92139	0.257189	-1.9591	4.69126	2.71526e-06	3.03525e-05	yes	hydrolase
NCU01234	OK	65.207	22.9136	0.351398	-1.50882	4.6905	2.72534e-06	3.04497e-05	yes	eukaryotic initiation factor 4A-12
NCU07556	OK	18.9052	6.73368	0.356181	-1.48932	4.6885	2.7521e-06	3.07097e-05	yes	TBP associated factor
NCU10680	OK	6.36262	1.20349	0.18915	-2.4024	4.68823	2.7558e-06	3.07354e-05	yes	carboxylesterase
NCU03318	OK	1.13444	6.40707	5.64778	2.49769	-4.68666	2.77695e-06	3.09634e-05	yes	hypothetical protein
NCU09426,NCU09427	OK	15.5495	3.39301	0.218207	-2.19623	4.6864	2.78053e-06	3.09955e-05	yes	#N/A
NCU07404	OK	3.41722	10.676	3.12418	1.64347	-4.68471	2.80361e-06	3.12291e-05	yes	alpha-mannosidase
NCU02875	OK	16.1916	4.16926	0.257495	-1.95738	4.68025	2.86532e-06	3.18922e-05	yes	hypothetical protein
NCU03601	OK	18.6426	5.01247	0.268872	-1.89501	4.67927	2.87898e-06	3.20201e-05	yes	integral membrane protein
NCU02990	OK	0.627032	4.42513	7.05726	2.81911	-4.67657	2.91714e-06	3.24035e-05	yes	hypothetical protein
NCU03509	OK	229.003	89.9854	0.392944	-1.34761	4.67556	2.93158e-06	3.25556e-05	yes	amino acid permease NAAP1
NCU04418	OK	15.1504	3.87531	0.255789	-1.96697	4.67453	2.94627e-06	3.26941e-05	yes	hypothetical protein
NCU01771	OK	10.2809	29.4877	2.8682	1.52014	-4.67436	2.94873e-06	3.27049e-05	yes	DNA repair protein rhp57
NCU04597	OK	14.6218	38.9077	2.66094	1.41194	-4.67383	2.95632e-06	3.27808e-05	yes	mitogen-activated protein kinase MAF1
NCU00319	OK	11.0474	2.06617	0.187028	-2.41867	4.66969	3.0166e-06	3.34072e-05	yes	hypothetical protein
NCU01762	OK	12.9743	3.10589	0.239388	-2.06258	4.66696	3.05694e-06	3.38029e-05	yes	nucleolar RNAse III
NCU04619	OK	2.72978	11.1524	4.08546	2.0305	-4.66634	3.06606e-06	3.38697e-05	yes	hypothetical protein
NCU08738	OK	13.5242	3.31321	0.244984	-2.02924	4.66456	3.09276e-06	3.41219e-05	yes	MFS peptide transporter
NCU08552	OK	263.195	94.2162	0.357971	-1.48209	4.66439	3.09533e-06	3.41416e-05	yes	50S ribosomal protein L14
NCU06003	OK	309.691	124.371	0.401597	-1.31618	4.66271	3.12068e-06	3.43524e-05	yes	mannose-1-phosphate guanyltransferase
NCU06250	OK	3.49717	11.0684	3.16496	1.66218	-4.66154	3.13855e-06	3.45319e-05	yes	F-box/LRR repeat containing protein 2
NCU11572	OK	6.00145	20.5522	3.42454	1.77591	-4.65927	3.17337e-06	3.48627e-05	yes	NUDIX family hydrolase
NCU08895	OK	32.859	10.7043	0.325765	-1.6181	4.65854	3.18467e-06	3.49782e-05	yes	PNS1
NCU07289	OK	24.0071	62.733	2.6131	1.38576	-4.6572	3.20542e-06	3.51885e-05	yes	transcription initiation factor IIB, variant
NCU04331	OK	3259.16	1297.39	0.398075	-1.32888	4.65645	3.21704e-06	3.52985e-05	yes	60s ribosomal protein l5
NCU06853	OK	10.3255	2.82109	0.273216	-1.87189	4.65552	3.2316e-06	3.54406e-05	yes	hypothetical protein
NCU02606	OK	53.8972	20.0507	0.372017	-1.42656	4.65411	3.2538e-06	3.56574e-05	yes	hypothetical protein
NCU09638	OK	1.58429	0.323941	0.204471	-2.29003	4.65314	3.2691e-06	3.58162e-05	yes	polyketide synthase 5
NCU09098	OK	3.7581	15.2442	4.05636	2.02018	-4.65108	3.30208e-06	3.61505e-05	yes	tetracycline transporter
NCU00475	OK	6889.57	2624.77	0.380977	-1.39222	4.64829	3.34695e-06	3.65963e-05	yes	40S ribosomal protein S18
NCU09316	OK	30.205	75.2147	2.49014	1.31623	-4.64556	3.39162e-06	3.70479e-05	yes	hypothetical protein
NCU03690	OK	54.6457	20.7292	0.379338	-1.39845	4.64488	3.40279e-06	3.71422e-05	yes	importin beta-2 subunit
NCU07233	OK	0.757035	7.82217	10.3326	3.36914	-4.64372	3.42185e-06	3.73225e-05	yes	hypothetical protein
NCU06069	OK	17.8692	3.10031	0.1735	-2.52699	4.64344	3.42655e-06	3.73552e-05	yes	hypothetical protein
NCU11781	OK	1.53055	6.2376	4.0754	2.02694	-4.64157	3.45779e-06	3.76585e-05	yes	hypothetical protein
NCU00843	OK	191.669	72.9611	0.380662	-1.39342	4.64097	3.46784e-06	3.77586e-05	yes	phosphoribosylglycinamide formyltransferase
NCU04508	OK	85.6491	17.1244	0.199937	-2.32239	4.63931	3.49573e-06	3.80059e-05	yes	hypothetical protein
NCU08272	OK	23.427	61.0287	2.60506	1.38131	-4.63592	3.55348e-06	3.86147e-05	yes	cytochrome b2
NCU00682	OK	20.9246	53.5558	2.55947	1.35585	-4.63581	3.55535e-06	3.86185e-05	yes	serine/threonine-protein kinase PRKX
NCU05899	OK	4.36864	14.3882	3.29352	1.71963	-4.63491	3.57097e-06	3.87378e-05	yes	flotillin domain-containing protein
NCU09565	OK	2.6839	11.1908	4.1696	2.05992	-4.63432	3.58104e-06	3.88375e-05	yes	hypothetical protein
NCU00334	OK	33.8245	10.5596	0.312188	-1.67951	4.63398	3.58705e-06	3.88932e-05	yes	3' exoribonuclease
NCU06054	OK	108.045	42.6668	0.394898	-1.34045	4.62853	3.68278e-06	3.98624e-05	yes	squalene synthetase
NCU00930	OK	147.317	52.3207	0.355157	-1.49347	4.62819	3.68868e-06	3.98968e-05	yes	mitochondrial import inner membrane translocase
NCU09097	OK	2.53994	8.14717	3.20762	1.6815	-4.62435	3.75777e-06	4.05943e-05	yes	hypothetical protein
NCU09798	OK	24.6892	6.50945	0.263656	-1.92327	4.62394	3.76523e-06	4.06549e-05	yes	aryl-alcohol dehydrogenase
NCU08556	OK	3.06912	10.7833	3.51348	1.8129	-4.62284	3.78516e-06	4.08438e-05	yes	hypothetical protein
NCU05927	OK	28.4039	9.48797	0.334038	-1.58192	4.62266	3.7885e-06	4.08661e-05	yes	GTP-binding protein GUF1
NCU00863	OK	1.44909	6.97405	4.81271	2.26685	-4.62259	3.78985e-06	4.08706e-05	yes	transcriptional regulator
NCU12130	OK	2.09642	9.96653	4.75407	2.24916	-4.62253	3.79082e-06	4.0871e-05	yes	hypothetical protein
NCU03129	OK	43.9645	14.6995	0.334349	-1.58058	4.61555	3.9206e-06	4.21464e-05	yes	threonyl-tRNA synthetase
NCU04552	OK	7644.61	3014.99	0.394394	-1.34229	4.61138	3.99996e-06	4.28948e-05	yes	40S ribosomal protein S26E
NCU00134	OK	42.0964	15.8017	0.375369	-1.41362	4.6113	4.00159e-06	4.29018e-05	yes	exportin-T
NCU11664	OK	0.577157	10.5247	18.2354	4.18867	-4.61102	4.00693e-06	4.29487e-05	yes	hypothetical protein
NCU02707	OK	4778.02	1883.8	0.394264	-1.34277	4.60924	4.04135e-06	4.3286e-05	yes	60S ribosomal protein L6
NCU00017	OK	0.539602	3.95002	7.32025	2.87189	-4.60913	4.04353e-06	4.32988e-05	yes	hypothetical protein
NCU07925	OK	13.4287	38.4313	2.86188	1.51696	-4.60799	4.06581e-06	4.3474e-05	yes	LRP16
NCU09432	OK	13.257	34.1829	2.57848	1.36652	-4.60724	4.08042e-06	4.3609e-05	yes	SNARE-dependent exocytosis protein
NCU01699	OK	1.18231	6.28964	5.31979	2.41137	-4.60399	4.14481e-06	4.42435e-05	yes	hypothetical protein
NCU00468	OK	48.1304	15.6096	0.324319	-1.62451	4.59927	4.23974e-06	4.51583e-05	yes	prephenate dehydrogenase
NCU04904	OK	28.0845	9.19411	0.327373	-1.61099	4.59743	4.27732e-06	4.55365e-05	yes	hypothetical protein
NCU00247	OK	0.34782	16.8954	48.5751	5.60214	-4.59589	4.30916e-06	4.58533e-05	yes	hypothetical protein
NCU03576	OK	12.3085	34.9591	2.84024	1.50601	-4.59394	4.34949e-06	4.62378e-05	yes	conidiophore development protein hymA
NCU05832	OK	18.0203	4.51929	0.250789	-1.99545	4.59274	4.37458e-06	4.64932e-05	yes	hypothetical protein
NCU00835	OK	3.48063	12.4361	3.57295	1.83711	-4.5899	4.43457e-06	4.70649e-05	yes	hypothetical protein
NCU04638	OK	3.82228	12.0356	3.1488	1.65481	-4.5875	4.48582e-06	4.75607e-05	yes	hypothetical protein
NCU11307	OK	22.7076	61.1333	2.6922	1.42879	-4.58656	4.50609e-06	4.77526e-05	yes	CCC1
NCU06435	OK	9.54146	26.1445	2.74009	1.45422	-4.58615	4.51491e-06	4.78346e-05	yes	VPS9 domain-containing protein
NCU08719	OK	1.81464	8.73762	4.81507	2.26755	-4.58525	4.53441e-06	4.79835e-05	yes	glutamyl-tRNA(Gln) amidotransferase subunit A
NCU08926	OK	6.25451	16.0865	2.57198	1.36288	-4.58244	4.5958e-06	4.85631e-05	yes	ATG2
NCU04132	OK	6.50462	1.19376	0.183525	-2.44596	4.58072	4.63386e-06	4.89183e-05	yes	hypothetical protein
NCU07994	OK	16.6498	46.6972	2.80467	1.48783	-4.57855	4.68207e-06	4.93681e-05	yes	hypothetical protein
NCU02480	OK	86.4214	257.53	2.97993	1.57528	-4.57581	4.74373e-06	4.99823e-05	yes	short-chain dehydrogenase/reductase
NCU09532	OK	1.32507	7.31699	5.52196	2.46518	-4.57391	4.78712e-06	5.03912e-05	yes	L-threo-3-deoxy-hexulosonate aldolase
NCU03393	OK	2530.52	1016.22	0.401585	-1.31622	4.5695	4.88896e-06	5.13058e-05	yes	ribosome-associated protein
NCU10040	OK	1.05111	7.17684	6.82787	2.77143	-4.56953	4.88827e-06	5.13058e-05	yes	hypothetical protein, variant
NCU06009	OK	2.71061	11.1321	4.10686	2.03804	-4.56724	4.94185e-06	5.18094e-05	yes	oxidoreductase
NCU08976	OK	388.545	160.48	0.413028	-1.27569	4.56651	4.95905e-06	5.1965e-05	yes	fatty acid elongase
NCU02905	OK	3255.74	1312.38	0.403097	-1.3108	4.56574	4.97725e-06	5.21185e-05	yes	60S ribosomal protein L23
NCU00177	OK	275.777	108.269	0.392596	-1.34888	4.5644	5.00922e-06	5.24034e-05	yes	phosphoribosylformylglycinamidine cyclo-ligase
NCU06209	OK	26.5322	68.0478	2.56473	1.3588	-4.56199	5.06701e-06	5.29451e-05	yes	hypothetical protein
NCU00952	OK	111.124	40.7539	0.366743	-1.44716	4.56085	5.09464e-06	5.32094e-05	yes	mitochondrial ribosomal protein L44
NCU07726	OK	141.854	17.1198	0.120686	-3.05067	4.55955	5.12639e-06	5.34641e-05	yes	bcp-1
NCU00766	OK	2.53525	14.1183	5.5688	2.47736	-4.55782	5.16881e-06	5.38427e-05	yes	hypothetical protein
NCU16004	OK	17.9902	4.19643	0.233262	-2.09997	4.55507	5.23677e-06	5.4499e-05	yes	#N/A
NCU00935	OK	247.643	71.2716	0.2878	-1.79686	4.55481	5.24337e-06	5.45549e-05	yes	hypothetical protein
NCU09566	OK	0.904503	4.40422	4.86922	2.28369	-4.55236	5.30473e-06	5.51542e-05	yes	hypothetical protein
NCU00211	OK	219.073	60.3345	0.275408	-1.86036	4.54908	5.38815e-06	5.5918e-05	yes	mitochondrial ribosomal protein subunit L31
NCU01871	OK	15.8129	4.45158	0.281516	-1.82871	4.54077	5.60493e-06	5.80697e-05	yes	hypothetical protein
NCU01201	OK	81.8385	28.1541	0.34402	-1.53943	4.53768	5.68754e-06	5.87322e-05	yes	trm-112
NCU06362	OK	34.1782	12.892	0.3772	-1.40661	4.53452	5.77348e-06	5.95218e-05	yes	GTPase activating protein
NCU04112	OK	3.49928	9.93087	2.83798	1.50486	-4.53243	5.83077e-06	6.00843e-05	yes	hypothetical protein
NCU11807	OK	29.9181	9.99493	0.334076	-1.58175	4.531	5.87054e-06	6.04022e-05	yes	hypothetical protein
NCU00106	OK	79.9022	27.8413	0.348442	-1.52101	4.53109	5.86793e-06	6.04022e-05	yes	glutamate 5-kinase
NCU03653	OK	148.458	57.8219	0.389483	-1.36037	4.52771	5.96259e-06	6.12564e-05	yes	hypothetical protein
NCU00864	OK	21.3842	72.0098	3.36743	1.75164	-4.52745	5.96997e-06	6.13179e-05	yes	TIM-barrel enzyme family protein
NCU04180	OK	13.8572	3.32806	0.240168	-2.05788	4.52665	5.99248e-06	6.15347e-05	yes	mitochondrial folate carrier protein Flx1
NCU00727	OK	21.9306	6.47216	0.29512	-1.76062	4.52521	6.03369e-06	6.19002e-05	yes	hypothetical protein
NCU10270	OK	24.4036	7.45872	0.30564	-1.71009	4.52482	6.04475e-06	6.19992e-05	yes	hypothetical protein
NCU02132	OK	1.03868	9.08839	8.74994	3.12928	-4.52351	6.08235e-06	6.23412e-05	yes	hypothetical protein
NCU09458	OK	1.70427	7.75425	4.5499	2.18584	-4.52146	6.14137e-06	6.28876e-05	yes	MFS transporter
NCU03803	OK	8.84589	25.8199	2.91886	1.54541	-4.51944	6.20033e-06	6.34324e-05	yes	sorbitol utilization protein SOU2
NCU03769	OK	22.8777	7.1847	0.314048	-1.67094	4.5165	6.28707e-06	6.426e-05	yes	hypothetical protein
NCU01307	OK	88.4073	32.6024	0.368775	-1.43919	4.51431	6.35229e-06	6.47913e-05	yes	hypothetical protein
NCU02759	OK	4.19899	13.1938	3.14214	1.65174	-4.51332	6.38208e-06	6.508e-05	yes	hypothetical protein
NCU05967	OK	11.2804	31.6838	2.80875	1.48992	-4.51196	6.42313e-06	6.54684e-05	yes	hypothetical protein
NCU04090	OK	17.3416	42.8366	2.47016	1.30461	-4.50992	6.48516e-06	6.607e-05	yes	niemann-Pick C1 protein
NCU05386	OK	8.32517	23.0352	2.76693	1.46829	-4.50984	6.48777e-06	6.60813e-05	yes	hypothetical protein
NCU01793	OK	163.779	62.776	0.383297	-1.38346	4.50847	6.5298e-06	6.64633e-05	yes	RNA binding domain-containing protein
NCU01064,NCU01065	OK	58.2765	174.92	3.00155	1.5857	-4.50595	6.60777e-06	6.71482e-05	yes	#N/A
NCU04443	OK	27.2833	70.4321	2.58151	1.36821	-4.50509	6.63445e-06	6.73883e-05	yes	quinone oxidoreductase
NCU00663	OK	9.66609	30.6168	3.16744	1.66332	-4.50392	6.67109e-06	6.77291e-05	yes	hypothetical protein
NCU07014	OK	2369.1	968.516	0.408812	-1.29049	4.50329	6.69089e-06	6.79146e-05	yes	40S ribosomal protein S17
NCU00711	OK	3.26536	0.560619	0.171687	-2.54215	4.50324	6.69247e-06	6.79149e-05	yes	multidrug resistance protein fnx1
NCU01135	OK	0.700413	3.43698	4.90708	2.29486	-4.50285	6.70484e-06	6.80248e-05	yes	hypothetical protein
NCU12067	OK	5.36475	0.512426	0.0955172	-3.3881	4.50116	6.75821e-06	6.84874e-05	yes	hypothetical protein
NCU09748	OK	58.4148	145.014	2.48249	1.31178	-4.50056	6.77738e-06	6.86658e-05	yes	transcription initiation factor IIA gamma chain
NCU09151	OK	0.781461	5.80331	7.42623	2.89263	-4.49947	6.8123e-06	6.89879e-05	yes	hypothetical protein
NCU08606	OK	13.1195	3.62863	0.276583	-1.85422	4.49766	6.87052e-06	6.94876e-05	yes	cell cycle inhibitor Nif1
NCU04176	OK	17.879	5.60625	0.313566	-1.67316	4.49465	6.96851e-06	7.03594e-05	yes	RNA polymerase II Elongator subunit
NCU03588	OK	55.4204	19.5665	0.353056	-1.50203	4.49383	6.99523e-06	7.05806e-05	yes	FPD1
NCU01187	OK	13.7826	33.6298	2.44002	1.28689	-4.49196	7.05702e-06	7.11064e-05	yes	cpc-3 protein
NCU07909	OK	2.05201	0.292891	0.142734	-2.8086	4.4895	7.13896e-06	7.1735e-05	yes	hydrolase
NCU05032	OK	3340.74	1349.05	0.403818	-1.30822	4.48732	7.2125e-06	7.24079e-05	yes	60S ribosomal protein L40, variant
NCU03777	OK	147.313	57.6046	0.391035	-1.35462	4.48533	7.27997e-06	7.30186e-05	yes	mitochondrial 3-hydroxyisobutyryl-CoA hydrolase
NCU00038	OK	13.9887	3.33952	0.23873	-2.06655	4.48254	7.3759e-06	7.3863e-05	yes	C2H2 transcription factor
NCU06206	OK	18.3273	61.7505	3.36932	1.75246	-4.48213	7.39e-06	7.39742e-05	yes	hypothetical protein, variant
NCU08367	OK	6.3479	26.8245	4.22573	2.0792	-4.47721	7.56256e-06	7.54577e-05	yes	hypothetical protein
NCU07036	OK	3.61489	18.2922	5.06024	2.3392	-4.47447	7.66026e-06	7.63756e-05	yes	hypothetical protein
NCU09789	OK	436.674	183.322	0.419814	-1.25218	4.47328	7.70278e-06	7.67003e-05	yes	adenylosuccinate synthetase
NCU02786	OK	87.4021	209.554	2.39759	1.26158	-4.46936	7.8453e-06	7.80312e-05	yes	hypothetical protein
NCU01230	OK	6.02779	20.75	3.44239	1.78341	-4.46824	7.88644e-06	7.83873e-05	yes	serum paraoxonase/arylesterase
NCU08364	OK	21.5526	7.0834	0.328656	-1.60535	4.46354	8.06151e-06	7.9911e-05	yes	choline sulfatase
NCU08045	OK	198.684	72.3409	0.3641	-1.45759	4.46143	8.14138e-06	8.063e-05	yes	phosphatidylethanolamine N-methyltransferase
NCU09200	OK	7.87156	1.93347	0.245627	-2.02546	4.46074	8.16761e-06	8.08535e-05	yes	hypothetical protein
NCU00862	OK	1.15548	6.42479	5.56028	2.47516	-4.45958	8.21186e-06	8.1182e-05	yes	hypothetical protein
NCU03043	OK	21.354	53.5419	2.50735	1.32616	-4.45944	8.21759e-06	8.12204e-05	yes	C2H2 finger domain-containing protein FlbC
NCU07012	OK	25.4606	61.2982	2.40757	1.26758	-4.45913	8.22944e-06	8.12828e-05	yes	hypothetical protein
NCU07993	OK	16.5485	46.1539	2.78901	1.47975	-4.45732	8.29907e-06	8.18087e-05	yes	leucine carboxyl methyltransferase 1
NCU04872	OK	22.502	7.06113	0.3138	-1.67208	4.45684	8.31777e-06	8.1953e-05	yes	hypothetical protein
NCU01281	OK	0.589522	7.91128	13.4198	3.7463	-4.45107	8.54433e-06	8.39598e-05	yes	hypothetical protein
NCU03957	OK	55.1378	19.6908	0.35712	-1.48552	4.45083	8.55401e-06	8.40362e-05	yes	COQ7
NCU05837	OK	9.66397	23.2361	2.40441	1.26568	-4.44801	8.66683e-06	8.50307e-05	yes	vacuolar protein sorting-associated protein 13a
NCU06628	OK	26.5477	9.28532	0.34976	-1.51556	4.44612	8.7437e-06	8.57085e-05	yes	SH3 domain-containing protein
NCU06718	OK	17.8787	5.54872	0.310354	-1.68802	4.44413	8.82497e-06	8.6409e-05	yes	zinc knuckle domain-containing protein
NCU01772	OK	17.7492	6.12906	0.345315	-1.53402	4.44381	8.83791e-06	8.6478e-05	yes	DNA-directed RNA polymerase III polypeptide
NCU01761	OK	181.543	69.0873	0.380556	-1.39382	4.44384	8.83672e-06	8.6478e-05	yes	hypothetical protein
NCU07753	OK	2.61836	8.89377	3.39669	1.76413	-4.44297	8.87253e-06	8.67974e-05	yes	hypothetical protein
NCU00101	OK	25.3376	64.2476	2.53566	1.34236	-4.44159	8.92973e-06	8.72862e-05	yes	pbn-1
NCU06662	OK	30.1643	8.8963	0.294928	-1.76156	4.44157	8.93042e-06	8.72862e-05	yes	mitochondrial carrier protein
NCU03365	OK	4.52411	0.975576	0.215639	-2.21331	4.44033	8.98222e-06	8.76951e-05	yes	hypothetical protein
NCU02833	OK	13.6044	4.60551	0.338531	-1.56263	4.43923	9.0282e-06	8.80855e-05	yes	C2 domain-containing protein
NCU09476	OK	6575.73	2587.75	0.39353	-1.34545	4.43727	9.11065e-06	8.87719e-05	yes	40S ribosomal protein S25
NCU03404	OK	2.42705	9.37066	3.86093	1.94894	-4.43586	9.17038e-06	8.92946e-05	yes	acid phosphatase PHOa
NCU07340	OK	0.910743	4.37041	4.79873	2.26265	-4.43408	9.24656e-06	8.99767e-05	yes	exoglucanase 1
NCU09003	OK	36.2099	12.6501	0.349355	-1.51723	4.42947	9.44665e-06	9.1675e-05	yes	hypothetical protein
NCU00939	OK	36.6866	14.8951	0.406009	-1.30042	4.42746	9.53488e-06	9.2374e-05	yes	hypothetical protein
NCU08490	OK	1.96766	9.04865	4.59869	2.20122	-4.42721	9.54584e-06	9.24599e-05	yes	hypothetical protein
NCU03678	OK	20.7663	51.0319	2.45744	1.29715	-4.42661	9.5727e-06	9.2683e-05	yes	ssh-4
NCU04602	OK	36.3945	9.85892	0.27089	-1.88422	4.42239	9.7615e-06	9.4279e-05	yes	hypothetical protein
NCU09320	OK	197.896	73.8005	0.372926	-1.42304	4.42143	9.8052e-06	9.46596e-05	yes	ATP phosphoribosyltransferase
NCU02165	OK	1.41436	5.12524	3.62372	1.85747	-4.42113	9.81863e-06	9.47685e-05	yes	hypothetical protein
NCU03726	OK	18.866	5.83396	0.309231	-1.69324	4.42025	9.85869e-06	9.51343e-05	yes	hypothetical protein
NCU07465	OK	7.34687	22.9096	3.11828	1.64075	-4.41853	9.93745e-06	9.58313e-05	yes	mitochondrial phosphate carrier protein 2
NCU01435	OK	23.5217	7.86239	0.334261	-1.58096	4.41659	1.0027e-05	9.65665e-05	yes	serine/threonine-protein kinase bur-1
NCU04317	OK	93.795	32.9449	0.351244	-1.50946	4.41603	1.00532e-05	9.67743e-05	yes	DUF431 domain-containing protein
NCU02362	OK	4.42815	13.0908	2.95627	1.56378	-4.41584	1.0062e-05	9.67996e-05	yes	hypothetical protein
NCU01355	OK	0.422549	5.41041	12.8042	3.67855	-4.41461	1.01191e-05	9.72634e-05	yes	hypothetical protein
NCU03670	OK	7.55049	1.53948	0.203891	-2.29413	4.41336	1.0178e-05	9.77867e-05	yes	phospholipase A2
NCU11041	OK	4.79036	16.8766	3.52303	1.81682	-4.41152	1.02646e-05	9.85111e-05	yes	hypothetical protein
NCU10500	OK	1.92528	8.35697	4.34065	2.11791	-4.4101	1.03322e-05	9.9009e-05	yes	F-box domain-containing protein
NCU01645	OK	24.2599	91.459	3.76997	1.91455	-4.4082	1.04236e-05	9.9776e-05	yes	hypothetical protein
NCU09723	OK	43.4787	13.5136	0.31081	-1.68589	4.40774	1.04454e-05	9.9963e-05	yes	hypothetical protein
NCU00051	OK	111.523	42.5408	0.381453	-1.39043	4.40651	1.0505e-05	0.000100446	yes	hypothetical protein
NCU00665	OK	22.1395	60.098	2.71451	1.4407	-4.40158	1.07465e-05	0.000102556	yes	Ser/Thr protein phosphatase
NCU04230	OK	52.2954	125.184	2.39379	1.25929	-4.39912	1.08691e-05	0.000103613	yes	isocitrate lyase
NCU04058	OK	20.3974	52.9992	2.59833	1.37759	-4.3975	1.09504e-05	0.00010432	yes	hypothetical protein
NCU05917	OK	76.097	26.2778	0.34532	-1.53399	4.39537	1.10583e-05	0.000105234	yes	hypothetical protein
NCU11989	OK	0.942312	9.25818	9.82496	3.29645	-4.395	1.10774e-05	0.00010537	yes	hypothetical protein
NCU09545	OK	51.1793	19.1366	0.373913	-1.41923	4.39031	1.13188e-05	0.000107504	yes	methylenetetrahydrofolate reductase 2
NCU07502	OK	2.77518	8.92438	3.21578	1.68517	-4.38775	1.14528e-05	0.000108706	yes	hypothetical protein
NCU07539	OK	39.1863	12.1942	0.311185	-1.68415	4.3841	1.16464e-05	0.000110402	yes	hypothetical protein
NCU04282	OK	0.633762	7.70093	12.1511	3.60302	-4.38158	1.17822e-05	0.000111572	yes	hypothetical protein
NCU07495	OK	12.3289	32.4357	2.63087	1.39554	-4.3793	1.19059e-05	0.00011257	yes	sphingolipid long chain base-responsive protein
NCU03358	OK	35.2323	88.4087	2.50931	1.32729	-4.3778	1.19885e-05	0.00011323	yes	ketoreductase
NCU07666	OK	98.8932	39.3692	0.398098	-1.32881	4.3745	1.2171e-05	0.000114732	yes	DUF1014 domain-containing protein
NCU02730	OK	29.9963	71.9949	2.40013	1.26311	-4.36917	1.2472e-05	0.000117393	yes	hypothetical protein
NCU03423	OK	32.96	9.54784	0.28968	-1.78747	4.36641	1.26302e-05	0.000118658	yes	secretory pathway protein Ssp120
NCU04118	OK	142.662	59.1564	0.414661	-1.27	4.36636	1.26332e-05	0.000118658	yes	aspartokinase
NCU06464	OK	2399.51	1031.12	0.429721	-1.21852	4.36572	1.26704e-05	0.000118956	yes	hypothetical protein
NCU08786	OK	23.0917	4.68212	0.202762	-2.30214	4.36128	1.29303e-05	0.000121266	yes	hypothetical protein
NCU08793	OK	7.84603	0.179715	0.0229052	-5.44818	4.35945	1.3039e-05	0.000122104	yes	hypothetical protein
NCU09796	OK	6.3315	0.908476	0.143485	-2.80103	4.35863	1.30882e-05	0.000122523	yes	integral membrane protein
NCU07858	OK	21.5926	4.53516	0.210033	-2.25131	4.35814	1.3117e-05	0.00012273	yes	DUF498 domain-containing protein
NCU09187	OK	0.104846	2.15385	20.543	4.36057	-4.35665	1.32069e-05	0.000123519	yes	hypothetical protein
NCU05165	OK	6.08272	25.3258	4.16356	2.05782	-4.35649	1.32165e-05	0.000123556	yes	pyridoxamine phosphate oxidase
NCU09415	OK	3.6916	0.435858	0.118068	-3.08232	4.354	1.33676e-05	0.000124836	yes	hypothetical protein
NCU04175	OK	73.5202	27.0251	0.367587	-1.44384	4.35181	1.35016e-05	0.000125927	yes	hypothetical protein
NCU05345	OK	9.73212	26.3385	2.70635	1.43635	-4.35051	1.35822e-05	0.000126599	yes	zearalenone lactonase
NCU00955	OK	11.544	29.2117	2.53047	1.33941	-4.35029	1.3596e-05	0.000126701	yes	monooxygenase
NCU00364	OK	21.3045	55.2971	2.59556	1.37605	-4.34995	1.36167e-05	0.000126866	yes	hypothetical protein
NCU16006,NCU16007	OK	24.4025	3.34037	0.136886	-2.86895	4.34826	1.3722e-05	0.000127745	yes	#N/A
NCU09549	OK	8.64926	2.24834	0.259946	-1.94372	4.34821	1.37255e-05	0.000127745	yes	C6 zinc finger domain-containing protein
NCU07424	OK	0.645707	8.86546	13.7298	3.77924	-4.34571	1.38824e-05	0.000129042	yes	hypothetical protein
NCU02126	OK	1.09593	5.56017	5.07347	2.34298	-4.34382	1.40026e-05	0.000129994	yes	isovaleryl-CoA dehydrogenase
NCU00755	OK	1.41728	5.34591	3.77195	1.91531	-4.34269	1.40746e-05	0.000130553	yes	hypothetical protein
NCU06387	OK	2.70549	9.6062	3.55063	1.82807	-4.3423	1.40999e-05	0.00013076	yes	hypothetical protein
NCU07018	OK	8.777	21.7803	2.48152	1.31122	-4.34179	1.41324e-05	0.000131006	yes	histone deacetylase HosB
NCU01801	OK	28.0203	100.731	3.59493	1.84596	-4.33775	1.43947e-05	0.000133269	yes	hypothetical protein
NCU08610	OK	5.59618	15.6016	2.7879	1.47918	-4.33625	1.44934e-05	0.000134098	yes	hypothetical protein
NCU04225	OK	88.6452	25.048	0.282565	-1.82335	4.335	1.45758e-05	0.000134776	yes	60S ribosomal protein L20
NCU05419	OK	17.2066	45.2565	2.63018	1.39516	-4.33143	1.48141e-05	0.000136864	yes	hydroxymethylglutaryl-CoA lyase
NCU00712	OK	120.104	51.1987	0.426286	-1.23011	4.33014	1.49015e-05	0.000137556	yes	3-hydroxy-3-methylglutaryl-coenzyme A reductase
NCU10142	OK	2.55795	11.8038	4.61455	2.20619	-4.32909	1.49724e-05	0.000138124	yes	hypothetical protein
NCU03255	OK	3.79093	11.9868	3.16197	1.66082	-4.32881	1.49918e-05	0.000138273	yes	3-phytase A
NCU04580	OK	34.3341	11.3431	0.330374	-1.59783	4.32819	1.50339e-05	0.000138633	yes	vacuolar protein sorting protein Vps66
NCU07802	OK	22.2244	7.00373	0.315137	-1.66595	4.32677	1.51311e-05	0.000139442	yes	hypothetical protein
NCU02621	OK	40.5033	16.3187	0.402898	-1.31152	4.32573	1.52028e-05	0.000139985	yes	C2H2 transcription factor
NCU08268	OK	15.2223	39.7031	2.60822	1.38307	-4.32111	1.55243e-05	0.000142707	yes	TOR signaling pathway regulator
NCU11508	OK	2.66551	43.6233	16.3658	4.03262	-4.31913	1.56643e-05	0.000143933	yes	hypothetical protein
NCU04454	OK	92.3409	36.4372	0.394594	-1.34156	4.3169	1.58234e-05	0.000145213	yes	mannosyl transferase
NCU04699	OK	405.73	172.643	0.425512	-1.23273	4.31574	1.59068e-05	0.000145919	yes	methylene-fatty-acyl-phospholipid synthase
NCU04343	OK	39.8502	110.036	2.76124	1.46532	-4.31558	1.59186e-05	0.000145996	yes	DUF323 domain-containing protein
NCU02322	OK	1.10301	6.4834	5.87792	2.5553	-4.31409	1.60264e-05	0.000146893	yes	mannose-6-phosphate isomerase
NCU09899	OK	17.8419	43.9548	2.46357	1.30075	-4.31069	1.62746e-05	0.000148951	yes	Frp1
NCU00249	OK	17.5888	43.4077	2.46792	1.30329	-4.30954	1.63596e-05	0.000149667	yes	hypothetical protein
NCU03552	OK	0.899789	4.89452	5.43963	2.44351	-4.30676	1.65664e-05	0.000151401	yes	hypothetical protein
NCU00357	OK	16.7714	4.87041	0.2904	-1.78389	4.30111	1.69943e-05	0.000154926	yes	hypothetical protein
NCU09294	OK	38.0252	14.2498	0.374746	-1.41602	4.2956	1.74223e-05	0.000158631	yes	hypothetical protein
NCU08402	OK	59.8377	20.3099	0.339416	-1.55887	4.29394	1.75527e-05	0.000159752	yes	zinc-binding alcohol dehydrogenase
NCU01779	OK	66.5585	24.1317	0.362564	-1.4637	4.28613	1.81812e-05	0.000164868	yes	HIRA-interacting protein 5
NCU00729	OK	363.694	151.803	0.417392	-1.26053	4.28604	1.81889e-05	0.000164895	yes	hypothetical protein
NCU08283	OK	10.575	25.4455	2.40619	1.26675	-4.28575	1.82125e-05	0.00016504	yes	integral membrane channel protein
NCU00173	OK	50.139	140.965	2.81148	1.49133	-4.28291	1.84463e-05	0.000166954	yes	esterase D
NCU05512,NCU12101	OK	309.82	995.399	3.21283	1.68385	-4.28261	1.84718e-05	0.000167115	yes	#N/A
NCU04674	OK	9.74698	24.9594	2.56073	1.35656	-4.28243	1.84867e-05	0.000167209	yes	alpha-glucosidase
NCU07657	OK	15.5045	40.8136	2.63237	1.39637	-4.28057	1.86417e-05	0.000168203	yes	hypothetical protein
NCU09195	OK	26.953	66.119	2.45312	1.29462	-4.28025	1.86685e-05	0.000168411	yes	vacuolar membrane PQ loop repeat protein
NCU08755	OK	0.460489	2.716	5.89808	2.56024	-4.27641	1.89928e-05	0.000170952	yes	beta-glucosidase 1
NCU01082	OK	8.70695	1.96818	0.226047	-2.14531	4.27621	1.90098e-05	0.000171069	yes	hypothetical protein
NCU01632	OK	178.726	78.2341	0.437732	-1.19188	4.27554	1.90676e-05	0.000171519	yes	pentafunctional AROM polypeptide
NCU01141	OK	23.5762	7.39929	0.313846	-1.67187	4.2734	1.92519e-05	0.000172964	yes	CDP-diacylglycerol-glycerol-3-phosphate
NCU01795	OK	68.6372	27.8268	0.405419	-1.30251	4.26943	1.95975e-05	0.000175747	yes	zinc finger containing protein
NCU02515	OK	9.39318	23.5814	2.51048	1.32797	-4.26789	1.97326e-05	0.000176743	yes	dipeptidyl aminopeptidase
NCU02209	OK	481.07	211.309	0.439248	-1.18689	4.2656	1.99361e-05	0.000178281	yes	delta-12 fatty acid desaturase
NCU07037	OK	3.83114	12.471	3.25517	1.70273	-4.2656	1.99368e-05	0.000178282	yes	hypothetical protein
NCU02826	OK	6.75183	17.2601	2.55636	1.35409	-4.26424	2.00581e-05	0.000179329	yes	sodium/calcium exchanger protein
NCU12013	OK	0.426183	5.61158	13.1671	3.71886	-4.26102	2.03494e-05	0.00018175	yes	hypothetical protein
NCU03887	OK	29.7146	11.2574	0.378851	-1.40029	4.25878	2.05541e-05	0.000183392	yes	CreD
NCU11030	OK	29.7898	71.0329	2.38447	1.25367	-4.25661	2.07553e-05	0.000184999	yes	hypothetical protein
NCU00464	OK	5603.2	2393.88	0.427234	-1.2269	4.25496	2.09088e-05	0.000186141	yes	60S ribosomal protein L32
NCU03356	OK	10.5468	26.3041	2.49404	1.31848	-4.25293	2.10991e-05	0.00018776	yes	hypothetical protein
NCU06210	OK	1866.26	806.489	0.432142	-1.21043	4.25198	2.1189e-05	0.000188407	yes	hypothetical protein
NCU02028	OK	19.3453	50.9635	2.63441	1.39748	-4.25012	2.13656e-05	0.000189825	yes	aromatic ring-opening dioxygenase LigB subunit
NCU01502	OK	27.1158	1.46229	0.0539276	-4.21283	4.24781	2.15866e-05	0.000191517	yes	small nucleolar ribonucleoprotein complex
NCU02520	OK	98.9788	227.51	2.29857	1.20074	-4.24614	2.17486e-05	0.000192761	yes	thioredoxin
NCU00107	OK	37.1287	12.1538	0.327342	-1.61113	4.24473	2.18856e-05	0.000193702	yes	mitochondrial inner membrane protease ATP-23
NCU05856	OK	7.26804	18.2772	2.51474	1.33041	-4.24311	2.20442e-05	0.000194948	yes	hypothetical protein
NCU12091	OK	2.35262	11.0492	4.69655	2.2316	-4.2426	2.2094e-05	0.00019535	yes	hypothetical protein
NCU08408	OK	11.4495	31.2856	2.73249	1.45021	-4.24212	2.21419e-05	0.000195616	yes	btn-1
NCU02419	OK	110.144	34.2587	0.311036	-1.68485	4.23552	2.28027e-05	0.00020101	yes	mitochondrial 37S ribosomal protein S17
NCU09480	OK	18.2131	47.7851	2.62367	1.39158	-4.23526	2.28285e-05	0.000201197	yes	heme/steroid binding domain-containing protein
NCU02547	OK	15.5514	44.7533	2.87777	1.52495	-4.23493	2.28619e-05	0.000201452	yes	hypothetical protein, variant
NCU06844	OK	18.7758	48.4499	2.58044	1.36762	-4.23283	2.30769e-05	0.000203062	yes	hypothetical protein
NCU03106	OK	13.6535	41.2249	3.01936	1.59425	-4.23243	2.31183e-05	0.000203385	yes	hypothetical protein
NCU03253	OK	49.1784	18.987	0.386084	-1.37301	4.23155	2.32083e-05	0.000204137	yes	hypothetical protein
NCU06666	OK	1065.16	467.427	0.438833	-1.18826	4.23139	2.32251e-05	0.000204202	yes	inositol-3-phosphate synthase
NCU05185	OK	4.25319	1.03743	0.243918	-2.03554	4.23009	2.33598e-05	0.000205223	yes	bifunctional P-450:NADPH-P450 reductase
NCU06768	OK	188.449	77.401	0.410727	-1.28375	4.22768	2.36114e-05	0.00020731	yes	60S ribosomal protein L16
NCU02777	OK	0.999383	4.09332	4.09585	2.03416	-4.22499	2.38954e-05	0.000209761	yes	molybdenum cofactor sulfurase
NCU08990	OK	6022.36	2511.24	0.416986	-1.26193	4.22479	2.39162e-05	0.00020986	yes	60S ribosomal protein L39
NCU09955	OK	2.77826	0.29946	0.107787	-3.21375	4.22256	2.41548e-05	0.000211659	yes	hypothetical protein
NCU07221	OK	38.6068	15.7483	0.407915	-1.29366	4.22163	2.4254e-05	0.000212401	yes	two-component system protein A
NCU11934	OK	8.57483	0.414924	0.0483886	-4.36919	4.21977	2.44557e-05	0.000213997	yes	hypothetical protein
NCU10055	OK	0.799444	4.34847	5.43937	2.44344	-4.21965	2.4468e-05	0.000214063	yes	opsin-1
NCU00370	OK	1.12894	12.5318	11.1005	3.47255	-4.21801	2.4647e-05	0.000215415	yes	hypothetical protein, variant
NCU00635	OK	1860.56	822.472	0.442056	-1.1777	4.21622	2.4843e-05	0.000216869	yes	nascent polypeptide-associated complex subunit
NCU11849	OK	5.95087	23.1483	3.8899	1.95974	-4.21491	2.49875e-05	0.000218001	yes	hypothetical protein
NCU11763	OK	44.6147	14.9363	0.334784	-1.57869	4.21438	2.50471e-05	0.000218477	yes	hypothetical protein
NCU00255	OK	1.51187	8.89545	5.88374	2.55673	-4.21251	2.52552e-05	0.000220074	yes	hypothetical protein
NCU00310	OK	3.72879	0.94716	0.254013	-1.97703	4.20937	2.56086e-05	0.000222889	yes	hypothetical protein
NCU07267	OK	5.01632	59.7999	11.9211	3.57544	-4.20748	2.58229e-05	0.000224622	yes	bli-3
NCU05876	OK	8.24267	21.1475	2.56561	1.35931	-4.20629	2.59601e-05	0.000225726	yes	pH-response regulator protein palA/rim-20
NCU04483	OK	38.197	12.5267	0.32795	-1.60845	4.20319	2.63176e-05	0.000228653	yes	sedoheptulose-1,7-bisphosphatase
NCU09812	OK	3.97121	11.2712	2.83823	1.505	-4.20124	2.6546e-05	0.000230365	yes	LIM domain-containing protein
NCU06169	OK	7.55226	1.35655	0.179622	-2.47696	4.20025	2.66615e-05	0.000231185	yes	hypothetical protein
NCU07659	OK	701.48	311.902	0.444634	-1.16931	4.19986	2.6708e-05	0.000231497	yes	pyruvate dehydrogenase complex
NCU04161	OK	3.69855	9.66584	2.61341	1.38593	-4.19217	2.76298e-05	0.000238993	yes	multidrug resistance-associated protein 5
NCU03775	OK	1.17254	9.84084	8.39275	3.06915	-4.19151	2.77109e-05	0.000239491	yes	hypothetical protein
NCU04413	OK	13.5024	33.9458	2.51406	1.33002	-4.19054	2.7829e-05	0.000240315	yes	UPF0132 domain-containing protein
NCU09305	OK	0.989716	7.15357	7.2279	2.85358	-4.18996	2.79003e-05	0.000240789	yes	hypothetical protein
NCU05732	OK	0.588807	8.43705	14.3291	3.84087	-4.18798	2.81444e-05	0.00024261	yes	hypothetical protein
NCU03032	OK	2.33866	7.44642	3.18405	1.67087	-4.18688	2.82821e-05	0.000243607	yes	betaine lipid synthase
NCU07503	OK	132.217	305.457	2.31027	1.20806	-4.18522	2.84895e-05	0.000245345	yes	hypothetical protein
NCU04642	OK	21.7417	50.8789	2.34015	1.22661	-4.18469	2.85559e-05	0.000245821	yes	adenosine deaminase
NCU11371	OK	50.7094	18.9752	0.374195	-1.41814	4.18389	2.86558e-05	0.000246632	yes	COBW domain-containing protein 1
NCU06557	OK	9.5128	23.9613	2.51885	1.33276	-4.18166	2.89394e-05	0.000248733	yes	hypothetical protein
NCU02973	OK	25.533	7.00711	0.274433	-1.86547	4.18093	2.90322e-05	0.000249288	yes	mitochondrial carrier protein
NCU04550	OK	4.3615	12.2453	2.80759	1.48934	-4.18038	2.91027e-05	0.000249698	yes	hypothetical protein
NCU06430	OK	35.9368	13.5249	0.376352	-1.40984	4.1796	2.92022e-05	0.000250503	yes	capsule-associated protein CAP1
NCU06918	OK	14.7825	36.5011	2.46921	1.30405	-4.17782	2.94323e-05	0.000252329	yes	purine permease
NCU09695	OK	39.7264	12.0371	0.303	-1.72261	4.17612	2.96521e-05	0.000253966	yes	PaxU
NCU08358	OK	36.5726	82.5489	2.25712	1.17449	-4.17488	2.98139e-05	0.000255104	yes	hypothetical protein
NCU03178	OK	15.5515	5.26113	0.338304	-1.56361	4.17385	2.9949e-05	0.000256011	yes	hypothetical protein
NCU01143	OK	21.0918	4.91876	0.233207	-2.10032	4.17339	3.00099e-05	0.000256483	yes	DEAD/DEAH box helicase
NCU02910	OK	6.46071	1.44116	0.223065	-2.16446	4.17207	3.01849e-05	0.000257828	yes	hypothetical protein
NCU05083	OK	13.1897	3.01882	0.228877	-2.12735	4.17052	3.03906e-05	0.000259484	yes	hypothetical protein
NCU09538	OK	35.3382	82.3616	2.33067	1.22074	-4.17011	3.04458e-05	0.000259905	yes	microsomal dipeptidase
NCU05133	OK	6.21217	1.46132	0.235235	-2.08783	4.16818	3.07047e-05	0.000261861	yes	udp-glucose 4-epimerase
NCU09327	OK	17.3448	6.27482	0.36177	-1.46685	4.16732	3.08202e-05	0.000262745	yes	protein phosphatase
NCU01629	OK	3.38197	10.7195	3.1696	1.6643	-4.16185	3.15673e-05	0.00026875	yes	hypothetical protein
NCU04814	OK	34.4891	13.5986	0.394287	-1.34268	4.16109	3.16737e-05	0.000269499	yes	DUF21 and CBS domain-containing protein
NCU09715	OK	72.706	163.809	2.25303	1.17187	-4.15921	3.19354e-05	0.00027141	yes	alpha,alpha-trehalose-phosphate synthase
NCU12115	OK	253.352	103.093	0.406916	-1.29719	4.15481	3.25553e-05	0.000276306	yes	hypothetical protein
NCU00979	OK	7203.45	3016.56	0.418766	-1.25579	4.15308	3.28024e-05	0.000278082	yes	60S acidic ribosomal protein P2
NCU05199	OK	5.70446	14.1773	2.4853	1.31342	-4.15291	3.28273e-05	0.000278195	yes	hypothetical protein
NCU02333	OK	144.077	61.2345	0.425012	-1.23442	4.14685	3.37076e-05	0.000284987	yes	arginase
NCU06167	OK	19.8953	6.0854	0.305871	-1.70901	4.14651	3.3758e-05	0.000285249	yes	MFS monocarboxylate transporter
NCU00916	OK	17.621	41.3293	2.34546	1.22987	-4.14593	3.38432e-05	0.000285859	yes	membrane bound cation transporter
NCU00069	OK	2.57931	16.9618	6.5761	2.71723	-4.14274	3.43187e-05	0.000289598	yes	hypothetical protein
NCU10007	OK	96.5286	218.26	2.26109	1.17702	-4.14242	3.43657e-05	0.000289939	yes	malate synthase, variant
NCU07695	OK	11.1515	38.2833	3.43302	1.77947	-4.14109	3.45662e-05	0.000291463	yes	hypothetical protein, variant
NCU11531	OK	0.494567	19.1954	38.8125	5.27845	-4.13593	3.53519e-05	0.000297647	yes	hypothetical protein
NCU05777	OK	36.3148	81.7815	2.25202	1.17122	-4.13435	3.55959e-05	0.0002994	yes	ubiquitin carboxyl-terminal hydrolase 14
NCU08696	OK	1.59897	4.8642	3.04208	1.60506	-4.13157	3.60295e-05	0.000302816	yes	hypothetical protein
NCU09999	OK	193.074	82.6585	0.428118	-1.22392	4.13062	3.6178e-05	0.000303947	yes	hypothetical protein
NCU07191	OK	97.2909	41.8799	0.430461	-1.21605	4.12915	3.64111e-05	0.000305673	yes	hypothetical protein
NCU01452	OK	3722.89	1571.89	0.422223	-1.24392	4.1262	3.68802e-05	0.000308963	yes	40S ribosomal protein S1
NCU08685	OK	171.803	77.414	0.450597	-1.15009	4.1255	3.69927e-05	0.000309787	yes	phosphoribosylformylglycinamidine synthase
NCU04461	OK	191.871	53.3184	0.277887	-1.84743	4.12533	3.70199e-05	0.000309956	yes	transmembrane domain-containing protein
NCU02641	OK	7.54844	20.1532	2.66985	1.41676	-4.12152	3.76387e-05	0.000314599	yes	hypothetical protein
NCU07015	OK	29.7424	9.90165	0.332914	-1.58678	4.11988	3.79077e-05	0.000316667	yes	queuine tRNA-ribosyltransferase
NCU01657	OK	67.7427	25.5922	0.377785	-1.40436	4.11836	3.81583e-05	0.000318459	yes	cytochrome-c oxidase assembly protein
NCU04855	OK	15.8996	38.743	2.43673	1.28494	-4.1162	3.85166e-05	0.000321144	yes	C2HC5 finger protein
NCU03623	OK	36.0956	90.0835	2.49569	1.31944	-4.11537	3.86553e-05	0.000322128	yes	ubiquitin-conjugating enzyme E
NCU07665	OK	17.5546	5.56618	0.317078	-1.65709	4.11447	3.88064e-05	0.000323316	yes	ubiquitin-conjugating enzyme
NCU05303	OK	1.43393	6.54986	4.56777	2.19149	-4.11424	3.88455e-05	0.000323458	yes	hypothetical protein
NCU05524	OK	0.342444	2.27725	6.64999	2.73335	-4.11412	3.88665e-05	0.000323571	yes	hypothetical protein
NCU03570	OK	0.379496	4.68144	12.3359	3.6248	-4.113	3.9055e-05	0.000324895	yes	hypothetical protein
NCU02316	OK	17.3415	6.12389	0.353135	-1.5017	4.10987	3.95886e-05	0.000328961	yes	hypothetical protein
NCU16008,NCU16009,NCU16010,NCU16011,NCU16012	OK	40.461	9.65861	0.238714	-2.06664	4.109	3.97373e-05	0.00033001	yes	#N/A
NCU08435	OK	2.79769	7.47777	2.67284	1.41837	-4.10755	3.99875e-05	0.000331837	yes	RNA-dependent RNA polymerase
NCU07002	OK	16.3847	6.89231	0.420655	-1.24929	4.10649	4.01709e-05	0.000333234	yes	THO complex component
NCU07287	OK	36.3343	92.7201	2.55186	1.35155	-4.09697	4.1859e-05	0.000346389	yes	hypothetical protein
NCU00268	OK	5.39344	15.7246	2.9155	1.54375	-4.09647	4.19504e-05	0.000347015	yes	hypothetical protein
NCU01317	OK	5545.68	2432.2	0.438576	-1.1891	4.09421	4.23619e-05	0.00035009	yes	60S ribosomal protein L12
NCU04525	OK	34.2563	80.2711	2.34325	1.22851	-4.09144	4.287e-05	0.000353824	yes	hypothetical protein
NCU11957	OK	0.848445	9.26396	10.9188	3.44874	-4.09113	4.29284e-05	0.000354174	yes	hypothetical protein
NCU01896	OK	1.19152	4.37242	3.66962	1.87563	-4.09053	4.30389e-05	0.000354952	yes	hypothetical protein
NCU07856,NCU07857	OK	3047.89	1304.51	0.428004	-1.22431	4.09008	4.31217e-05	0.000355569	yes	#N/A
NCU09376	OK	3.94504	11.4217	2.89521	1.53366	-4.08952	4.32262e-05	0.000356297	yes	hypothetical protein
NCU00714	OK	96.1666	41.667	0.433279	-1.20663	4.08857	4.34037e-05	0.000357626	yes	heat shock protein STI1
NCU11517	OK	2.29847	10.4031	4.5261	2.17827	-4.08768	4.35715e-05	0.000358874	yes	hypothetical protein
NCU00289	OK	20.5074	7.66052	0.373549	-1.42063	4.08446	4.41797e-05	0.000363543	yes	hypothetical protein
NCU02458	OK	14.4645	38.1905	2.64029	1.4007	-4.08284	4.44881e-05	0.00036574	yes	hypothetical protein
NCU07061	OK	2.08379	22.1473	10.6284	3.40985	-4.08198	4.46537e-05	0.000367033	yes	hypothetical protein
NCU07416	OK	13.0476	32.1816	2.46648	1.30246	-4.08058	4.49226e-05	0.000368793	yes	hypothetical protein
NCU03397	OK	30.5453	10.2268	0.334808	-1.5786	4.08056	4.49265e-05	0.000368793	yes	hypothetical protein
NCU11399	OK	21.1025	7.13329	0.338031	-1.56477	4.08022	4.49922e-05	0.000369126	yes	GPI mannosyltransferase 4
NCU02736	OK	417.601	174.035	0.416749	-1.26275	4.07998	4.50398e-05	0.000369378	yes	hypothetical protein, variant
NCU06047	OK	4134.39	1829.15	0.442423	-1.1765	4.07925	4.51803e-05	0.000370255	yes	40S ribosomal protein S2
NCU04928	OK	0.672458	5.68435	8.45309	3.07948	-4.07612	4.57927e-05	0.000374507	yes	hypothetical protein
NCU06346	OK	1181.86	536.407	0.453867	-1.13966	4.07489	4.60357e-05	0.000376215	yes	hypothetical protein
NCU09287	OK	2.16114	7.41129	3.42934	1.77793	-4.07393	4.62273e-05	0.00037757	yes	sugar transporter
NCU10732	OK	2.60953	8.55979	3.2802	1.71378	-4.07341	4.63305e-05	0.000378273	yes	mitochondrial dicarboxylate transporter
NCU09539	OK	330.077	142.945	0.433066	-1.20734	4.06965	4.70834e-05	0.000383925	yes	40S ribosomal protein S13
NCU04426	OK	17.717	5.91203	0.333692	-1.58341	4.06879	4.72589e-05	0.000385067	yes	cell division protein kinase
NCU00541	OK	95.7677	42.3122	0.441821	-1.17846	4.06771	4.74772e-05	0.000386774	yes	hypothetical protein, variant
NCU06375	OK	5.63148	15.2915	2.71536	1.44114	-4.06361	4.83189e-05	0.000393268	yes	metallophosphoesterase domain-containing protein
NCU09994	OK	11.8122	30.3137	2.5663	1.3597	-4.06336	4.83714e-05	0.000393622	yes	hypothetical protein, variant
NCU07017	OK	107.292	44.6781	0.416416	-1.2639	4.0633	4.83842e-05	0.000393654	yes	hypothetical protein
NCU03243	OK	16.7226	5.39745	0.322764	-1.63145	4.06275	4.84978e-05	0.000394432	yes	inositol phosphosphingolipid phospholipase C
NCU00149	OK	38.0023	169.62	4.46341	2.15815	-4.05939	4.92011e-05	0.000399783	yes	hypothetical protein
NCU02722	OK	1.72734	7.24197	4.19256	2.06783	-4.05935	4.92103e-05	0.000399784	yes	hypothetical protein
NCU09208	OK	7.57812	18.5101	2.44257	1.2884	-4.05538	5.00525e-05	0.000406027	yes	transcription factor SPT8
NCU02453	OK	63.189	142.551	2.25595	1.17373	-4.05109	5.09788e-05	0.00041278	yes	hypothetical protein
NCU01568	OK	30.0658	10.0078	0.332863	-1.587	4.04861	5.1523e-05	0.000416344	yes	hypothetical protein
NCU01291	OK	37.021	14.6531	0.395805	-1.33714	4.04423	5.24961e-05	0.0004233	yes	hypothetical protein
NCU00034	OK	15.5897	54.0438	3.46664	1.79353	-4.04287	5.28008e-05	0.000425421	yes	prenyl cysteine carboxyl methyltransferase
NCU02481	OK	19.5464	79.034	4.0434	2.01557	-4.04142	5.3128e-05	0.000427588	yes	mitochondrial 2-methylisocitrate lyase
NCU04847	OK	53.711	120.367	2.24101	1.16415	-4.03854	5.37841e-05	0.000432394	yes	cyclin
NCU05342	OK	50.0465	19.9971	0.39957	-1.32348	4.03399	5.48374e-05	0.000439978	yes	hypothetical protein
NCU09325	OK	7.38681	17.7523	2.40324	1.26498	-4.03308	5.50517e-05	0.000441537	yes	WD domain-containing protein
NCU03749	OK	30.2727	79.244	2.61767	1.38828	-4.03222	5.52532e-05	0.000443072	yes	hydroxyacylglutathione hydrolase, variant
NCU04189	OK	50.3853	20.6384	0.409612	-1.28767	4.03044	5.5673e-05	0.000446033	yes	glucan synthesis regulatory protein
NCU08391	OK	6.56242	16.5058	2.5152	1.33067	-4.02647	5.66208e-05	0.000452816	yes	hypothetical protein
NCU03368	OK	148.935	331.21	2.22386	1.15307	-4.02582	5.67765e-05	0.000453882	yes	hypothetical protein
NCU00792	OK	198.907	89.7806	0.45137	-1.14762	4.02565	5.68178e-05	0.000454048	yes	branched-chain-amino-acid aminotransferase
NCU04072	OK	4.38238	13.7825	3.14498	1.65305	-4.01972	5.82674e-05	0.000464788	yes	catechol dioxygenase
NCU02167	OK	55.1266	22.4567	0.407366	-1.2956	4.01956	5.83074e-05	0.000465023	yes	krev-1
NCU03325	OK	27.51	10.8336	0.393806	-1.34445	4.01195	6.02189e-05	0.000478859	yes	triacylglycerol lipase
NCU11424	OK	17.0734	39.6671	2.32333	1.21619	-4.01152	6.03293e-05	0.000479412	yes	carotenoid oxygenase 2
NCU03805,NCU03806	OK	4031.7	1743.33	0.432406	-1.20954	4.01016	6.06774e-05	0.000481917	yes	#N/A
NCU06110	OK	10223.5	3833.79	0.374998	-1.41504	4.0067	6.15717e-05	0.000488139	yes	thiazole biosynthetic enzyme, variant 2
NCU02850	OK	0.322477	4.77034	14.7928	3.88683	-4.00665	6.1587e-05	0.000488172	yes	alcohol dehydrogenase
NCU03171	OK	9.1464	21.6517	2.36724	1.24321	-4.00508	6.19955e-05	0.000490527	yes	small oligopeptide transporter
NCU09088	OK	15.3001	36.7171	2.39979	1.26291	-4.00437	6.21823e-05	0.00049174	yes	hypothetical protein
NCU08020	OK	3.78512	9.68071	2.55757	1.35478	-4.00118	6.30267e-05	0.000497524	yes	DNA mismatch repair protein
NCU07170	OK	25.7929	62.4605	2.42162	1.27597	-4.00073	6.31462e-05	0.000498379	yes	hydantoin racemase
NCU09193	OK	16.659	5.41484	0.32504	-1.62131	4.00061	6.3179e-05	0.000498459	yes	hypothetical protein
NCU04496	OK	29.37	73.5233	2.50335	1.32386	-3.99663	6.42512e-05	0.000505921	yes	hypothetical protein
NCU01272	OK	52.9356	23.4571	0.443125	-1.17421	3.99427	6.48931e-05	0.000510154	yes	mitochondrial presequence protease
NCU02842	OK	29.8842	12.2097	0.408567	-1.29136	3.99204	6.55082e-05	0.00051453	yes	hypothetical protein
NCU02128	OK	1.53022	6.50684	4.25223	2.08822	-3.99182	6.55681e-05	0.000514909	yes	D-arabinitol dehydrogenase
NCU08150	OK	8.72508	23.0971	2.64721	1.40447	-3.98774	6.67047e-05	0.000522902	yes	hypothetical protein
NCU05296	OK	14.1024	31.9817	2.26782	1.1813	-3.98165	6.84398e-05	0.000534505	yes	spindle pole body component 97
NCU00168	OK	106.62	47.2344	0.443016	-1.17457	3.98148	6.84874e-05	0.000534783	yes	1-acylglycerol-3-phosphate O-acyltransferase
NCU11128	OK	0.882069	6.69243	7.5872	2.92357	-3.9785	6.93525e-05	0.000540292	yes	hypothetical protein
NCU09039	OK	0.319042	3.18919	9.99614	3.32137	-3.97541	7.02572e-05	0.000546469	yes	hypothetical protein
NCU09311	OK	47.0022	19.1032	0.406432	-1.29891	3.97485	7.04245e-05	0.000547481	yes	Met-10
NCU01571	OK	17.3186	41.9879	2.42444	1.27765	-3.97445	7.05435e-05	0.000548116	yes	hypothetical protein
NCU07829	OK	3889.84	1723.83	0.443162	-1.17409	3.97371	7.07609e-05	0.000549417	yes	60S ribosomal protein L7
NCU09442	OK	213.526	88.0057	0.412154	-1.27874	3.97284	7.10197e-05	0.000551151	yes	DUF757 domain-containing protein
NCU09382	OK	32.7055	2.88639	0.088254	-3.50219	3.9727	7.10616e-05	0.000551363	yes	TPR domain-containing protein
NCU05274	OK	3431.03	1520.32	0.443109	-1.17426	3.97257	7.11025e-05	0.000551583	yes	initiation factor 5a
NCU04754	OK	284.461	129.858	0.456505	-1.1313	3.97157	7.14003e-05	0.000553698	yes	branched-chain-amino-acid aminotransferase
NCU02580	OK	95.2162	206.731	2.17117	1.11848	-3.9715	7.14219e-05	0.000553768	yes	fumarate reductase Osm1
NCU02597	OK	3.44603	10.9713	3.18375	1.67073	-3.97114	7.1529e-05	0.000554501	yes	hypothetical protein
NCU06391	OK	32.1771	71.9418	2.23581	1.1608	-3.96779	7.25434e-05	0.000561381	yes	hypothetical protein
NCU08441	OK	1.61361	0.407974	0.252833	-1.98375	3.96765	7.25851e-05	0.000561501	yes	non-ribosomal peptide synthetase
NCU02421	OK	23.4959	9.27818	0.394885	-1.3405	3.96689	7.28168e-05	0.000563096	yes	hypothetical protein
NCU00666	OK	1.61656	7.9287	4.90467	2.29416	-3.96566	7.31933e-05	0.000565511	yes	hypothetical protein
NCU01315	OK	9.54896	21.5409	2.25584	1.17366	-3.96264	7.41256e-05	0.000571879	yes	UDP-N-acetylglucosaminyltransferase
[truncated: 7,881 more rows]

## Sheet: wtDMSO vs czt-1DMSO
gene	status	wtDMSO	NCU09974DMSO	fold_change	log2(fold_change)	test_stat	p_value	q_value	significant	BROAD_Annotation_March2011
[truncated: 9,691 more rows]
