# Supplementary material for: CZT-1 Is a Novel Transcription Factor Controlling Cell Death and Natural Drug Resistance in Neurospora crassa
Source: G3 (Bethesda). 2014 Apr 8;4(6):1091–102. doi: 10.1534/g3.114.011312 (PMC4065252; doi:10.1534/g3.114.011312)
Supplement: Supporting Information [file supp_g3.114.011312_FileS2.xlsx]

## Sheet: wtDMSOvswtSTS_up
ID	Category	No. of proteins	% set	% set (-unclassified)	P-value	NCUs
1	METABOLISM	247	26.2766	52	6.24107e-15	NCU00008 NCU00018 NCU00104 NCU00108 NCU00129 NCU00130 NCU00173 NCU00206 NCU00350 NCU00352 NCU00378 NCU00403 NCU00447 NCU00461 NCU00549 NCU00567 NCU00575 NCU00591 NCU00608 NCU00609 NCU00680 NCU00715 NCU00810 NCU00838 NCU00896 NCU00955 NCU01059 NCU01066 NCU01080 NCU01107 NCU01119 NCU01181 NCU01233 NCU01258 NCU01353 NCU01376 NCU01378 NCU01417 NCU01517 NCU01648 NCU01654 NCU01701 NCU01861 NCU01903 NCU…
01.01	amino acid metabolism	40	4.25532	8.42105	0.021385	NCU00378 NCU00461 NCU00567 NCU00591 NCU00680 NCU00715 NCU01066 NCU01378 NCU02084 NCU02094 NCU02127 NCU02397 NCU02482 NCU02543 NCU02677 NCU03350 NCU03415 NCU03648 NCU03749 NCU04230 NCU04298 NCU04510 NCU04796 NCU05419 NCU05537 NCU05805 NCU05977 NCU06543 NCU06803 NCU07307 NCU07723 NCU08162 NCU08568 NCU08719 NCU08998 NCU09266 NCU09532 NCU09646 NCU09783 NCU11030
01.01.03	assimilation of ammonia, metabolism of the glutamate group	13	1.38298	2.73684	0.00578575	NCU00378 NCU00461 NCU00567 NCU00715 NCU02482 NCU02543 NCU02677 NCU03415 NCU03648 NCU05537 NCU06803 NCU07307 NCU08162
01.01.03.01	metabolism of glutamine	2	0.212766	0.421053	0.418171	NCU02677 NCU07307
01.01.03.01.01	biosynthesis of glutamine	0	0	0	1
01.01.03.01.02	degradation of glutamine	2	0.212766	0.421053	0.22695	NCU02677 NCU07307
01.01.03.02	metabolism of glutamate	7	0.744681	1.47368	0.0490091	NCU00378 NCU00461 NCU00715 NCU02482 NCU03415 NCU06803 NCU07307
01.01.03.02.01	biosynthesis of glutamate	1	0.106383	0.210526	0.903046	NCU02482
01.01.03.02.02	degradation of glutamate	6	0.638298	1.26316	0.00229025	NCU00378 NCU00461 NCU00715 NCU03415 NCU06803 NCU07307
01.01.03.03	metabolism of proline	2	0.212766	0.421053	0.265935	NCU00378 NCU03415
01.01.03.03.01	biosynthesis of proline	2	0.212766	0.421053	0.150959	NCU00378 NCU03415
01.01.03.03.02	degradation of proline	0	0	0	1
01.01.03.04	metabolism of -hydroxyproline	0	0	0	1
01.01.03.04.01	biosynthesis of -hydroxyproline	0	0	0	1
01.01.03.04.02	degradation of -hydroxyproline	0	0	0	1
01.01.03.05	metabolism of arginine	5	0.531915	1.05263	0.0357528	NCU00567 NCU02543 NCU02677 NCU05537 NCU08162
01.01.03.05.01	biosynthesis of arginine	4	0.425532	0.842105	0.0346484	NCU00567 NCU02543 NCU02677 NCU08162
01.01.03.05.02	degradation of arginine	2	0.212766	0.421053	0.150959	NCU05537 NCU08162
01.01.05	metabolism of urea cycle, creatine and polyamines	8	0.851064	1.68421	0.0039453	NCU00378 NCU00715 NCU02084 NCU02677 NCU03415 NCU05977 NCU08162 NCU09532
01.01.05.01	metabolism of polyamines	4	0.425532	0.842105	0.0447544	NCU00378 NCU00715 NCU02084 NCU03415
01.01.05.01.01	biosynthesis of polyamines	1	0.106383	0.210526	0.470523	NCU02084
01.01.05.01.02	degradation of polyamines	3	0.319149	0.631579	0.0385532	NCU00378 NCU00715 NCU03415
01.01.05.02	metabolism of creatine	0	0	0	1
01.01.05.02.01	biosynthesis of creatine	0	0	0	1
01.01.05.02.02	degradation of creatine	0	0	0	1
01.01.05.03	metabolism of urea (urea cycle)	3	0.319149	0.631579	0.071009	NCU05977 NCU08162 NCU09532
01.01.06	metabolism of the aspartate family	7	0.744681	1.47368	0.564521	NCU00680 NCU04230 NCU04796 NCU05805 NCU05977 NCU08162 NCU09532
01.01.06.01	metabolism of aspartate	1	0.106383	0.210526	0.614785	NCU08162
01.01.06.01.01	biosynthesis of aspartate	0	0	0	1
01.01.06.01.02	degradation of aspartate	0	0	0	1
01.01.06.02	metabolism of asparagine	0	0	0	1
01.01.06.02.01	biosynthesis of asparagine	0	0	0	1
01.01.06.02.02	degradation of asparagine	0	0	0	1
01.01.06.04	metabolism of threonine	1	0.106383	0.210526	0.68841	NCU04230
01.01.06.04.01	biosynthesis of threonine	0	0	0	1
01.01.06.04.02	degradation of threonine	1	0.106383	0.210526	0.470523	NCU04230
01.01.06.05	metabolism of methionine	0	0	0	1
01.01.06.05.01	biosynthesis of methionine	0	0	0	1
01.01.06.05.01.01	biosynthesis of homocysteine	0	0	0	1
01.01.06.05.01.02	degradation of homocysteine	0	0	0	1
01.01.06.05.02	degradation of methionine	0	0	0	1
01.01.06.06	metabolism of lysine	5	0.531915	1.05263	0.113474	NCU00680 NCU04796 NCU05805 NCU05977 NCU09532
01.01.06.06.01	biosynthesis of lysine	3	0.319149	0.631579	0.18599	NCU00680 NCU05977 NCU09532
01.01.06.06.01.01	diaminopimelic acid pathway	2	0.212766	0.421053	0.0282646	NCU05977 NCU09532
01.01.06.06.01.03	aminoadipic acid pathway	0	0	0	1
01.01.06.06.02	degradation of lysine	2	0.212766	0.421053	0.343459	NCU04796 NCU05805
01.01.09	metabolism of the cysteine - aromatic group	10	1.06383	2.10526	0.556315	NCU00378 NCU00715 NCU03415 NCU04298 NCU05537 NCU05805 NCU07723 NCU08568 NCU09783 NCU11030
01.01.09.01	metabolism of glycine	1	0.106383	0.210526	0.747975	NCU05805
01.01.09.01.01	biosynthesis of glycine	1	0.106383	0.210526	0.614785	NCU05805
01.01.09.01.02	degradation of glycine	1	0.106383	0.210526	0.571692	NCU05805
01.01.09.02	metabolism of serine	2	0.212766	0.421053	0.521349	NCU05805 NCU09783
01.01.09.02.01	biosynthesis of serine	2	0.212766	0.421053	0.188428	NCU05805 NCU09783
01.01.09.02.02	degradation of serine	0	0	0	1
01.01.09.03	metabolism of cysteine	0	0	0	1
01.01.09.03.01	biosynthesis of cysteine	0	0	0	1
01.01.09.03.02	degradation of cysteine	0	0	0	1
01.01.09.04	metabolism of phenylalanine	6	0.638298	1.26316	0.0339739	NCU00378 NCU00715 NCU03415 NCU05537 NCU07723 NCU11030
01.01.09.04.01	biosynthesis of phenylalanine	4	0.425532	0.842105	0.0447544	NCU00378 NCU00715 NCU03415 NCU11030
01.01.09.04.02	degradation of phenylalanine	2	0.212766	0.421053	0.304901	NCU05537 NCU11030
01.01.09.05	metabolism of tyrosine	5	0.531915	1.05263	0.113474	NCU00378 NCU00715 NCU03415 NCU05537 NCU07723
01.01.09.05.01	biosynthesis of tyrosine	0	0	0	1
01.01.09.05.02	degradation of tyrosine	1	0.106383	0.210526	0.653546	NCU05537
01.01.09.06	metabolism of tryptophan	0	0	0	1
01.01.09.06.01	biosynthesis of tryptophan	0	0	0	1
01.01.09.06.02	degradation of tryptophan	0	0	0	1
01.01.09.07	metabolism of histidine	1	0.106383	0.210526	0.796163	NCU08568
01.01.09.07.01	biosynthesis of histidine	1	0.106383	0.210526	0.747975	NCU08568
01.01.09.07.02	degradation of histidine	0	0	0	1
01.01.11	metabolism of the pyruvate family (alanine, isoleucine, leucine, valine) and D-alanine	7	0.744681	1.47368	0.112076	NCU00378 NCU00591 NCU02127 NCU03415 NCU05419 NCU06543 NCU09266
01.01.11.01	metabolism of alanine	0	0	0	1
01.01.11.01.01	biosynthesis of alanine	0	0	0	1
01.01.11.01.02	degradation of alanine	0	0	0	1
01.01.11.02	metabolism of isoleucine	1	0.106383	0.210526	0.835145	NCU06543
01.01.11.02.01	biosynthesis of isoleucine	0	0	0	1
01.01.11.02.02	degradation of isoleucine	1	0.106383	0.210526	0.411312	NCU06543
01.01.11.03	metabolism of valine	1	0.106383	0.210526	0.816686	NCU06543
01.01.11.03.01	biosynthesis of valine	0	0	0	1
01.01.11.03.02	degradation of valine	1	0.106383	0.210526	0.523784	NCU06543
01.01.11.04	metabolism of leucine	4	0.425532	0.842105	0.116499	NCU00591 NCU02127 NCU05419 NCU06543
01.01.11.04.01	biosynthesis of leucine	1	0.106383	0.210526	0.68841	NCU06543
01.01.11.04.02	degradation of leucine	4	0.425532	0.842105	0.0188062	NCU00591 NCU02127 NCU05419 NCU06543
01.01.11.06	metabolism of the D-alanine amino acid group	0	0	0	1
01.01.11.07	metabolism of the hydroxyamino acid group	0	0	0	1
01.01.13	regulation of amino acid metabolism	1	0.106383	0.210526	0.851746	NCU02094
01.02	nitrogen, sulfur and selenium metabolism	17	1.80851	3.57895	0.156473	NCU00378 NCU00447 NCU00461 NCU01258 NCU02361 NCU02677 NCU03171 NCU03415 NCU03949 NCU04092 NCU05780 NCU06761 NCU08356 NCU08998 NCU09931 NCU10007 NCU10763
01.02.02	nitrogen metabolism	3	0.319149	0.631579	0.493331	NCU00447 NCU06761 NCU10007
01.02.02.01	nitrogen fixation	0	0	0	1
01.02.02.02	nitrate assimilation	0	0	0	1
01.02.02.03	nitrate dissimilation	0	0	0	1
01.02.02.05	ammonium nitrification	0	0	0	1
01.02.02.06	assimilation of ammonia	0	0	0	1
01.02.02.07	nitric oxide biosynthesis	0	0	0	1
01.02.02.09	catabolism of nitrogenous compounds	1	0.106383	0.210526	0.747975	NCU10007
01.02.02.09.01	urea catabolism (not urea cycle)	0	0	0	1
01.02.02.09.03	urate catabolism	0	0	0	1
01.02.02.09.05	cyanate catabolism	0	0	0	1
01.02.02.09.06	anthranilate catabolism	0	0	0	1
01.02.02.09.07	formamide catabolism	0	0	0	1
01.02.02.09.08	nitriles catabolism	0	0	0	1
01.02.03	sulfur metabolism	0	0	0	1
01.02.03.01	sulfate assimilation	0	0	0	1
01.02.03.03	assimilatory reduction of sulfur	0	0	0	1
01.02.03.04	conjunction of sulfate	0	0	0	1
01.02.03.05	oxidation of sulfur to sulfate, electron as energy source	0	0	0	1
01.02.03.06	sulfate dissimilation, anaerobic respiration, sulfate respiration	0	0	0	1
01.02.05	selenium metabolism	0	0	0	1
01.02.07	regulation of nitrogen, sulfur and selenium metabolism	2	0.212766	0.421053	0.521349	NCU05780 NCU08998
01.02.07.01	regulation of nitrogen metabolism	0	0	0	1
01.02.07.03	regulation of sulphur metabolism	0	0	0	1
01.02.07.05	regulation of selenium metabolism	0	0	0	1
01.03	nucleotide/nucleoside/nucleobase metabolism	22	2.34043	4.63158	0.415273	NCU01378 NCU02109 NCU02134 NCU02380 NCU02677 NCU02797 NCU03350 NCU03989 NCU04019 NCU04289 NCU05264 NCU05805 NCU06261 NCU06410 NCU06493 NCU06678 NCU06687 NCU06729 NCU07590 NCU08008 NCU08568 NCU10007
01.03.01	purin nucleotide/nucleoside/nucleobase metabolism	8	0.851064	1.68421	0.80893	NCU01378 NCU03350 NCU05805 NCU06410 NCU06493 NCU06729 NCU08568 NCU10007
01.03.01.01	purine nucleotide /nucleoside/nucleobase catabolism	1	0.106383	0.210526	0.470523	NCU03350
01.03.01.01.01	hypoxanthine catabolism	0	0	0	1
01.03.01.01.03	xanthine catabolism	1	0.106383	0.210526	0.272311	NCU03350
01.03.01.03	purine nucleotide/nucleoside/nucleobase anabolism	1	0.106383	0.210526	0.948742	NCU08568
01.03.04	pyrimidine nucleotide/nucleoside/nucleobase metabolism	7	0.744681	1.47368	0.174689	NCU02109 NCU02677 NCU02797 NCU05264 NCU06261 NCU06687 NCU08568
01.03.04.01	pyrimidine nucleotide/nucleoside/nucleobase catabolism	1	0.106383	0.210526	0.411312	NCU05264
01.03.04.03	pyrimidine nucleotide/nucleoside/nucleobase anabolism	0	0	0	1
01.03.07	deoxyribonucleotide metabolism	0	0	0	1
01.03.10	metabolism of cyclic and unusual nucleotides	2	0.212766	0.421053	0.22695	NCU04019 NCU08008
01.03.13	regulation of nucleotide/nucleoside/nucleobase metabolism	0	0	0	1
01.03.16	polynucleotide degradation	3	0.319149	0.631579	0.765989	NCU02134 NCU02380 NCU06678
01.03.16.01	RNA degradation	1	0.106383	0.210526	0.929501	NCU06678
01.03.16.03	DNA degradation	1	0.106383	0.210526	0.345488	NCU06678
01.04	phosphate metabolism	41	4.3617	8.63158	0.00307138	NCU00018 NCU00104 NCU00108 NCU00352 NCU00567 NCU00575 NCU00896 NCU01181 NCU01376 NCU01378 NCU01701 NCU02109 NCU02544 NCU02702 NCU02797 NCU03387 NCU03779 NCU03818 NCU03982 NCU04019 NCU04142 NCU04797 NCU05591 NCU05608 NCU06348 NCU06410 NCU06493 NCU06729 NCU07546 NCU07556 NCU08382 NCU08554 NCU08568 NCU08671 NCU08687 NCU08997 NCU09123 NCU09367 NCU09975 NCU10143 NCU11426
01.04.04	regulation of phosphate metabolism	2	0.212766	0.421053	0.488318	NCU08554 NCU11426
01.05	C-compound and carbohydrate metabolism	126	13.4043	26.5263	9.63367e-12	NCU00130 NCU00173 NCU00206 NCU00350 NCU00378 NCU00403 NCU00575 NCU00609 NCU00680 NCU00715 NCU00810 NCU00838 NCU01059 NCU01080 NCU01107 NCU01233 NCU01353 NCU01378 NCU01517 NCU01648 NCU01701 NCU01861 NCU02091 NCU02109 NCU02127 NCU02322 NCU02328 NCU02351 NCU02397 NCU02478 NCU02480 NCU02482 NCU02550 NCU02580 NCU02582 NCU02583 NCU02702 NCU02797 NCU02887 NCU02916 NCU02948 NCU03026 NCU03350 NCU03358 NCU…
01.05.02	sugar, glucoside, polyol and carboxylate metabolism	33	3.51064	6.94737	5.07245e-06	NCU00130 NCU00403 NCU00810 NCU01233 NCU01517 NCU01648 NCU02322 NCU02480 NCU02482 NCU02797 NCU02887 NCU02916 NCU03641 NCU03803 NCU04203 NCU04265 NCU04454 NCU04510 NCU04797 NCU05105 NCU06687 NCU07240 NCU07281 NCU07898 NCU08054 NCU08162 NCU08384 NCU08687 NCU08755 NCU08852 NCU09332 NCU09705 NCU09821
01.05.02.01	nucleotide-sugar metabolism	2	0.212766	0.421053	0.343459	NCU00403 NCU02797
01.05.02.04	sugar, glucoside, polyol and carboxylate anabolism	10	1.06383	2.10526	0.0504027	NCU00130 NCU02322 NCU02482 NCU02797 NCU03803 NCU04203 NCU04797 NCU07281 NCU08687 NCU09821
01.05.02.07	sugar, glucoside, polyol and carboxylate catabolism	27	2.87234	5.68421	3.2531e-05	NCU00130 NCU00810 NCU01233 NCU01517 NCU02322 NCU02480 NCU02482 NCU02797 NCU02887 NCU02916 NCU03641 NCU03803 NCU04203 NCU04265 NCU04510 NCU04797 NCU05105 NCU06687 NCU07240 NCU07281 NCU07898 NCU08054 NCU08162 NCU08384 NCU08687 NCU08755 NCU09821
01.05.03	polysaccharide metabolism	27	2.87234	5.68421	0.00372646	NCU00130 NCU00206 NCU00403 NCU01059 NCU01517 NCU02583 NCU02916 NCU03026 NCU03611 NCU04203 NCU04510 NCU04674 NCU05057 NCU05606 NCU05873 NCU05956 NCU06687 NCU07253 NCU07340 NCU07898 NCU08054 NCU08384 NCU08755 NCU09040 NCU09663 NCU10497 NCU10852
01.05.03.01	glycogen metabolism	1	0.106383	0.210526	0.272311	NCU06687
01.05.03.01.04	glycogen anabolism	1	0.106383	0.210526	0.10053	NCU06687
01.05.03.01.07	glycogen catabolism	0	0	0	1
01.05.03.02	peptidoglycan metabolism	0	0	0	1
01.05.03.02.04	peptidoglycan anabolism	0	0	0	1
01.05.03.02.07	peptidoglycan catabolism	0	0	0	1
01.05.03.03	chitin metabolism	0	0	0	1
01.05.03.03.04	chitin anabolism	0	0	0	1
01.05.03.03.07	chitin catabolism	0	0	0	1
01.05.03.04	starch metabolism	0	0	0	1
01.05.03.04.04	starch anabolism	0	0	0	1
01.05.03.04.07	starch catabolism	0	0	0	1
01.05.05	C- compound metabolism	3	0.319149	0.631579	0.071009	NCU00173 NCU03813 NCU05805
01.05.05.04	C- compound anabolism	1	0.106383	0.210526	0.411312	NCU05805
01.05.05.07	C- compound catabolism	3	0.319149	0.631579	0.0536018	NCU00173 NCU03813 NCU05805
01.05.05.07.01	serine-isocitrate lyase pathway	0	0	0	1
01.05.05.07.03	ribulose-monophosphate cycle	0	0	0	1
01.05.06	C- compound and organic acid metabolism	7	0.744681	1.47368	0.00333395	NCU00378 NCU00715 NCU02397 NCU02482 NCU03415 NCU04230 NCU06836
01.05.06.04	C- compound and organic acid anabolism	0	0	0	1
01.05.06.07	C- compound and organic acid catabolism	7	0.744681	1.47368	0.00243068	NCU00378 NCU00715 NCU02397 NCU02482 NCU03415 NCU04230 NCU06836
01.05.07	C- compound metabolism	0	0	0	1
01.05.07.04	C- compound anabolism	0	0	0	1
01.05.07.07	C- compound catabolism	0	0	0	1
01.05.08	C- compound metabolism	2	0.212766	0.421053	0.082189	NCU01378 NCU09821
01.05.08.04	C- compound anabolism	0	0	0	1
01.05.08.07	C- compound catabolism	1	0.106383	0.210526	0.272311	NCU09821
01.05.09	aminosaccharide metabolism	2	0.212766	0.421053	0.664083	NCU02109 NCU03026
01.05.09.04	aminosaccharide anabolism	2	0.212766	0.421053	0.418171	NCU02109 NCU03026
01.05.09.07	aminosaccharide catabolism	2	0.212766	0.421053	0.343459	NCU02109 NCU03026
01.05.10	aliphatic hydrocarbon metabolism	1	0.106383	0.210526	0.190962	NCU09931
01.05.10.04	aliphatic hydrocarbon anabolism	0	0	0	1
01.05.10.07	aliphatic hydrocarbon catabolism	1	0.106383	0.210526	0.190962	NCU09931
01.05.11	aromate metabolism	4	0.425532	0.842105	0.581605	NCU00378 NCU02948 NCU03415 NCU07322
01.05.11.04	aromate anabolism	0	0	0	1
01.05.11.07	aromate catabolism	4	0.425532	0.842105	0.427222	NCU00378 NCU02948 NCU03415 NCU07322
01.05.11.07.01	aerobic aromate catabolism	4	0.425532	0.842105	0.427222	NCU00378 NCU02948 NCU03415 NCU07322
01.05.11.07.01.01	ortho-cleavage	0	0	0	1
01.05.11.07.01.03	meta-cleavage	1	0.106383	0.210526	0.190962	NCU07322
01.05.11.07.02	anaerobic aromate catabolism	0	0	0	1
01.05.12	autotrophic CO-fixation	0	0	0	1
01.05.12.01	Calvin cycle	0	0	0	1
01.05.12.03	reductive TCA cycle	0	0	0	1
01.05.12.05	hydroxypropionate pathway	0	0	0	1
01.05.12.07	acetyl-CoA pathway	0	0	0	1
01.05.13	transfer of activated C- groups	1	0.106383	0.210526	0.972912	NCU05805
01.05.13.01	S-adenosyl-methionine - homocysteine cycle	0	0	0	1
01.05.13.03	tetrahydrofolate-dependent C--transfer	1	0.106383	0.210526	0.68841	NCU05805
01.05.25	regulation of C-compound and carbohydrate metabolism	11	1.17021	2.31579	0.187305	NCU00575 NCU02351 NCU02582 NCU04963 NCU05582 NCU06687 NCU06971 NCU08561 NCU08687 NCU09333 NCU10021
01.06	lipid, fatty acid and isoprenoid metabolism	86	9.14894	18.1053	6.19996e-15	NCU00008 NCU00129 NCU00173 NCU00352 NCU00378 NCU00447 NCU00608 NCU00715 NCU00896 NCU00955 NCU01119 NCU01181 NCU01233 NCU01376 NCU01378 NCU01417 NCU01654 NCU02107 NCU02127 NCU02148 NCU02175 NCU02202 NCU02287 NCU02368 NCU02480 NCU02726 NCU02894 NCU03258 NCU03362 NCU03415 NCU03639 NCU03693 NCU03696 NCU03779 NCU03803 NCU03929 NCU03955 NCU04010 NCU04289 NCU04510 NCU04610 NCU04699 NCU04796 NCU04930 NCU…
01.06.02	membrane lipid metabolism	11	1.17021	2.31579	0.00587232	NCU00008 NCU00447 NCU00608 NCU00896 NCU02726 NCU03693 NCU03803 NCU04289 NCU04699 NCU09367 NCU09643
01.06.02.01	phospholipid metabolism	7	0.744681	1.47368	0.0723383	NCU00608 NCU00896 NCU02726 NCU04289 NCU04699 NCU09367 NCU09643
01.06.02.02	glycolipid metabolism	4	0.425532	0.842105	0.0447544	NCU00008 NCU00447 NCU03693 NCU03803
01.06.02.03	sphingolipid metabolism	0	0	0	1
01.06.05	fatty acid metabolism	19	2.02128	4	1.62932e-05	NCU01181 NCU02480 NCU03693 NCU03803 NCU04796 NCU06543 NCU06694 NCU06783 NCU06785 NCU06836 NCU07307 NCU07308 NCU08382 NCU08535 NCU08828 NCU08943 NCU09473 NCU09646 NCU09821
01.06.06	isoprenoid metabolism	15	1.59574	3.15789	0.00304434	NCU00352 NCU00378 NCU00715 NCU01119 NCU01233 NCU03258 NCU03415 NCU04510 NCU04610 NCU04796 NCU05278 NCU08384 NCU08671 NCU08828 NCU09646
01.06.06.01	hemiterpenes metabolism	0	0	0	1
01.06.06.03	monoterpenes metabolism	0	0	0	1
01.06.06.05	sesquiterpenes metabolism	0	0	0	1
01.06.06.07	diterpenes metabolism	0	0	0	1
01.06.06.09	triterpenes metabolism	0	0	0	1
01.06.06.11	tetracyclic and pentacyclic triterpenes (cholesterin, steroids and hopanoids) metabolism	12	1.2766	2.52632	0.00186992	NCU00352 NCU01119 NCU01233 NCU03258 NCU04510 NCU04610 NCU04796 NCU05278 NCU08384 NCU08671 NCU08828 NCU09646
01.06.06.13	tetraterpenes (carotinoids) metabolism	0	0	0	1
01.06.06.15	polyterpenes metabolism	0	0	0	1
01.06.10	regulation of lipid, fatty acid and isoprenoid metabolism	6	0.638298	1.26316	0.0114523	NCU02202 NCU03696 NCU03929 NCU05805 NCU08535 NCU09770
01.07	metabolism of vitamins, cofactors, and prosthetic groups	24	2.55319	5.05263	0.0359485	NCU00378 NCU00447 NCU00715 NCU01376 NCU01378 NCU02397 NCU02677 NCU03108 NCU03350 NCU03358 NCU03415 NCU03813 NCU04019 NCU04510 NCU05516 NCU05805 NCU06785 NCU06836 NCU07308 NCU08384 NCU09090 NCU09141 NCU09770 NCU09821
01.07.01	biosynthesis of vitamins, cofactors, and prosthetic groups	13	1.38298	2.73684	0.202299	NCU00378 NCU00447 NCU00715 NCU01376 NCU02397 NCU03358 NCU03415 NCU04019 NCU06785 NCU06836 NCU07308 NCU09090 NCU09141
01.07.03	catabolism of vitamins, cofactors, and prosthetic groups	1	0.106383	0.210526	0.470523	NCU09141
01.07.04	utilization of vitamins, cofactors, and prosthetic groups	1	0.106383	0.210526	0.345488	NCU05516
01.07.07	regulation of the metabolism of vitamins, cofactors, and prosthetic groups	1	0.106383	0.210526	0.411312	NCU02397
01.08	metabolism of intercellular mediators	0	0	0	1
01.08.01	metabolism of neurotransmitters	0	0	0	1
01.08.02	metabolism of hormones	0	0	0	1
01.08.03	metabolism of cytokines and growth factors	0	0	0	1
01.08.04	regulation of the metabolism of intercellular mediators	0	0	0	1
01.20	secondary metabolism	24	2.55319	5.05263	0.01239	NCU00130 NCU00378 NCU00549 NCU00567 NCU00715 NCU01233 NCU01861 NCU01903 NCU03350 NCU03358 NCU03415 NCU03693 NCU03749 NCU04510 NCU04801 NCU05164 NCU05780 NCU06603 NCU08384 NCU08998 NCU09115 NCU09473 NCU09646 NCU09821
01.20.01	metabolism of primary metabolic sugar derivatives	3	0.319149	0.631579	0.135349	NCU00130 NCU03693 NCU09473
01.20.01.01	metabolism of secondary monosaccharides	0	0	0	1
01.20.01.03	metabolism of sugar carboxylic acids	0	0	0	1
01.20.01.05	metabolism of sugar alcohols	2	0.212766	0.421053	0.0527811	NCU03693 NCU09473
01.20.01.07	metabolism of glycosides	1	0.106383	0.210526	0.190962	NCU00130
01.20.01.09	metabolism of aminoglycoside antibiotics	0	0	0	1
01.20.03	metabolism of derivatives of intermediates of glucose degradation	0	0	0	1
01.20.05	metabolism of acetic acid derivatives	4	0.425532	0.842105	0.056327	NCU00378 NCU03415 NCU06603 NCU09115
01.20.05.01	metabolism of acetoacetate, acetone, hydroxybutyric acid	0	0	0	1
01.20.05.03	metabolism of alkanes, alkenes, alkanals, alkanols	1	0.106383	0.210526	0.10053	NCU09115
01.20.05.05	metabolism of fatty acid esters	0	0	0	1
01.20.05.07	metabolism of acetylenes	0	0	0	1
01.20.05.09	metabolism of eicosanoids	0	0	0	1
01.20.05.11	metabolism of polyketides	1	0.106383	0.210526	0.523784	NCU06603
01.20.07	metabolism of propionic acid derivatives	0	0	0	1
01.20.09	metabolism of derivatives of intermediates of the TCA and glyoxylate pathway	0	0	0	1
01.20.13	metabolism of derivatives of homoisopentenyl pyrophosphate	0	0	0	1
01.20.15	metabolism of derivatives of dehydroquinic acid, shikimic acid and chorismic acid	0	0	0	1
01.20.15.01	metabolism of naphthoquinone, anthraquinone	0	0	0	1
01.20.15.03	metabolism of ubiquinone	0	0	0	1
01.20.17	metabolism of secondary products derived from primary amino acids	10	1.06383	2.10526	0.00223971	NCU00378 NCU00567 NCU00715 NCU01233 NCU01861 NCU03350 NCU03415 NCU04510 NCU08384 NCU08998
01.20.17.01	metabolism of nonprotein amino acids	4	0.425532	0.842105	0.0447544	NCU00378 NCU00567 NCU00715 NCU03415
01.20.17.03	metabolism of amines	1	0.106383	0.210526	0.470523	NCU03350
01.20.17.05	metabolism of cyanogenic glycosides	0	0	0	1
01.20.17.07	metabolism of glycosinolates and derivatives	0	0	0	1
01.20.17.09	metabolism of alkaloids	5	0.531915	1.05263	0.0129297	NCU01233 NCU01861 NCU03350 NCU04510 NCU08384
01.20.19	metabolism of secondary products derived from glycine, L-serine and L-alanine	1	0.106383	0.210526	0.747975	NCU05164
01.20.19.01	metabolism of porphyrins	1	0.106383	0.210526	0.719769	NCU05164
01.20.19.03	metabolism of open-chain tetrapyrrols	0	0	0	1
01.20.19.05	metabolism of cobalamins	0	0	0	1
01.20.21	metabolism of sulfuric acid and L-cysteine derivatives	0	0	0	1
01.20.23	metabolism of secondary products derived from L-methionine	0	0	0	1
01.20.25	metabolism of secondary products derived from L-valin, L-leucin and L-isoleucin	1	0.106383	0.210526	0.345488	NCU09646
01.20.27	metabolism of secondary products derived from L-aspartic acid and L-threonine	0	0	0	1
01.20.29	metabolism of secondary products derived from L-glutamic acid, L-proline and L-ornithine	2	0.212766	0.421053	0.0527811	NCU00378 NCU03415
01.20.31	metabolism of secondary products derived from L-lysine, L-arginine and L-histidine	2	0.212766	0.421053	0.304901	NCU00378 NCU03415
01.20.33	metabolism of secondary products derived from L-tryptophan	0	0	0	1
01.20.35	metabolism of secondary products derived from L-phenylalanine and L-tyrosine	4	0.425532	0.842105	0.308801	NCU01903 NCU03358 NCU04801 NCU09821
01.20.35.01	metabolism of phenylpropanoids	3	0.319149	0.631579	0.439348	NCU01903 NCU03358 NCU09821
01.20.35.01.01	metabolism of melanins	2	0.212766	0.421053	0.265935	NCU01903 NCU09821
01.20.35.01.03	metabolism of lignins	0	0	0	1
01.20.35.01.05	metabolism of stilbenes, flavonoids	0	0	0	1
01.20.35.01.07	metabolism of coumarins	0	0	0	1
01.20.35.01.09	metabolism of cinnamic acids	0	0	0	1
01.20.35.02	metabolism of thyroids	0	0	0	1
01.20.35.03	metabolism of catecholamines	0	0	0	1
01.20.36	non-ribosomal peptide synthesis	0	0	0	1
01.20.37	metabolism of peptide derived compounds	3	0.319149	0.631579	0.18599	NCU00549 NCU03749 NCU05780
01.20.37.01	metabolism of thioredoxin, glutaredoxin, glutathion	3	0.319149	0.631579	0.135349	NCU00549 NCU03749 NCU05780
01.20.37.03	metabolism of peptide antibiotics	0	0	0	1
01.20.37.05	metabolism of beta-lactams	0	0	0	1
01.20.38	metabolism of toxins/drugs	0	0	0	1
01.20.70	regulation of secondary metabolism	0	0	0	1
01.25	extracellular metabolism	2	0.212766	0.421053	0.89856	NCU07536 NCU09976
01.25.01	extracellular polysaccharide degradation	1	0.106383	0.210526	0.851746	NCU09976
01.25.03	extracellular protein degradation	1	0.106383	0.210526	0.345488	NCU07536
01.25.05	extracellular polynucleotide degradation	0	0	0	1
01.25.07	extracellular ester compound degradation	0	0	0	1
01.25.09	extracellular lignin degradation	0	0	0	1
01.25.11	extracellular aminosaccharide degradation	0	0	0	1
2	ENERGY	54	5.74468	11.3684	0.00039639	NCU00018 NCU00130 NCU00182 NCU00378 NCU00461 NCU00575 NCU00715 NCU01100 NCU01140 NCU01181 NCU01417 NCU01654 NCU01658 NCU02111 NCU02287 NCU02397 NCU02480 NCU02482 NCU02580 NCU02702 NCU02797 NCU03358 NCU03415 NCU03813 NCU03929 NCU04142 NCU04203 NCU04230 NCU04443 NCU04510 NCU04796 NCU04797 NCU05069 NCU05777 NCU05805 NCU06518 NCU06543 NCU06687 NCU06785 NCU06836 NCU07042 NCU07281 NCU07723 NCU08272 NCU…
02.01	glycolysis and gluconeogenesis	12	1.2766	2.52632	0.0168792	NCU00130 NCU00575 NCU01417 NCU02797 NCU03358 NCU04230 NCU04510 NCU04797 NCU05777 NCU06836 NCU07281 NCU10007
02.01.01	glycolysis methylglyoxal bypass	2	0.212766	0.421053	0.010097	NCU03358 NCU04797
02.01.03	regulation of glycolysis and gluconeogenesis	3	0.319149	0.631579	0.0385532	NCU00575 NCU04797 NCU05777
02.04	glyoxylate cycle	0	0	0	1
02.05	Entner-Doudoroff pathway	0	0	0	1
02.07	pentose-phosphate pathway	4	0.425532	0.842105	0.380052	NCU02480 NCU02702 NCU07281 NCU09821
02.07.01	pentose-phosphate pathway oxidative branch	0	0	0	1
02.07.03	pentose-phosphate pathway non oxidative branch	0	0	0	1
02.07.05	regulation of pentose-phosphate pathway	0	0	0	1
02.08	pyruvate dehydrogenase complex	0	0	0	1
02.09	anaplerotic reactions	0	0	0	1
02.10	tricarboxylic-acid pathway (citrate cycle, Krebs cycle, TCA cycle)	0	0	0	1
02.11	electron transport and membrane-associated energy conservation	10	1.06383	2.10526	0.43308	NCU00018 NCU00378 NCU00715 NCU01140 NCU01658 NCU03415 NCU04443 NCU06543 NCU08272 NCU09473
02.11.05	accessory proteins of electron transport and membrane-associated energy conservation	4	0.425532	0.842105	0.356282	NCU00018 NCU01140 NCU01658 NCU09473
02.11.07	regulation of electron transport and membrane-associated energy conservation	1	0.106383	0.210526	0.272311	NCU04443
02.13	respiration	11	1.17021	2.31579	0.638729	NCU00378 NCU00715 NCU01140 NCU02397 NCU02580 NCU03415 NCU05069 NCU05805 NCU06518 NCU08272 NCU09473
02.13.01	anaerobic respiration	0	0	0	1
02.13.03	aerobic respiration	3	0.319149	0.631579	0.98193	NCU01140 NCU06518 NCU09473
02.13.05	regulation of respiration	0	0	0	1
02.16	fermentation	13	1.38298	2.73684	0.00218314	NCU00378 NCU00715 NCU02397 NCU03415 NCU03813 NCU04230 NCU04510 NCU06836 NCU07042 NCU07723 NCU08272 NCU08384 NCU11395
02.16.01	alcohol fermentation	6	0.638298	1.26316	0.0230014	NCU00378 NCU00715 NCU02397 NCU03415 NCU07042 NCU11395
02.16.01.01	bacterial type ethanol fermentation	0	0	0	1
02.16.03	lactate fermentation	1	0.106383	0.210526	0.571692	NCU08272
02.16.03.01	homofermentative pathway	0	0	0	1
02.16.03.03	heterofermentative pathway and fermentaton of other saccharides	0	0	0	1
02.16.03.05	bifidum pathway	0	0	0	1
02.16.03.07	malo-lactate fermentation	0	0	0	1
02.16.05	butyrate and butanol-acetoine fermentation	0	0	0	1
02.16.07	ethanol-acetate fermentation	0	0	0	1
02.16.09	mixed acid and butanediol fermentation	0	0	0	1
02.16.11	propionate fermentation	1	0.106383	0.210526	0.345488	NCU04230
02.16.11.01	acrylate pathway	0	0	0	1
02.16.11.03	succinate-propionate pathway	0	0	0	1
02.16.13	acetate fermentation	1	0.106383	0.210526	0.10053	NCU06836
02.16.15	methane fermentation	0	0	0	1
02.16.17	fermentation of nitrogenous compounds	0	0	0	1
02.16.17.01	single amino acid fermentations	0	0	0	1
02.16.17.03	stickland reactions	0	0	0	1
02.16.17.05	fermentation of heterocyclic compounds	0	0	0	1
02.16.20	regulation of fermentation	0	0	0	1
02.17	chemolithotrophy (egsulfide, nitrogenous compounds)	0	0	0	1
02.19	metabolism of energy reserves (egglycogen, trehalose)	5	0.531915	1.05263	0.354563	NCU01100 NCU02797 NCU04142 NCU04203 NCU06687
02.25	oxidation of fatty acids	10	1.06383	2.10526	0.00139089	NCU01181 NCU01654 NCU02287 NCU03929 NCU04796 NCU06543 NCU08828 NCU08924 NCU09138 NCU09646
02.30	photosynthesis	0	0	0	1
02.30.01	anoxygenic photosynthesis	0	0	0	1
02.30.03	oxygenic photosynthesis	0	0	0	1
02.30.07	accessory proteins of photosynthetic electron transport	0	0	0	1
02.30.10	regulation of photosynthesis	0	0	0	1
02.45	energy conversion and regeneration	7	0.744681	1.47368	0.23336	NCU00378 NCU00715 NCU02111 NCU03415 NCU06836 NCU09115 NCU10007
02.45.01	bioluminescence	0	0	0	1
02.45.03	light absorption	0	0	0	1
02.45.07	heat production	0	0	0	1
02.45.11	conversion to kinetic energy (egmovement)	1	0.106383	0.210526	0.470523	NCU02111
02.45.15	energy generation (egATP synthase)	0	0	0	1
02.45.20	regulation of energy conversion / regeneration	0	0	0	1
4	STORAGE PROTEIN	0	0	0	1
04.01	storage facilitating proteins	0	0	0	1
04.02	stored proteins	0	0	0	1
10	CELL CYCLE AND DNA PROCESSING	52	5.53191	10.9474	0.715708	NCU00018 NCU00019 NCU00108 NCU00205 NCU00551 NCU01100 NCU01197 NCU01242 NCU01498 NCU01504 NCU01722 NCU01953 NCU02134 NCU02249 NCU02616 NCU03187 NCU03237 NCU03426 NCU03564 NCU03611 NCU03732 NCU03897 NCU03982 NCU04142 NCU04370 NCU05309 NCU05608 NCU05802 NCU05901 NCU06073 NCU06144 NCU06177 NCU06331 NCU06342 NCU06410 NCU06605 NCU06678 NCU07293 NCU07414 NCU07837 NCU08020 NCU08040 NCU08267 NCU08357 NCU…
10.01	DNA processing	20	2.12766	4.21053	0.983109	NCU00018 NCU00019 NCU01722 NCU02134 NCU02249 NCU03564 NCU03982 NCU04370 NCU05802 NCU06410 NCU06605 NCU06678 NCU07414 NCU07837 NCU08020 NCU08267 NCU08357 NCU08852 NCU09644 NCU11102
10.01.01	cellular DNA uptake	0	0	0	1
10.01.01.01	bacterial competence	0	0	0	1
10.01.01.03	conjugational DNA transfer	0	0	0	1
10.01.02	DNA topology	1	0.106383	0.210526	0.993894	NCU08267
10.01.03	DNA synthesis and replication	5	0.531915	1.05263	0.966134	NCU03982 NCU04370 NCU07414 NCU08357 NCU11102
10.01.03.03	ori recognition and priming complex formation	0	0	0	1
10.01.03.05	extension/ polymerization activity	0	0	0	1
10.01.05	DNA recombination and DNA repair	9	0.957447	1.89474	0.987567	NCU00018 NCU03564 NCU06605 NCU06678 NCU07837 NCU08020 NCU08267 NCU08852 NCU09644
10.01.05.01	DNA repair	8	0.851064	1.68421	0.966016	NCU00018 NCU03564 NCU06605 NCU07837 NCU08020 NCU08267 NCU08852 NCU09644
10.01.05.03	DNA recombination	1	0.106383	0.210526	0.991596	NCU08267
10.01.05.03.01	meiotic recombination	0	0	0	1
10.01.05.03.03	somatic / mitotic recombination	0	0	0	1
10.01.05.03.05	DNA integration	0	0	0	1
10.01.09	DNA restriction or modification	6	0.638298	1.26316	0.951556	NCU00019 NCU01722 NCU02134 NCU02249 NCU06410 NCU08357
10.01.09.01	DNA methylation	0	0	0	1
10.01.09.03	DNA restriction	0	0	0	1
10.01.09.05	DNA conformation modification (egchromatin)	6	0.638298	1.26316	0.945165	NCU00019 NCU01722 NCU02134 NCU02249 NCU06410 NCU08357
10.01.09.07	DNA imprinting and other epigenetic effects	0	0	0	1
10.01.11	regulation of DNA processing	0	0	0	1
10.03	cell cycle	39	4.14894	8.21053	0.326804	NCU00018 NCU00019 NCU00108 NCU00205 NCU00551 NCU01100 NCU01197 NCU01242 NCU01498 NCU01504 NCU01953 NCU02616 NCU03187 NCU03237 NCU03426 NCU03611 NCU03732 NCU03897 NCU03982 NCU04142 NCU05309 NCU05608 NCU05901 NCU06073 NCU06144 NCU06177 NCU06331 NCU06342 NCU06678 NCU07293 NCU07414 NCU08040 NCU08501 NCU08554 NCU08985 NCU09367 NCU09644 NCU09733 NCU11102
10.03.01	mitotic cell cycle and cell cycle control	27	2.87234	5.68421	0.484475	NCU00018 NCU00019 NCU00108 NCU00205 NCU01100 NCU01197 NCU01242 NCU01498 NCU02616 NCU03187 NCU03237 NCU03426 NCU03732 NCU03897 NCU03982 NCU05309 NCU05608 NCU05901 NCU06144 NCU06678 NCU07293 NCU07414 NCU08501 NCU09367 NCU09644 NCU09733 NCU11102
10.03.01.01	mitotic cell cycle	6	0.638298	1.26316	0.925779	NCU00108 NCU02616 NCU03187 NCU05608 NCU07414 NCU11102
10.03.01.01.01	G phase of mitotic cell cycle	3	0.319149	0.631579	0.0385532	NCU05608 NCU07414 NCU11102
10.03.01.01.02	G/G transition, mitotic exit	0	0	0	1
10.03.01.01.03	G/S transition of mitotic cell cycle	0	0	0	1
10.03.01.01.05	S phase of mitotic cell cycle	0	0	0	1
10.03.01.01.07	G phase of mitotic cell cycle	1	0.106383	0.210526	0.190962	NCU03187
10.03.01.01.09	G/M transition of mitotic cell cycle	0	0	0	1
10.03.01.01.11	M phase	2	0.212766	0.421053	0.906801	NCU00108 NCU02616
10.03.01.01.13	M/G transition of mitotic cell cycle	0	0	0	1
10.03.01.02	cell cycle arrest	2	0.212766	0.421053	0.488318	NCU07414 NCU11102
10.03.01.03	cell cycle checkpoints (checkpoints of morphogenesis, DNA-damage,-replication, mitotic phase and spindle)	2	0.212766	0.421053	0.906801	NCU03237 NCU09644
10.03.02	meiosis	9	0.957447	1.89474	0.254535	NCU01100 NCU01498 NCU01504 NCU03982 NCU04142 NCU05608 NCU06331 NCU06342 NCU06678
10.03.02.01	meiosis I	0	0	0	1
10.03.02.03	meiosis II	0	0	0	1
10.03.03	cytokinesis (cell division) /septum formation and hydrolysis	6	0.638298	1.26316	0.845284	NCU00108 NCU00205 NCU00551 NCU03611 NCU06073 NCU06177
10.03.04	nuclear and chromosomal cycle	2	0.212766	0.421053	0.989044	NCU00108 NCU01953
10.03.04.01	centromere/kinetochore complex maturation	1	0.106383	0.210526	0.272311	NCU00108
10.03.04.03	chromosome condensation	0	0	0	1
10.03.04.05	chromosome segregation/division	1	0.106383	0.210526	0.942996	NCU00108
10.03.04.06	chromosome inactivation	0	0	0	1
10.03.04.07	nuclear division	0	0	0	1
10.03.04.09	nuclear migration	1	0.106383	0.210526	0.816686	NCU01953
10.03.05	cell cycle dependent cytoskeleton reorganization	2	0.212766	0.421053	0.819143	NCU00108 NCU05608
10.03.05.01	spindle pole body/centrosome and microtubule cycle	1	0.106383	0.210526	0.903046	NCU00108
10.03.05.03	cell cycle dependent actin filament reorganization	1	0.106383	0.210526	0.523784	NCU05608
11	TRANSCRIPTION	43	4.57447	9.05263	0.999003	NCU00019 NCU00116 NCU00223 NCU00352 NCU00897 NCU01238 NCU01459 NCU02094 NCU02103 NCU02134 NCU02142 NCU02356 NCU02380 NCU02386 NCU02397 NCU02666 NCU02913 NCU03043 NCU03184 NCU03466 NCU04848 NCU05802 NCU06027 NCU06028 NCU06251 NCU06276 NCU06407 NCU06410 NCU06511 NCU06678 NCU06971 NCU07534 NCU07556 NCU07617 NCU07883 NCU08267 NCU08333 NCU08501 NCU08554 NCU08687 NCU08875 NCU09333 NCU10733
11.02	RNA synthesis	39	4.14894	8.21053	0.922918	NCU00019 NCU00116 NCU00223 NCU00897 NCU01238 NCU01459 NCU02094 NCU02103 NCU02134 NCU02142 NCU02356 NCU02380 NCU02386 NCU02397 NCU02666 NCU02913 NCU03043 NCU03184 NCU03466 NCU04848 NCU06027 NCU06028 NCU06251 NCU06276 NCU06407 NCU06410 NCU06511 NCU06971 NCU07534 NCU07556 NCU07617 NCU07883 NCU08267 NCU08333 NCU08501 NCU08554 NCU08687 NCU08875 NCU09333
11.02.01	rRNA synthesis	1	0.106383	0.210526	0.993894	NCU06276
11.02.02	tRNA synthesis	1	0.106383	0.210526	0.966494	NCU02380
11.02.03	mRNA synthesis	37	3.93617	7.78947	0.797638	NCU00019 NCU00116 NCU00223 NCU00897 NCU01238 NCU01459 NCU02094 NCU02103 NCU02134 NCU02142 NCU02356 NCU02386 NCU02397 NCU02666 NCU02913 NCU03043 NCU03184 NCU03466 NCU04848 NCU06027 NCU06028 NCU06251 NCU06407 NCU06410 NCU06511 NCU06971 NCU07534 NCU07556 NCU07617 NCU07883 NCU08267 NCU08333 NCU08501 NCU08554 NCU08687 NCU08875 NCU09333
11.02.03.01	general transcription activities	2	0.212766	0.421053	0.997562	NCU02103 NCU08554
11.02.03.01.01	transcription initiation	0	0	0	1
11.02.03.01.04	transcription elongation	1	0.106383	0.210526	0.796163	NCU08554
11.02.03.01.07	transcription termination	1	0.106383	0.210526	0.653546	NCU08554
11.02.03.04	transcriptional control	35	3.7234	7.36842	0.289004	NCU00019 NCU00116 NCU00223 NCU00897 NCU01238 NCU01459 NCU02094 NCU02134 NCU02142 NCU02356 NCU02386 NCU02397 NCU02666 NCU02913 NCU03043 NCU03184 NCU03466 NCU04848 NCU06027 NCU06028 NCU06251 NCU06407 NCU06410 NCU06511 NCU06971 NCU07534 NCU07556 NCU07617 NCU07883 NCU08333 NCU08501 NCU08554 NCU08687 NCU08875 NCU09333
11.02.03.04.01	transcription activation	4	0.425532	0.842105	0.380052	NCU02356 NCU02397 NCU06028 NCU09333
11.02.03.04.03	transcription repression	2	0.212766	0.421053	0.638557	NCU06027 NCU06511
11.02.03.04.05	enhancer/silencer interaction	0	0	0	1
11.02.03.04.07	posttranscriptional control	0	0	0	1
11.04	RNA processing	7	0.744681	1.47368	0.999998	NCU00352 NCU05802 NCU06678 NCU07534 NCU08267 NCU08554 NCU10733
11.04.01	rRNA processing	4	0.425532	0.842105	0.999212	NCU00352 NCU05802 NCU06678 NCU08267
11.04.02	tRNA processing	0	0	0	1
11.04.03	mRNA processing (splicing, '-, '-end processing)	6	0.638298	1.26316	0.996664	NCU05802 NCU06678 NCU07534 NCU08267 NCU08554 NCU10733
11.04.03.01	splicing	1	0.106383	0.210526	0.999986	NCU08267
11.04.03.01.10	regulation of splicing	0	0	0	1
11.04.03.03	'-end processing	0	0	0	1
11.04.03.05	'-end processing	1	0.106383	0.210526	0.68841	NCU10733
11.04.03.11	control of mRNA stability	1	0.106383	0.210526	0.470523	NCU07534
11.04.05	RNA topology	0	0	0	1
11.06	RNA modification	0	0	0	1
11.06.01	rRNA modification	0	0	0	1
11.06.02	tRNA modification	0	0	0	1
11.06.03	mRNA modification	0	0	0	1
11.06.03.01	mRNA editing	0	0	0	1
12	PROTEIN SYNTHESIS	9	0.957447	1.89474	1	NCU01100 NCU01187 NCU02380 NCU03732 NCU05608 NCU07414 NCU08267 NCU09241 NCU09513
12.01	ribosome biogenesis	2	0.212766	0.421053	1	NCU05608 NCU08267
12.01.01	ribosomal proteins	0	0	0	1
12.04	translation	5	0.531915	1.05263	0.999925	NCU02380 NCU03732 NCU07414 NCU09241 NCU09513
12.04.01	translation initiation	0	0	0	1
12.04.02	translation elongation	0	0	0	1
12.04.03	translation termination	0	0	0	1
12.07	translational control	3	0.319149	0.631579	0.898755	NCU01100 NCU01187 NCU08267
12.10	aminoacyl-tRNA-synthetases	0	0	0	1
12.11	selenocystein biosynthesis and incorporation	0	0	0	1
14	PROTEIN FATE (folding, modification, destination)	107	11.383	22.5263	0.000484862	NCU00008 NCU00018 NCU00104 NCU00108 NCU00188 NCU00263 NCU00472 NCU00477 NCU00609 NCU00714 NCU00778 NCU00813 NCU01059 NCU01100 NCU01181 NCU01187 NCU01268 NCU01315 NCU01499 NCU01545 NCU01648 NCU01955 NCU02074 NCU02202 NCU02249 NCU02273 NCU02322 NCU02349 NCU02368 NCU02391 NCU02520 NCU02541 NCU02616 NCU02650 NCU02669 NCU02688 NCU02797 NCU02885 NCU02915 NCU02956 NCU03108 NCU03168 NCU03187 NCU03214 NCU…
14.01	protein folding and stabilization	15	1.59574	3.15789	0.00534264	NCU00018 NCU00104 NCU00472 NCU00714 NCU00813 NCU01499 NCU02349 NCU03732 NCU03739 NCU03982 NCU04142 NCU07414 NCU08554 NCU09223 NCU11102
14.04	protein targeting, sorting and translocation	21	2.23404	4.42105	0.31067	NCU00008 NCU00018 NCU00104 NCU00778 NCU01545 NCU01955 NCU02669 NCU03214 NCU03441 NCU03732 NCU03982 NCU04541 NCU04639 NCU06410 NCU06704 NCU06771 NCU07414 NCU08535 NCU08961 NCU09367 NCU11102
14.07	protein modification	73	7.76596	15.3684	1.03401e-05	NCU00018 NCU00108 NCU00188 NCU00609 NCU00714 NCU00778 NCU01059 NCU01181 NCU01187 NCU01268 NCU01315 NCU01545 NCU01648 NCU01955 NCU02074 NCU02202 NCU02249 NCU02273 NCU02322 NCU02349 NCU02368 NCU02391 NCU02520 NCU02541 NCU02650 NCU02688 NCU02797 NCU02885 NCU03187 NCU03441 NCU03571 NCU03637 NCU03657 NCU03732 NCU03797 NCU03929 NCU03982 NCU03995 NCU04192 NCU04279 NCU04316 NCU04370 NCU04479 NCU05516 NCU…
14.07.01	modification with fatty acids (egmyristylation, palmitylation, farnesylation)	5	0.531915	1.05263	0.043853	NCU03732 NCU03929 NCU06672 NCU07414 NCU11102
14.07.02	modification with sugar residues (egglycosylation, deglycosylation)	17	1.80851	3.57895	9.27585e-06	NCU00609 NCU00778 NCU01059 NCU01315 NCU01648 NCU02322 NCU02349 NCU02541 NCU02797 NCU03657 NCU03995 NCU06198 NCU06779 NCU07472 NCU09332 NCU10497 NCU11102
14.07.02.01	O-directed glycosylation, deglycosylation	2	0.212766	0.421053	0.150959	NCU01648 NCU09332
14.07.02.02	N-directed glycosylation, deglycosylation	8	0.851064	1.68421	0.00303963	NCU00609 NCU00778 NCU03657 NCU03995 NCU06198 NCU07472 NCU10497 NCU11102
14.07.03	modification by phosphorylation, dephosphorylation, autophosphorylation	18	1.91489	3.78947	0.196169	NCU00108 NCU00188 NCU00714 NCU01181 NCU01187 NCU02202 NCU02885 NCU03187 NCU03571 NCU04279 NCU06177 NCU06230 NCU06493 NCU06544 NCU06729 NCU08177 NCU08997 NCU09123
14.07.04	modification by acetylation, deacetylation	2	0.212766	0.421053	0.787843	NCU02249 NCU07536
14.07.05	modification by ubiquitination, deubiquitination	11	1.17021	2.31579	0.0349079	NCU00018 NCU01268 NCU01545 NCU02688 NCU03797 NCU04370 NCU05777 NCU06672 NCU06882 NCU08040 NCU09122
14.07.07	modification by ubiquitin-related proteins	1	0.106383	0.210526	0.903046	NCU06882
14.07.09	posttranslational modification of amino acids (eghydroxylation, methylation)	4	0.425532	0.842105	0.403724	NCU05516 NCU06493 NCU06729 NCU08852
14.07.11	protein processing (proteolytic)	12	1.2766	2.52632	0.0333945	NCU01545 NCU01955 NCU02273 NCU02391 NCU02650 NCU03441 NCU03637 NCU04192 NCU04479 NCU07063 NCU08333 NCU08418
14.07.11.01	autoproteolytic processing	4	0.425532	0.842105	0.00276981	NCU01545 NCU01955 NCU02391 NCU03441
14.07.12	protein processing (non-proteolytic, egiron-incorporation)	0	0	0	1
14.10	assembly of protein complexes	0	0	0	1
14.13	protein/peptide degradation	34	3.61702	7.15789	0.00163693	NCU00018 NCU00104 NCU00263 NCU00477 NCU01100 NCU01268 NCU01545 NCU01955 NCU02273 NCU02616 NCU02650 NCU02688 NCU02956 NCU03108 NCU03168 NCU03234 NCU03290 NCU03357 NCU03387 NCU03637 NCU03797 NCU04192 NCU04370 NCU04479 NCU05777 NCU06055 NCU06882 NCU07536 NCU08303 NCU08333 NCU08418 NCU08501 NCU09122 NCU09710
14.13.01	cytoplasmic and nuclear protein degradation	18	1.91489	3.78947	0.0379614	NCU00018 NCU00477 NCU01100 NCU01268 NCU02273 NCU02616 NCU02650 NCU02688 NCU03108 NCU03234 NCU03637 NCU03797 NCU04192 NCU04370 NCU05777 NCU06882 NCU08333 NCU09122
14.13.01.01	proteasomal degradation (ubiquitin/proteasomal pathway)	9	0.957447	1.89474	0.443193	NCU00018 NCU01100 NCU01268 NCU02616 NCU02650 NCU02688 NCU04370 NCU05777 NCU06882
14.13.04	lysosomal and vacuolar protein degradation	6	0.638298	1.26316	0.00030108	NCU00477 NCU01545 NCU01955 NCU02273 NCU04192 NCU08418
14.13.04.01	lysosomal protein degradation	1	0.106383	0.210526	0.10053	NCU02273
14.13.04.02	vacuolar protein degradation	4	0.425532	0.842105	0.00128966	NCU00477 NCU01955 NCU02273 NCU04192
16	PROTEIN WITH BINDING FUNCTION OR COFACTOR REQUIREMENT (structural or catalytic)	141	15	29.6842	0.0599779	NCU00018 NCU00104 NCU00108 NCU00116 NCU00352 NCU00378 NCU00403 NCU00450 NCU00472 NCU00490 NCU00591 NCU00608 NCU00714 NCU00715 NCU00778 NCU01069 NCU01181 NCU01197 NCU01233 NCU01268 NCU01545 NCU01648 NCU01654 NCU01861 NCU01992 NCU02103 NCU02111 NCU02127 NCU02273 NCU02286 NCU02356 NCU02380 NCU02391 NCU02463 NCU02544 NCU02580 NCU02650 NCU02666 NCU02677 NCU02887 NCU03043 NCU03108 NCU03258 NCU03292 NCU…
16.01	protein binding	58	6.17021	12.2105	0.744482	NCU00018 NCU00104 NCU00108 NCU00472 NCU00490 NCU00714 NCU00778 NCU01069 NCU01268 NCU01545 NCU01992 NCU02103 NCU02111 NCU02273 NCU02391 NCU02463 NCU02650 NCU02887 NCU03387 NCU03441 NCU03732 NCU03944 NCU03982 NCU03995 NCU04142 NCU04252 NCU04279 NCU04293 NCU04370 NCU04415 NCU05180 NCU05309 NCU05608 NCU05777 NCU06027 NCU06171 NCU06410 NCU06493 NCU06561 NCU06672 NCU06687 NCU06729 NCU06882 NCU07414 NCU…
16.01.01	receptor binding	1	0.106383	0.210526	0.470523	NCU01545
16.02	peptide binding	1	0.106383	0.210526	0.470523	NCU06771
16.03	nucleic acid binding	15	1.59574	3.15789	0.999819	NCU00116 NCU01197 NCU02103 NCU02286 NCU02356 NCU03043 NCU04848 NCU06028 NCU06251 NCU06407 NCU06511 NCU06605 NCU06678 NCU07883 NCU08852
16.03.01	DNA binding	10	1.06383	2.10526	0.937673	NCU00116 NCU02103 NCU02356 NCU03043 NCU04848 NCU06028 NCU06407 NCU06605 NCU06678 NCU08852
16.03.03	RNA binding	6	0.638298	1.26316	0.998746	NCU01197 NCU02286 NCU06251 NCU06511 NCU06678 NCU07883
16.05	polysaccharide binding	1	0.106383	0.210526	0.796163	NCU09663
16.06	motor protein binding	0	0	0	1
16.07	structural protein binding	1	0.106383	0.210526	0.948742	NCU06738
16.09	lipid binding	5	0.531915	1.05263	0.0286457	NCU00018 NCU03258 NCU03372 NCU03441 NCU07947
16.10	amine binding	0	0	0	1
16.11	amino acid/amino acid derivatives binding	0	0	0	1
16.12	sulfate binding	0	0	0	1
16.13	C-compound binding	3	0.319149	0.631579	0.297357	NCU00378 NCU00450 NCU03415
16.13.01	sugar binding	1	0.106383	0.210526	0.470523	NCU00450
16.13.03	fatty acid binding (egacyl-carrier protein)	0	0	0	1
16.14	selen binding	0	0	0	1
16.15	drug/toxin binding	0	0	0	1
16.16	antigen binding	0	0	0	1
16.17	metal binding	36	3.82979	7.57895	0.00349728	NCU00352 NCU01648 NCU01654 NCU02666 NCU02887 NCU03108 NCU03292 NCU03305 NCU03350 NCU03387 NCU03637 NCU03732 NCU03749 NCU03818 NCU03929 NCU03989 NCU04421 NCU04443 NCU05537 NCU05777 NCU06348 NCU06518 NCU06785 NCU06882 NCU07414 NCU07536 NCU08535 NCU08568 NCU09040 NCU09123 NCU09332 NCU09333 NCU10143 NCU11050 NCU11102 NCU11395
16.17.01	calcium binding	6	0.638298	1.26316	0.018535	NCU03292 NCU03305 NCU03989 NCU04421 NCU05537 NCU09123
16.17.03	potassium binding	1	0.106383	0.210526	0.345488	NCU02887
16.17.05	sodium binding	0	0	0	1
16.17.07	magnesium binding	14	1.48936	2.94737	8.28398e-05	NCU00352 NCU01648 NCU01654 NCU03292 NCU03305 NCU03387 NCU03818 NCU03929 NCU05537 NCU06348 NCU06785 NCU08568 NCU09332 NCU10143
16.17.09	heavy metal binding (Cu, Fe, Zn)	17	1.80851	3.57895	0.213185	NCU02666 NCU03108 NCU03350 NCU03637 NCU03732 NCU03749 NCU04443 NCU05777 NCU06518 NCU06882 NCU07414 NCU07536 NCU09040 NCU09333 NCU11050 NCU11102 NCU11395
16.18	virus particle binding	0	0	0	1
16.19	nucleotide/nucleoside/nucleobase binding	40	4.25532	8.42105	0.316307	NCU00018 NCU00104 NCU00108 NCU00352 NCU00591 NCU00608 NCU01268 NCU02111 NCU02127 NCU02380 NCU02544 NCU02677 NCU03292 NCU03305 NCU03387 NCU03818 NCU03982 NCU04142 NCU04370 NCU05591 NCU06410 NCU06493 NCU06729 NCU06785 NCU06836 NCU07546 NCU07556 NCU08267 NCU08303 NCU08333 NCU08358 NCU08382 NCU08535 NCU08671 NCU08687 NCU08827 NCU09123 NCU09513 NCU09975 NCU10143
16.19.01	cyclic nucleotide binding (cAMP, cGMP, etc)	0	0	0	1
16.19.03	ATP binding	34	3.61702	7.15789	0.118581	NCU00018 NCU00104 NCU00108 NCU00352 NCU00591 NCU01268 NCU02111 NCU02127 NCU02380 NCU02544 NCU02677 NCU03292 NCU03305 NCU03387 NCU03818 NCU03982 NCU04142 NCU04370 NCU05591 NCU06410 NCU06785 NCU07546 NCU07556 NCU08267 NCU08303 NCU08358 NCU08382 NCU08535 NCU08671 NCU08687 NCU08827 NCU09123 NCU09975 NCU10143
16.19.05	GTP binding	4	0.425532	0.842105	0.948074	NCU06410 NCU06493 NCU06729 NCU09513
16.21	complex cofactor/cosubstrate/vitamine binding	24	2.55319	5.05263	0.115367	NCU00378 NCU00403 NCU00591 NCU00715 NCU01181 NCU01233 NCU01861 NCU02127 NCU02580 NCU03350 NCU03415 NCU03693 NCU04443 NCU04510 NCU05805 NCU06543 NCU08384 NCU08535 NCU08998 NCU09040 NCU09141 NCU09266 NCU09821 NCU09931
16.21.01	heme binding	0	0	0	1
16.21.03	molybdopterin binding	0	0	0	1
16.21.05	FAD/FMN binding	4	0.425532	0.842105	0.67582	NCU01181 NCU02580 NCU06543 NCU09931
16.21.07	NAD/NADP binding	14	1.48936	2.94737	0.0805941	NCU00378 NCU00403 NCU00715 NCU01233 NCU01861 NCU03415 NCU03693 NCU04443 NCU04510 NCU08384 NCU09040 NCU09141 NCU09266 NCU09821
16.21.08	Fe/S binding	1	0.106383	0.210526	0.912814	NCU03350
16.21.09	cobalamine binding	0	0	0	1
16.21.11	thiamine pyrophosphate binding	0	0	0	1
16.21.13	lipoamide binding	0	0	0	1
16.21.15	biotin binding	3	0.319149	0.631579	0.00866935	NCU00591 NCU02127 NCU08535
16.21.17	pyridoxal phosphate binding	2	0.212766	0.421053	0.770468	NCU05805 NCU08998
16.22	hormone binding	0	0	0	1
16.23	neurotransmitter binding	0	0	0	1
16.25	oxygen binding	0	0	0	1
18	REGULATION OF METABOLISM AND PROTEIN FUNCTION	25	2.65957	5.26316	0.126449	NCU00108 NCU00714 NCU01181 NCU01642 NCU02134 NCU02351 NCU02424 NCU02616 NCU02650 NCU02887 NCU03732 NCU03982 NCU04370 NCU05288 NCU06493 NCU06561 NCU06672 NCU06729 NCU07414 NCU07658 NCU08008 NCU09123 NCU09223 NCU10270 NCU11102
18.01	regulation by	11	1.17021	2.31579	0.280257	NCU00108 NCU01181 NCU02650 NCU04370 NCU05288 NCU06493 NCU06561 NCU06729 NCU08008 NCU09123 NCU09223
18.01.01	regulation by modification	6	0.638298	1.26316	0.314537	NCU00108 NCU01181 NCU04370 NCU06493 NCU06729 NCU09123
18.01.03	regulation by localization	0	0	0	1
18.01.05	regulation by processing	0	0	0	1
18.01.07	regulation by binding / dissociation	7	0.744681	1.47368	0.218096	NCU02650 NCU05288 NCU06493 NCU06561 NCU06729 NCU08008 NCU09223
18.02	regulation of protein activity	24	2.55319	5.05263	0.154335	NCU00108 NCU00714 NCU01181 NCU01642 NCU02134 NCU02351 NCU02424 NCU02616 NCU02650 NCU02887 NCU03732 NCU03982 NCU04370 NCU05288 NCU06493 NCU06561 NCU06672 NCU06729 NCU07414 NCU07658 NCU08008 NCU09123 NCU10270 NCU11102
18.02.01	enzymatic activity regulation / enzyme regulator	17	1.80851	3.57895	0.379367	NCU00714 NCU02351 NCU02424 NCU02616 NCU02650 NCU03732 NCU03982 NCU04370 NCU05288 NCU06493 NCU06561 NCU06672 NCU06729 NCU07414 NCU08008 NCU10270 NCU11102
18.02.01.01	enzyme activator	10	1.06383	2.10526	0.11335	NCU02616 NCU03732 NCU04370 NCU05288 NCU06493 NCU06672 NCU06729 NCU07414 NCU08008 NCU11102
18.02.01.01.01	GTPase activator (GAP)	1	0.106383	0.210526	0.747975	NCU05288
18.02.01.01.03	protease activator	0	0	0	1
18.02.01.01.05	kinase activator	0	0	0	1
18.02.01.02	enzyme inhibitor	4	0.425532	0.842105	0.134661	NCU00714 NCU02424 NCU05288 NCU06561
18.02.01.02.01	GTPase inhibitor (GIP)	2	0.212766	0.421053	0.0282646	NCU05288 NCU06561
18.02.01.02.03	protease inhibitor	0	0	0	1
18.02.01.02.05	kinase inhibitior	0	0	0	1
18.02.03	guanyl-nucleotide exchange factor (GEF)	3	0.319149	0.631579	0.0385532	NCU06493 NCU06729 NCU07658
18.02.05	regulator of G-protein signalling	3	0.319149	0.631579	0.240584	NCU01642 NCU05288 NCU06561
18.02.07	regulator of receptor activity	0	0	0	1
18.02.09	regulator of transcription factor	1	0.106383	0.210526	0.903046	NCU02134
18.02.10	regulation of channel activity	0	0	0	1
20	CELLULAR TRANSPORT, TRANSPORT FACILITATION AND TRANSPORT ROUTES	123	13.0851	25.8947	5.11909e-05	NCU00008 NCU00018 NCU00104 NCU00117 NCU00121 NCU00352 NCU00378 NCU00450 NCU00575 NCU00715 NCU00778 NCU00790 NCU00896 NCU00916 NCU01069 NCU01140 NCU01181 NCU01456 NCU01481 NCU01545 NCU01813 NCU01815 NCU01826 NCU01911 NCU01955 NCU01992 NCU02111 NCU02391 NCU02541 NCU02544 NCU02580 NCU02582 NCU02669 NCU02762 NCU02887 NCU02948 NCU03171 NCU03214 NCU03281 NCU03292 NCU03305 NCU03319 NCU03350 NCU03372 NCU…
20.01	transported compounds (substrates)	84	8.93617	17.6842	0.000748879	NCU00018 NCU00104 NCU00352 NCU00378 NCU00450 NCU00575 NCU00715 NCU00790 NCU00916 NCU01140 NCU01181 NCU01456 NCU01545 NCU01813 NCU01815 NCU01826 NCU01992 NCU02391 NCU02580 NCU02582 NCU02887 NCU02948 NCU03171 NCU03281 NCU03292 NCU03305 NCU03350 NCU03372 NCU03387 NCU03415 NCU03818 NCU03929 NCU03982 NCU03989 NCU04218 NCU04252 NCU04374 NCU04443 NCU04541 NCU04639 NCU04963 NCU05046 NCU05069 NCU05198 NCU…
20.01.01	ion transport	20	2.12766	4.21053	0.0376879	NCU00352 NCU00790 NCU00916 NCU02887 NCU03281 NCU03292 NCU03305 NCU03818 NCU03989 NCU05046 NCU05591 NCU06444 NCU06699 NCU07075 NCU07262 NCU07546 NCU07966 NCU08147 NCU08561 NCU10143
20.01.01.01	cation transport (H+, Na+, K+, Ca+ , NH+, etc)	18	1.91489	3.78947	0.0197768	NCU00352 NCU00790 NCU00916 NCU02887 NCU03281 NCU03292 NCU03305 NCU03818 NCU03989 NCU05046 NCU05591 NCU06699 NCU07075 NCU07262 NCU07546 NCU07966 NCU08147 NCU10143
20.01.01.01.01	heavy metal ion transport (Cu+, Fe+, etc)	4	0.425532	0.842105	0.601664	NCU03281 NCU03292 NCU03305 NCU07262
20.01.01.01.01.01	siderophore-iron transport	0	0	0	1
20.01.01.01.01.02	citrate-iron transport	0	0	0	1
20.01.01.01.02	organic cation transport	0	0	0	1
20.01.01.07	anion transport	2	0.212766	0.421053	0.787843	NCU06444 NCU08561
20.01.01.07.01	nitrate transport	0	0	0	1
20.01.01.07.03	nitrite transport	0	0	0	1
20.01.01.07.05	sulfate/sulfite transport	0	0	0	1
20.01.01.07.07	phosphate transport	0	0	0	1
20.01.01.07.08	organic anion transport	0	0	0	1
20.01.01.07.09	chloride transport	1	0.106383	0.210526	0.272311	NCU06444
20.01.03	C-compound and carbohydrate transport	20	2.12766	4.21053	0.00103247	NCU00450 NCU00575 NCU01456 NCU01813 NCU01826 NCU02582 NCU04963 NCU05591 NCU05853 NCU05897 NCU06026 NCU06198 NCU07175 NCU07546 NCU08561 NCU08858 NCU09287 NCU10021 NCU10497 NCU10721
20.01.03.01	sugar transport	7	0.744681	1.47368	0.000316401	NCU00450 NCU02582 NCU04963 NCU06198 NCU08858 NCU10021 NCU10721
20.01.03.03	C-dicarboxylate transport (egmalate, succinate, fumarate)	1	0.106383	0.210526	0.345488	NCU08561
20.01.07	amino acid/amino acid derivatives transport	2	0.212766	0.421053	0.869592	NCU05198 NCU10675
20.01.09	peptide transport	2	0.212766	0.421053	0.304901	NCU03171 NCU10763
20.01.10	protein transport	17	1.80851	3.57895	0.0510858	NCU00018 NCU00104 NCU00352 NCU01545 NCU01992 NCU02391 NCU03387 NCU03818 NCU03982 NCU04252 NCU04541 NCU04639 NCU06410 NCU06672 NCU06771 NCU07414 NCU09367
20.01.11	amine / polyamine transport	0	0	0	1
20.01.13	lipid/fatty acid transport	12	1.2766	2.52632	0.00124225	NCU00352 NCU03372 NCU03818 NCU03929 NCU04218 NCU05198 NCU05591 NCU07947 NCU08358 NCU08382 NCU09223 NCU09287
20.01.15	electron transport	20	2.12766	4.21053	0.127325	NCU00378 NCU00715 NCU01140 NCU01181 NCU01815 NCU02580 NCU02948 NCU03292 NCU03305 NCU03350 NCU03415 NCU04443 NCU05069 NCU06518 NCU06543 NCU08272 NCU09223 NCU09266 NCU09821 NCU09931
20.01.17	nucleotide/nucleoside/nucleobase transport	2	0.212766	0.421053	0.418171	NCU03989 NCU06198
20.01.21	RNA transport	0	0	0	1
20.01.23	allantoin and allantoate transport	1	0.106383	0.210526	0.851746	NCU08715
20.01.25	vitamine/cofactor transport	3	0.319149	0.631579	0.354766	NCU04374 NCU05198 NCU08715
20.01.26	neurotransmitter transport	1	0.106383	0.210526	0.614785	NCU06410
20.01.27	drug/toxin transport	7	0.744681	1.47368	0.398893	NCU02948 NCU03818 NCU05591 NCU07546 NCU07960 NCU08358 NCU09975
20.01.28	hormone transport	0	0	0	1
20.03	transport facilities	44	4.68085	9.26316	0.000892356	NCU00018 NCU00121 NCU00352 NCU00790 NCU00916 NCU01140 NCU01456 NCU01481 NCU01813 NCU01815 NCU01826 NCU02544 NCU02582 NCU02762 NCU02887 NCU03171 NCU03292 NCU03305 NCU03818 NCU03982 NCU03989 NCU04218 NCU04963 NCU05046 NCU05591 NCU05853 NCU06444 NCU07075 NCU07175 NCU07330 NCU07546 NCU07966 NCU08147 NCU08358 NCU08382 NCU08561 NCU08715 NCU08858 NCU09287 NCU09975 NCU10021 NCU10143 NCU10497 NCU10763
20.03.01	channel / pore class transport	6	0.638298	1.26316	0.0230014	NCU00121 NCU01140 NCU02762 NCU02887 NCU06444 NCU07330
20.03.01.01	ion channels	4	0.425532	0.842105	0.0447544	NCU00121 NCU02762 NCU02887 NCU06444
20.03.01.03	gap-junction forming protein family (egconnexin, innexin)	0	0	0	1
20.03.01.05	nuclear pore forming protein	0	0	0	1
20.03.01.06	porins of mitochondria or plastids	0	0	0	1
20.03.01.07	general bacterial porin family (egompf, sugar porin, omf)	0	0	0	1
20.03.01.09	pore-forming toxins (egdiphteria toxin, hemolysin)	0	0	0	1
20.03.02	carrier (electrochemical potential-driven transport)	5	0.531915	1.05263	0.0742249	NCU00916 NCU07075 NCU08561 NCU08858 NCU10021
20.03.02.01	uniporter	0	0	0	1
20.03.02.02	symporter	2	0.212766	0.421053	0.265935	NCU08858 NCU10021
20.03.02.02.01	proton driven symporter	2	0.212766	0.421053	0.115259	NCU08858 NCU10021
20.03.02.02.02	sodium driven symporter	0	0	0	1
20.03.02.03	antiporter	3	0.319149	0.631579	0.135349	NCU00916 NCU07075 NCU08561
20.03.02.03.01	proton driven antiporter	1	0.106383	0.210526	0.411312	NCU07075
20.03.02.03.02	sodium driven antiporter	0	0	0	1
20.03.09	phosphotransferase system	0	0	0	1
20.03.22	transport ATPases	13	1.38298	2.73684	0.00260146	NCU00018 NCU00352 NCU03292 NCU03305 NCU03818 NCU04218 NCU05046 NCU05591 NCU07546 NCU07966 NCU08147 NCU09975 NCU10143
20.03.25	ABC transporters	7	0.744681	1.47368	0.0561683	NCU00018 NCU02544 NCU05591 NCU07546 NCU08358 NCU08382 NCU09975
20.09	transport routes	81	8.61702	17.0526	0.00115825	NCU00008 NCU00018 NCU00104 NCU00117 NCU00352 NCU00575 NCU00778 NCU00790 NCU00896 NCU00916 NCU01069 NCU01545 NCU01911 NCU01955 NCU01992 NCU02111 NCU02391 NCU02541 NCU02582 NCU02669 NCU03214 NCU03281 NCU03292 NCU03305 NCU03319 NCU03372 NCU03387 NCU03441 NCU03715 NCU03732 NCU03982 NCU03989 NCU04252 NCU04293 NCU04374 NCU04421 NCU04541 NCU04639 NCU04963 NCU05046 NCU05180 NCU05195 NCU05198 NCU05273 NCU…
20.09.01	nuclear transport	2	0.212766	0.421053	0.980997	NCU03982 NCU08535
20.09.02	chloroplast transport	0	0	0	1
20.09.03	peroxisomal transport	2	0.212766	0.421053	0.188428	NCU08373 NCU08382
20.09.04	mitochondrial transport	9	0.957447	1.89474	0.443193	NCU00018 NCU00104 NCU03732 NCU03982 NCU03989 NCU05198 NCU07414 NCU08561 NCU11102
20.09.05	non-vesicular ER transport	1	0.106383	0.210526	0.571692	NCU03982
20.09.07	vesicular transport (Golgi network, etc)	37	3.93617	7.78947	1.06944e-06	NCU00008 NCU00018 NCU00117 NCU00352 NCU00778 NCU00896 NCU01069 NCU01545 NCU01911 NCU01992 NCU02391 NCU02669 NCU03214 NCU03292 NCU03305 NCU03319 NCU03387 NCU03715 NCU03732 NCU03982 NCU04252 NCU04293 NCU04541 NCU05180 NCU05273 NCU06198 NCU06410 NCU06694 NCU06738 NCU06771 NCU07330 NCU07414 NCU07658 NCU08092 NCU08607 NCU11102 NCU11237
20.09.07.03	ER to Golgi transport	14	1.48936	2.94737	0.000361559	NCU00008 NCU00018 NCU01992 NCU02391 NCU03319 NCU03387 NCU04252 NCU04293 NCU06410 NCU06738 NCU06771 NCU07658 NCU08607 NCU11237
20.09.07.05	intra Golgi transport	3	0.319149	0.631579	0.326069	NCU00778 NCU01545 NCU07658
20.09.07.06	post Golgi transport	2	0.212766	0.421053	0.082189	NCU00352 NCU06694
20.09.07.07	retrograde transport	1	0.106383	0.210526	0.272311	NCU00018
20.09.07.25	vesicle formation	2	0.212766	0.421053	0.664083	NCU01992 NCU02391
20.09.07.26	vesicle docking	1	0.106383	0.210526	0.272311	NCU04252
20.09.07.27	vesicle fusion	1	0.106383	0.210526	0.773345	NCU00018
20.09.07.29	vesicle recycling	0	0	0	1
20.09.13	vacuolar/lysosomal transport	10	1.06383	2.10526	0.569414	NCU00916 NCU01545 NCU01955 NCU02669 NCU03441 NCU05195 NCU05288 NCU06410 NCU06694 NCU07075
20.09.14	cytoskeleton-dependent transport	4	0.425532	0.842105	0.518127	NCU01069 NCU01545 NCU02111 NCU06144
20.09.14.01	tubulin dependent transport	0	0	0	1
20.09.14.02	actin dependent transport	0	0	0	1
20.09.16	cellular export and secretion	23	2.44681	4.84211	0.00137295	NCU00117 NCU00896 NCU01911 NCU02111 NCU02541 NCU03292 NCU03305 NCU03387 NCU04252 NCU04421 NCU04639 NCU04963 NCU05288 NCU05591 NCU06410 NCU06704 NCU07546 NCU07658 NCU07698 NCU08358 NCU09287 NCU09367 NCU09975
20.09.16.01	Type I protein secretion system (ABC-type transport systems)	3	0.319149	0.631579	0.18599	NCU05591 NCU07546 NCU09975
20.09.16.02	Type II protein secretion system (general secretory pathway, exocytosis)	0	0	0	1
20.09.16.03	Type III protein secretion system (virulence related secretory pathway, Gram- bacteria specific)	0	0	0	1
20.09.16.04	Type IV protein secretion system (conjugal DNA-protein transfer)	0	0	0	1
20.09.16.05	Type V protein secretion system (MttABC or TatABCDE-system)	0	0	0	1
20.09.16.07	non-vesicular cellular export	0	0	0	1
20.09.16.09	vesicular cellular export	4	0.425532	0.842105	0.262035	NCU00896 NCU02111 NCU04252 NCU06410
20.09.16.09.03	exocytosis	4	0.425532	0.842105	0.262035	NCU00896 NCU02111 NCU04252 NCU06410
20.09.16.09.05	synaptic vesicle exocytosis	0	0	0	1
20.09.18	cellular import	21	2.23404	4.42105	0.31067	NCU00575 NCU00790 NCU01069 NCU02111 NCU02582 NCU03281 NCU03387 NCU04374 NCU04421 NCU04963 NCU05198 NCU05853 NCU06026 NCU06171 NCU06410 NCU06444 NCU08715 NCU08858 NCU09287 NCU10021 NCU10675
20.09.18.07	non-vesicular cellular import	12	1.2766	2.52632	0.142794	NCU02582 NCU03281 NCU04374 NCU04963 NCU05198 NCU05853 NCU06026 NCU08715 NCU08858 NCU09287 NCU10021 NCU10675
20.09.18.09	vesicular cellular import	6	0.638298	1.26316	0.718571	NCU01069 NCU02111 NCU04421 NCU06171 NCU06410 NCU06444
20.09.18.09.01	endocytosis	6	0.638298	1.26316	0.718571	NCU01069 NCU02111 NCU04421 NCU06171 NCU06410 NCU06444
20.09.18.09.01.01	receptor-mediated endocytosis	0	0	0	1
20.09.18.09.01.03	constitutive endocytosis	0	0	0	1
20.09.18.09.01.05	synaptic vesicle endocytosis	0	0	0	1
30	CELLULAR COMMUNICATION/SIGNAL TRANSDUCTION MECHANISM	33	3.51064	6.94737	0.077268	NCU00018 NCU00108 NCU00188 NCU00896 NCU01545 NCU01642 NCU02202 NCU02273 NCU02424 NCU02463 NCU02885 NCU03187 NCU03292 NCU03305 NCU03426 NCU03571 NCU04626 NCU05288 NCU05608 NCU06177 NCU06348 NCU06410 NCU06493 NCU06544 NCU06561 NCU06729 NCU06761 NCU08008 NCU08177 NCU08985 NCU09123 NCU09367 NCU09643
30.01	cellular signalling	31	3.29787	6.52632	0.0525211	NCU00018 NCU00108 NCU00188 NCU00896 NCU01642 NCU02202 NCU02273 NCU02424 NCU02463 NCU02885 NCU03187 NCU03292 NCU03305 NCU03426 NCU03571 NCU05288 NCU05608 NCU06177 NCU06348 NCU06410 NCU06493 NCU06544 NCU06561 NCU06729 NCU06761 NCU08008 NCU08177 NCU08985 NCU09123 NCU09367 NCU09643
30.01.05	enzyme mediated signal transduction	15	1.59574	3.15789	0.283108	NCU00108 NCU02202 NCU02424 NCU03187 NCU03292 NCU03305 NCU05608 NCU06177 NCU06410 NCU06493 NCU06561 NCU06729 NCU08008 NCU09123 NCU09367
30.01.05.01	protein kinase	8	0.851064	1.68421	0.238083	NCU00108 NCU03187 NCU03292 NCU03305 NCU06493 NCU06729 NCU09123 NCU09367
30.01.05.01.01	JAK-STAT cascade	0	0	0	1
30.01.05.01.02	JNK cascade	0	0	0	1
30.01.05.01.03	MAPKKK cascade	1	0.106383	0.210526	0.866677	NCU09367
30.01.05.01.04	NIK-I-kappaB/NF-kappaB cascade	2	0.212766	0.421053	0.343459	NCU03292 NCU03305
30.01.05.01.05	tyrosine kinase	0	0	0	1
30.01.05.01.06	serine/threonine kinase	2	0.212766	0.421053	0.488318	NCU00108 NCU09123
30.01.05.03	protease mediated signal transduction	0	0	0	1
30.01.05.05	G-protein mediated signal transduction	6	0.638298	1.26316	0.370094	NCU05608 NCU06410 NCU06493 NCU06561 NCU06729 NCU08008
30.01.05.05.01	small GTPase mediated signal transduction	6	0.638298	1.26316	0.209321	NCU05608 NCU06410 NCU06493 NCU06561 NCU06729 NCU08008
30.01.05.05.03	trimeric G-protein mediated signal transduction	2	0.212766	0.421053	0.115259	NCU06493 NCU06729
30.01.05.07	two-component signal transduction system (egphosphorelay)	0	0	0	1
30.01.09	second messenger mediated signal transduction	12	1.2766	2.52632	0.000386759	NCU00108 NCU00896 NCU02273 NCU05608 NCU06348 NCU06493 NCU06729 NCU06761 NCU08008 NCU09123 NCU09367 NCU09643
30.01.09.01	NO mediated signal transduction	0	0	0	1
30.01.09.03	Ca+ mediated signal transduction	2	0.212766	0.421053	0.22695	NCU06761 NCU09123
30.01.09.07	cAMP/cGMP mediated signal transduction	3	0.319149	0.631579	0.112111	NCU06493 NCU06729 NCU08008
30.01.09.08	hormone mediated signal transduction	1	0.106383	0.210526	0.190962	NCU02273
30.01.09.09	fatty acid derivatives mediated signal transduction	1	0.106383	0.210526	0.10053	NCU09643
30.01.09.11	polyphosphoinositol mediated signal transduction	5	0.531915	1.05263	0.00440215	NCU00108 NCU00896 NCU05608 NCU06348 NCU09367
30.01.11	ligand-dependent nuclear receptors	0	0	0	1
30.05	transmembrane signal transduction	4	0.425532	0.842105	0.817148	NCU01545 NCU04626 NCU06493 NCU06729
30.05.01	receptor enzyme mediated signalling	0	0	0	1
30.05.01.05	interleukine receptor signalling pathway	0	0	0	1
30.05.01.10	two-component signal transduction system (sensor kinase component)	0	0	0	1
30.05.01.12	transmembrane receptor protein tyrosine kinase signalling pathways	0	0	0	1
30.05.01.12.01	EGF-receptor signalling pathway	0	0	0	1
30.05.01.12.03	FGF-receptor signalling pathway	0	0	0	1
30.05.01.12.04	IGF-receptor signalling pathway	0	0	0	1
30.05.01.12.05	insulin receptor signalling pathway	0	0	0	1
30.05.01.18	transmembrane receptor protein serine/threonine kinase signalling pathways	0	0	0	1
30.05.01.18.01	TGF-beta-receptor signalling pathway	0	0	0	1
30.05.02	non-enzymatic receptor mediated signalling	4	0.425532	0.842105	0.23918	NCU01545 NCU04626 NCU06493 NCU06729
30.05.02.14	Notch-receptor signalling pathway	0	0	0	1
30.05.02.16	hedgehog-dependent signalling pathway	0	0	0	1
30.05.02.20	Wnt signalling pathway	0	0	0	1
30.05.02.22	Tl-receptor (LRR proteins) signalling pathway	0	0	0	1
30.05.02.24	G-protein coupled receptor signalling pathway	4	0.425532	0.842105	0.0837545	NCU01545 NCU04626 NCU06493 NCU06729
30.05.02.24.01	serotonin receptor signalling pathway	0	0	0	1
30.05.02.24.02	acetyl choline receptor signalling pathway	0	0	0	1
30.05.02.24.03	dopamine receptor signalling pathway	0	0	0	1
30.05.02.24.04	gamma-aminobutyric acid signalling pathway	1	0.106383	0.210526	0.10053	NCU01545
30.05.02.24.05	glutamate signalling pathway	0	0	0	1
30.05.02.24.06	neuropeptide signalling pathway	0	0	0	1
30.05.02.26	integrin receptor signalling pathway	0	0	0	1
30.05.02.28	cadherin mediated signalling pathway	0	0	0	1
30.05.02.30	ion channel mediated signalling pathway	0	0	0	1
30.07	regulation of signal transduction	0	0	0	1
32	CELL RESCUE, DEFENSE AND VIRULENCE	73	7.76596	15.3684	0.0052875	NCU00018 NCU00104 NCU00130 NCU00173 NCU00350 NCU00378 NCU00714 NCU00715 NCU00884 NCU00955 NCU01069 NCU01140 NCU01197 NCU01233 NCU01499 NCU01636 NCU01883 NCU02111 NCU02142 NCU02273 NCU02327 NCU02580 NCU02650 NCU02948 NCU02956 NCU03292 NCU03358 NCU03370 NCU03415 NCU03611 NCU03732 NCU03739 NCU03779 NCU03944 NCU03982 NCU04142 NCU04370 NCU04415 NCU04473 NCU04510 NCU05046 NCU05198 NCU05209 NCU05278 NCU…
32.01	stress response	46	4.89362	9.68421	0.00881929	NCU00018 NCU00104 NCU00378 NCU00714 NCU00715 NCU00884 NCU01069 NCU01197 NCU01233 NCU01499 NCU01883 NCU02111 NCU02273 NCU02580 NCU02650 NCU02948 NCU03292 NCU03358 NCU03415 NCU03611 NCU03732 NCU03739 NCU03779 NCU03944 NCU03982 NCU04142 NCU04370 NCU04510 NCU05046 NCU05198 NCU05591 NCU06518 NCU06761 NCU06803 NCU07414 NCU07569 NCU07966 NCU08147 NCU08273 NCU08303 NCU08384 NCU09485 NCU09733 NCU10270 NCU…
32.01.01	oxidative stress response	9	0.957447	1.89474	0.0589914	NCU00378 NCU00715 NCU02948 NCU03358 NCU03415 NCU05591 NCU06518 NCU06803 NCU09733
32.01.03	osmotic and salt stress response	13	1.38298	2.73684	0.00067055	NCU00378 NCU00715 NCU01069 NCU01233 NCU02111 NCU03358 NCU03415 NCU03611 NCU03944 NCU04510 NCU05198 NCU08273 NCU08384
32.01.04	pH stress response	4	0.425532	0.842105	0.000101578	NCU03358 NCU05046 NCU07966 NCU08147
32.01.05	heat shock response	9	0.957447	1.89474	0.0112914	NCU00104 NCU03358 NCU03732 NCU03982 NCU04142 NCU04510 NCU07414 NCU08303 NCU08384
32.01.06	cold shock response	0	0	0	1
32.01.07	unfolded protein response (egER quality control)	8	0.851064	1.68421	0.113879	NCU00018 NCU00104 NCU00714 NCU03732 NCU03982 NCU04142 NCU11102 NCU11109
32.01.09	DNA damage response	0	0	0	1
32.01.11	nutrient starvation response	3	0.319149	0.631579	0.212908	NCU01883 NCU02273 NCU06761
32.01.13	electromagnetic waves stress response (egUV, X-ray)	0	0	0	1
32.05	disease, virulence and defense	21	2.23404	4.42105	0.180668	NCU00018 NCU00130 NCU00378 NCU00715 NCU02142 NCU02327 NCU02956 NCU03370 NCU03415 NCU04415 NCU04473 NCU05591 NCU06410 NCU06803 NCU07546 NCU08231 NCU08333 NCU08366 NCU09821 NCU09975 NCU09976
32.05.01	resistance proteins	10	1.06383	2.10526	0.131558	NCU00018 NCU00378 NCU00715 NCU02142 NCU03415 NCU04415 NCU05591 NCU07546 NCU08333 NCU09975
32.05.01.01	antibiotic resistance	1	0.106383	0.210526	0.411312	NCU08333
32.05.01.03	chemical agent resistance	4	0.425532	0.842105	0.195078	NCU00018 NCU02142 NCU04415 NCU05591
32.05.01.03.01	organic chemical agent resistance	0	0	0	1
32.05.01.03.03	inorganic chemical agent resistance (egheavy metals)	0	0	0	1
32.05.01.05	bacteriocine resistance	0	0	0	1
32.05.01.07	electromagnetic waves resistance (egUV)	0	0	0	1
32.05.03	defense related proteins	5	0.531915	1.05263	0.128388	NCU00130 NCU00378 NCU00715 NCU03415 NCU06803
32.05.05	virulence, disease factors	8	0.851064	1.68421	0.210124	NCU02327 NCU02956 NCU03370 NCU04473 NCU08231 NCU08366 NCU09821 NCU09976
32.05.05.01	toxins	0	0	0	1
32.05.05.02	antibiotics	0	0	0	1
32.05.05.03	bacteriocins	0	0	0	1
32.05.05.05	invasins	0	0	0	1
32.05.05.06	internalins	0	0	0	1
32.05.05.07	adhaesins	0	0	0	1
32.05.05.08	cytolysins	0	0	0	1
32.05.05.09	evasion of host immune system	0	0	0	1
32.05.05.13	antigenic determinants	0	0	0	1
32.07	detoxification	20	2.12766	4.21053	0.0756716	NCU00173 NCU00350 NCU00378 NCU00715 NCU00955 NCU01140 NCU01636 NCU03358 NCU03415 NCU05209 NCU05278 NCU05591 NCU05770 NCU05780 NCU07240 NCU07546 NCU08267 NCU08333 NCU09040 NCU09975
32.07.01	detoxification involving cytochrome P	1	0.106383	0.210526	0.796163	NCU05278
32.07.03	detoxification by modification	6	0.638298	1.26316	0.018535	NCU00173 NCU00350 NCU00378 NCU03358 NCU03415 NCU07240
32.07.05	detoxification by export	3	0.319149	0.631579	0.716136	NCU05591 NCU07546 NCU09975
32.07.07	oxygen and radical detoxification	4	0.425532	0.842105	0.285278	NCU00173 NCU01140 NCU05770 NCU05780
32.07.07.01	catalase reaction	1	0.106383	0.210526	0.272311	NCU05770
32.07.07.03	glutathione conjugation reaction	2	0.212766	0.421053	0.22695	NCU00173 NCU05780
32.07.07.05	peroxidase reaction	0	0	0	1
32.07.07.07	superoxide metabolism	0	0	0	1
32.07.09	detoxification by degradation	3	0.319149	0.631579	0.160057	NCU00378 NCU00715 NCU03415
32.07.11	detoxification by impermeability	0	0	0	1
32.10	degradation / modification of foreign (exogenous) compounds	0	0	0	1
32.10.03	degradation / modification of foreign (exogenous) polynucleotides	0	0	0	1
32.10.05	degradation / modification of foreign (exogenous) proteins	0	0	0	1
32.10.07	degradation / modification of foreign (exogenous) polysaccharides	0	0	0	1
32.10.09	degradation / modification of foreign (exogenous) ester compounds	0	0	0	1
34	INTERACTION WITH THE ENVIRONMENT	45	4.78723	9.47368	0.297802	NCU00121 NCU00916 NCU01036 NCU01069 NCU01233 NCU01658 NCU02111 NCU02273 NCU02356 NCU02582 NCU02762 NCU02887 NCU03171 NCU03281 NCU03292 NCU03305 NCU03593 NCU03637 NCU03741 NCU03982 NCU04142 NCU04421 NCU04510 NCU04963 NCU05046 NCU05198 NCU05591 NCU06444 NCU06493 NCU06561 NCU06694 NCU06729 NCU07075 NCU07262 NCU07546 NCU07947 NCU07966 NCU08008 NCU08147 NCU08333 NCU08384 NCU09123 NCU09975 NCU10021 NCU…
34.01	homeostasis	21	2.23404	4.42105	0.153411	NCU00121 NCU00916 NCU01036 NCU01658 NCU02762 NCU02887 NCU03281 NCU03292 NCU03305 NCU03741 NCU03982 NCU04421 NCU05046 NCU05591 NCU06444 NCU06493 NCU06729 NCU07075 NCU07262 NCU07966 NCU08147
34.01.01	homeostasis of cations	19	2.02128	4	0.158765	NCU00916 NCU01036 NCU01658 NCU02762 NCU02887 NCU03281 NCU03292 NCU03305 NCU03741 NCU03982 NCU04421 NCU05046 NCU05591 NCU06493 NCU06729 NCU07075 NCU07262 NCU07966 NCU08147
34.01.01.01	homeostasis of metal ions (Na, K, Ca etc)	17	1.80851	3.57895	0.034993	NCU00916 NCU01036 NCU02762 NCU02887 NCU03281 NCU03292 NCU03305 NCU03982 NCU04421 NCU05046 NCU05591 NCU06493 NCU06729 NCU07075 NCU07262 NCU07966 NCU08147
34.01.01.03	homeostasis of protons	3	0.319149	0.631579	0.733607	NCU00916 NCU01658 NCU07075
34.01.03	homeostasis of anions	2	0.212766	0.421053	0.453891	NCU00121 NCU06444
34.01.03.01	homeostasis of sulfate	0	0	0	1
34.01.03.03	homeostasis of phosphate	0	0	0	1
34.01.03.05	homeostasis of chloride	2	0.212766	0.421053	0.115259	NCU00121 NCU06444
34.01.04	glucose homeostasis	0	0	0	1
34.01.05	water homeostasis	0	0	0	1
34.01.06	immune cell homeostasis	0	0	0	1
34.01.07	cholesterol homeostasis	0	0	0	1
34.03	membrane excitability	0	0	0	1
34.03.01	synaptic transmission	0	0	0	1
34.03.03	regulation, generation and propagation of action potential	0	0	0	1
34.05	cell motility	2	0.212766	0.421053	0.96096	NCU02111 NCU08008
34.05.01	cell migration	0	0	0	1
34.05.02	motor activity	1	0.106383	0.210526	0.345488	NCU02111
34.05.07	ciliary/flagellar motility	0	0	0	1
34.05.09	polymerization based motility	0	0	0	1
34.07	cell adhesion	3	0.319149	0.631579	0.326069	NCU03292 NCU03305 NCU06561
34.07.01	cell-cell adhesion	2	0.212766	0.421053	0.115259	NCU03292 NCU03305
34.07.02	cell-matrix adhesion	0	0	0	1
34.11	cellular sensing and response to external stimulus	24	2.55319	5.05263	0.499731	NCU01069 NCU01233 NCU02111 NCU02273 NCU02356 NCU02582 NCU03171 NCU03593 NCU03637 NCU03982 NCU04142 NCU04510 NCU04963 NCU05198 NCU06493 NCU06694 NCU07546 NCU07947 NCU08333 NCU08384 NCU09123 NCU09975 NCU10021 NCU10763
34.11.01	photoperception and response	1	0.106383	0.210526	0.68841	NCU02356
34.11.01.02	phototropism	0	0	0	1
34.11.01.03	visual transduction	0	0	0	1
34.11.01.05	phototaxis	0	0	0	1
34.11.03	chemoperception and response	17	1.80851	3.57895	0.577608	NCU01069 NCU01233 NCU02111 NCU03171 NCU03593 NCU03637 NCU04142 NCU04510 NCU05198 NCU06493 NCU06694 NCU07546 NCU07947 NCU08333 NCU08384 NCU09975 NCU10763
34.11.03.03	chemotaxis	0	0	0	1
34.11.03.04	chemotropism	0	0	0	1
34.11.03.07	pheromone response, mating-type determination, sex-specific proteins	9	0.957447	1.89474	0.887599	NCU01069 NCU03171 NCU03593 NCU03637 NCU04142 NCU06493 NCU06694 NCU07947 NCU10763
34.11.03.07.01	sexual incompatibility	0	0	0	1
34.11.03.11	pH response	0	0	0	1
34.11.03.12	water response	0	0	0	1
34.11.03.13	osmosensing and response	5	0.531915	1.05263	0.233365	NCU01233 NCU02111 NCU04510 NCU05198 NCU08384
34.11.03.15	quorum sensing system	0	0	0	1
34.11.05	mechanical stimulus perception and response	0	0	0	1
34.11.07	gravity perception and response	0	0	0	1
34.11.07.01	gravitropism	0	0	0	1
34.11.08	electromagnetic field perception and response	0	0	0	1
34.11.09	temperature perception and response	1	0.106383	0.210526	0.866677	NCU03982
34.11.10	response to biotic stimulus	0	0	0	1
34.11.11	rhythm (egcircadian, ultradian)	1	0.106383	0.210526	0.653546	NCU09123
34.11.12	perception of nutrients and nutritional adaptation	5	0.531915	1.05263	0.0863534	NCU02273 NCU02582 NCU04963 NCU06493 NCU10021
34.11.13	gas and metabolite distribution	1	0.106383	0.210526	0.411312	NCU02273
34.11.13.01	gas exchange and distribution	0	0	0	1
34.11.13.03	control of respiratory activity	0	0	0	1
34.11.13.05	metabolite distribution	0	0	0	1
34.11.13.07	circulation (egblood pressure)	1	0.106383	0.210526	0.411312	NCU02273
36	SYSTEMIC INTERACTION WITH THE ENVIRONMENT	2	0.212766	0.421053	0.082189	NCU06493 NCU06729
36.20	plant / fungal specific systemic sensing and response	0	0	0	1
36.20.16	plant defense response	0	0	0	1
36.20.16.01	disease resistance (R-gene) specific	0	0	0	1
36.20.16.03	jasmonic acid/ethylene dependent systemic resistance	0	0	0	1
36.20.16.05	systemic acquired resistance	0	0	0	1
36.20.16.07	hypersensitive response	0	0	0	1
36.20.18	plant hormonal regulation	0	0	0	1
36.20.18.01	auxin response	0	0	0	1
36.20.18.02	ethylen response	0	0	0	1
36.20.18.03	gibberellic acid response	0	0	0	1
36.20.18.04	cytokinin response	0	0	0	1
36.20.18.05	abscisic acid response	0	0	0	1
36.20.18.06	brassinosteroid response	0	0	0	1
36.20.18.99	other plant signalling molecules response (jasmonic acid, salicylic acid etc)	0	0	0	1
36.25	animal specific systemic sensing and response	2	0.212766	0.421053	0.0282646	NCU06493 NCU06729
36.25.01	animal sensory mechanisms	2	0.212766	0.421053	0.0282646	NCU06493 NCU06729
36.25.01.01	vision	0	0	0	1
36.25.01.03	hearing	0	0	0	1
36.25.01.05	tactile sense (peripheral physical and mechanical stimuli perception)	0	0	0	1
36.25.01.07	sense of balance and equilibrium (vestibular pathways and mechanisms)	0	0	0	1
36.25.01.09	proprioceptive pathways and mechanisms	0	0	0	1
36.25.01.11	taste	0	0	0	1
36.25.01.13	olfaction	2	0.212766	0.421053	0.0282646	NCU06493 NCU06729
36.25.01.15	pain (nociceptive pathways)	0	0	0	1
36.25.03	nervous system physiology	0	0	0	1
36.25.03.01	nervous system mediated vegetative activities / neurosecretory activities	0	0	0	1
36.25.03.01.01	effect on glands / hormones	0	0	0	1
36.25.03.01.03	effect on smooth muscles	0	0	0	1
36.25.03.01.05	effect on heart muscle	0	0	0	1
36.25.03.03	nervous system mediated motor activity	0	0	0	1
36.25.03.03.01	neuromuscular junction-related activities	0	0	0	1
36.25.03.03.03	movement and posture coordination	0	0	0	1
36.25.03.04	neuronal integrative functions	0	0	0	1
36.25.03.04.01	learning and memory	0	0	0	1
36.25.07	animal hormonal regulation	0	0	0	1
36.25.07.01	effect on kinetics (muscle contraction, pigment, gland secretion)	0	0	0	1
36.25.07.03	effect on homeostasis (egmetabolism or electrolyte homeostasis)	0	0	0	1
36.25.07.05	effect on morphogenesis	0	0	0	1
36.25.07.07	effect on behaviour	0	0	0	1
36.25.09	muscle contraction	0	0	0	1
36.25.09.01	smooth muscle contraction	0	0	0	1
36.25.09.03	striated muscle contraction	0	0	0	1
36.25.09.04	heart muscle contraction	0	0	0	1
36.25.09.05	general muscle contraction regulation	0	0	0	1
36.25.16	immune response	0	0	0	1
36.25.16.01	innate immune response (invertebrates and vertebrates)	0	0	0	1
36.25.16.01.01	complement response	0	0	0	1
36.25.16.01.03	phagocyte response (egmacrophages, dendritic cells, granulocytes)	0	0	0	1
36.25.16.01.05	cytotoxic cell response (egNK)	0	0	0	1
36.25.16.01.07	acute phase response (C-reactive protein)	0	0	0	1
36.25.16.03	adaptive immune response (vertebrates)	0	0	0	1
36.25.16.03.01	humoral response (B-cells)	0	0	0	1
36.25.16.03.03	adaptive cell mediated response (T-cells)	0	0	0	1
36.25.16.03.05	antigen presentation / processing	0	0	0	1
36.25.16.03.07	immunological memory	0	0	0	1
36.25.16.07	inflammatory response	0	0	0	1
36.25.16.08	response to wounding	0	0	0	1
36.25.16.09	blood coagulation	0	0	0	1
38	TRANSPOSABLE ELEMENTS, VIRAL AND PLASMID PROTEINS	1	0.106383	0.210526	0.10053	NCU02273
38.01	LTR retroelements (retroviral)	0	0	0	1
38.02	non-LTR retroelements	0	0	0	1
38.03	transposons	0	0	0	1
38.05	viral proteins	1	0.106383	0.210526	0.10053	NCU02273
38.06	phage proteins	0	0	0	1
38.07	proteins necessary for transposon movement	0	0	0	1
40	CELL FATE	28	2.97872	5.89474	0.108728	NCU00008 NCU00018 NCU00609 NCU00714 NCU01036 NCU01069 NCU01197 NCU01642 NCU02273 NCU02478 NCU03944 NCU03982 NCU04048 NCU05608 NCU06493 NCU06561 NCU06678 NCU06694 NCU06729 NCU06761 NCU07253 NCU08008 NCU08040 NCU08132 NCU09123 NCU09219 NCU09733 NCU09812
40.01	cell growth / morphogenesis	20	2.12766	4.21053	0.235509	NCU00609 NCU00714 NCU01036 NCU01069 NCU01197 NCU01642 NCU02478 NCU03944 NCU04048 NCU05608 NCU06493 NCU06561 NCU06694 NCU06729 NCU07253 NCU08008 NCU08132 NCU09123 NCU09219 NCU09812
40.01.01	non-directional cell growth	0	0	0	1
40.01.03	directional cell growth (morphogenesis)	4	0.425532	0.842105	0.739813	NCU06493 NCU06561 NCU06729 NCU07253
40.01.03.01	regulation of directional cell growth	2	0.212766	0.421053	0.381298	NCU06493 NCU06729
40.01.03.03	guidance of longitudinal cell extension (egpollen tube guidance, axonal pathfinding)	0	0	0	1
40.01.05	growth regulators / regulation of cell size	0	0	0	1
40.01.05.01	interpretation of external signals that control cell growth	0	0	0	1
40.01.05.02	interpretation of nuclear/cytoplasmic ratio to control cell growth	0	0	0	1
40.02.03	activity of intercellular mediators	0	0	0	1
40.02.03.01	cytokines (interleukines, colony stimulating factors, etc)	0	0	0	1
40.02.03.03	chemokines	0	0	0	1
40.02.03.05	growth factors	0	0	0	1
40.02.03.07	trophic factors	0	0	0	1
40.05	dedifferentiation	0	0	0	1
40.10	cell death	6	0.638298	1.26316	0.351482	NCU00018 NCU02273 NCU03982 NCU06761 NCU08040 NCU09123
40.10.02	apoptosis (type I programmed cell death)	6	0.638298	1.26316	0.351482	NCU00018 NCU02273 NCU03982 NCU06761 NCU08040 NCU09123
40.10.02.01	anti-apoptosis	1	0.106383	0.210526	0.719769	NCU03982
40.10.02.02	apoptotic program	1	0.106383	0.210526	0.411312	NCU00018
40.10.02.02.01	apoptotic mitochondrial changes	0	0	0	1
40.10.02.02.02	caspase activation	1	0.106383	0.210526	0.272311	NCU00018
40.10.02.02.03	disassembly of cell structures	0	0	0	1
40.10.02.02.04	induction of proapoptotic gene products	0	0	0	1
40.10.02.02.05	repression of survival gene products	0	0	0	1
40.10.02.03	induction of apoptosis	1	0.106383	0.210526	0.571692	NCU02273
40.10.02.03.01	induction of apoptosis by extracellular signals	0	0	0	1
40.10.02.03.02	induction of apoptosis by intracellular signals	0	0	0	1
40.10.02.04	regulation of apoptosis	1	0.106383	0.210526	0.10053	NCU00018
40.10.90	other programmed cell death	0	0	0	1
40.20	cell aging	0	0	0	1
41	DEVELOPMENT (Systemic)	1	0.106383	0.210526	0.978102	NCU03982
41.01	fungal/microorganismic development	1	0.106383	0.210526	0.978102	NCU03982
41.01.01	mating (fertilization)	1	0.106383	0.210526	0.866677	NCU03982
41.01.03	tissue pattern formation	0	0	0	1
41.01.03.01	fruit body development (sexually or asexually derived spores)	0	0	0	1
41.01.03.03	mycelium development (hyphae, vegetative thallus)	0	0	0	1
41.03	plant development	0	0	0	1
41.03.01	gametophyte development	0	0	0	1
41.03.01.01	microspore development (male gametophyte)	0	0	0	1
41.03.01.02	macrospore development (female gametophyte)	0	0	0	1
41.03.02	fertilization (pollen hydration, pollen tube guidance, double fertilization of oocyte and endosperm)	0	0	0	1
41.03.03	embryonal development	0	0	0	1
41.03.03.01	zygote development	0	0	0	1
41.03.03.02	early embryo development (Dicotyledone pre-heart stages)	0	0	0	1
41.03.03.03	mid-stage embryo development (Dicotyledone heart to torpedo)	0	0	0	1
41.03.03.04	late-stage embryo development (Dicotyledone torpedo and later)	0	0	0	1
41.03.03.05	mature embryo development	0	0	0	1
41.03.04	endosperm development	0	0	0	1
41.03.05	germination	0	0	0	1
41.03.06	vegetative development	0	0	0	1
41.03.07	flower development	0	0	0	1
41.03.08	fruit development and ripening	0	0	0	1
41.03.10	senescence	0	0	0	1
41.05	animal development	0	0	0	1
41.05.01	fertilization	0	0	0	1
41.05.02	embryo implantation (mammalia)	0	0	0	1
41.05.04	embryogenesis	0	0	0	1
41.05.04.01	early embryogenesis	0	0	0	1
41.05.04.01.01	morula development	0	0	0	1
41.05.04.01.03	blastocyst development	0	0	0	1
41.05.04.01.03.01	trophectoderm	0	0	0	1
41.05.04.01.03.03	inner cell mass	0	0	0	1
41.05.04.01.05	blastocoel development	0	0	0	1
41.05.04.01.07	blastulation	0	0	0	1
41.05.04.02	gastrulation	0	0	0	1
41.05.04.03	late embryogenesis	0	0	0	1
41.05.11	extraembryonal tissue development	0	0	0	1
41.05.12	odontogenesis	0	0	0	1
41.05.13	neurogenesis	0	0	0	1
41.05.13.01	synaptogenesis	0	0	0	1
41.05.15	myogenesis	0	0	0	1
41.05.16	angiogenesis	0	0	0	1
41.05.17	osteogenesis	0	0	0	1
41.05.18	hemopoiesis	0	0	0	1
41.05.19	asymmetries and axis determination	0	0	0	1
41.05.19.01	vegetal pole determination	0	0	0	1
41.05.19.03	animal pole determination	0	0	0	1
41.05.19.05	anterior-posterior axis determination	0	0	0	1
41.05.19.07	dorso-ventral axis determination	0	0	0	1
41.05.19.08	proximal-distal axis determination	0	0	0	1
41.05.19.09	medio-lateral axis determination	0	0	0	1
41.05.19.11	segment specification	0	0	0	1
41.05.21	extremities and appendages development	0	0	0	1
41.05.23	sex differentiation	0	0	0	1
41.05.25	gametogenesis	0	0	0	1
42	BIOGENESIS OF CELLULAR COMPONENTS	59	6.2766	12.4211	0.0546226	NCU00108 NCU00378 NCU00447 NCU00609 NCU00715 NCU00770 NCU00778 NCU00896 NCU01069 NCU01107 NCU01197 NCU01305 NCU01545 NCU01992 NCU02109 NCU02111 NCU02134 NCU02322 NCU02351 NCU02391 NCU02478 NCU02482 NCU03292 NCU03305 NCU03358 NCU03415 NCU03441 NCU03611 NCU03637 NCU03657 NCU03944 NCU03982 NCU04203 NCU04279 NCU04368 NCU04541 NCU04802 NCU05608 NCU06171 NCU06410 NCU06561 NCU06672 NCU06678 NCU06836 NCU…
42.01	cell wall	22	2.34043	4.63158	0.0323145	NCU00609 NCU00770 NCU01197 NCU02109 NCU02111 NCU02322 NCU02351 NCU02478 NCU03358 NCU03611 NCU03657 NCU03982 NCU04203 NCU04368 NCU06836 NCU07253 NCU07472 NCU08132 NCU08820 NCU08828 NCU09040 NCU09138
42.02	eukaryotic plasma membrane	3	0.319149	0.631579	0.0905851	NCU00447 NCU01305 NCU09643
42.02.01	eukaryotic intracellular plasma membrane	0	0	0	1
42.03	cytoplasm	0	0	0	1
42.04	cytoskeleton/structural proteins	13	1.38298	2.73684	0.504236	NCU00108 NCU00896 NCU01069 NCU01545 NCU02111 NCU03292 NCU03305 NCU03944 NCU05608 NCU06171 NCU06561 NCU08008 NCU09367
42.04.03	actin cytoskeleton	7	0.744681	1.47368	0.347768	NCU03292 NCU03305 NCU03944 NCU06171 NCU06561 NCU08008 NCU09367
42.04.05	microtubule cytoskeleton	2	0.212766	0.421053	0.906801	NCU00108 NCU01545
42.04.07	intermediate filaments	0	0	0	1
42.05	centrosome	1	0.106383	0.210526	0.523784	NCU04279
42.06	cell junction	0	0	0	1
42.06.03	cell-substrate adherens junction	0	0	0	1
42.06.04	intercellular junction (gap junction/adherens junction)	0	0	0	1
42.07	endoplasmic reticulum	0	0	0	1
42.08	Golgi	2	0.212766	0.421053	0.453891	NCU00778 NCU06410
42.09	intracellular transport vesicles	2	0.212766	0.421053	0.787843	NCU01992 NCU02391
42.10	nucleus	6	0.638298	1.26316	0.868451	NCU02134 NCU03637 NCU06410 NCU06678 NCU07536 NCU08535
42.10.03	organization of chromosome structure	4	0.425532	0.842105	0.954975	NCU02134 NCU06410 NCU06678 NCU07536
42.10.04	centromere / kinetochore	0	0	0	1
42.10.05	nuclear membrane	2	0.212766	0.421053	0.150959	NCU03637 NCU08535
42.10.06	nuclear matrix	0	0	0	1
42.10.07	nucleolus	0	0	0	1
42.10.09	nuclear speckles	0	0	0	1
42.16	mitochondrion	7	0.744681	1.47368	0.639182	NCU00378 NCU00715 NCU01107 NCU02482 NCU03415 NCU08272 NCU08561
42.16.01	mitochondrion inheritance	0	0	0	1
42.19	peroxisome	1	0.106383	0.210526	0.747975	NCU04802
42.22	endosome	1	0.106383	0.210526	0.411312	NCU06410
42.25	vacuole or lysosome	5	0.531915	1.05263	0.214342	NCU01545 NCU03441 NCU04541 NCU06672 NCU08418
42.26	plastid	0	0	0	1
42.26.03	chloroplast	0	0	0	1
42.26.05	amyloplast	0	0	0	1
42.26.07	chromoplast	0	0	0	1
42.26.09	elaioplast	0	0	0	1
42.26.11	etioplast	0	0	0	1
42.26.13	leucoplast	0	0	0	1
42.27	extracellular / secretion proteins	0	0	0	1
42.27.01	extracellular matrix	0	0	0	1
42.27.03	cell membrane or cell wall attached	0	0	0	1
42.28	periplasmatic space	0	0	0	1
42.29	bud / growth tip	0	0	0	1
42.30	prokaryotic cytoplasmic membrane	0	0	0	1
42.32	flagellum	0	0	0	1
42.33	pilus/fimbria	0	0	0	1
42.34	prokaryotic cell envelope structures	0	0	0	1
42.34.01	bacterial outer membrane (only in Gram- bacteria)	0	0	0	1
42.34.03	capsule and slime layer	0	0	0	1
42.34.05	S-Layer	0	0	0	1
42.34.07	peptidoglycan layer or other prokaryotic cell wall	0	0	0	1
42.34.09	spore or cyst coat	0	0	0	1
42.35	prokaryotic intracytoplasmic membrane	0	0	0	1
42.35.03	prokaryotic vesicular intracytoplasmic membrane	0	0	0	1
42.35.05	prokaryotic tubular intracytoplasmic membrane	0	0	0	1
42.35.07	prokaryotic thylakoid-like and thylakoid membrane	0	0	0	1
42.36	prokaryotic cell inclusions	0	0	0	1
42.37	prokaryotic nucleoid	0	0	0	1
43	CELL TYPE DIFFERENTIATION	32	3.40426	6.73684	0.114343	NCU00575 NCU00609 NCU01069 NCU01100 NCU01197 NCU01498 NCU02111 NCU02273 NCU03171 NCU03441 NCU03593 NCU03611 NCU03637 NCU03944 NCU03982 NCU04142 NCU04264 NCU06331 NCU06342 NCU06493 NCU06561 NCU06678 NCU06694 NCU06729 NCU06788 NCU07325 NCU08008 NCU08231 NCU09219 NCU09686 NCU09770 NCU10763
43.01	fungal/microorganismic cell type differentiation	31	3.29787	6.52632	0.109907	NCU00575 NCU00609 NCU01069 NCU01100 NCU01197 NCU01498 NCU02111 NCU02273 NCU03171 NCU03441 NCU03593 NCU03611 NCU03637 NCU03944 NCU04142 NCU04264 NCU06331 NCU06342 NCU06493 NCU06561 NCU06678 NCU06694 NCU06729 NCU06788 NCU07325 NCU08008 NCU08231 NCU09219 NCU09686 NCU09770 NCU10763
43.01.02	prokaryotic cell type differentiation	0	0	0	1
43.01.02.01	development free living cell or mycelium	0	0	0	1
43.01.02.02	development of sporangia and cystophore	0	0	0	1
43.01.02.03	development of heterocyste	0	0	0	1
43.01.02.05	sporulation and other development of resting stage	0	0	0	1
43.01.02.05.01	development of endospore	0	0	0	1
43.01.02.05.03	development of exospore, cyst, akinete or other resting cell	0	0	0	1
43.01.02.07	germination from resting stage	0	0	0	1
43.01.02.09	development of stalked or other sessile cell	0	0	0	1
43.01.02.11	development of swarmer or other mobile cell	0	0	0	1
43.01.03	fungal and other eukaryotic cell type differentiation	31	3.29787	6.52632	0.109907	NCU00575 NCU00609 NCU01069 NCU01100 NCU01197 NCU01498 NCU02111 NCU02273 NCU03171 NCU03441 NCU03593 NCU03611 NCU03637 NCU03944 NCU04142 NCU04264 NCU06331 NCU06342 NCU06493 NCU06561 NCU06678 NCU06694 NCU06729 NCU06788 NCU07325 NCU08008 NCU08231 NCU09219 NCU09686 NCU09770 NCU10763
43.01.03.01	development of free swimming or amoeboid cell	0	0	0	1
43.01.03.02	development of mycelial or yeast-like cell	0	0	0	1
43.01.03.03	development of thallic, plasmodial or sporangiophore cell	0	0	0	1
43.01.03.05	budding, cell polarity and filament formation	13	1.38298	2.73684	0.618921	NCU00609 NCU01069 NCU01100 NCU01197 NCU02111 NCU03611 NCU03944 NCU06493 NCU06561 NCU06678 NCU06694 NCU06788 NCU08008
43.01.03.06	hyphae formation	2	0.212766	0.421053	0.265935	NCU03593 NCU09770
43.01.03.07	development of conidia	4	0.425532	0.842105	0.00510055	NCU06493 NCU06729 NCU07325 NCU08231
43.01.03.09	development of asco- basidio- or zygospore	14	1.48936	2.94737	0.0511028	NCU00575 NCU01100 NCU01498 NCU02273 NCU03171 NCU03441 NCU04142 NCU04264 NCU06331 NCU06342 NCU06493 NCU06694 NCU09686 NCU10763
43.01.06	protist cell differentiation	0	0	0	1
43.01.07	biofilm formation	0	0	0	1
43.02	plant cell type differentiation	0	0	0	1
43.02.01	stem cell/meristematic cell	0	0	0	1
43.02.05	epidermal cell	0	0	0	1
43.02.05.01	stomata/guard cell	0	0	0	1
43.02.05.02	plant hair cell (trichome egcotton)	0	0	0	1
43.02.05.03	root hair	0	0	0	1
43.02.07	storage cell	0	0	0	1
43.02.09	vascular cell	0	0	0	1
43.02.09.01	sieve cell (phloem)	0	0	0	1
43.02.09.02	companion cell (phloem)	0	0	0	1
43.02.09.03	vessel element (xylem)	0	0	0	1
43.02.11	mesenchymal / parenchymal cell	0	0	0	1
43.02.13	strengthening cell	0	0	0	1
43.02.13.01	sclerenchyma cell(dead)	0	0	0	1
43.02.13.02	collenchyma cell (living)	0	0	0	1
43.02.17	gametophytic cell	0	0	0	1
43.02.17.01	male gametophyte	0	0	0	1
43.02.17.01.01	generative pollen cell	0	0	0	1
43.02.17.02	female gametophyte	0	0	0	1
43.02.17.02.01	oocyte	0	0	0	1
43.02.17.02.03	central cell (n)	0	0	0	1
43.02.19	secretory cell	0	0	0	1
43.03	animal cell type differentiation	4	0.425532	0.842105	0.0693422	NCU02273 NCU03982 NCU06493 NCU06729
43.03.01	stem cell (toti- or pluripotent)	0	0	0	1
43.03.02	germ cell	0	0	0	1
43.03.03	pigment cell	0	0	0	1
43.03.04	epidermal cell (egkeratinocytes)	0	0	0	1
43.03.05	myoblast	0	0	0	1
43.03.07	blood cell	0	0	0	1
43.03.07.01	erythrocyte	0	0	0	1
43.03.07.02	leucocyte	0	0	0	1
43.03.07.02.01	lymphocyte	0	0	0	1
43.03.07.02.01.01	B-cell	0	0	0	1
43.03.07.02.01.02	T-cell	0	0	0	1
43.03.07.02.01.03	NK cell	0	0	0	1
43.03.07.02.02	granulocyte	0	0	0	1
43.03.07.02.03	monocyte (macrophage, dendritic cell)	0	0	0	1
43.03.07.03	platelet	0	0	0	1
43.03.11	glia cell	0	0	0	1
43.03.13	neuron	0	0	0	1
43.03.15	secretory cell (mastcell, endocrine cell, etc)	0	0	0	1
43.03.17	structural cell of tissue (fibroblast, osteoblast, etc)	0	0	0	1
43.03.18	storage cell (lipocyte, etc)	0	0	0	1
43.03.19	extracellular matrix forming cell (fibrocyte, chondrocyte, osteocyte)	0	0	0	1
43.03.21	extracellular matrix degrading cell (chondroclast, osteoclast)	0	0	0	1
43.03.23	sensory cell	0	0	0	1
45	TISSUE DIFFERENTIATION	0	0	0	1
45.01	fungal/microorganismic tissue	0	0	0	1
45.01.01	reproductive tissue	0	0	0	1
45.01.10	thallic tissue	0	0	0	1
45.01.11	plectenchymatic tissue and tissue of primitive thalli (eghigher fungi)	0	0	0	1
45.02	plant tissue	0	0	0	1
45.02.01	meristematic tissue	0	0	0	1
45.02.01.01	shoot apical meristem	0	0	0	1
45.02.01.02	root meristem	0	0	0	1
45.02.05	parenchyma	0	0	0	1
45.02.09	dermal tissue	0	0	0	1
45.02.09.01	epidermis	0	0	0	1
45.02.09.03	rhizodermis	0	0	0	1
45.02.09.05	secondary dermal tissue (cork, phellem)	0	0	0	1
45.02.09.07	endodermis (with casparian band)	0	0	0	1
45.02.13	vascular tissue	0	0	0	1
45.02.15	thallus	0	0	0	1
45.03	animal tissue	0	0	0	1
45.03.03	proliferative tissue (bone marrow, epidermis, etc)	0	0	0	1
45.03.05	connective tissue	0	0	0	1
45.03.05.01	loose connective tissue / soft tissue	0	0	0	1
45.03.05.03	fibrous connective tissue (tendons, ligaments)	0	0	0	1
45.03.05.05	cartilage	0	0	0	1
45.03.05.07	bone	0	0	0	1
45.03.05.09	whole blood and lymph	0	0	0	1
45.03.05.11	adipose tissue	0	0	0	1
45.03.09	epithelium	0	0	0	1
45.03.10	chorion	0	0	0	1
45.03.11	endothelium	0	0	0	1
45.03.12	muscle	0	0	0	1
45.03.12.01	striated muscle	0	0	0	1
45.03.12.02	smooth muscle	0	0	0	1
45.03.12.03	heart muscle	0	0	0	1
45.03.15	reproductive tissue	0	0	0	1
45.03.17	nervous tissue	0	0	0	1
45.03.19	glandular tissue	0	0	0	1
47	ORGAN DIFFERENTIATION	0	0	0	1
47.01	fungal organ	0	0	0	1
47.01.01	hyphe	0	0	0	1
47.01.03	reproductive organ	0	0	0	1
47.01.03.01	fruit body	0	0	0	1
47.02	plant organ	0	0	0	1
47.02.01	shoot	0	0	0	1
47.02.01.01	stem	0	0	0	1
47.02.01.02	leaf	0	0	0	1
47.02.01.03	flower	0	0	0	1
47.02.01.03.01	sepal	0	0	0	1
47.02.01.03.02	petal	0	0	0	1
47.02.01.03.03	anther	0	0	0	1
47.02.01.03.04	carpel	0	0	0	1
47.02.01.04	fruit	0	0	0	1
47.02.01.05	seed	0	0	0	1
47.02.01.05.01	embryo	0	0	0	1
47.02.01.05.02	endosperm	0	0	0	1
47.02.01.06	rhizome (potato tuber/onion)	0	0	0	1
47.02.02	root	0	0	0	1
47.03	animal organ	0	0	0	1
47.03.01	nervous system	0	0	0	1
47.03.01.01	central nervous system	0	0	0	1
47.03.01.01.01	brain	0	0	0	1
47.03.01.01.01.01	cerebrum	0	0	0	1
47.03.01.01.01.02	cerebellum	0	0	0	1
47.03.01.02	peripheral nervous system	0	0	0	1
47.03.02	sensory organs	0	0	0	1
47.03.02.01	ear	0	0	0	1
47.03.02.02	eye	0	0	0	1
47.03.02.03	nose	0	0	0	1
47.03.02.04	tongue	0	0	0	1
47.03.02.05	skin	0	0	0	1
47.03.03	vascular organs	0	0	0	1
47.03.03.02	vessels	0	0	0	1
47.03.05	immune system organs	0	0	0	1
47.03.05.01	thymus	0	0	0	1
47.03.05.02	spleen	0	0	0	1
47.03.05.03	lymphatic system	0	0	0	1
47.03.07	excretory apparatus	0	0	0	1
47.03.07.01	kidney	0	0	0	1
47.03.07.03	malphigi	0	0	0	1
47.03.07.05	pronephros (sensu Invertebrata)	0	0	0	1
47.03.07.07	metanephros (sensu Invertebrata)	0	0	0	1
47.03.09	respiratory system	0	0	0	1
47.03.09.01	lung	0	0	0	1
47.03.09.03	gill	0	0	0	1
47.03.09.05	trachea (sensu Insecta)	0	0	0	1
47.03.11	gastro-intestinal system	0	0	0	1
47.03.11.01	tooth	0	0	0	1
47.03.11.02	oesophagus	0	0	0	1
47.03.11.03	stomach	0	0	0	1
47.03.11.05	intestine	0	0	0	1
47.03.11.07	liver	0	0	0	1
47.03.11.09	pancreas	0	0	0	1
47.03.11.11	gastro-intestinal system accessory organs	0	0	0	1
47.03.13	dermis/cuticula	0	0	0	1
47.03.13.05	hair / feather follicule	0	0	0	1
47.03.15	reproductive apparatus	0	0	0	1
47.03.15.01	female gonad (ovary)	0	0	0	1
47.03.15.02	oviduct	0	0	0	1
47.03.15.04	uterus	0	0	0	1
47.03.15.04.03	cervix	0	0	0	1
47.03.15.05	placenta	0	0	0	1
47.03.15.07	male gonad (testis)	0	0	0	1
47.03.17	skeletal system	0	0	0	1
47.03.21	secretory organs (glands)	0	0	0	1
47.03.21.01	mammary gland	0	0	0	1
47.03.21.02	salivary gland	0	0	0	1
47.03.21.03	endocrine organ	0	0	0	1
47.03.21.03.01	adrenal gland	0	0	0	1
47.03.21.03.02	pancreatic islet	0	0	0	1
47.03.21.03.03	parathyroid	0	0	0	1
47.03.21.03.04	pineal gland	0	0	0	1
47.03.21.03.05	pituitary gland	0	0	0	1
47.03.21.03.06	thyroid gland	0	0	0	1
47.03.21.03.07	hypothalamus	0	0	0	1
47.03.21.04	prostate gland	0	0	0	1
47.03.21.05	sweat (perspiratory) gland	0	0	0	1
70	SUBCELLULAR LOCALIZATION	0	0	0	1
70.01	cell wall	0	0	0	1
70.02	eukaryotic plasma membrane / membrane attached	0	0	0	1
70.02.01	eukaryotic intracellular plasma membrane	0	0	0	1
70.03	cytoplasm	0	0	0	1
70.04	cytoskeleton	0	0	0	1
70.04.03	actin cytoskeleton	0	0	0	1
70.04.05	microtubule cytoskeleton	0	0	0	1
70.04.07	intermediate filaments	0	0	0	1
70.05	centrosome	0	0	0	1
70.06	cell junction	0	0	0	1
70.06.03	cell-substrate adherens junction	0	0	0	1
70.06.04	intercellular junction (gap junction/adherens junction)	0	0	0	1
70.07	endoplasmic reticulum	0	0	0	1
70.08	Golgi	0	0	0	1
70.09	intracellular transport vesicles	0	0	0	1
70.10	nucleus	0	0	0	1
70.10.03	chromosome	0	0	0	1
70.10.04	centromere / kinetochore	0	0	0	1
70.10.05	nuclear membrane	0	0	0	1
70.10.06	nuclear matrix	0	0	0	1
70.10.07	nucleolus	0	0	0	1
70.10.09	nuclear speckles	0	0	0	1
70.16	mitochondrion	0	0	0	1
70.16.01	mitochondrial outer membrane	0	0	0	1
70.16.03	mitochondrial intermembrane space	0	0	0	1
70.16.05	mitochondrial inner membrane	0	0	0	1
70.16.07	mitochondrial matrix	0	0	0	1
70.19	peroxisome	0	0	0	1
70.22	endosome	0	0	0	1
70.25	vacuole or lysosome	0	0	0	1
70.26	plastid	0	0	0	1
70.26.03	chloroplast	0	0	0	1
70.26.05	amyloplast	0	0	0	1
70.26.07	chromoplast	0	0	0	1
70.26.09	elaioplast	0	0	0	1
70.26.11	etioplast	0	0	0	1
70.26.13	leucoplast	0	0	0	1
70.27	extracellular / secretion proteins	0	0	0	1
70.27.01	extracellular matrix component	0	0	0	1
70.27.03	cell membrane or cell wall attached	0	0	0	1
70.28	periplasmatic space	0	0	0	1
70.29	bud / growth tip	0	0	0	1
70.30	prokaryotic cytoplasmic membrane	0	0	0	1
70.32	flagellum	0	0	0	1
70.33	pilus/fimbria	0	0	0	1
70.34	prokaryotic cell envelope component	0	0	0	1
70.34.01	bacterial outer membrane (only present in Gram- bacteria)	0	0	0	1
70.34.03	capsule and slime layer	0	0	0	1
70.34.05	S-Layer	0	0	0	1
70.34.07	peptidoglycan layer or other prokaryotic cell wall	0	0	0	1
70.34.09	spore or cyst coat	0	0	0	1
70.35	prokaryotic intracytoplasmic membrane	0	0	0	1
70.35.03	prokaryotic vesicular intracytoplasmic membrane	0	0	0	1
70.35.05	prokaryotic tubular intracytoplasmic membrane	0	0	0	1
70.35.07	prokaryotic thylakoid-like and thylakoid membrane	0	0	0	1
70.36	prokaryotic cell inclusions	0	0	0	1
70.36.03	carboxysomes	0	0	0	1
70.36.05	gas vesicles	0	0	0	1
70.36.07	sulfur globules or magnetosomes	0	0	0	1
70.36.09	bacteriocins, rhapidosomes and protein crystals	0	0	0	1
70.37	prokaryotic nucleoid	0	0	0	1
73	CELL TYPE LOCALIZATION	0	0	0	1
73.01	fungal / microorganismic cell type	0	0	0	1
73.01.02	prokaryotic cell type	0	0	0	1
73.01.02.01	free living cell or mycelium	0	0	0	1
73.01.02.02	sporangial or cystophor cell	0	0	0	1
73.01.02.03	heterocyste	0	0	0	1
73.01.02.05	spores and other resting cell types	0	0	0	1
73.01.02.05.01	endospore	0	0	0	1
73.01.02.05.03	exospore, cyst, akinete or other resting cells	0	0	0	1
73.01.02.11	swarmer and other mobile cells	0	0	0	1
73.01.03	fungal and other eukaryotic cell types	0	0	0	1
73.01.03.01	free swimming or amoeboid cell	0	0	0	1
73.01.03.02	mycelial or yeast-like cell	0	0	0	1
73.01.03.03	thallic, plasmodial or sporangiophore cell	0	0	0	1
73.01.03.07	conidia	0	0	0	1
73.01.03.09	asco- basidio- or zygospore	0	0	0	1
73.02	plant cell type	0	0	0	1
73.02.01	stem cell/meristematic cell	0	0	0	1
73.02.05	specialized epidermal cell	0	0	0	1
73.02.05.01	stomata/guard cell	0	0	0	1
73.02.05.02	plant hair cell (trichome egcotton)	0	0	0	1
73.02.05.03	root hair	0	0	0	1
73.02.07	storage cell	0	0	0	1
73.02.09	vascular cell	0	0	0	1
73.02.09.01	sieve cell (phloem)	0	0	0	1
73.02.09.02	companion cell (phloem)	0	0	0	1
73.02.09.03	vessel element (xylem)	0	0	0	1
73.02.13	strengthening cell	0	0	0	1
73.02.13.01	sclerenchyma cell(dead)	0	0	0	1
73.02.13.02	collenchyma cell (living)	0	0	0	1
73.02.17	gametophytic cell	0	0	0	1
73.02.17.01	male gametophyte	0	0	0	1
73.02.17.01.01	generative pollen cell	0	0	0	1
73.02.17.02	female gametophyte	0	0	0	1
73.02.17.02.01	oocyte	0	0	0	1
73.02.17.02.03	central cell (n)	0	0	0	1
73.02.19	secretory cell	0	0	0	1
73.03	animal cell type	0	0	0	1
73.03.01	stem cell (toti- or pluripotent)	0	0	0	1
73.03.02	germ cell	0	0	0	1
73.03.03	pigment cell	0	0	0	1
73.03.07	blood cell	0	0	0	1
73.03.07.01	erythrocyte	0	0	0	1
73.03.07.02	leucocyte	0	0	0	1
73.03.07.02.01	lymphocyte	0	0	0	1
73.03.07.02.01.01	B-cell	0	0	0	1
73.03.07.02.01.02	T-cell	0	0	0	1
73.03.07.02.01.03	NK cell	0	0	0	1
73.03.07.02.02	granulocyte	0	0	0	1
73.03.07.02.03	monocyte (macrophage, dendritic cell)	0	0	0	1
73.03.07.03	platelet	0	0	0	1
73.03.11	glia cell	0	0	0	1
73.03.13	neuron	0	0	0	1
73.03.15	secretory cell (mastcell, endocrine cell, etc)	0	0	0	1
73.03.17	structural cell of tissue (fibroblast, osteoblast, etc)	0	0	0	1
73.03.18	storage cell (lipocyte, etc)	0	0	0	1
73.03.19	extracellular matrix forming cell (fibrocyte, chondrocyte, osteocyte)	0	0	0	1
73.03.21	extracellular matrix degrading cell (chondroclast, osteoclast)	0	0	0	1
73.03.23	sensory cell	0	0	0	1
75	TISSUE LOCALIZATION	0	0	0	1
75.01	fungal/microorganismic tissue	0	0	0	1
75.01.01	reproductive tissue	0	0	0	1
75.01.10	thallic tissue	0	0	0	1
75.01.11	plectenchymatic tissue and tissue of primitive thalli (eghigher fungi)	0	0	0	1
75.02	plant tissue	0	0	0	1
75.02.01	meristematic tissue	0	0	0	1
75.02.01.01	shoot apical meristem	0	0	0	1
75.02.01.02	root meristem	0	0	0	1
75.02.05	parenchyma	0	0	0	1
75.02.09	dermal tissue	0	0	0	1
75.02.09.01	epidermis	0	0	0	1
75.02.09.03	rhizodermis	0	0	0	1
75.02.09.05	secondary dermal tissue (cork, phellem)	0	0	0	1
75.02.09.07	endodermis (with casparian band)	0	0	0	1
75.02.13	vascular tissue	0	0	0	1
75.02.15	thallus	0	0	0	1
75.03	animal tissue	0	0	0	1
75.03.03	proliferative tissue	0	0	0	1
75.03.03.01	bone marrow	0	0	0	1
75.03.04	adipose tissue	0	0	0	1
75.03.05	connective tissue	0	0	0	1
75.03.05.01	loose connective tissue / soft tissue	0	0	0	1
75.03.05.03	fibrous connective tissue (tendons, ligaments)	0	0	0	1
75.03.06	cartilage	0	0	0	1
75.03.07	bone	0	0	0	1
75.03.08	whole blood and lymph	0	0	0	1
75.03.09	epithelium	0	0	0	1
75.03.12	muscle	0	0	0	1
75.03.12.01	striated muscle	0	0	0	1
75.03.12.02	smooth muscle	0	0	0	1
75.03.12.03	heart muscle	0	0	0	1
75.03.15	reproductive tissue	0	0	0	1
75.03.17	nervous tissue	0	0	0	1
75.03.19	glandular tissue	0	0	0	1
77	ORGAN LOCALIZATION	0	0	0	1
77.01	fungal organ	0	0	0	1
77.01.01	hyphe	0	0	0	1
77.01.03	reproductive organ	0	0	0	1
77.01.03.01	fruit body	0	0	0	1
77.02	plant organ	0	0	0	1
77.02.01	shoot	0	0	0	1
77.02.01.01	stem	0	0	0	1
77.02.01.02	leaf	0	0	0	1
77.02.01.03	flower	0	0	0	1
77.02.01.03.01	sepal	0	0	0	1
77.02.01.03.02	petal	0	0	0	1
77.02.01.03.03	anther	0	0	0	1
77.02.01.03.04	carpel	0	0	0	1
77.02.01.04	fruit	0	0	0	1
77.02.01.05	seed	0	0	0	1
77.02.01.05.01	embryo	0	0	0	1
77.02.01.05.02	endosperm	0	0	0	1
77.02.01.06	rhizome (potato tuber/onion)	0	0	0	1
77.02.02	root	0	0	0	1
77.03	animal organ	0	0	0	1
77.03.01	nervous system	0	0	0	1
77.03.01.01	central nervous system	0	0	0	1
77.03.01.01.01	brain	0	0	0	1
77.03.01.01.01.01	cerebrum	0	0	0	1
77.03.01.01.01.02	cerebellum	0	0	0	1
77.03.01.02	peripheral nervous system	0	0	0	1
77.03.02	sensory organs	0	0	0	1
77.03.02.01	ear	0	0	0	1
77.03.02.02	eye	0	0	0	1
77.03.02.03	nose	0	0	0	1
77.03.02.04	tongue	0	0	0	1
77.03.02.05	skin	0	0	0	1
77.03.03	vascular organs	0	0	0	1
77.03.03.02	vessels	0	0	0	1
77.03.05	immune system organs	0	0	0	1
77.03.05.01	thymus	0	0	0	1
77.03.05.02	spleen	0	0	0	1
77.03.05.03	lymphatic system	0	0	0	1
77.03.07	excretory apparatus	0	0	0	1
77.03.07.01	kidney	0	0	0	1
77.03.07.03	malphigi	0	0	0	1
77.03.07.05	pronephros (sensu Invertebrata)	0	0	0	1
77.03.07.07	metanephros (sensu Invertebrata)	0	0	0	1
77.03.09	respiratory system	0	0	0	1
77.03.09.01	lung	0	0	0	1
77.03.09.03	gill	0	0	0	1
77.03.09.05	trachea (sensu Insecta)	0	0	0	1
77.03.11	gastro-intestinal system	0	0	0	1
77.03.11.01	teeth	0	0	0	1
77.03.11.02	oesophagus	0	0	0	1
77.03.11.03	stomach	0	0	0	1
77.03.11.05	intestine	0	0	0	1
77.03.11.07	liver	0	0	0	1
77.03.11.09	pancreas	0	0	0	1
77.03.11.11	gastro-intestinal system accessory organs	0	0	0	1
77.03.13	dermis/cuticula	0	0	0	1
77.03.13.05	hair / feather follicule	0	0	0	1
77.03.15	reproductive apparatus	0	0	0	1
77.03.15.01	female gonad (ovary)	0	0	0	1
77.03.15.02	oviduct	0	0	0	1
77.03.15.04	uterus	0	0	0	1
77.03.15.04.03	cervix	0	0	0	1
77.03.15.05	placenta	0	0	0	1
77.03.15.07	male gonad (testis)	0	0	0	1
77.03.17	skeletal system	0	0	0	1
77.03.19	non organ cavities and their linings	0	0	0	1
77.03.21	secretory organs (glands)	0	0	0	1
77.03.21.01	mammary gland	0	0	0	1
77.03.21.02	salivary gland	0	0	0	1
77.03.21.03	endocrine organ	0	0	0	1
77.03.21.03.01	adrenal gland	0	0	0	1
77.03.21.03.02	pancreatic islet	0	0	0	1
77.03.21.03.03	parathyroid	0	0	0	1
77.03.21.03.04	pineal gland	0	0	0	1
77.03.21.03.05	pituitary gland	0	0	0	1
77.03.21.03.06	thyroid gland	0	0	0	1
77.03.21.04	prostate gland	0	0	0	1
77.03.21.05	sweat (perspiratory) gland	0	0	0	1
98	CLASSIFICATION NOT YET CLEAR-CUT	0	0	0	1
99	UNCLASSIFIED PROTEINS	465	49.4681		1	NCU00005 NCU00017 NCU00022 NCU00024 NCU00025 NCU00061 NCU00073 NCU00080 NCU00083 NCU00100 NCU00101 NCU00148 NCU00152 NCU00180 NCU00207 NCU00208 NCU00240 NCU00241 NCU00262 NCU00282 NCU00295 NCU00296 NCU00320 NCU00392 NCU00397 NCU00407 NCU00415 NCU00442 NCU00454 NCU00456 NCU00459 NCU00473 NCU00515 NCU00573 NCU00611 NCU00614 NCU00627 NCU00630 NCU00631 NCU00633 NCU00666 NCU00673 NCU00675 NCU00695 NCU…
TOTAL	940		submitted		989
TOTAL - 'unclassified proteins'	475				95.0455

## Sheet: wtDMSOvswtSTS_down
ID	Category	No. of proteins	% set	% set (-unclassified)	P-value	NCUs
1	METABOLISM	191	19.2735	32.9879	0.0133584	NCU00043 NCU00218 NCU00225 NCU00261 NCU00281 NCU00468 NCU00536 NCU00585 NCU00596 NCU00605 NCU00606 NCU00635 NCU00701 NCU00720 NCU00777 NCU00797 NCU00799 NCU00843 NCU00963 NCU01045 NCU01083 NCU01157 NCU01195 NCU01276 NCU01290 NCU01300 NCU01509 NCU01546 NCU01550 NCU01638 NCU01657 NCU01744 NCU01754 NCU01779 NCU01786 NCU01804 NCU01985 NCU02046 NCU02075 NCU02096 NCU02117 NCU02167 NCU02190 NCU02193 NCU…
01.01	amino acid metabolism	44	4.43996	7.59931	0.00731367	NCU00261 NCU00468 NCU00536 NCU00799 NCU01083 NCU01157 NCU01195 NCU01300 NCU01744 NCU01786 NCU01985 NCU02226 NCU02333 NCU02564 NCU02657 NCU02802 NCU02954 NCU03608 NCU03748 NCU04216 NCU04942 NCU05238 NCU05410 NCU05548 NCU05752 NCU05810 NCU06112 NCU06232 NCU06360 NCU06424 NCU06727 NCU06924 NCU07266 NCU07459 NCU08111 NCU08216 NCU08275 NCU08898 NCU09058 NCU09311 NCU09331 NCU09798 NCU09896 NCU10008
01.01.03	assimilation of ammonia, metabolism of the glutamate group	10	1.00908	1.72712	0.0959171	NCU00261 NCU01157 NCU01195 NCU01744 NCU02333 NCU02802 NCU02954 NCU04216 NCU05410 NCU06112
01.01.03.01	metabolism of glutamine	2	0.201816	0.345423	0.443567	NCU00261 NCU01195
01.01.03.01.01	biosynthesis of glutamine	0	0	0	1
01.01.03.01.02	degradation of glutamine	1	0.100908	0.172712	0.633608	NCU01195
01.01.03.02	metabolism of glutamate	8	0.807265	1.38169	0.022447	NCU01157 NCU01195 NCU01744 NCU02333 NCU02954 NCU04216 NCU05410 NCU06112
01.01.03.02.01	biosynthesis of glutamate	6	0.605449	1.03627	0.0230752	NCU01195 NCU01744 NCU02333 NCU02954 NCU04216 NCU05410
01.01.03.02.02	degradation of glutamate	3	0.302725	0.518135	0.20561	NCU01195 NCU04216 NCU06112
01.01.03.03	metabolism of proline	2	0.201816	0.345423	0.285333	NCU01195 NCU02333
01.01.03.03.01	biosynthesis of proline	1	0.100908	0.172712	0.541981	NCU02333
01.01.03.03.02	degradation of proline	1	0.100908	0.172712	0.284358	NCU01195
01.01.03.04	metabolism of -hydroxyproline	0	0	0	1
01.01.03.04.01	biosynthesis of -hydroxyproline	0	0	0	1
01.01.03.04.02	degradation of -hydroxyproline	0	0	0	1
01.01.03.05	metabolism of arginine	4	0.403633	0.690846	0.133063	NCU01195 NCU02333 NCU02802 NCU05410
01.01.03.05.01	biosynthesis of arginine	2	0.201816	0.345423	0.405566	NCU02802 NCU05410
01.01.03.05.02	degradation of arginine	2	0.201816	0.345423	0.1635	NCU01195 NCU02333
01.01.05	metabolism of urea cycle, creatine and polyamines	4	0.403633	0.690846	0.316734	NCU01083 NCU02333 NCU05410 NCU06727
01.01.05.01	metabolism of polyamines	2	0.201816	0.345423	0.443567	NCU01083 NCU06727
01.01.05.01.01	biosynthesis of polyamines	2	0.201816	0.345423	0.125245	NCU01083 NCU06727
01.01.05.01.02	degradation of polyamines	0	0	0	1
01.01.05.02	metabolism of creatine	0	0	0	1
01.01.05.02.01	biosynthesis of creatine	0	0	0	1
01.01.05.02.02	degradation of creatine	0	0	0	1
01.01.05.03	metabolism of urea (urea cycle)	1	0.100908	0.172712	0.672306	NCU02333
01.01.06	metabolism of the aspartate family	12	1.2109	2.07254	0.0610531	NCU00799 NCU01985 NCU02226 NCU02657 NCU02954 NCU03748 NCU05238 NCU06232 NCU08216 NCU08898 NCU09896 NCU10008
01.01.06.01	metabolism of aspartate	1	0.100908	0.172712	0.633608	NCU10008
01.01.06.01.01	biosynthesis of aspartate	1	0.100908	0.172712	0.487913	NCU10008
01.01.06.01.02	degradation of aspartate	1	0.100908	0.172712	0.487913	NCU10008
01.01.06.02	metabolism of asparagine	0	0	0	1
01.01.06.02.01	biosynthesis of asparagine	0	0	0	1
01.01.06.02.02	degradation of asparagine	0	0	0	1
01.01.06.04	metabolism of threonine	0	0	0	1
01.01.06.04.01	biosynthesis of threonine	0	0	0	1
01.01.06.04.02	degradation of threonine	0	0	0	1
01.01.06.05	metabolism of methionine	7	0.706357	1.20898	0.0279567	NCU00799 NCU01985 NCU02226 NCU02657 NCU05238 NCU08216 NCU09896
01.01.06.05.01	biosynthesis of methionine	5	0.504541	0.863558	0.0523746	NCU00799 NCU02226 NCU05238 NCU08216 NCU09896
01.01.06.05.01.01	biosynthesis of homocysteine	1	0.100908	0.172712	0.541981	NCU05238
01.01.06.05.01.02	degradation of homocysteine	1	0.100908	0.172712	0.10552	NCU08216
01.01.06.05.02	degradation of methionine	2	0.201816	0.345423	0.0577447	NCU00799 NCU02657
01.01.06.06	metabolism of lysine	4	0.403633	0.690846	0.291906	NCU02954 NCU03748 NCU06232 NCU08898
01.01.06.06.01	biosynthesis of lysine	4	0.403633	0.690846	0.0653324	NCU02954 NCU03748 NCU06232 NCU08898
01.01.06.06.01.01	diaminopimelic acid pathway	0	0	0	1
01.01.06.06.01.03	aminoadipic acid pathway	4	0.403633	0.690846	0.00608759	NCU02954 NCU03748 NCU06232 NCU08898
01.01.06.06.02	degradation of lysine	1	0.100908	0.172712	0.73788	NCU03748
01.01.09	metabolism of the cysteine - aromatic group	14	1.41271	2.41796	0.166118	NCU00468 NCU00536 NCU01157 NCU01300 NCU01786 NCU02564 NCU05548 NCU05752 NCU06360 NCU06424 NCU06924 NCU08216 NCU08275 NCU09798
01.01.09.01	metabolism of glycine	2	0.201816	0.345423	0.405566	NCU06424 NCU09798
01.01.09.01.01	biosynthesis of glycine	1	0.100908	0.172712	0.633608	NCU09798
01.01.09.01.02	degradation of glycine	1	0.100908	0.172712	0.590346	NCU06424
01.01.09.02	metabolism of serine	0	0	0	1
01.01.09.02.01	biosynthesis of serine	0	0	0	1
01.01.09.02.02	degradation of serine	0	0	0	1
01.01.09.03	metabolism of cysteine	4	0.403633	0.690846	0.0305307	NCU00536 NCU01157 NCU02564 NCU08216
01.01.09.03.01	biosynthesis of cysteine	3	0.302725	0.518135	0.0605516	NCU00536 NCU02564 NCU08216
01.01.09.03.02	degradation of cysteine	1	0.100908	0.172712	0.284358	NCU08216
01.01.09.04	metabolism of phenylalanine	3	0.302725	0.518135	0.500099	NCU00468 NCU06360 NCU08275
01.01.09.04.01	biosynthesis of phenylalanine	3	0.302725	0.518135	0.177555	NCU00468 NCU06360 NCU08275
01.01.09.04.02	degradation of phenylalanine	1	0.100908	0.172712	0.706919	NCU08275
01.01.09.05	metabolism of tyrosine	3	0.302725	0.518135	0.527254	NCU00468 NCU06360 NCU08275
01.01.09.05.01	biosynthesis of tyrosine	3	0.302725	0.518135	0.00994659	NCU00468 NCU06360 NCU08275
01.01.09.05.02	degradation of tyrosine	1	0.100908	0.172712	0.672306	NCU08275
01.01.09.06	metabolism of tryptophan	5	0.504541	0.863558	0.132327	NCU00468 NCU01786 NCU05752 NCU06924 NCU08275
01.01.09.06.01	biosynthesis of tryptophan	3	0.302725	0.518135	0.150675	NCU00468 NCU01786 NCU08275
01.01.09.06.02	degradation of tryptophan	2	0.201816	0.345423	0.244249	NCU05752 NCU08275
01.01.09.07	metabolism of histidine	4	0.403633	0.690846	0.0653324	NCU01300 NCU01786 NCU06360 NCU08275
01.01.09.07.01	biosynthesis of histidine	4	0.403633	0.690846	0.040509	NCU01300 NCU01786 NCU06360 NCU08275
01.01.09.07.02	degradation of histidine	0	0	0	1
01.01.11	metabolism of the pyruvate family (alanine, isoleucine, leucine, valine) and D-alanine	6	0.605449	1.03627	0.260802	NCU02954 NCU03608 NCU06232 NCU09058 NCU09331 NCU10008
01.01.11.01	metabolism of alanine	0	0	0	1
01.01.11.01.01	biosynthesis of alanine	0	0	0	1
01.01.11.01.02	degradation of alanine	0	0	0	1
01.01.11.02	metabolism of isoleucine	4	0.403633	0.690846	0.0963919	NCU02954 NCU03608 NCU06232 NCU09331
01.01.11.02.01	biosynthesis of isoleucine	4	0.403633	0.690846	0.0305307	NCU02954 NCU03608 NCU06232 NCU09331
01.01.11.02.02	degradation of isoleucine	0	0	0	1
01.01.11.03	metabolism of valine	3	0.302725	0.518135	0.234571	NCU02954 NCU03608 NCU06232
01.01.11.03.01	biosynthesis of valine	3	0.302725	0.518135	0.0799158	NCU02954 NCU03608 NCU06232
01.01.11.03.02	degradation of valine	0	0	0	1
01.01.11.04	metabolism of leucine	4	0.403633	0.690846	0.133063	NCU02954 NCU03608 NCU06232 NCU09058
01.01.11.04.01	biosynthesis of leucine	3	0.302725	0.518135	0.101572	NCU02954 NCU03608 NCU06232
01.01.11.04.02	degradation of leucine	1	0.100908	0.172712	0.706919	NCU09058
01.01.11.06	metabolism of the D-alanine amino acid group	0	0	0	1
01.01.11.07	metabolism of the hydroxyamino acid group	0	0	0	1
01.01.13	regulation of amino acid metabolism	1	0.100908	0.172712	0.865888	NCU05810
01.02	nitrogen, sulfur and selenium metabolism	24	2.4218	4.14508	0.00441463	NCU00043 NCU00261 NCU01195 NCU01744 NCU01779 NCU01985 NCU02096 NCU02333 NCU02564 NCU04433 NCU04720 NCU05238 NCU05342 NCU05410 NCU06017 NCU06424 NCU07112 NCU07309 NCU08352 NCU08364 NCU09800 NCU09896 NCU10008 NCU10051
01.02.02	nitrogen metabolism	3	0.302725	0.518135	0.527254	NCU02333 NCU06017 NCU06424
01.02.02.01	nitrogen fixation	0	0	0	1
01.02.02.02	nitrate assimilation	0	0	0	1
01.02.02.03	nitrate dissimilation	0	0	0	1
01.02.02.05	ammonium nitrification	0	0	0	1
01.02.02.06	assimilation of ammonia	0	0	0	1
01.02.02.07	nitric oxide biosynthesis	0	0	0	1
01.02.02.09	catabolism of nitrogenous compounds	2	0.201816	0.345423	0.405566	NCU02333 NCU06017
01.02.02.09.01	urea catabolism (not urea cycle)	0	0	0	1
01.02.02.09.03	urate catabolism	0	0	0	1
01.02.02.09.05	cyanate catabolism	1	0.100908	0.172712	0.10552	NCU06017
01.02.02.09.06	anthranilate catabolism	0	0	0	1
01.02.02.09.07	formamide catabolism	0	0	0	1
01.02.02.09.08	nitriles catabolism	0	0	0	1
01.02.03	sulfur metabolism	3	0.302725	0.518135	0.0437177	NCU01985 NCU05238 NCU09896
01.02.03.01	sulfate assimilation	3	0.302725	0.518135	0.0437177	NCU01985 NCU05238 NCU09896
01.02.03.03	assimilatory reduction of sulfur	0	0	0	1
01.02.03.04	conjunction of sulfate	1	0.100908	0.172712	0.10552	NCU01985
01.02.03.05	oxidation of sulfur to sulfate, electron as energy source	0	0	0	1
01.02.03.06	sulfate dissimilation, anaerobic respiration, sulfate respiration	0	0	0	1
01.02.05	selenium metabolism	0	0	0	1
01.02.07	regulation of nitrogen, sulfur and selenium metabolism	3	0.302725	0.518135	0.264181	NCU02333 NCU05342 NCU10008
01.02.07.01	regulation of nitrogen metabolism	0	0	0	1
01.02.07.03	regulation of sulphur metabolism	0	0	0	1
01.02.07.05	regulation of selenium metabolism	0	0	0	1
01.03	nucleotide/nucleoside/nucleobase metabolism	42	4.23814	7.25389	1.88599e-05	NCU00218 NCU00261 NCU00843 NCU00963 NCU01045 NCU01290 NCU01550 NCU01638 NCU01786 NCU01985 NCU02167 NCU02533 NCU02629 NCU02657 NCU03117 NCU03166 NCU03963 NCU04153 NCU04216 NCU04504 NCU05274 NCU05290 NCU05542 NCU06187 NCU06532 NCU07309 NCU07334 NCU07420 NCU07547 NCU07839 NCU07853 NCU08228 NCU08332 NCU08352 NCU08616 NCU09058 NCU09331 NCU09477 NCU09896 NCU09911 NCU10220 NCU10893
01.03.01	purin nucleotide/nucleoside/nucleobase metabolism	20	2.01816	3.45423	0.00396499	NCU00218 NCU00843 NCU00963 NCU01550 NCU01786 NCU02167 NCU02629 NCU02657 NCU03117 NCU03166 NCU03963 NCU04216 NCU05542 NCU06187 NCU07309 NCU07853 NCU09331 NCU09896 NCU09911 NCU10220
01.03.01.01	purine nucleotide /nucleoside/nucleobase catabolism	2	0.201816	0.345423	0.125245	NCU03117 NCU07853
01.03.01.01.01	hypoxanthine catabolism	0	0	0	1
01.03.01.01.03	xanthine catabolism	1	0.100908	0.172712	0.284358	NCU03117
01.03.01.03	purine nucleotide/nucleoside/nucleobase anabolism	10	1.00908	1.72712	0.000362478	NCU00843 NCU00963 NCU01786 NCU02629 NCU03117 NCU03166 NCU04216 NCU05542 NCU06187 NCU09911
01.03.04	pyrimidine nucleotide/nucleoside/nucleobase metabolism	10	1.00908	1.72712	0.0195777	NCU00261 NCU01290 NCU01550 NCU01786 NCU05290 NCU05542 NCU06532 NCU07334 NCU08228 NCU10893
01.03.04.01	pyrimidine nucleotide/nucleoside/nucleobase catabolism	1	0.100908	0.172712	0.427468	NCU10893
01.03.04.03	pyrimidine nucleotide/nucleoside/nucleobase anabolism	3	0.302725	0.518135	0.177555	NCU00261 NCU01786 NCU06532
01.03.07	deoxyribonucleotide metabolism	2	0.201816	0.345423	0.326168	NCU08352 NCU10893
01.03.10	metabolism of cyclic and unusual nucleotides	3	0.302725	0.518135	0.0605516	NCU01290 NCU01985 NCU04153
01.03.13	regulation of nucleotide/nucleoside/nucleobase metabolism	0	0	0	1
01.03.16	polynucleotide degradation	7	0.706357	1.20898	0.110787	NCU01045 NCU05274 NCU07420 NCU07547 NCU07839 NCU08332 NCU09058
01.03.16.01	RNA degradation	5	0.504541	0.863558	0.116422	NCU01045 NCU07420 NCU07547 NCU07839 NCU09058
01.03.16.03	DNA degradation	0	0	0	1
01.04	phosphate metabolism	27	2.72452	4.66321	0.599459	NCU00043 NCU00218 NCU01550 NCU01786 NCU01804 NCU02075 NCU02167 NCU02657 NCU02754 NCU03114 NCU03231 NCU03963 NCU04097 NCU05390 NCU06005 NCU07024 NCU07027 NCU07465 NCU07712 NCU07922 NCU08920 NCU09841 NCU09873 NCU09896 NCU09903 NCU10220 NCU10893
01.04.04	regulation of phosphate metabolism	1	0.100908	0.172712	0.832313	NCU07024
01.05	C-compound and carbohydrate metabolism	75	7.56811	12.9534	0.42988	NCU00043 NCU00225 NCU00606 NCU00635 NCU00701 NCU00720 NCU00777 NCU00797 NCU00843 NCU00963 NCU01157 NCU01276 NCU01509 NCU01754 NCU02046 NCU02117 NCU02167 NCU02193 NCU02226 NCU02372 NCU02629 NCU02657 NCU02954 NCU03023 NCU03148 NCU03188 NCU03530 NCU03651 NCU03669 NCU03702 NCU03777 NCU03936 NCU03963 NCU04001 NCU04494 NCU04537 NCU04823 NCU04887 NCU04923 NCU05050 NCU05133 NCU05136 NCU05542 NCU05548 NCU…
01.05.02	sugar, glucoside, polyol and carboxylate metabolism	13	1.31181	2.24525	0.772774	NCU00720 NCU01157 NCU02046 NCU02226 NCU02954 NCU03530 NCU03651 NCU04923 NCU05133 NCU07024 NCU07027 NCU08228 NCU10008
01.05.02.01	nucleotide-sugar metabolism	2	0.201816	0.345423	0.366352	NCU05133 NCU08228
01.05.02.04	sugar, glucoside, polyol and carboxylate anabolism	4	0.403633	0.690846	0.856082	NCU02226 NCU02954 NCU08228 NCU10008
01.05.02.07	sugar, glucoside, polyol and carboxylate catabolism	9	0.908174	1.5544	0.887418	NCU00720 NCU02046 NCU02226 NCU02954 NCU03530 NCU03651 NCU04923 NCU07027 NCU10008
01.05.03	polysaccharide metabolism	12	1.2109	2.07254	0.912877	NCU03963 NCU04494 NCU04887 NCU04923 NCU05136 NCU05789 NCU07027 NCU07523 NCU08226 NCU08227 NCU08228 NCU09791
01.05.03.01	glycogen metabolism	1	0.100908	0.172712	0.284358	NCU07027
01.05.03.01.04	glycogen anabolism	0	0	0	1
01.05.03.01.07	glycogen catabolism	1	0.100908	0.172712	0.10552	NCU07027
01.05.03.02	peptidoglycan metabolism	0	0	0	1
01.05.03.02.04	peptidoglycan anabolism	0	0	0	1
01.05.03.02.07	peptidoglycan catabolism	0	0	0	1
01.05.03.03	chitin metabolism	0	0	0	1
01.05.03.03.04	chitin anabolism	0	0	0	1
01.05.03.03.07	chitin catabolism	0	0	0	1
01.05.03.04	starch metabolism	0	0	0	1
01.05.03.04.04	starch anabolism	0	0	0	1
01.05.03.04.07	starch catabolism	0	0	0	1
01.05.05	C- compound metabolism	1	0.100908	0.172712	0.672306	NCU02657
01.05.05.04	C- compound anabolism	1	0.100908	0.172712	0.427468	NCU02657
01.05.05.07	C- compound catabolism	0	0	0	1
01.05.05.07.01	serine-isocitrate lyase pathway	0	0	0	1
01.05.05.07.03	ribulose-monophosphate cycle	0	0	0	1
01.05.06	C- compound and organic acid metabolism	3	0.302725	0.518135	0.384649	NCU01754 NCU02117 NCU02193
01.05.06.04	C- compound and organic acid anabolism	0	0	0	1
01.05.06.07	C- compound and organic acid catabolism	3	0.302725	0.518135	0.354623	NCU01754 NCU02117 NCU02193
01.05.07	C- compound metabolism	1	0.100908	0.172712	0.427468	NCU06005
01.05.07.04	C- compound anabolism	0	0	0	1
01.05.07.07	C- compound catabolism	0	0	0	1
01.05.08	C- compound metabolism	0	0	0	1
01.05.08.04	C- compound anabolism	0	0	0	1
01.05.08.07	C- compound catabolism	0	0	0	1
01.05.09	aminosaccharide metabolism	3	0.302725	0.518135	0.414337	NCU00701 NCU03530 NCU08228
01.05.09.04	aminosaccharide anabolism	2	0.201816	0.345423	0.443567	NCU03530 NCU08228
01.05.09.07	aminosaccharide catabolism	1	0.100908	0.172712	0.73788	NCU00701
01.05.10	aliphatic hydrocarbon metabolism	0	0	0	1
01.05.10.04	aliphatic hydrocarbon anabolism	0	0	0	1
01.05.10.07	aliphatic hydrocarbon catabolism	0	0	0	1
01.05.11	aromate metabolism	4	0.403633	0.690846	0.621468	NCU03023 NCU05548 NCU07506 NCU11090
01.05.11.04	aromate anabolism	1	0.100908	0.172712	0.633608	NCU05548
01.05.11.07	aromate catabolism	3	0.302725	0.518135	0.691679	NCU03023 NCU07506 NCU11090
01.05.11.07.01	aerobic aromate catabolism	3	0.302725	0.518135	0.691679	NCU03023 NCU07506 NCU11090
01.05.11.07.01.01	ortho-cleavage	0	0	0	1
01.05.11.07.01.03	meta-cleavage	0	0	0	1
01.05.11.07.02	anaerobic aromate catabolism	1	0.100908	0.172712	0.284358	NCU03023
01.05.12	autotrophic CO-fixation	0	0	0	1
01.05.12.01	Calvin cycle	0	0	0	1
01.05.12.03	reductive TCA cycle	0	0	0	1
01.05.12.05	hydroxypropionate pathway	0	0	0	1
01.05.12.07	acetyl-CoA pathway	0	0	0	1
01.05.13	transfer of activated C- groups	16	1.61453	2.76339	7.37547e-08	NCU00777 NCU00843 NCU00963 NCU02167 NCU02372 NCU02629 NCU02657 NCU03669 NCU03702 NCU03936 NCU06336 NCU06424 NCU07266 NCU07459 NCU08968 NCU09311
01.05.13.01	S-adenosyl-methionine - homocysteine cycle	6	0.605449	1.03627	0.000393687	NCU02657 NCU03936 NCU06336 NCU07459 NCU08968 NCU09311
01.05.13.03	tetrahydrofolate-dependent C--transfer	4	0.403633	0.690846	0.0221667	NCU00843 NCU00963 NCU02629 NCU06424
01.05.25	regulation of C-compound and carbohydrate metabolism	7	0.706357	1.20898	0.764809	NCU00043 NCU00225 NCU00635 NCU03148 NCU04537 NCU05133 NCU07024
01.06	lipid, fatty acid and isoprenoid metabolism	30	3.02725	5.18135	0.934861	NCU00261 NCU00281 NCU00585 NCU00596 NCU00606 NCU01276 NCU01754 NCU02190 NCU02305 NCU03651 NCU03768 NCU03777 NCU04695 NCU04923 NCU05008 NCU05153 NCU06005 NCU06141 NCU06245 NCU06693 NCU07024 NCU07576 NCU07761 NCU07904 NCU08280 NCU08699 NCU09058 NCU09497 NCU09692 NCU10008
01.06.02	membrane lipid metabolism	5	0.504541	0.863558	0.562264	NCU00261 NCU02305 NCU06005 NCU07576 NCU07904
01.06.02.01	phospholipid metabolism	5	0.504541	0.863558	0.351108	NCU00261 NCU02305 NCU06005 NCU07576 NCU07904
01.06.02.02	glycolipid metabolism	1	0.100908	0.172712	0.790343	NCU06005
01.06.02.03	sphingolipid metabolism	0	0	0	1
01.06.05	fatty acid metabolism	5	0.504541	0.863558	0.839701	NCU00596 NCU00606 NCU03777 NCU05008 NCU07024
01.06.06	isoprenoid metabolism	4	0.403633	0.690846	0.942417	NCU00585 NCU02305 NCU04923 NCU08280
01.06.06.01	hemiterpenes metabolism	0	0	0	1
01.06.06.03	monoterpenes metabolism	0	0	0	1
01.06.06.05	sesquiterpenes metabolism	0	0	0	1
01.06.06.07	diterpenes metabolism	0	0	0	1
01.06.06.09	triterpenes metabolism	1	0.100908	0.172712	0.10552	NCU08280
01.06.06.11	tetracyclic and pentacyclic triterpenes (cholesterin, steroids and hopanoids) metabolism	2	0.201816	0.345423	0.965647	NCU04923 NCU08280
01.06.06.13	tetraterpenes (carotinoids) metabolism	1	0.100908	0.172712	0.284358	NCU00585
01.06.06.15	polyterpenes metabolism	0	0	0	1
01.06.10	regulation of lipid, fatty acid and isoprenoid metabolism	1	0.100908	0.172712	0.892746	NCU09692
01.07	metabolism of vitamins, cofactors, and prosthetic groups	29	2.92634	5.00864	0.00329434	NCU00605 NCU00963 NCU01083 NCU01157 NCU01546 NCU01657 NCU02305 NCU02536 NCU02657 NCU03188 NCU03233 NCU04775 NCU04817 NCU04923 NCU05601 NCU05706 NCU05752 NCU05983 NCU06141 NCU06189 NCU06549 NCU06550 NCU06727 NCU06924 NCU07794 NCU08228 NCU08900 NCU09862 NCU09930
01.07.01	biosynthesis of vitamins, cofactors, and prosthetic groups	21	2.11907	3.62694	0.00150419	NCU00605 NCU01083 NCU01157 NCU01546 NCU01657 NCU02305 NCU02536 NCU02657 NCU03188 NCU04817 NCU05752 NCU05983 NCU06141 NCU06189 NCU06549 NCU06550 NCU06727 NCU06924 NCU07794 NCU09862 NCU09930
01.07.03	catabolism of vitamins, cofactors, and prosthetic groups	0	0	0	1
01.07.04	utilization of vitamins, cofactors, and prosthetic groups	1	0.100908	0.172712	0.359896	NCU05601
01.07.07	regulation of the metabolism of vitamins, cofactors, and prosthetic groups	0	0	0	1
01.08	metabolism of intercellular mediators	0	0	0	1
01.08.01	metabolism of neurotransmitters	0	0	0	1
01.08.02	metabolism of hormones	0	0	0	1
01.08.03	metabolism of cytokines and growth factors	0	0	0	1
01.08.04	regulation of the metabolism of intercellular mediators	0	0	0	1
01.20	secondary metabolism	24	2.4218	4.14508	0.0212702	NCU01083 NCU01157 NCU01546 NCU02305 NCU02657 NCU03561 NCU04817 NCU04823 NCU04923 NCU05252 NCU05410 NCU05548 NCU05601 NCU06189 NCU06727 NCU06924 NCU07266 NCU08057 NCU08275 NCU08280 NCU08352 NCU08402 NCU09798 NCU09862
01.20.01	metabolism of primary metabolic sugar derivatives	0	0	0	1
01.20.01.01	metabolism of secondary monosaccharides	0	0	0	1
01.20.01.03	metabolism of sugar carboxylic acids	0	0	0	1
01.20.01.05	metabolism of sugar alcohols	0	0	0	1
01.20.01.07	metabolism of glycosides	0	0	0	1
01.20.01.09	metabolism of aminoglycoside antibiotics	0	0	0	1
01.20.03	metabolism of derivatives of intermediates of glucose degradation	0	0	0	1
01.20.05	metabolism of acetic acid derivatives	0	0	0	1
01.20.05.01	metabolism of acetoacetate, acetone, hydroxybutyric acid	0	0	0	1
01.20.05.03	metabolism of alkanes, alkenes, alkanals, alkanols	0	0	0	1
01.20.05.05	metabolism of fatty acid esters	0	0	0	1
01.20.05.07	metabolism of acetylenes	0	0	0	1
01.20.05.09	metabolism of eicosanoids	0	0	0	1
01.20.05.11	metabolism of polyketides	0	0	0	1
01.20.07	metabolism of propionic acid derivatives	0	0	0	1
01.20.09	metabolism of derivatives of intermediates of the TCA and glyoxylate pathway	0	0	0	1
01.20.13	metabolism of derivatives of homoisopentenyl pyrophosphate	1	0.100908	0.172712	0.10552	NCU08280
01.20.15	metabolism of derivatives of dehydroquinic acid, shikimic acid and chorismic acid	3	0.302725	0.518135	0.294202	NCU02305 NCU05548 NCU09862
01.20.15.01	metabolism of naphthoquinone, anthraquinone	0	0	0	1
01.20.15.03	metabolism of ubiquinone	2	0.201816	0.345423	0.0577447	NCU02305 NCU09862
01.20.17	metabolism of secondary products derived from primary amino acids	7	0.706357	1.20898	0.0788215	NCU01083 NCU04923 NCU05410 NCU06727 NCU06924 NCU08057 NCU09798
01.20.17.01	metabolism of nonprotein amino acids	1	0.100908	0.172712	0.790343	NCU05410
01.20.17.03	metabolism of amines	3	0.302725	0.518135	0.0183408	NCU01083 NCU06727 NCU09798
01.20.17.05	metabolism of cyanogenic glycosides	0	0	0	1
01.20.17.07	metabolism of glycosinolates and derivatives	0	0	0	1
01.20.17.09	metabolism of alkaloids	2	0.201816	0.345423	0.480176	NCU04923 NCU08057
01.20.19	metabolism of secondary products derived from glycine, L-serine and L-alanine	5	0.504541	0.863558	0.00807952	NCU01546 NCU03561 NCU04817 NCU05601 NCU06189
01.20.19.01	metabolism of porphyrins	5	0.504541	0.863558	0.00543881	NCU01546 NCU03561 NCU04817 NCU05601 NCU06189
01.20.19.03	metabolism of open-chain tetrapyrrols	1	0.100908	0.172712	0.10552	NCU06189
01.20.19.05	metabolism of cobalamins	0	0	0	1
01.20.21	metabolism of sulfuric acid and L-cysteine derivatives	1	0.100908	0.172712	0.10552	NCU02657
01.20.23	metabolism of secondary products derived from L-methionine	1	0.100908	0.172712	0.10552	NCU01083
01.20.25	metabolism of secondary products derived from L-valin, L-leucin and L-isoleucin	0	0	0	1
01.20.27	metabolism of secondary products derived from L-aspartic acid and L-threonine	0	0	0	1
01.20.29	metabolism of secondary products derived from L-glutamic acid, L-proline and L-ornithine	0	0	0	1
01.20.31	metabolism of secondary products derived from L-lysine, L-arginine and L-histidine	2	0.201816	0.345423	0.326168	NCU05252 NCU07266
01.20.33	metabolism of secondary products derived from L-tryptophan	2	0.201816	0.345423	0.0310311	NCU06924 NCU08275
01.20.35	metabolism of secondary products derived from L-phenylalanine and L-tyrosine	2	0.201816	0.345423	0.81085	NCU04823 NCU08402
01.20.35.01	metabolism of phenylpropanoids	2	0.201816	0.345423	0.736713	NCU04823 NCU08402
01.20.35.01.01	metabolism of melanins	0	0	0	1
01.20.35.01.03	metabolism of lignins	0	0	0	1
01.20.35.01.05	metabolism of stilbenes, flavonoids	0	0	0	1
01.20.35.01.07	metabolism of coumarins	0	0	0	1
01.20.35.01.09	metabolism of cinnamic acids	0	0	0	1
01.20.35.02	metabolism of thyroids	0	0	0	1
01.20.35.03	metabolism of catecholamines	0	0	0	1
01.20.36	non-ribosomal peptide synthesis	0	0	0	1
01.20.37	metabolism of peptide derived compounds	2	0.201816	0.345423	0.480176	NCU01157 NCU08352
01.20.37.01	metabolism of thioredoxin, glutaredoxin, glutathion	2	0.201816	0.345423	0.405566	NCU01157 NCU08352
01.20.37.03	metabolism of peptide antibiotics	0	0	0	1
01.20.37.05	metabolism of beta-lactams	0	0	0	1
01.20.38	metabolism of toxins/drugs	0	0	0	1
01.20.70	regulation of secondary metabolism	0	0	0	1
01.25	extracellular metabolism	4	0.403633	0.690846	0.558048	NCU04494 NCU07523 NCU08739 NCU09791
01.25.01	extracellular polysaccharide degradation	2	0.201816	0.345423	0.580557	NCU07523 NCU09791
01.25.03	extracellular protein degradation	1	0.100908	0.172712	0.359896	NCU08739
01.25.05	extracellular polynucleotide degradation	0	0	0	1
01.25.07	extracellular ester compound degradation	1	0.100908	0.172712	0.359896	NCU04494
01.25.09	extracellular lignin degradation	0	0	0	1
01.25.11	extracellular aminosaccharide degradation	0	0	0	1
2	ENERGY	63	6.35721	10.8808	4.53454e-06	NCU00043 NCU00385 NCU00502 NCU00606 NCU00636 NCU00644 NCU00720 NCU01195 NCU01606 NCU01657 NCU01754 NCU01786 NCU01808 NCU01962 NCU02096 NCU02193 NCU02226 NCU02250 NCU02530 NCU02629 NCU02954 NCU03147 NCU03231 NCU03233 NCU03340 NCU03558 NCU03559 NCU03651 NCU04120 NCU04452 NCU04817 NCU04823 NCU04923 NCU05008 NCU05133 NCU05220 NCU05430 NCU05457 NCU05689 NCU05810 NCU05816 NCU05983 NCU06142 NCU06232 NCU…
02.01	glycolysis and gluconeogenesis	7	0.706357	1.20898	0.467469	NCU00720 NCU01754 NCU02954 NCU04823 NCU05133 NCU08402 NCU09873
02.01.01	glycolysis methylglyoxal bypass	0	0	0	1
02.01.03	regulation of glycolysis and gluconeogenesis	0	0	0	1
02.04	glyoxylate cycle	0	0	0	1
02.05	Entner-Doudoroff pathway	0	0	0	1
02.07	pentose-phosphate pathway	4	0.403633	0.690846	0.416567	NCU00606 NCU01786 NCU02226 NCU06142
02.07.01	pentose-phosphate pathway oxidative branch	0	0	0	1
02.07.03	pentose-phosphate pathway non oxidative branch	0	0	0	1
02.07.05	regulation of pentose-phosphate pathway	0	0	0	1
02.08	pyruvate dehydrogenase complex	0	0	0	1
02.09	anaplerotic reactions	1	0.100908	0.172712	0.199916	NCU03651
02.10	tricarboxylic-acid pathway (citrate cycle, Krebs cycle, TCA cycle)	0	0	0	1
02.11	electron transport and membrane-associated energy conservation	24	2.4218	4.14508	1.60202e-05	NCU00385 NCU00502 NCU00636 NCU01606 NCU01657 NCU01808 NCU02250 NCU03233 NCU03340 NCU03558 NCU03651 NCU05008 NCU05220 NCU05430 NCU05457 NCU05689 NCU05816 NCU06606 NCU06695 NCU07756 NCU08093 NCU08940 NCU08947 NCU09816
02.11.05	accessory proteins of electron transport and membrane-associated energy conservation	8	0.807265	1.38169	0.0105492	NCU01657 NCU01808 NCU03233 NCU03340 NCU06606 NCU06695 NCU08940 NCU09816
02.11.07	regulation of electron transport and membrane-associated energy conservation	0	0	0	1
02.13	respiration	38	3.83451	6.56304	8.97503e-11	NCU00385 NCU00502 NCU00636 NCU00644 NCU01606 NCU01657 NCU01808 NCU01962 NCU02096 NCU02193 NCU02250 NCU02530 NCU02629 NCU03147 NCU03231 NCU03233 NCU03340 NCU03559 NCU04817 NCU05220 NCU05430 NCU05457 NCU05689 NCU05816 NCU05983 NCU06606 NCU06695 NCU07756 NCU07953 NCU08093 NCU08940 NCU08947 NCU09143 NCU09477 NCU09816 NCU09862 NCU10008 NCU10051
02.13.01	anaerobic respiration	5	0.504541	0.863558	7.10046e-05	NCU02096 NCU05457 NCU09143 NCU09477 NCU10051
02.13.03	aerobic respiration	27	2.72452	4.66321	1.9144e-09	NCU00385 NCU01606 NCU01657 NCU01808 NCU01962 NCU02250 NCU02629 NCU03231 NCU03233 NCU03559 NCU04817 NCU05220 NCU05430 NCU05457 NCU05689 NCU05816 NCU05983 NCU06606 NCU06695 NCU07756 NCU07953 NCU08940 NCU08947 NCU09477 NCU09816 NCU09862 NCU10008
02.13.05	regulation of respiration	0	0	0	1
02.16	fermentation	8	0.807265	1.38169	0.205302	NCU00720 NCU01754 NCU02193 NCU04823 NCU04923 NCU05810 NCU06441 NCU08402
02.16.01	alcohol fermentation	4	0.403633	0.690846	0.219587	NCU01754 NCU02193 NCU04823 NCU08402
02.16.01.01	bacterial type ethanol fermentation	0	0	0	1
02.16.03	lactate fermentation	2	0.201816	0.345423	0.203427	NCU00720 NCU06441
02.16.03.01	homofermentative pathway	0	0	0	1
02.16.03.03	heterofermentative pathway and fermentaton of other saccharides	0	0	0	1
02.16.03.05	bifidum pathway	0	0	0	1
02.16.03.07	malo-lactate fermentation	0	0	0	1
02.16.05	butyrate and butanol-acetoine fermentation	0	0	0	1
02.16.07	ethanol-acetate fermentation	0	0	0	1
02.16.09	mixed acid and butanediol fermentation	0	0	0	1
02.16.11	propionate fermentation	0	0	0	1
02.16.11.01	acrylate pathway	0	0	0	1
02.16.11.03	succinate-propionate pathway	0	0	0	1
02.16.13	acetate fermentation	0	0	0	1
02.16.15	methane fermentation	0	0	0	1
02.16.17	fermentation of nitrogenous compounds	0	0	0	1
02.16.17.01	single amino acid fermentations	0	0	0	1
02.16.17.03	stickland reactions	0	0	0	1
02.16.17.05	fermentation of heterocyclic compounds	0	0	0	1
02.16.20	regulation of fermentation	0	0	0	1
02.17	chemolithotrophy (egsulfide, nitrogenous compounds)	0	0	0	1
02.19	metabolism of energy reserves (egglycogen, trehalose)	3	0.302725	0.518135	0.794977	NCU00043 NCU07024 NCU07027
02.25	oxidation of fatty acids	1	0.100908	0.172712	0.977589	NCU07024
02.30	photosynthesis	0	0	0	1
02.30.01	anoxygenic photosynthesis	0	0	0	1
02.30.03	oxygenic photosynthesis	0	0	0	1
02.30.07	accessory proteins of photosynthetic electron transport	0	0	0	1
02.30.10	regulation of photosynthesis	0	0	0	1
02.45	energy conversion and regeneration	15	1.51362	2.59067	0.000129416	NCU00385 NCU00502 NCU00636 NCU00644 NCU01606 NCU02250 NCU04120 NCU04452 NCU05220 NCU05430 NCU06441 NCU07794 NCU08093 NCU09143 NCU09816
02.45.01	bioluminescence	0	0	0	1
02.45.03	light absorption	0	0	0	1
02.45.07	heat production	0	0	0	1
02.45.11	conversion to kinetic energy (egmovement)	1	0.100908	0.172712	0.487913	NCU04120
02.45.15	energy generation (egATP synthase)	11	1.10999	1.89983	4.02763e-06	NCU00385 NCU00502 NCU00636 NCU00644 NCU01606 NCU02250 NCU05220 NCU05430 NCU08093 NCU09143 NCU09816
02.45.20	regulation of energy conversion / regeneration	0	0	0	1
4	STORAGE PROTEIN	0	0	0	1
04.01	storage facilitating proteins	0	0	0	1
04.02	stored proteins	0	0	0	1
10	CELL CYCLE AND DNA PROCESSING	53	5.34813	9.15371	0.792239	NCU00043 NCU00218 NCU00301 NCU00337 NCU00422 NCU00489 NCU00635 NCU00925 NCU01234 NCU01290 NCU01369 NCU01550 NCU01612 NCU02066 NCU02075 NCU02076 NCU02167 NCU02208 NCU02264 NCU02497 NCU02511 NCU02754 NCU03051 NCU03148 NCU03396 NCU03764 NCU04120 NCU04150 NCU04153 NCU04371 NCU04495 NCU04504 NCU04775 NCU04847 NCU05217 NCU05304 NCU06664 NCU06780 NCU06863 NCU06943 NCU07024 NCU07070 NCU07420 NCU07712 NCU…
10.01	DNA processing	32	3.22906	5.52677	0.478264	NCU00043 NCU00301 NCU00337 NCU00489 NCU00635 NCU01234 NCU01369 NCU01612 NCU02066 NCU02075 NCU02497 NCU02511 NCU03148 NCU03396 NCU04120 NCU04504 NCU04775 NCU05217 NCU06664 NCU06780 NCU06943 NCU07024 NCU07070 NCU07420 NCU07712 NCU07839 NCU08626 NCU08806 NCU08850 NCU09239 NCU09349 NCU09995
10.01.01	cellular DNA uptake	0	0	0	1
10.01.01.01	bacterial competence	0	0	0	1
10.01.01.03	conjugational DNA transfer	0	0	0	1
10.01.02	DNA topology	9	0.908174	1.5544	0.060927	NCU01234 NCU01369 NCU01612 NCU04120 NCU04504 NCU07070 NCU07420 NCU07712 NCU07839
10.01.03	DNA synthesis and replication	7	0.706357	1.20898	0.879748	NCU00337 NCU02075 NCU02497 NCU02511 NCU04504 NCU07024 NCU09239
10.01.03.03	ori recognition and priming complex formation	1	0.100908	0.172712	0.73788	NCU00337
10.01.03.05	extension/ polymerization activity	1	0.100908	0.172712	0.892746	NCU09239
10.01.05	DNA recombination and DNA repair	18	1.81635	3.10881	0.467105	NCU00489 NCU01234 NCU01369 NCU01612 NCU02066 NCU04120 NCU04504 NCU05217 NCU06664 NCU06780 NCU07070 NCU07420 NCU07712 NCU07839 NCU08626 NCU08806 NCU08850 NCU09239
10.01.05.01	DNA repair	17	1.71544	2.9361	0.2456	NCU00489 NCU01234 NCU01369 NCU01612 NCU02066 NCU04120 NCU04504 NCU05217 NCU06780 NCU07070 NCU07420 NCU07712 NCU07839 NCU08626 NCU08806 NCU08850 NCU09239
10.01.05.03	DNA recombination	10	1.00908	1.72712	0.0168666	NCU01234 NCU01369 NCU01612 NCU04120 NCU04504 NCU06664 NCU07070 NCU07420 NCU07712 NCU07839
10.01.05.03.01	meiotic recombination	0	0	0	1
10.01.05.03.03	somatic / mitotic recombination	0	0	0	1
10.01.05.03.05	DNA integration	0	0	0	1
10.01.09	DNA restriction or modification	10	1.00908	1.72712	0.645484	NCU00043 NCU00301 NCU00635 NCU03148 NCU03396 NCU04775 NCU06943 NCU07712 NCU09349 NCU09995
10.01.09.01	DNA methylation	0	0	0	1
10.01.09.03	DNA restriction	0	0	0	1
10.01.09.05	DNA conformation modification (egchromatin)	10	1.00908	1.72712	0.620095	NCU00043 NCU00301 NCU00635 NCU03148 NCU03396 NCU04775 NCU06943 NCU07712 NCU09349 NCU09995
10.01.09.07	DNA imprinting and other epigenetic effects	0	0	0	1
10.01.11	regulation of DNA processing	0	0	0	1
10.03	cell cycle	26	2.62361	4.4905	0.988139	NCU00043 NCU00218 NCU00422 NCU00925 NCU01290 NCU01550 NCU02075 NCU02076 NCU02167 NCU02208 NCU02264 NCU02754 NCU03051 NCU03764 NCU04120 NCU04150 NCU04153 NCU04371 NCU04495 NCU04847 NCU05304 NCU06664 NCU06863 NCU07024 NCU08964 NCU09488
10.03.01	mitotic cell cycle and cell cycle control	23	2.32089	3.97237	0.858467	NCU00043 NCU00218 NCU00422 NCU00925 NCU01290 NCU02075 NCU02076 NCU02167 NCU02208 NCU02264 NCU02754 NCU03051 NCU03764 NCU04120 NCU04150 NCU04153 NCU04495 NCU04847 NCU05304 NCU06664 NCU07024 NCU08964 NCU09488
10.03.01.01	mitotic cell cycle	8	0.807265	1.38169	0.798266	NCU00043 NCU00925 NCU02754 NCU04120 NCU04495 NCU06664 NCU07024 NCU09488
10.03.01.01.01	G phase of mitotic cell cycle	1	0.100908	0.172712	0.590346	NCU09488
10.03.01.01.02	G/G transition, mitotic exit	0	0	0	1
10.03.01.01.03	G/S transition of mitotic cell cycle	3	0.302725	0.518135	0.578991	NCU00043 NCU02754 NCU07024
10.03.01.01.05	S phase of mitotic cell cycle	1	0.100908	0.172712	0.541981	NCU07024
10.03.01.01.07	G phase of mitotic cell cycle	0	0	0	1
10.03.01.01.09	G/M transition of mitotic cell cycle	2	0.201816	0.345423	0.639144	NCU02754 NCU07024
10.03.01.01.11	M phase	3	0.302725	0.518135	0.780054	NCU00925 NCU04120 NCU07024
10.03.01.01.13	M/G transition of mitotic cell cycle	0	0	0	1
10.03.01.02	cell cycle arrest	1	0.100908	0.172712	0.832313	NCU07024
10.03.01.03	cell cycle checkpoints (checkpoints of morphogenesis, DNA-damage,-replication, mitotic phase and spindle)	2	0.201816	0.345423	0.921205	NCU00043 NCU07024
10.03.02	meiosis	4	0.403633	0.690846	0.942417	NCU00043 NCU02075 NCU03051 NCU07024
10.03.02.01	meiosis I	1	0.100908	0.172712	0.487913	NCU07024
10.03.02.03	meiosis II	0	0	0	1
10.03.03	cytokinesis (cell division) /septum formation and hydrolysis	5	0.504541	0.863558	0.942923	NCU00043 NCU01550 NCU04120 NCU05304 NCU06664
10.03.04	nuclear and chromosomal cycle	4	0.403633	0.690846	0.904578	NCU00043 NCU04120 NCU06664 NCU06863
10.03.04.01	centromere/kinetochore complex maturation	0	0	0	1
10.03.04.03	chromosome condensation	1	0.100908	0.172712	0.812497	NCU06863
10.03.04.05	chromosome segregation/division	2	0.201816	0.345423	0.794289	NCU00043 NCU06664
10.03.04.06	chromosome inactivation	0	0	0	1
10.03.04.07	nuclear division	1	0.100908	0.172712	0.633608	NCU04120
10.03.04.09	nuclear migration	0	0	0	1
10.03.05	cell cycle dependent cytoskeleton reorganization	2	0.201816	0.345423	0.84044	NCU04120 NCU06664
10.03.05.01	spindle pole body/centrosome and microtubule cycle	2	0.201816	0.345423	0.691092	NCU04120 NCU06664
10.03.05.03	cell cycle dependent actin filament reorganization	0	0	0	1
11	TRANSCRIPTION	132	13.3199	22.7979	4.11719e-15	NCU00043 NCU00105 NCU00301 NCU00303 NCU00337 NCU00422 NCU00635 NCU00768 NCU00794 NCU00919 NCU00925 NCU01104 NCU01115 NCU01201 NCU01234 NCU01245 NCU01257 NCU01290 NCU01331 NCU01367 NCU01369 NCU01404 NCU01502 NCU01503 NCU01595 NCU01612 NCU01638 NCU01675 NCU01762 NCU02181 NCU02385 NCU02413 NCU02428 NCU02511 NCU02533 NCU02604 NCU02605 NCU02611 NCU02614 NCU02675 NCU02729 NCU02748 NCU02754 NCU02819 NCU…
11.02	RNA synthesis	72	7.26539	12.4352	0.00074418	NCU00043 NCU00301 NCU00303 NCU00422 NCU00635 NCU00768 NCU00919 NCU00925 NCU01115 NCU01234 NCU01245 NCU01257 NCU01331 NCU01367 NCU01369 NCU01595 NCU01612 NCU01638 NCU01762 NCU02413 NCU02533 NCU02605 NCU02611 NCU02675 NCU02729 NCU02754 NCU02819 NCU03030 NCU03114 NCU03129 NCU03148 NCU03380 NCU03396 NCU03560 NCU03669 NCU03702 NCU03766 NCU04097 NCU04120 NCU04153 NCU04243 NCU04439 NCU04495 NCU04504 NCU…
11.02.01	rRNA synthesis	26	2.62361	4.4905	8.36512e-14	NCU00919 NCU00925 NCU01257 NCU01367 NCU01595 NCU01638 NCU01762 NCU02533 NCU02605 NCU02611 NCU02675 NCU02754 NCU03380 NCU03396 NCU03702 NCU04243 NCU04439 NCU04508 NCU06485 NCU07166 NCU08030 NCU08121 NCU08616 NCU08951 NCU08968 NCU09521
11.02.02	tRNA synthesis	13	1.31181	2.24525	9.50406e-06	NCU01115 NCU01245 NCU02533 NCU02605 NCU02754 NCU03129 NCU03560 NCU04153 NCU04508 NCU06336 NCU08030 NCU08894 NCU09995
11.02.03	mRNA synthesis	43	4.33905	7.4266	0.562562	NCU00043 NCU00301 NCU00303 NCU00422 NCU00635 NCU00768 NCU01331 NCU01369 NCU01612 NCU01638 NCU02413 NCU02605 NCU02729 NCU02754 NCU02819 NCU03030 NCU03114 NCU03148 NCU03669 NCU03702 NCU03766 NCU04097 NCU04495 NCU04504 NCU04508 NCU04787 NCU05252 NCU05800 NCU05889 NCU07024 NCU07070 NCU07420 NCU07712 NCU07728 NCU07829 NCU07839 NCU08030 NCU08923 NCU09331 NCU09349 NCU09380 NCU09995 NCU10220
11.02.03.01	general transcription activities	8	0.807265	1.38169	0.588739	NCU00043 NCU01638 NCU02605 NCU03114 NCU04508 NCU05252 NCU08030 NCU10220
11.02.03.01.01	transcription initiation	2	0.201816	0.345423	0.480176	NCU03114 NCU05252
11.02.03.01.04	transcription elongation	0	0	0	1
11.02.03.01.07	transcription termination	2	0.201816	0.345423	0.285333	NCU00043 NCU03114
11.02.03.04	transcriptional control	23	2.32089	3.97237	0.981452	NCU00301 NCU00303 NCU00635 NCU02413 NCU02729 NCU02754 NCU02819 NCU03114 NCU03148 NCU03669 NCU04097 NCU04495 NCU04504 NCU05800 NCU07024 NCU07712 NCU07728 NCU07829 NCU07839 NCU08923 NCU09331 NCU09380 NCU09995
11.02.03.04.01	transcription activation	1	0.100908	0.172712	0.968649	NCU00635
11.02.03.04.03	transcription repression	2	0.201816	0.345423	0.665933	NCU07712 NCU09380
11.02.03.04.05	enhancer/silencer interaction	0	0	0	1
11.02.03.04.07	posttranscriptional control	0	0	0	1
11.04	RNA processing	90	9.08174	15.544	3.77259e-27	NCU00043 NCU00105 NCU00301 NCU00337 NCU00794 NCU00919 NCU00925 NCU01104 NCU01115 NCU01234 NCU01257 NCU01290 NCU01331 NCU01369 NCU01404 NCU01502 NCU01503 NCU01595 NCU01612 NCU01675 NCU01762 NCU02181 NCU02428 NCU02511 NCU02604 NCU02611 NCU02614 NCU02675 NCU02748 NCU03018 NCU03030 NCU03051 NCU03066 NCU03114 NCU03159 NCU03268 NCU03321 NCU03380 NCU03396 NCU03628 NCU03669 NCU03702 NCU03766 NCU03808 NCU…
11.04.01	rRNA processing	79	7.97175	13.6442	9.03498e-46	NCU00043 NCU00105 NCU00301 NCU00337 NCU00794 NCU00919 NCU00925 NCU01234 NCU01257 NCU01290 NCU01331 NCU01369 NCU01404 NCU01502 NCU01503 NCU01595 NCU01612 NCU01675 NCU01762 NCU02181 NCU02428 NCU02511 NCU02604 NCU02611 NCU02675 NCU02748 NCU03018 NCU03051 NCU03066 NCU03114 NCU03159 NCU03268 NCU03321 NCU03380 NCU03396 NCU03628 NCU03669 NCU03702 NCU03766 NCU03808 NCU03961 NCU04041 NCU04120 NCU04243 NCU…
11.04.02	tRNA processing	9	0.908174	1.5544	0.000926862	NCU01115 NCU02675 NCU03936 NCU04041 NCU06336 NCU07420 NCU07839 NCU08295 NCU09311
11.04.03	mRNA processing (splicing, '-, '-end processing)	22	2.21998	3.79965	0.0390872	NCU01104 NCU01234 NCU01331 NCU01369 NCU01612 NCU02614 NCU03030 NCU03702 NCU03766 NCU04041 NCU04120 NCU04504 NCU04799 NCU06371 NCU07070 NCU07420 NCU07547 NCU07670 NCU07712 NCU07839 NCU08963 NCU09048
11.04.03.01	splicing	20	2.01816	3.45423	0.00624139	NCU01104 NCU01234 NCU01331 NCU01369 NCU01612 NCU02614 NCU03030 NCU03702 NCU03766 NCU04041 NCU04120 NCU04504 NCU06371 NCU07070 NCU07420 NCU07670 NCU07712 NCU07839 NCU08963 NCU09048
11.04.03.01.10	regulation of splicing	2	0.201816	0.345423	0.125245	NCU01612 NCU08963
11.04.03.03	'-end processing	1	0.100908	0.172712	0.590346	NCU07420
11.04.03.05	'-end processing	0	0	0	1
11.04.03.11	control of mRNA stability	2	0.201816	0.345423	0.125245	NCU04504 NCU04799
11.04.05	RNA topology	0	0	0	1
11.06	RNA modification	19	1.91726	3.28152	3.53254e-10	NCU01201 NCU01290 NCU01595 NCU02385 NCU02511 NCU02675 NCU03396 NCU03669 NCU03702 NCU03936 NCU04153 NCU04243 NCU05301 NCU06336 NCU06780 NCU06943 NCU07528 NCU08968 NCU09311
11.06.01	rRNA modification	8	0.807265	1.38169	1.22446e-07	NCU01290 NCU01595 NCU03396 NCU03669 NCU03702 NCU04243 NCU06943 NCU08968
11.06.02	tRNA modification	10	1.00908	1.72712	0.000178621	NCU01201 NCU02385 NCU02675 NCU03936 NCU04153 NCU05301 NCU06336 NCU06780 NCU07528 NCU09311
11.06.03	mRNA modification	0	0	0	1
11.06.03.01	mRNA editing	0	0	0	1
12	PROTEIN SYNTHESIS	211	21.2916	36.4421	2.58747e-129	NCU00043 NCU00105 NCU00114 NCU00258 NCU00294 NCU00315 NCU00337 NCU00404 NCU00410 NCU00413 NCU00457 NCU00475 NCU00489 NCU00618 NCU00634 NCU00635 NCU00706 NCU00794 NCU00925 NCU00952 NCU00971 NCU00977 NCU00979 NCU00981 NCU01021 NCU01023 NCU01221 NCU01234 NCU01304 NCU01317 NCU01331 NCU01369 NCU01452 NCU01474 NCU01503 NCU01524 NCU01552 NCU01612 NCU01650 NCU01675 NCU01776 NCU01800 NCU01827 NCU01948 NCU…
12.01	ribosome biogenesis	171	17.2553	29.5337	1.50875e-137	NCU00105 NCU00114 NCU00258 NCU00294 NCU00315 NCU00337 NCU00404 NCU00413 NCU00475 NCU00489 NCU00618 NCU00634 NCU00706 NCU00794 NCU00925 NCU00952 NCU00971 NCU00977 NCU00979 NCU00981 NCU01023 NCU01221 NCU01317 NCU01331 NCU01452 NCU01474 NCU01503 NCU01524 NCU01552 NCU01612 NCU01650 NCU01675 NCU01776 NCU01800 NCU01827 NCU01948 NCU01949 NCU02066 NCU02167 NCU02181 NCU02419 NCU02428 NCU02477 NCU02509 NCU…
12.01.01	ribosomal proteins	123	12.4117	21.2435	8.43862e-105	NCU00105 NCU00114 NCU00258 NCU00294 NCU00315 NCU00413 NCU00475 NCU00489 NCU00618 NCU00634 NCU00706 NCU00952 NCU00971 NCU00977 NCU00979 NCU01221 NCU01317 NCU01452 NCU01474 NCU01524 NCU01552 NCU01776 NCU01827 NCU01948 NCU01949 NCU02181 NCU02419 NCU02477 NCU02509 NCU02707 NCU02744 NCU02804 NCU02905 NCU03038 NCU03102 NCU03150 NCU03230 NCU03302 NCU03343 NCU03380 NCU03393 NCU03565 NCU03635 NCU03702 NCU…
12.04	translation	110	11.0999	18.9983	1.49741e-65	NCU00258 NCU00294 NCU00410 NCU00413 NCU00457 NCU00475 NCU00489 NCU00618 NCU00635 NCU00971 NCU00979 NCU01021 NCU01221 NCU01234 NCU01317 NCU01369 NCU01452 NCU01552 NCU01612 NCU01776 NCU01827 NCU01948 NCU01949 NCU02076 NCU02167 NCU02181 NCU02208 NCU02226 NCU02428 NCU02509 NCU02614 NCU02744 NCU02905 NCU02955 NCU03038 NCU03102 NCU03148 NCU03150 NCU03302 NCU03393 NCU03565 NCU03635 NCU03703 NCU03737 NCU…
12.04.01	translation initiation	22	2.21998	3.79965	1.00166e-10	NCU00457 NCU01234 NCU01369 NCU02076 NCU02208 NCU02226 NCU04799 NCU05274 NCU05889 NCU06099 NCU07420 NCU07437 NCU07839 NCU07922 NCU07929 NCU08046 NCU08277 NCU08332 NCU09004 NCU09571 NCU09707 NCU09903
12.04.02	translation elongation	12	1.2109	2.07254	1.82022e-08	NCU00979 NCU02428 NCU02955 NCU03737 NCU03826 NCU05927 NCU06035 NCU06768 NCU07408 NCU07922 NCU08960 NCU09903
12.04.03	translation termination	3	0.302725	0.518135	0.00994659	NCU00410 NCU00635 NCU03148
12.07	translational control	21	2.11907	3.62694	1.30558e-08	NCU00043 NCU00635 NCU01234 NCU01304 NCU01552 NCU01612 NCU01949 NCU02076 NCU03102 NCU03826 NCU04196 NCU04306 NCU04799 NCU06047 NCU06099 NCU06371 NCU06923 NCU07420 NCU08046 NCU08277 NCU08963
12.10	aminoacyl-tRNA-synthetases	0	0	0	1
12.11	selenocystein biosynthesis and incorporation	0	0	0	1
14	PROTEIN FATE (folding, modification, destination)	78	7.87084	13.4715	0.734173	NCU00043 NCU00198 NCU00218 NCU00371 NCU00431 NCU00636 NCU00676 NCU00794 NCU00930 NCU00971 NCU01276 NCU01516 NCU01657 NCU01808 NCU02057 NCU02063 NCU02075 NCU02264 NCU02305 NCU02477 NCU02511 NCU02530 NCU02614 NCU02754 NCU02943 NCU02970 NCU03114 NCU03147 NCU03148 NCU03229 NCU03231 NCU03241 NCU03393 NCU03610 NCU03798 NCU03823 NCU04098 NCU04181 NCU04196 NCU04245 NCU04306 NCU04334 NCU04371 NCU04553 NCU…
14.01	protein folding and stabilization	11	1.10999	1.89983	0.142978	NCU01516 NCU02075 NCU02264 NCU02530 NCU02614 NCU02970 NCU03241 NCU04334 NCU04371 NCU06340 NCU06468
14.04	protein targeting, sorting and translocation	22	2.21998	3.79965	0.308026	NCU00198 NCU00218 NCU00371 NCU00431 NCU00930 NCU00971 NCU01516 NCU02075 NCU02614 NCU02943 NCU03148 NCU03229 NCU03798 NCU04181 NCU04245 NCU04334 NCU04371 NCU05515 NCU05623 NCU06244 NCU06632 NCU09143
14.07	protein modification	32	3.22906	5.52677	0.993622	NCU00043 NCU00218 NCU01276 NCU01808 NCU02057 NCU02063 NCU02075 NCU02614 NCU02754 NCU03114 NCU03610 NCU04098 NCU04196 NCU04306 NCU04334 NCU04371 NCU04553 NCU05252 NCU05601 NCU05810 NCU06111 NCU06252 NCU06270 NCU06923 NCU07024 NCU07221 NCU07266 NCU07459 NCU08111 NCU08323 NCU09381 NCU09841
14.07.01	modification with fatty acids (egmyristylation, palmitylation, farnesylation)	0	0	0	1
14.07.02	modification with sugar residues (egglycosylation, deglycosylation)	1	0.100908	0.172712	0.997333	NCU00218
14.07.02.01	O-directed glycosylation, deglycosylation	0	0	0	1
14.07.02.02	N-directed glycosylation, deglycosylation	0	0	0	1
14.07.03	modification by phosphorylation, dephosphorylation, autophosphorylation	9	0.908174	1.5544	0.973603	NCU00043 NCU02057 NCU02754 NCU03114 NCU06111 NCU06252 NCU07024 NCU07221 NCU09841
14.07.04	modification by acetylation, deacetylation	4	0.403633	0.690846	0.341721	NCU01276 NCU01808 NCU04334 NCU05810
14.07.05	modification by ubiquitination, deubiquitination	3	0.302725	0.518135	0.959791	NCU03610 NCU04553 NCU09381
14.07.07	modification by ubiquitin-related proteins	1	0.100908	0.172712	0.914229	NCU03610
14.07.09	posttranslational modification of amino acids (eghydroxylation, methylation)	5	0.504541	0.863558	0.244428	NCU00218 NCU04371 NCU07266 NCU07459 NCU08111
14.07.11	protein processing (proteolytic)	4	0.403633	0.690846	0.933307	NCU02063 NCU04306 NCU06270 NCU06923
14.07.11.01	autoproteolytic processing	0	0	0	1
14.07.12	protein processing (non-proteolytic, egiron-incorporation)	0	0	0	1
14.10	assembly of protein complexes	0	0	0	1
14.13	protein/peptide degradation	9	0.908174	1.5544	0.999464	NCU02063 NCU03610 NCU04306 NCU04553 NCU05889 NCU06923 NCU06949 NCU08739 NCU09381
14.13.01	cytoplasmic and nuclear protein degradation	5	0.504541	0.863558	0.995195	NCU03610 NCU04306 NCU04553 NCU06923 NCU09381
14.13.01.01	proteasomal degradation (ubiquitin/proteasomal pathway)	3	0.302725	0.518135	0.994068	NCU03610 NCU04553 NCU09381
14.13.04	lysosomal and vacuolar protein degradation	0	0	0	1
14.13.04.01	lysosomal protein degradation	0	0	0	1
14.13.04.02	vacuolar protein degradation	0	0	0	1
16	PROTEIN WITH BINDING FUNCTION OR COFACTOR REQUIREMENT (structural or catalytic)	271	27.3461	46.8048	3.25441e-36	NCU00043 NCU00105 NCU00198 NCU00218 NCU00227 NCU00232 NCU00258 NCU00294 NCU00301 NCU00337 NCU00355 NCU00385 NCU00404 NCU00410 NCU00413 NCU00422 NCU00475 NCU00489 NCU00502 NCU00596 NCU00618 NCU00634 NCU00635 NCU00636 NCU00692 NCU00706 NCU00707 NCU00720 NCU00794 NCU00930 NCU00963 NCU00971 NCU00979 NCU01114 NCU01157 NCU01195 NCU01221 NCU01234 NCU01290 NCU01317 NCU01369 NCU01452 NCU01502 NCU01503 NCU…
16.01	protein binding	149	15.0353	25.734	1.3806e-23	NCU00043 NCU00105 NCU00198 NCU00218 NCU00258 NCU00294 NCU00337 NCU00410 NCU00413 NCU00475 NCU00489 NCU00618 NCU00635 NCU00692 NCU00706 NCU00720 NCU00794 NCU00930 NCU00971 NCU00979 NCU01114 NCU01157 NCU01221 NCU01234 NCU01317 NCU01452 NCU01503 NCU01516 NCU01552 NCU01638 NCU01657 NCU01776 NCU01827 NCU01948 NCU01949 NCU02075 NCU02076 NCU02167 NCU02181 NCU02264 NCU02305 NCU02509 NCU02533 NCU02614 NCU…
16.01.01	receptor binding	1	0.100908	0.172712	0.487913	NCU07712
16.02	peptide binding	1	0.100908	0.172712	0.487913	NCU02614
16.03	nucleic acid binding	96	9.68718	16.5803	3.10798e-23	NCU00301 NCU00404 NCU00422 NCU00634 NCU00635 NCU00707 NCU01221 NCU01234 NCU01290 NCU01317 NCU01369 NCU01502 NCU01524 NCU01595 NCU01612 NCU01638 NCU01776 NCU01949 NCU02076 NCU02167 NCU02181 NCU02208 NCU02385 NCU02413 NCU02428 NCU02509 NCU02533 NCU02605 NCU02611 NCU02614 NCU02707 NCU02744 NCU02819 NCU03018 NCU03038 NCU03051 NCU03092 NCU03102 NCU03148 NCU03150 NCU03302 NCU03380 NCU03396 NCU03565 NCU…
16.03.01	DNA binding	22	2.21998	3.79965	0.0613621	NCU00422 NCU00635 NCU00707 NCU01234 NCU01369 NCU01638 NCU02413 NCU02533 NCU02605 NCU02819 NCU03148 NCU04508 NCU05800 NCU06664 NCU06863 NCU07420 NCU07728 NCU07839 NCU08030 NCU08616 NCU08923 NCU09239
16.03.03	RNA binding	74	7.4672	12.7807	1.69653e-32	NCU00301 NCU00404 NCU00634 NCU01221 NCU01234 NCU01290 NCU01317 NCU01369 NCU01502 NCU01524 NCU01595 NCU01612 NCU01776 NCU01949 NCU02076 NCU02181 NCU02208 NCU02385 NCU02428 NCU02509 NCU02611 NCU02614 NCU02707 NCU02744 NCU03018 NCU03038 NCU03051 NCU03092 NCU03150 NCU03302 NCU03380 NCU03396 NCU03565 NCU03628 NCU03702 NCU03703 NCU03766 NCU03806 NCU04243 NCU04331 NCU04485 NCU04503 NCU04504 NCU04799 NCU…
16.05	polysaccharide binding	1	0.100908	0.172712	0.812497	NCU06661
16.06	motor protein binding	0	0	0	1
16.07	structural protein binding	4	0.403633	0.690846	0.341721	NCU00502 NCU00636 NCU01606 NCU07408
16.09	lipid binding	1	0.100908	0.172712	0.865888	NCU02250
16.10	amine binding	0	0	0	1
16.11	amino acid/amino acid derivatives binding	0	0	0	1
16.12	sulfate binding	0	0	0	1
16.13	C-compound binding	4	0.403633	0.690846	0.133063	NCU00596 NCU05008 NCU06099 NCU09004
16.13.01	sugar binding	2	0.201816	0.345423	0.125245	NCU06099 NCU09004
16.13.03	fatty acid binding (egacyl-carrier protein)	2	0.201816	0.345423	0.0310311	NCU00596 NCU05008
16.14	selen binding	0	0	0	1
16.15	drug/toxin binding	0	0	0	1
16.16	antigen binding	0	0	0	1
16.17	metal binding	32	3.22906	5.52677	0.0511159	NCU00043 NCU00227 NCU00618 NCU01546 NCU01638 NCU01657 NCU01754 NCU01808 NCU02133 NCU02333 NCU02657 NCU03117 NCU04120 NCU04306 NCU04334 NCU04553 NCU04720 NCU04823 NCU05252 NCU06270 NCU06336 NCU06695 NCU06923 NCU07024 NCU07309 NCU07562 NCU08402 NCU08616 NCU08663 NCU08923 NCU09816 NCU10893
16.17.01	calcium binding	1	0.100908	0.172712	0.914229	NCU04120
16.17.03	potassium binding	2	0.201816	0.345423	0.0577447	NCU02657 NCU03117
16.17.05	sodium binding	0	0	0	1
16.17.07	magnesium binding	4	0.403633	0.690846	0.713544	NCU02657 NCU04334 NCU07024 NCU10893
16.17.09	heavy metal binding (Cu, Fe, Zn)	25	2.5227	4.31779	0.00434697	NCU00043 NCU00227 NCU00618 NCU01546 NCU01638 NCU01657 NCU01754 NCU01808 NCU02133 NCU04306 NCU04553 NCU04720 NCU04823 NCU05252 NCU06270 NCU06336 NCU06695 NCU06923 NCU07309 NCU07562 NCU08402 NCU08616 NCU08663 NCU08923 NCU09816
16.18	virus particle binding	0	0	0	1
16.19	nucleotide/nucleoside/nucleobase binding	56	5.65086	9.67185	0.00277054	NCU00218 NCU00232 NCU00385 NCU01234 NCU01369 NCU01550 NCU01606 NCU01612 NCU02044 NCU02075 NCU02167 NCU02208 NCU02546 NCU02614 NCU02657 NCU02955 NCU03231 NCU03380 NCU03610 NCU03737 NCU03808 NCU03826 NCU04041 NCU04097 NCU04120 NCU04166 NCU04334 NCU04348 NCU04439 NCU04504 NCU05289 NCU05302 NCU05430 NCU05782 NCU05927 NCU06005 NCU06035 NCU06418 NCU06468 NCU06520 NCU06608 NCU07024 NCU07027 NCU07070 NCU…
16.19.01	cyclic nucleotide binding (cAMP, cGMP, etc)	0	0	0	1
16.19.03	ATP binding	35	3.53179	6.04491	0.138301	NCU00385 NCU01234 NCU01369 NCU01550 NCU01606 NCU01612 NCU02075 NCU02657 NCU03231 NCU03380 NCU03610 NCU03808 NCU04041 NCU04097 NCU04120 NCU04334 NCU04439 NCU04504 NCU05430 NCU05782 NCU06005 NCU06418 NCU06468 NCU06520 NCU07024 NCU07070 NCU07420 NCU07712 NCU07839 NCU07922 NCU08920 NCU09349 NCU09381 NCU09477 NCU09903
16.19.05	GTP binding	15	1.51362	2.59067	0.00943431	NCU00218 NCU01550 NCU02044 NCU02167 NCU02546 NCU02955 NCU03737 NCU03826 NCU04166 NCU04348 NCU05289 NCU05302 NCU05927 NCU06035 NCU06608
16.21	complex cofactor/cosubstrate/vitamine binding	32	3.22906	5.52677	0.00329413	NCU00355 NCU00720 NCU00963 NCU01195 NCU01808 NCU02110 NCU02954 NCU03188 NCU03233 NCU03651 NCU03748 NCU04452 NCU04720 NCU04923 NCU05133 NCU05238 NCU06189 NCU06232 NCU06360 NCU06606 NCU06695 NCU06924 NCU07027 NCU08057 NCU08275 NCU08280 NCU08352 NCU08663 NCU08923 NCU08940 NCU09798 NCU09816
16.21.01	heme binding	6	0.605449	1.03627	0.00428983	NCU00355 NCU01808 NCU02110 NCU06695 NCU08663 NCU09816
16.21.03	molybdopterin binding	0	0	0	1
16.21.05	FAD/FMN binding	8	0.807265	1.38169	0.0960564	NCU02110 NCU03188 NCU04452 NCU04720 NCU06924 NCU08280 NCU08352 NCU09798
16.21.07	NAD/NADP binding	15	1.51362	2.59067	0.0620952	NCU00720 NCU00963 NCU01195 NCU02110 NCU02954 NCU03651 NCU03748 NCU04923 NCU05133 NCU05238 NCU06232 NCU06924 NCU08057 NCU08352 NCU09798
16.21.08	Fe/S binding	4	0.403633	0.690846	0.219587	NCU03233 NCU06606 NCU08923 NCU08940
16.21.09	cobalamine binding	0	0	0	1
16.21.11	thiamine pyrophosphate binding	0	0	0	1
16.21.13	lipoamide binding	0	0	0	1
16.21.15	biotin binding	0	0	0	1
16.21.17	pyridoxal phosphate binding	4	0.403633	0.690846	0.316734	NCU06189 NCU06360 NCU07027 NCU08275
16.22	hormone binding	0	0	0	1
16.23	neurotransmitter binding	0	0	0	1
16.25	oxygen binding	0	0	0	1
18	REGULATION OF METABOLISM AND PROTEIN FUNCTION	22	2.21998	3.79965	0.4127	NCU00043 NCU00218 NCU00410 NCU00635 NCU00692 NCU00794 NCU02075 NCU02133 NCU02167 NCU03114 NCU03826 NCU04120 NCU05252 NCU06035 NCU06923 NCU07024 NCU07712 NCU07839 NCU07850 NCU08277 NCU09239 NCU09841
18.01	regulation by	8	0.807265	1.38169	0.735311	NCU00043 NCU00635 NCU03114 NCU04120 NCU05252 NCU07024 NCU07712 NCU09841
18.01.01	regulation by modification	4	0.403633	0.690846	0.729836	NCU00043 NCU03114 NCU07024 NCU09841
18.01.03	regulation by localization	0	0	0	1
18.01.05	regulation by processing	0	0	0	1
18.01.07	regulation by binding / dissociation	4	0.403633	0.690846	0.774523	NCU00635 NCU04120 NCU05252 NCU07712
18.02	regulation of protein activity	22	2.21998	3.79965	0.373944	NCU00043 NCU00218 NCU00410 NCU00635 NCU00692 NCU00794 NCU02075 NCU02133 NCU02167 NCU03114 NCU03826 NCU04120 NCU05252 NCU06035 NCU06923 NCU07024 NCU07712 NCU07839 NCU07850 NCU08277 NCU09239 NCU09841
18.02.01	enzymatic activity regulation / enzyme regulator	17	1.71544	2.9361	0.460279	NCU00043 NCU00218 NCU00410 NCU00692 NCU00794 NCU02075 NCU02133 NCU03114 NCU03826 NCU04120 NCU05252 NCU06035 NCU06923 NCU07024 NCU07850 NCU09239 NCU09841
18.02.01.01	enzyme activator	8	0.807265	1.38169	0.37877	NCU00218 NCU00410 NCU00692 NCU02133 NCU03826 NCU05252 NCU06035 NCU07024
18.02.01.01.01	GTPase activator (GAP)	3	0.302725	0.518135	0.150675	NCU00410 NCU03826 NCU06035
18.02.01.01.03	protease activator	0	0	0	1
18.02.01.01.05	kinase activator	1	0.100908	0.172712	0.73788	NCU02133
18.02.01.02	enzyme inhibitor	1	0.100908	0.172712	0.892746	NCU06923
18.02.01.02.01	GTPase inhibitor (GIP)	0	0	0	1
18.02.01.02.03	protease inhibitor	1	0.100908	0.172712	0.359896	NCU06923
18.02.01.02.05	kinase inhibitior	0	0	0	1
18.02.03	guanyl-nucleotide exchange factor (GEF)	1	0.100908	0.172712	0.590346	NCU08277
18.02.05	regulator of G-protein signalling	2	0.201816	0.345423	0.54874	NCU02167 NCU07024
18.02.07	regulator of receptor activity	1	0.100908	0.172712	0.427468	NCU07712
18.02.09	regulator of transcription factor	4	0.403633	0.690846	0.196629	NCU00635 NCU07024 NCU07712 NCU07839
18.02.10	regulation of channel activity	0	0	0	1
20	CELLULAR TRANSPORT, TRANSPORT FACILITATION AND TRANSPORT ROUTES	105	10.5954	18.1347	0.083863	NCU00198 NCU00218 NCU00227 NCU00371 NCU00385 NCU00431 NCU00502 NCU00635 NCU00636 NCU00644 NCU00794 NCU00930 NCU00971 NCU01102 NCU01234 NCU01516 NCU01550 NCU01606 NCU01808 NCU02066 NCU02075 NCU02096 NCU02110 NCU02122 NCU02167 NCU02250 NCU02530 NCU02802 NCU02943 NCU02954 NCU02973 NCU02988 NCU03066 NCU03199 NCU03229 NCU03231 NCU03233 NCU03497 NCU03559 NCU03561 NCU03777 NCU03798 NCU04097 NCU04098 NCU…
20.01	transported compounds (substrates)	84	8.47629	14.5078	0.00309026	NCU00198 NCU00218 NCU00227 NCU00371 NCU00385 NCU00502 NCU00635 NCU00636 NCU00930 NCU00971 NCU01234 NCU01516 NCU01606 NCU01808 NCU02075 NCU02096 NCU02110 NCU02122 NCU02250 NCU02530 NCU02802 NCU02943 NCU02954 NCU03229 NCU03233 NCU03497 NCU03559 NCU03561 NCU03798 NCU04098 NCU04120 NCU04181 NCU04433 NCU04452 NCU04537 NCU04799 NCU04837 NCU04942 NCU05008 NCU05220 NCU05390 NCU05391 NCU05430 NCU05457 NCU…
20.01.01	ion transport	23	2.32089	3.97237	0.00971405	NCU00227 NCU00385 NCU00502 NCU00636 NCU01606 NCU02122 NCU02250 NCU02530 NCU03497 NCU03561 NCU04120 NCU04433 NCU05220 NCU05390 NCU05391 NCU05430 NCU06017 NCU07465 NCU08093 NCU08225 NCU08707 NCU09477 NCU09909
20.01.01.01	cation transport (H+, Na+, K+, Ca+ , NH+, etc)	16	1.61453	2.76339	0.09552	NCU00227 NCU00385 NCU00502 NCU00636 NCU01606 NCU02250 NCU02530 NCU03497 NCU03561 NCU04120 NCU05220 NCU05430 NCU08093 NCU08225 NCU08707 NCU09909
20.01.01.01.01	heavy metal ion transport (Cu+, Fe+, etc)	6	0.605449	1.03627	0.260802	NCU00227 NCU02530 NCU03497 NCU03561 NCU08225 NCU08707
20.01.01.01.01.01	siderophore-iron transport	2	0.201816	0.345423	0.1635	NCU00227 NCU03497
20.01.01.01.01.02	citrate-iron transport	0	0	0	1
20.01.01.01.02	organic cation transport	0	0	0	1
20.01.01.07	anion transport	7	0.706357	1.20898	0.0232613	NCU02122 NCU04433 NCU05390 NCU05391 NCU06017 NCU07465 NCU09909
20.01.01.07.01	nitrate transport	0	0	0	1
20.01.01.07.03	nitrite transport	0	0	0	1
20.01.01.07.05	sulfate/sulfite transport	2	0.201816	0.345423	0.0896101	NCU04433 NCU06017
20.01.01.07.07	phosphate transport	3	0.302725	0.518135	0.0437177	NCU05390 NCU05391 NCU07465
20.01.01.07.08	organic anion transport	0	0	0	1
20.01.01.07.09	chloride transport	1	0.100908	0.172712	0.284358	NCU02122
20.01.03	C-compound and carbohydrate transport	7	0.706357	1.20898	0.88623	NCU00227 NCU03561 NCU04537 NCU04837 NCU09020 NCU09909 NCU10368
20.01.03.01	sugar transport	1	0.100908	0.172712	0.812497	NCU04537
20.01.03.03	C-dicarboxylate transport (egmalate, succinate, fumarate)	2	0.201816	0.345423	0.0577447	NCU04837 NCU09020
20.01.07	amino acid/amino acid derivatives transport	5	0.504541	0.863558	0.286295	NCU02802 NCU04837 NCU04942 NCU06231 NCU06619
20.01.09	peptide transport	1	0.100908	0.172712	0.706919	NCU08397
20.01.10	protein transport	16	1.61453	2.76339	0.121848	NCU00198 NCU00218 NCU00371 NCU00635 NCU00930 NCU00971 NCU01516 NCU02075 NCU02943 NCU03229 NCU03798 NCU04181 NCU05515 NCU05623 NCU06244 NCU06632
20.01.11	amine / polyamine transport	2	0.201816	0.345423	0.0896101	NCU07334 NCU09909
20.01.13	lipid/fatty acid transport	2	0.201816	0.345423	0.958576	NCU05008 NCU06382
20.01.15	electron transport	34	3.43088	5.87219	1.56278e-05	NCU00385 NCU00502 NCU00636 NCU01606 NCU01808 NCU02096 NCU02110 NCU02250 NCU02954 NCU03233 NCU03559 NCU04098 NCU04452 NCU05220 NCU05430 NCU05457 NCU05689 NCU05816 NCU06606 NCU06695 NCU06924 NCU07112 NCU07794 NCU08093 NCU08228 NCU08280 NCU08352 NCU08663 NCU08923 NCU08940 NCU08947 NCU09798 NCU09816 NCU10051
20.01.17	nucleotide/nucleoside/nucleobase transport	4	0.403633	0.690846	0.0521154	NCU03561 NCU07334 NCU07384 NCU09477
20.01.21	RNA transport	5	0.504541	0.863558	0.185248	NCU01234 NCU04799 NCU07420 NCU07421 NCU07459
20.01.23	allantoin and allantoate transport	2	0.201816	0.345423	0.580557	NCU07334 NCU10368
20.01.25	vitamine/cofactor transport	1	0.100908	0.172712	0.904086	NCU10368
20.01.26	neurotransmitter transport	0	0	0	1
20.01.27	drug/toxin transport	1	0.100908	0.172712	0.998784	NCU07740
20.01.28	hormone transport	0	0	0	1
20.03	transport facilities	42	4.23814	7.25389	0.00675663	NCU00371 NCU00385 NCU00431 NCU00502 NCU00636 NCU00644 NCU01550 NCU01606 NCU01808 NCU02075 NCU02110 NCU02250 NCU02973 NCU03199 NCU03229 NCU03231 NCU03497 NCU03559 NCU03561 NCU03798 NCU04097 NCU04120 NCU04181 NCU04245 NCU04537 NCU05390 NCU05430 NCU05457 NCU05623 NCU06005 NCU06382 NCU06632 NCU06695 NCU07384 NCU07465 NCU08278 NCU08397 NCU08920 NCU08940 NCU08947 NCU09477 NCU10368
20.03.01	channel / pore class transport	2	0.201816	0.345423	0.714668	NCU02110 NCU02250
20.03.01.01	ion channels	1	0.100908	0.172712	0.790343	NCU02110
20.03.01.03	gap-junction forming protein family (egconnexin, innexin)	0	0	0	1
20.03.01.05	nuclear pore forming protein	0	0	0	1
20.03.01.06	porins of mitochondria or plastids	0	0	0	1
20.03.01.07	general bacterial porin family (egompf, sugar porin, omf)	0	0	0	1
20.03.01.09	pore-forming toxins (egdiphteria toxin, hemolysin)	0	0	0	1
20.03.02	carrier (electrochemical potential-driven transport)	3	0.302725	0.518135	0.443549	NCU05390 NCU07465 NCU09477
20.03.02.01	uniporter	0	0	0	1
20.03.02.02	symporter	2	0.201816	0.345423	0.285333	NCU05390 NCU07465
20.03.02.02.01	proton driven symporter	0	0	0	1
20.03.02.02.02	sodium driven symporter	0	0	0	1
20.03.02.03	antiporter	1	0.100908	0.172712	0.765573	NCU09477
20.03.02.03.01	proton driven antiporter	0	0	0	1
20.03.02.03.02	sodium driven antiporter	0	0	0	1
20.03.09	phosphotransferase system	2	0.201816	0.345423	0.0577447	NCU01550 NCU06005
20.03.22	transport ATPases	9	0.908174	1.5544	0.120536	NCU00385 NCU00502 NCU00636 NCU00644 NCU01606 NCU02250 NCU03199 NCU03231 NCU05430
20.03.25	ABC transporters	3	0.302725	0.518135	0.729874	NCU04097 NCU06382 NCU08920
20.09	transport routes	57	5.75177	9.84456	0.736081	NCU00198 NCU00218 NCU00227 NCU00371 NCU00385 NCU00431 NCU00502 NCU00636 NCU00794 NCU00930 NCU00971 NCU01102 NCU01234 NCU01516 NCU01606 NCU02066 NCU02075 NCU02167 NCU02802 NCU02943 NCU02973 NCU02988 NCU03066 NCU03229 NCU03497 NCU03561 NCU03777 NCU03798 NCU04120 NCU04181 NCU04245 NCU04433 NCU04537 NCU04837 NCU04942 NCU05390 NCU05430 NCU05453 NCU05515 NCU05623 NCU05772 NCU06231 NCU06244 NCU06632 NCU…
20.09.01	nuclear transport	9	0.908174	1.5544	0.130981	NCU00794 NCU00971 NCU01234 NCU02066 NCU02075 NCU03066 NCU07420 NCU07421 NCU08663
20.09.02	chloroplast transport	0	0	0	1
20.09.03	peroxisomal transport	0	0	0	1
20.09.04	mitochondrial transport	33	3.32997	5.69948	1.96976e-12	NCU00198 NCU00227 NCU00371 NCU00385 NCU00431 NCU00502 NCU00636 NCU00930 NCU01102 NCU01516 NCU01606 NCU02075 NCU02802 NCU02943 NCU02973 NCU03229 NCU03561 NCU03798 NCU04181 NCU04245 NCU04837 NCU05390 NCU05430 NCU05515 NCU05623 NCU05772 NCU06244 NCU06632 NCU07384 NCU07465 NCU08278 NCU09143 NCU09477
20.09.05	non-vesicular ER transport	1	0.100908	0.172712	0.590346	NCU02075
20.09.07	vesicular transport (Golgi network, etc)	3	0.302725	0.518135	0.999997	NCU00218 NCU02075 NCU02167
20.09.07.03	ER to Golgi transport	1	0.100908	0.172712	0.996663	NCU00218
20.09.07.05	intra Golgi transport	1	0.100908	0.172712	0.892746	NCU00218
20.09.07.06	post Golgi transport	0	0	0	1
20.09.07.07	retrograde transport	0	0	0	1
20.09.07.25	vesicle formation	0	0	0	1
20.09.07.26	vesicle docking	0	0	0	1
20.09.07.27	vesicle fusion	0	0	0	1
20.09.07.29	vesicle recycling	0	0	0	1
20.09.13	vacuolar/lysosomal transport	4	0.403633	0.690846	0.995565	NCU00218 NCU04120 NCU05390 NCU07465
20.09.14	cytoskeleton-dependent transport	1	0.100908	0.172712	0.983982	NCU04120
20.09.14.01	tubulin dependent transport	0	0	0	1
20.09.14.02	actin dependent transport	0	0	0	1
20.09.16	cellular export and secretion	4	0.403633	0.690846	0.998992	NCU00218 NCU05453 NCU07740 NCU08920
20.09.16.01	Type I protein secretion system (ABC-type transport systems)	1	0.100908	0.172712	0.812497	NCU08920
20.09.16.02	Type II protein secretion system (general secretory pathway, exocytosis)	0	0	0	1
20.09.16.03	Type III protein secretion system (virulence related secretory pathway, Gram- bacteria specific)	0	0	0	1
20.09.16.04	Type IV protein secretion system (conjugal DNA-protein transfer)	0	0	0	1
20.09.16.05	Type V protein secretion system (MttABC or TatABCDE-system)	0	0	0	1
20.09.16.07	non-vesicular cellular export	0	0	0	1
20.09.16.09	vesicular cellular export	0	0	0	1
20.09.16.09.03	exocytosis	0	0	0	1
20.09.16.09.05	synaptic vesicle exocytosis	0	0	0	1
20.09.18	cellular import	13	1.31181	2.24525	0.961459	NCU00218 NCU02167 NCU02988 NCU03497 NCU03777 NCU04120 NCU04433 NCU04537 NCU04942 NCU06231 NCU07334 NCU09020 NCU10368
20.09.18.07	non-vesicular cellular import	6	0.605449	1.03627	0.896675	NCU04433 NCU04537 NCU04942 NCU07334 NCU09020 NCU10368
20.09.18.09	vesicular cellular import	5	0.504541	0.863558	0.8745	NCU00218 NCU02167 NCU03497 NCU03777 NCU04120
20.09.18.09.01	endocytosis	5	0.504541	0.863558	0.8745	NCU00218 NCU02167 NCU03497 NCU03777 NCU04120
20.09.18.09.01.01	receptor-mediated endocytosis	1	0.100908	0.172712	0.427468	NCU00218
20.09.18.09.01.03	constitutive endocytosis	0	0	0	1
20.09.18.09.01.05	synaptic vesicle endocytosis	0	0	0	1
30	CELLULAR COMMUNICATION/SIGNAL TRANSDUCTION MECHANISM	32	3.22906	5.52677	0.170596	NCU00043 NCU00218 NCU00794 NCU01804 NCU02044 NCU02057 NCU02110 NCU02133 NCU02167 NCU02413 NCU02614 NCU02754 NCU03114 NCU04120 NCU04371 NCU05289 NCU05515 NCU05800 NCU05810 NCU05927 NCU06005 NCU06111 NCU06245 NCU06252 NCU06608 NCU07024 NCU07221 NCU07459 NCU07712 NCU08923 NCU09004 NCU09841
30.01	cellular signalling	27	2.72452	4.66321	0.298587	NCU00043 NCU00218 NCU01804 NCU02044 NCU02110 NCU02133 NCU02167 NCU02413 NCU02754 NCU03114 NCU04120 NCU04371 NCU05289 NCU05515 NCU05800 NCU05810 NCU05927 NCU06005 NCU06111 NCU06245 NCU06252 NCU06608 NCU07024 NCU07221 NCU07712 NCU08923 NCU09841
30.01.05	enzyme mediated signal transduction	15	1.51362	2.59067	0.350462	NCU00043 NCU00218 NCU02133 NCU02167 NCU02413 NCU02754 NCU03114 NCU05289 NCU05810 NCU05927 NCU06005 NCU06111 NCU06252 NCU07024 NCU09841
30.01.05.01	protein kinase	7	0.706357	1.20898	0.431871	NCU00043 NCU02133 NCU02167 NCU03114 NCU06252 NCU07024 NCU09841
30.01.05.01.01	JAK-STAT cascade	0	0	0	1
30.01.05.01.02	JNK cascade	1	0.100908	0.172712	0.199916	NCU07024
30.01.05.01.03	MAPKKK cascade	2	0.201816	0.345423	0.610692	NCU02133 NCU07024
30.01.05.01.04	NIK-I-kappaB/NF-kappaB cascade	1	0.100908	0.172712	0.73788	NCU00043
30.01.05.01.05	tyrosine kinase	0	0	0	1
30.01.05.01.06	serine/threonine kinase	1	0.100908	0.172712	0.832313	NCU07024
30.01.05.03	protease mediated signal transduction	0	0	0	1
30.01.05.05	G-protein mediated signal transduction	5	0.504541	0.863558	0.600485	NCU00218 NCU02167 NCU05289 NCU05810 NCU05927
30.01.05.05.01	small GTPase mediated signal transduction	3	0.302725	0.518135	0.809046	NCU00218 NCU02167 NCU05289
30.01.05.05.03	trimeric G-protein mediated signal transduction	1	0.100908	0.172712	0.487913	NCU05810
30.01.05.07	two-component signal transduction system (egphosphorelay)	1	0.100908	0.172712	0.10552	NCU02413
30.01.09	second messenger mediated signal transduction	5	0.504541	0.863558	0.416534	NCU01804 NCU04120 NCU04371 NCU06245 NCU07712
30.01.09.01	NO mediated signal transduction	0	0	0	1
30.01.09.03	Ca+ mediated signal transduction	2	0.201816	0.345423	0.244249	NCU04120 NCU04371
30.01.09.07	cAMP/cGMP mediated signal transduction	0	0	0	1
30.01.09.08	hormone mediated signal transduction	1	0.100908	0.172712	0.199916	NCU07712
30.01.09.09	fatty acid derivatives mediated signal transduction	0	0	0	1
30.01.09.11	polyphosphoinositol mediated signal transduction	2	0.201816	0.345423	0.366352	NCU01804 NCU06245
30.01.11	ligand-dependent nuclear receptors	0	0	0	1
30.05	transmembrane signal transduction	9	0.908174	1.5544	0.120536	NCU00218 NCU00794 NCU02057 NCU02614 NCU02754 NCU04371 NCU07024 NCU07459 NCU09004
30.05.01	receptor enzyme mediated signalling	3	0.302725	0.518135	0.177555	NCU02057 NCU07024 NCU07459
30.05.01.05	interleukine receptor signalling pathway	0	0	0	1
30.05.01.10	two-component signal transduction system (sensor kinase component)	1	0.100908	0.172712	0.284358	NCU02057
30.05.01.12	transmembrane receptor protein tyrosine kinase signalling pathways	0	0	0	1
30.05.01.12.01	EGF-receptor signalling pathway	0	0	0	1
30.05.01.12.03	FGF-receptor signalling pathway	0	0	0	1
30.05.01.12.04	IGF-receptor signalling pathway	0	0	0	1
30.05.01.12.05	insulin receptor signalling pathway	0	0	0	1
30.05.01.18	transmembrane receptor protein serine/threonine kinase signalling pathways	1	0.100908	0.172712	0.284358	NCU07024
30.05.01.18.01	TGF-beta-receptor signalling pathway	0	0	0	1
30.05.02	non-enzymatic receptor mediated signalling	4	0.403633	0.690846	0.267356	NCU00218 NCU00794 NCU02754 NCU09004
30.05.02.14	Notch-receptor signalling pathway	1	0.100908	0.172712	0.10552	NCU00794
30.05.02.16	hedgehog-dependent signalling pathway	0	0	0	1
30.05.02.20	Wnt signalling pathway	1	0.100908	0.172712	0.427468	NCU02754
30.05.02.22	Tl-receptor (LRR proteins) signalling pathway	0	0	0	1
30.05.02.24	G-protein coupled receptor signalling pathway	1	0.100908	0.172712	0.850036	NCU00218
30.05.02.24.01	serotonin receptor signalling pathway	0	0	0	1
30.05.02.24.02	acetyl choline receptor signalling pathway	0	0	0	1
30.05.02.24.03	dopamine receptor signalling pathway	0	0	0	1
30.05.02.24.04	gamma-aminobutyric acid signalling pathway	0	0	0	1
30.05.02.24.05	glutamate signalling pathway	0	0	0	1
30.05.02.24.06	neuropeptide signalling pathway	0	0	0	1
30.05.02.26	integrin receptor signalling pathway	1	0.100908	0.172712	0.10552	NCU09004
30.05.02.28	cadherin mediated signalling pathway	0	0	0	1
30.05.02.30	ion channel mediated signalling pathway	0	0	0	1
30.07	regulation of signal transduction	0	0	0	1
32	CELL RESCUE, DEFENSE AND VIRULENCE	59	5.95358	10.19	0.419054	NCU00043 NCU00198 NCU00281 NCU00355 NCU00489 NCU00635 NCU00692 NCU00701 NCU00930 NCU01083 NCU01157 NCU01516 NCU01754 NCU01804 NCU01808 NCU02075 NCU02096 NCU02110 NCU02117 NCU02133 NCU02413 NCU02614 NCU02754 NCU02970 NCU03013 NCU03148 NCU03188 NCU04098 NCU04120 NCU04165 NCU04213 NCU04334 NCU04371 NCU04471 NCU04494 NCU04923 NCU05706 NCU06017 NCU06296 NCU06328 NCU06340 NCU06549 NCU06550 NCU07024 NCU…
32.01	stress response	40	4.03633	6.90846	0.154209	NCU00043 NCU00198 NCU00355 NCU00489 NCU00635 NCU00692 NCU00930 NCU01516 NCU01808 NCU02075 NCU02096 NCU02117 NCU02133 NCU02413 NCU02614 NCU02754 NCU02970 NCU03013 NCU03148 NCU03188 NCU04098 NCU04120 NCU04165 NCU04213 NCU04334 NCU04371 NCU04923 NCU05706 NCU06340 NCU06549 NCU06550 NCU07024 NCU07956 NCU08001 NCU08277 NCU08352 NCU09331 NCU09534 NCU10051 NCU10220
32.01.01	oxidative stress response	10	1.00908	1.72712	0.033645	NCU00355 NCU02117 NCU02133 NCU02413 NCU03188 NCU04098 NCU05706 NCU08352 NCU09534 NCU10220
32.01.03	osmotic and salt stress response	5	0.504541	0.863558	0.581609	NCU02413 NCU04098 NCU04371 NCU04923 NCU07024
32.01.04	pH stress response	0	0	0	1
32.01.05	heat shock response	5	0.504541	0.863558	0.372942	NCU00043 NCU02075 NCU04334 NCU04923 NCU09331
32.01.06	cold shock response	0	0	0	1
32.01.07	unfolded protein response (egER quality control)	9	0.908174	1.5544	0.0679728	NCU00198 NCU00635 NCU00692 NCU00930 NCU01516 NCU02075 NCU03148 NCU04334 NCU07956
32.01.09	DNA damage response	4	0.403633	0.690846	0.774523	NCU00489 NCU02754 NCU04213 NCU07024
32.01.11	nutrient starvation response	1	0.100908	0.172712	0.832313	NCU02614
32.01.13	electromagnetic waves stress response (egUV, X-ray)	0	0	0	1
32.05	disease, virulence and defense	16	1.61453	2.76339	0.714887	NCU00281 NCU00692 NCU00701 NCU01157 NCU02096 NCU03188 NCU04471 NCU04494 NCU06296 NCU06328 NCU07459 NCU07523 NCU08478 NCU08718 NCU09791 NCU10051
32.05.01	resistance proteins	5	0.504541	0.863558	0.849074	NCU00692 NCU01157 NCU02096 NCU06296 NCU10051
32.05.01.01	antibiotic resistance	0	0	0	1
32.05.01.03	chemical agent resistance	3	0.302725	0.518135	0.443549	NCU01157 NCU02096 NCU10051
32.05.01.03.01	organic chemical agent resistance	0	0	0	1
32.05.01.03.03	inorganic chemical agent resistance (egheavy metals)	1	0.100908	0.172712	0.487913	NCU01157
32.05.01.05	bacteriocine resistance	0	0	0	1
32.05.01.07	electromagnetic waves resistance (egUV)	0	0	0	1
32.05.03	defense related proteins	1	0.100908	0.172712	0.950958	NCU00701
32.05.05	virulence, disease factors	7	0.706357	1.20898	0.395977	NCU00281 NCU03188 NCU04494 NCU06328 NCU07523 NCU08478 NCU09791
32.05.05.01	toxins	0	0	0	1
32.05.05.02	antibiotics	0	0	0	1
32.05.05.03	bacteriocins	0	0	0	1
32.05.05.05	invasins	0	0	0	1
32.05.05.06	internalins	0	0	0	1
32.05.05.07	adhaesins	0	0	0	1
32.05.05.08	cytolysins	0	0	0	1
32.05.05.09	evasion of host immune system	0	0	0	1
32.05.05.13	antigenic determinants	1	0.100908	0.172712	0.10552	NCU08478
32.07	detoxification	16	1.61453	2.76339	0.429963	NCU00355 NCU01083 NCU01157 NCU01754 NCU01804 NCU02110 NCU02133 NCU03013 NCU04098 NCU05706 NCU06017 NCU06296 NCU07740 NCU08352 NCU09210 NCU09534
32.07.01	detoxification involving cytochrome P	0	0	0	1
32.07.03	detoxification by modification	4	0.403633	0.690846	0.196629	NCU01804 NCU03013 NCU05706 NCU06017
32.07.05	detoxification by export	1	0.100908	0.172712	0.982084	NCU07740
32.07.07	oxygen and radical detoxification	7	0.706357	1.20898	0.0191388	NCU00355 NCU02110 NCU02133 NCU05706 NCU08352 NCU09210 NCU09534
32.07.07.01	catalase reaction	1	0.100908	0.172712	0.284358	NCU00355
32.07.07.03	glutathione conjugation reaction	2	0.201816	0.345423	0.244249	NCU05706 NCU09534
32.07.07.05	peroxidase reaction	2	0.201816	0.345423	0.0896101	NCU09210 NCU09534
32.07.07.07	superoxide metabolism	2	0.201816	0.345423	0.0577447	NCU02110 NCU02133
32.07.09	detoxification by degradation	0	0	0	1
32.07.11	detoxification by impermeability	0	0	0	1
32.10	degradation / modification of foreign (exogenous) compounds	2	0.201816	0.345423	0.366352	NCU07523 NCU09791
32.10.03	degradation / modification of foreign (exogenous) polynucleotides	0	0	0	1
32.10.05	degradation / modification of foreign (exogenous) proteins	0	0	0	1
32.10.07	degradation / modification of foreign (exogenous) polysaccharides	2	0.201816	0.345423	0.366352	NCU07523 NCU09791
32.10.09	degradation / modification of foreign (exogenous) ester compounds	0	0	0	1
34	INTERACTION WITH THE ENVIRONMENT	52	5.24723	8.981	0.0964121	NCU00043 NCU00218 NCU00227 NCU00261 NCU00385 NCU00502 NCU00636 NCU00644 NCU01157 NCU01452 NCU01606 NCU01779 NCU02063 NCU02075 NCU02110 NCU02122 NCU02133 NCU02167 NCU02250 NCU02530 NCU02754 NCU03199 NCU03494 NCU03497 NCU03561 NCU04098 NCU04120 NCU04371 NCU04433 NCU04453 NCU04503 NCU04537 NCU04923 NCU05390 NCU05430 NCU05435 NCU06252 NCU06608 NCU06619 NCU07024 NCU07465 NCU07728 NCU08001 NCU08225 NCU…
34.01	homeostasis	31	3.12815	5.35406	0.000983081	NCU00227 NCU00385 NCU00502 NCU00636 NCU00644 NCU01606 NCU01779 NCU02063 NCU02075 NCU02110 NCU02122 NCU02133 NCU02250 NCU02530 NCU02754 NCU03199 NCU03497 NCU03561 NCU04098 NCU04371 NCU04433 NCU05390 NCU05430 NCU06252 NCU07465 NCU07728 NCU08225 NCU08707 NCU09143 NCU09909 NCU11307
34.01.01	homeostasis of cations	24	2.4218	4.14508	0.0212702	NCU00227 NCU00385 NCU00502 NCU00636 NCU00644 NCU01606 NCU01779 NCU02063 NCU02075 NCU02110 NCU02133 NCU02250 NCU02530 NCU03199 NCU03497 NCU03561 NCU04371 NCU05430 NCU07728 NCU08225 NCU08707 NCU09143 NCU09909 NCU11307
34.01.01.01	homeostasis of metal ions (Na, K, Ca etc)	13	1.31181	2.24525	0.325833	NCU00227 NCU01779 NCU02063 NCU02075 NCU02133 NCU02530 NCU03497 NCU03561 NCU04371 NCU07728 NCU08225 NCU08707 NCU11307
34.01.01.03	homeostasis of protons	9	0.908174	1.5544	0.0127915	NCU00385 NCU00502 NCU00636 NCU00644 NCU01606 NCU02250 NCU03199 NCU05430 NCU09143
34.01.03	homeostasis of anions	6	0.605449	1.03627	0.00294067	NCU02122 NCU04433 NCU05390 NCU06252 NCU07465 NCU09909
34.01.03.01	homeostasis of sulfate	1	0.100908	0.172712	0.359896	NCU04433
34.01.03.03	homeostasis of phosphate	2	0.201816	0.345423	0.0577447	NCU05390 NCU07465
34.01.03.05	homeostasis of chloride	2	0.201816	0.345423	0.125245	NCU02122 NCU06252
34.01.04	glucose homeostasis	0	0	0	1
34.01.05	water homeostasis	0	0	0	1
34.01.06	immune cell homeostasis	0	0	0	1
34.01.07	cholesterol homeostasis	0	0	0	1
34.03	membrane excitability	0	0	0	1
34.03.01	synaptic transmission	0	0	0	1
34.03.03	regulation, generation and propagation of action potential	0	0	0	1
34.05	cell motility	3	0.302725	0.518135	0.894686	NCU00218 NCU04120 NCU07024
34.05.01	cell migration	0	0	0	1
34.05.02	motor activity	1	0.100908	0.172712	0.359896	NCU04120
34.05.07	ciliary/flagellar motility	1	0.100908	0.172712	0.284358	NCU04120
34.05.09	polymerization based motility	0	0	0	1
34.07	cell adhesion	2	0.201816	0.345423	0.639144	NCU00218 NCU02754
34.07.01	cell-cell adhesion	1	0.100908	0.172712	0.487913	NCU02754
34.07.02	cell-matrix adhesion	0	0	0	1
34.11	cellular sensing and response to external stimulus	22	2.21998	3.79965	0.756501	NCU00043 NCU00261 NCU01157 NCU01452 NCU02075 NCU02167 NCU02754 NCU03494 NCU04120 NCU04453 NCU04503 NCU04537 NCU04923 NCU05435 NCU06608 NCU06619 NCU07024 NCU08001 NCU08352 NCU08397 NCU08616 NCU09331
34.11.01	photoperception and response	0	0	0	1
34.11.01.02	phototropism	0	0	0	1
34.11.01.03	visual transduction	0	0	0	1
34.11.01.05	phototaxis	0	0	0	1
34.11.03	chemoperception and response	13	1.31181	2.24525	0.930389	NCU00261 NCU01452 NCU02167 NCU03494 NCU04120 NCU04453 NCU04503 NCU04923 NCU05435 NCU06608 NCU07024 NCU08397 NCU09331
34.11.03.03	chemotaxis	2	0.201816	0.345423	0.285333	NCU02167 NCU07024
34.11.03.04	chemotropism	0	0	0	1
34.11.03.07	pheromone response, mating-type determination, sex-specific proteins	10	1.00908	1.72712	0.855764	NCU01452 NCU03494 NCU04120 NCU04453 NCU04503 NCU05435 NCU06608 NCU07024 NCU08397 NCU09331
34.11.03.07.01	sexual incompatibility	0	0	0	1
34.11.03.11	pH response	0	0	0	1
34.11.03.12	water response	0	0	0	1
34.11.03.13	osmosensing and response	2	0.201816	0.345423	0.877003	NCU04923 NCU07024
34.11.03.15	quorum sensing system	0	0	0	1
34.11.05	mechanical stimulus perception and response	0	0	0	1
34.11.07	gravity perception and response	0	0	0	1
34.11.07.01	gravitropism	0	0	0	1
34.11.08	electromagnetic field perception and response	0	0	0	1
34.11.09	temperature perception and response	2	0.201816	0.345423	0.610692	NCU00043 NCU02075
34.11.10	response to biotic stimulus	0	0	0	1
34.11.11	rhythm (egcircadian, ultradian)	3	0.302725	0.518135	0.0799158	NCU02754 NCU08352 NCU08616
34.11.12	perception of nutrients and nutritional adaptation	3	0.302725	0.518135	0.472169	NCU04537 NCU06619 NCU08001
34.11.13	gas and metabolite distribution	1	0.100908	0.172712	0.427468	NCU01157
34.11.13.01	gas exchange and distribution	0	0	0	1
34.11.13.03	control of respiratory activity	0	0	0	1
34.11.13.05	metabolite distribution	0	0	0	1
34.11.13.07	circulation (egblood pressure)	1	0.100908	0.172712	0.427468	NCU01157
36	SYSTEMIC INTERACTION WITH THE ENVIRONMENT	1	0.100908	0.172712	0.427468	NCU02614
36.20	plant / fungal specific systemic sensing and response	1	0.100908	0.172712	0.199916	NCU02614
36.20.16	plant defense response	0	0	0	1
36.20.16.01	disease resistance (R-gene) specific	0	0	0	1
36.20.16.03	jasmonic acid/ethylene dependent systemic resistance	0	0	0	1
36.20.16.05	systemic acquired resistance	0	0	0	1
36.20.16.07	hypersensitive response	0	0	0	1
36.20.18	plant hormonal regulation	1	0.100908	0.172712	0.199916	NCU02614
36.20.18.01	auxin response	0	0	0	1
36.20.18.02	ethylen response	0	0	0	1
36.20.18.03	gibberellic acid response	0	0	0	1
36.20.18.04	cytokinin response	0	0	0	1
36.20.18.05	abscisic acid response	0	0	0	1
36.20.18.06	brassinosteroid response	0	0	0	1
36.20.18.99	other plant signalling molecules response (jasmonic acid, salicylic acid etc)	0	0	0	1
36.25	animal specific systemic sensing and response	0	0	0	1
36.25.01	animal sensory mechanisms	0	0	0	1
36.25.01.01	vision	0	0	0	1
36.25.01.03	hearing	0	0	0	1
36.25.01.05	tactile sense (peripheral physical and mechanical stimuli perception)	0	0	0	1
36.25.01.07	sense of balance and equilibrium (vestibular pathways and mechanisms)	0	0	0	1
36.25.01.09	proprioceptive pathways and mechanisms	0	0	0	1
36.25.01.11	taste	0	0	0	1
36.25.01.13	olfaction	0	0	0	1
36.25.01.15	pain (nociceptive pathways)	0	0	0	1
36.25.03	nervous system physiology	0	0	0	1
36.25.03.01	nervous system mediated vegetative activities / neurosecretory activities	0	0	0	1
36.25.03.01.01	effect on glands / hormones	0	0	0	1
36.25.03.01.03	effect on smooth muscles	0	0	0	1
36.25.03.01.05	effect on heart muscle	0	0	0	1
36.25.03.03	nervous system mediated motor activity	0	0	0	1
36.25.03.03.01	neuromuscular junction-related activities	0	0	0	1
36.25.03.03.03	movement and posture coordination	0	0	0	1
36.25.03.04	neuronal integrative functions	0	0	0	1
36.25.03.04.01	learning and memory	0	0	0	1
36.25.07	animal hormonal regulation	0	0	0	1
36.25.07.01	effect on kinetics (muscle contraction, pigment, gland secretion)	0	0	0	1
36.25.07.03	effect on homeostasis (egmetabolism or electrolyte homeostasis)	0	0	0	1
36.25.07.05	effect on morphogenesis	0	0	0	1
36.25.07.07	effect on behaviour	0	0	0	1
36.25.09	muscle contraction	0	0	0	1
36.25.09.01	smooth muscle contraction	0	0	0	1
36.25.09.03	striated muscle contraction	0	0	0	1
36.25.09.04	heart muscle contraction	0	0	0	1
36.25.09.05	general muscle contraction regulation	0	0	0	1
36.25.16	immune response	0	0	0	1
36.25.16.01	innate immune response (invertebrates and vertebrates)	0	0	0	1
36.25.16.01.01	complement response	0	0	0	1
36.25.16.01.03	phagocyte response (egmacrophages, dendritic cells, granulocytes)	0	0	0	1
36.25.16.01.05	cytotoxic cell response (egNK)	0	0	0	1
36.25.16.01.07	acute phase response (C-reactive protein)	0	0	0	1
36.25.16.03	adaptive immune response (vertebrates)	0	0	0	1
36.25.16.03.01	humoral response (B-cells)	0	0	0	1
36.25.16.03.03	adaptive cell mediated response (T-cells)	0	0	0	1
36.25.16.03.05	antigen presentation / processing	0	0	0	1
36.25.16.03.07	immunological memory	0	0	0	1
36.25.16.07	inflammatory response	0	0	0	1
36.25.16.08	response to wounding	0	0	0	1
36.25.16.09	blood coagulation	0	0	0	1
38	TRANSPOSABLE ELEMENTS, VIRAL AND PLASMID PROTEINS	0	0	0	1
38.01	LTR retroelements (retroviral)	0	0	0	1
38.02	non-LTR retroelements	0	0	0	1
38.03	transposons	0	0	0	1
38.05	viral proteins	0	0	0	1
38.06	phage proteins	0	0	0	1
38.07	proteins necessary for transposon movement	0	0	0	1
40	CELL FATE	25	2.5227	4.31779	0.368984	NCU00043 NCU00218 NCU00925 NCU01083 NCU01290 NCU02075 NCU02133 NCU02167 NCU02614 NCU02729 NCU02819 NCU02988 NCU03117 NCU04120 NCU04887 NCU05274 NCU05430 NCU05889 NCU06464 NCU07024 NCU07864 NCU08323 NCU08794 NCU09311 NCU09995
40.01	cell growth / morphogenesis	19	1.91726	3.28152	0.399883	NCU00043 NCU00218 NCU00925 NCU01083 NCU01290 NCU02167 NCU02614 NCU02729 NCU02819 NCU02988 NCU03117 NCU04120 NCU04887 NCU05889 NCU07024 NCU07864 NCU08323 NCU09311 NCU09995
40.01.01	non-directional cell growth	1	0.100908	0.172712	0.10552	NCU03117
40.01.03	directional cell growth (morphogenesis)	5	0.504541	0.863558	0.600485	NCU00925 NCU02167 NCU02614 NCU04120 NCU07024
40.01.03.01	regulation of directional cell growth	0	0	0	1
40.01.03.03	guidance of longitudinal cell extension (egpollen tube guidance, axonal pathfinding)	0	0	0	1
40.01.05	growth regulators / regulation of cell size	1	0.100908	0.172712	0.73788	NCU02729
40.01.05.01	interpretation of external signals that control cell growth	0	0	0	1
40.01.05.02	interpretation of nuclear/cytoplasmic ratio to control cell growth	0	0	0	1
40.02.03	activity of intercellular mediators	0	0	0	1
40.02.03.01	cytokines (interleukines, colony stimulating factors, etc)	0	0	0	1
40.02.03.03	chemokines	0	0	0	1
40.02.03.05	growth factors	0	0	0	1
40.02.03.07	trophic factors	0	0	0	1
40.05	dedifferentiation	0	0	0	1
40.10	cell death	6	0.605449	1.03627	0.395895	NCU02075 NCU02133 NCU02614 NCU05274 NCU06464 NCU08794
40.10.02	apoptosis (type I programmed cell death)	6	0.605449	1.03627	0.395895	NCU02075 NCU02133 NCU02614 NCU05274 NCU06464 NCU08794
40.10.02.01	anti-apoptosis	2	0.201816	0.345423	0.366352	NCU02075 NCU06464
40.10.02.02	apoptotic program	1	0.100908	0.172712	0.427468	NCU02133
40.10.02.02.01	apoptotic mitochondrial changes	0	0	0	1
40.10.02.02.02	caspase activation	0	0	0	1
40.10.02.02.03	disassembly of cell structures	1	0.100908	0.172712	0.10552	NCU02133
40.10.02.02.04	induction of proapoptotic gene products	0	0	0	1
40.10.02.02.05	repression of survival gene products	0	0	0	1
40.10.02.03	induction of apoptosis	0	0	0	1
40.10.02.03.01	induction of apoptosis by extracellular signals	0	0	0	1
40.10.02.03.02	induction of apoptosis by intracellular signals	0	0	0	1
40.10.02.04	regulation of apoptosis	0	0	0	1
40.10.90	other programmed cell death	0	0	0	1
40.20	cell aging	0	0	0	1
41	DEVELOPMENT (Systemic)	5	0.504541	0.863558	0.329339	NCU02075 NCU04166 NCU04503 NCU06608 NCU09380
41.01	fungal/microorganismic development	5	0.504541	0.863558	0.329339	NCU02075 NCU04166 NCU04503 NCU06608 NCU09380
41.01.01	mating (fertilization)	4	0.403633	0.690846	0.133063	NCU02075 NCU04166 NCU04503 NCU09380
41.01.03	tissue pattern formation	0	0	0	1
41.01.03.01	fruit body development (sexually or asexually derived spores)	0	0	0	1
41.01.03.03	mycelium development (hyphae, vegetative thallus)	0	0	0	1
41.03	plant development	0	0	0	1
41.03.01	gametophyte development	0	0	0	1
41.03.01.01	microspore development (male gametophyte)	0	0	0	1
41.03.01.02	macrospore development (female gametophyte)	0	0	0	1
41.03.02	fertilization (pollen hydration, pollen tube guidance, double fertilization of oocyte and endosperm)	0	0	0	1
41.03.03	embryonal development	0	0	0	1
41.03.03.01	zygote development	0	0	0	1
41.03.03.02	early embryo development (Dicotyledone pre-heart stages)	0	0	0	1
41.03.03.03	mid-stage embryo development (Dicotyledone heart to torpedo)	0	0	0	1
41.03.03.04	late-stage embryo development (Dicotyledone torpedo and later)	0	0	0	1
41.03.03.05	mature embryo development	0	0	0	1
41.03.04	endosperm development	0	0	0	1
41.03.05	germination	0	0	0	1
41.03.06	vegetative development	0	0	0	1
41.03.07	flower development	0	0	0	1
41.03.08	fruit development and ripening	0	0	0	1
41.03.10	senescence	0	0	0	1
41.05	animal development	0	0	0	1
41.05.01	fertilization	0	0	0	1
41.05.02	embryo implantation (mammalia)	0	0	0	1
41.05.04	embryogenesis	0	0	0	1
41.05.04.01	early embryogenesis	0	0	0	1
41.05.04.01.01	morula development	0	0	0	1
41.05.04.01.03	blastocyst development	0	0	0	1
41.05.04.01.03.01	trophectoderm	0	0	0	1
41.05.04.01.03.03	inner cell mass	0	0	0	1
41.05.04.01.05	blastocoel development	0	0	0	1
41.05.04.01.07	blastulation	0	0	0	1
41.05.04.02	gastrulation	0	0	0	1
41.05.04.03	late embryogenesis	0	0	0	1
41.05.11	extraembryonal tissue development	0	0	0	1
41.05.12	odontogenesis	0	0	0	1
41.05.13	neurogenesis	0	0	0	1
41.05.13.01	synaptogenesis	0	0	0	1
41.05.15	myogenesis	0	0	0	1
41.05.16	angiogenesis	0	0	0	1
41.05.17	osteogenesis	0	0	0	1
41.05.18	hemopoiesis	0	0	0	1
41.05.19	asymmetries and axis determination	0	0	0	1
41.05.19.01	vegetal pole determination	0	0	0	1
41.05.19.03	animal pole determination	0	0	0	1
41.05.19.05	anterior-posterior axis determination	0	0	0	1
41.05.19.07	dorso-ventral axis determination	0	0	0	1
41.05.19.08	proximal-distal axis determination	0	0	0	1
41.05.19.09	medio-lateral axis determination	0	0	0	1
41.05.19.11	segment specification	0	0	0	1
41.05.21	extremities and appendages development	0	0	0	1
41.05.23	sex differentiation	0	0	0	1
41.05.25	gametogenesis	0	0	0	1
42	BIOGENESIS OF CELLULAR COMPONENTS	63	6.35721	10.8808	0.0357271	NCU00043 NCU00198 NCU00218 NCU00261 NCU00527 NCU00635 NCU00701 NCU00925 NCU00930 NCU00952 NCU01195 NCU01290 NCU01464 NCU01612 NCU01657 NCU02075 NCU02167 NCU02264 NCU02804 NCU02943 NCU03148 NCU03231 NCU03343 NCU03396 NCU03561 NCU03764 NCU03808 NCU03827 NCU04098 NCU04120 NCU04334 NCU04336 NCU04439 NCU04823 NCU05238 NCU05515 NCU05717 NCU05789 NCU06361 NCU06441 NCU06469 NCU06632 NCU06727 NCU06768 NCU…
42.01	cell wall	20	2.01816	3.45423	0.127975	NCU00043 NCU00261 NCU01195 NCU01464 NCU01657 NCU02075 NCU02167 NCU03808 NCU04120 NCU04439 NCU04823 NCU05238 NCU05789 NCU06361 NCU06727 NCU07024 NCU07922 NCU08228 NCU08402 NCU09903
42.02	eukaryotic plasma membrane	0	0	0	1
42.02.01	eukaryotic intracellular plasma membrane	0	0	0	1
42.03	cytoplasm	0	0	0	1
42.04	cytoskeleton/structural proteins	9	0.908174	1.5544	0.925888	NCU00043 NCU00218 NCU01290 NCU02167 NCU02264 NCU04120 NCU06441 NCU09311 NCU09488
42.04.03	actin cytoskeleton	4	0.403633	0.690846	0.865399	NCU00043 NCU00218 NCU02264 NCU09488
42.04.05	microtubule cytoskeleton	4	0.403633	0.690846	0.579826	NCU00043 NCU00218 NCU02264 NCU04120
42.04.07	intermediate filaments	0	0	0	1
42.05	centrosome	1	0.100908	0.172712	0.541981	NCU04120
42.06	cell junction	0	0	0	1
42.06.03	cell-substrate adherens junction	0	0	0	1
42.06.04	intercellular junction (gap junction/adherens junction)	0	0	0	1
42.07	endoplasmic reticulum	0	0	0	1
42.08	Golgi	1	0.100908	0.172712	0.812497	NCU00218
42.09	intracellular transport vesicles	1	0.100908	0.172712	0.956147	NCU00218
42.10	nucleus	9	0.908174	1.5544	0.548009	NCU00635 NCU00925 NCU01290 NCU03148 NCU03396 NCU03764 NCU06943 NCU07459 NCU07712
42.10.03	organization of chromosome structure	7	0.706357	1.20898	0.703694	NCU00635 NCU03148 NCU03396 NCU03764 NCU06943 NCU07459 NCU07712
42.10.04	centromere / kinetochore	0	0	0	1
42.10.05	nuclear membrane	0	0	0	1
42.10.06	nuclear matrix	0	0	0	1
42.10.07	nucleolus	4	0.403633	0.690846	0.000123337	NCU00925 NCU01290 NCU03396 NCU06943
42.10.09	nuclear speckles	0	0	0	1
42.16	mitochondrion	25	2.5227	4.31779	8.43105e-08	NCU00198 NCU00527 NCU00930 NCU00952 NCU02804 NCU02943 NCU03231 NCU03343 NCU03561 NCU03827 NCU04098 NCU04334 NCU04336 NCU05515 NCU05717 NCU06441 NCU06469 NCU06632 NCU06768 NCU07576 NCU07852 NCU08296 NCU08552 NCU09331 NCU10008
42.16.01	mitochondrion inheritance	0	0	0	1
42.19	peroxisome	0	0	0	1
42.22	endosome	0	0	0	1
42.25	vacuole or lysosome	1	0.100908	0.172712	0.971968	NCU00218
42.26	plastid	0	0	0	1
42.26.03	chloroplast	0	0	0	1
42.26.05	amyloplast	0	0	0	1
42.26.07	chromoplast	0	0	0	1
42.26.09	elaioplast	0	0	0	1
42.26.11	etioplast	0	0	0	1
42.26.13	leucoplast	0	0	0	1
42.27	extracellular / secretion proteins	4	0.403633	0.690846	0.0305307	NCU00701 NCU07523 NCU08739 NCU09791
42.27.01	extracellular matrix	0	0	0	1
42.27.03	cell membrane or cell wall attached	0	0	0	1
42.28	periplasmatic space	0	0	0	1
42.29	bud / growth tip	2	0.201816	0.345423	0.639144	NCU00043 NCU04120
42.30	prokaryotic cytoplasmic membrane	0	0	0	1
42.32	flagellum	0	0	0	1
42.33	pilus/fimbria	0	0	0	1
42.34	prokaryotic cell envelope structures	0	0	0	1
42.34.01	bacterial outer membrane (only in Gram- bacteria)	0	0	0	1
42.34.03	capsule and slime layer	0	0	0	1
42.34.05	S-Layer	0	0	0	1
42.34.07	peptidoglycan layer or other prokaryotic cell wall	0	0	0	1
42.34.09	spore or cyst coat	0	0	0	1
42.35	prokaryotic intracytoplasmic membrane	0	0	0	1
42.35.03	prokaryotic vesicular intracytoplasmic membrane	0	0	0	1
42.35.05	prokaryotic tubular intracytoplasmic membrane	0	0	0	1
42.35.07	prokaryotic thylakoid-like and thylakoid membrane	0	0	0	1
42.36	prokaryotic cell inclusions	0	0	0	1
42.37	prokaryotic nucleoid	0	0	0	1
43	CELL TYPE DIFFERENTIATION	29	2.92634	5.00864	0.370841	NCU00043 NCU00777 NCU00794 NCU01083 NCU01369 NCU02075 NCU02076 NCU02167 NCU02208 NCU02629 NCU02754 NCU02988 NCU03393 NCU03494 NCU04120 NCU04166 NCU04453 NCU05304 NCU05435 NCU06111 NCU07024 NCU07221 NCU07761 NCU07904 NCU08332 NCU08397 NCU08468 NCU09311 NCU09995
43.01	fungal/microorganismic cell type differentiation	27	2.72452	4.66321	0.444396	NCU00043 NCU00777 NCU00794 NCU01083 NCU02076 NCU02167 NCU02208 NCU02629 NCU02754 NCU02988 NCU03393 NCU03494 NCU04120 NCU04166 NCU04453 NCU05304 NCU05435 NCU06111 NCU07024 NCU07221 NCU07761 NCU07904 NCU08332 NCU08397 NCU08468 NCU09311 NCU09995
43.01.02	prokaryotic cell type differentiation	0	0	0	1
43.01.02.01	development free living cell or mycelium	0	0	0	1
43.01.02.02	development of sporangia and cystophore	0	0	0	1
43.01.02.03	development of heterocyste	0	0	0	1
43.01.02.05	sporulation and other development of resting stage	0	0	0	1
43.01.02.05.01	development of endospore	0	0	0	1
43.01.02.05.03	development of exospore, cyst, akinete or other resting cell	0	0	0	1
43.01.02.07	germination from resting stage	0	0	0	1
43.01.02.09	development of stalked or other sessile cell	0	0	0	1
43.01.02.11	development of swarmer or other mobile cell	0	0	0	1
43.01.03	fungal and other eukaryotic cell type differentiation	27	2.72452	4.66321	0.444396	NCU00043 NCU00777 NCU00794 NCU01083 NCU02076 NCU02167 NCU02208 NCU02629 NCU02754 NCU02988 NCU03393 NCU03494 NCU04120 NCU04166 NCU04453 NCU05304 NCU05435 NCU06111 NCU07024 NCU07221 NCU07761 NCU07904 NCU08332 NCU08397 NCU08468 NCU09311 NCU09995
43.01.03.01	development of free swimming or amoeboid cell	0	0	0	1
43.01.03.02	development of mycelial or yeast-like cell	0	0	0	1
43.01.03.03	development of thallic, plasmodial or sporangiophore cell	0	0	0	1
43.01.03.05	budding, cell polarity and filament formation	13	1.31181	2.24525	0.689032	NCU00043 NCU00777 NCU02167 NCU02754 NCU02988 NCU03393 NCU04120 NCU05304 NCU07024 NCU07761 NCU08468 NCU09311 NCU09995
43.01.03.06	hyphae formation	2	0.201816	0.345423	0.285333	NCU02167 NCU06111
43.01.03.07	development of conidia	0	0	0	1
43.01.03.09	development of asco- basidio- or zygospore	11	1.10999	1.89983	0.309264	NCU01083 NCU02076 NCU02167 NCU02208 NCU02629 NCU04120 NCU04166 NCU07024 NCU07221 NCU07904 NCU08397
43.01.06	protist cell differentiation	0	0	0	1
43.01.07	biofilm formation	0	0	0	1
43.02	plant cell type differentiation	0	0	0	1
43.02.01	stem cell/meristematic cell	0	0	0	1
43.02.05	epidermal cell	0	0	0	1
43.02.05.01	stomata/guard cell	0	0	0	1
43.02.05.02	plant hair cell (trichome egcotton)	0	0	0	1
43.02.05.03	root hair	0	0	0	1
43.02.07	storage cell	0	0	0	1
43.02.09	vascular cell	0	0	0	1
43.02.09.01	sieve cell (phloem)	0	0	0	1
43.02.09.02	companion cell (phloem)	0	0	0	1
43.02.09.03	vessel element (xylem)	0	0	0	1
43.02.11	mesenchymal / parenchymal cell	0	0	0	1
43.02.13	strengthening cell	0	0	0	1
43.02.13.01	sclerenchyma cell(dead)	0	0	0	1
43.02.13.02	collenchyma cell (living)	0	0	0	1
43.02.17	gametophytic cell	0	0	0	1
43.02.17.01	male gametophyte	0	0	0	1
43.02.17.01.01	generative pollen cell	0	0	0	1
43.02.17.02	female gametophyte	0	0	0	1
43.02.17.02.01	oocyte	0	0	0	1
43.02.17.02.03	central cell (n)	0	0	0	1
43.02.19	secretory cell	0	0	0	1
43.03	animal cell type differentiation	2	0.201816	0.345423	0.515263	NCU01369 NCU02075
43.03.01	stem cell (toti- or pluripotent)	0	0	0	1
43.03.02	germ cell	0	0	0	1
43.03.03	pigment cell	0	0	0	1
43.03.04	epidermal cell (egkeratinocytes)	0	0	0	1
43.03.05	myoblast	0	0	0	1
43.03.07	blood cell	0	0	0	1
43.03.07.01	erythrocyte	0	0	0	1
43.03.07.02	leucocyte	0	0	0	1
43.03.07.02.01	lymphocyte	0	0	0	1
43.03.07.02.01.01	B-cell	0	0	0	1
43.03.07.02.01.02	T-cell	0	0	0	1
43.03.07.02.01.03	NK cell	0	0	0	1
43.03.07.02.02	granulocyte	0	0	0	1
43.03.07.02.03	monocyte (macrophage, dendritic cell)	0	0	0	1
43.03.07.03	platelet	0	0	0	1
43.03.11	glia cell	0	0	0	1
43.03.13	neuron	0	0	0	1
43.03.15	secretory cell (mastcell, endocrine cell, etc)	0	0	0	1
43.03.17	structural cell of tissue (fibroblast, osteoblast, etc)	0	0	0	1
43.03.18	storage cell (lipocyte, etc)	0	0	0	1
43.03.19	extracellular matrix forming cell (fibrocyte, chondrocyte, osteocyte)	0	0	0	1
43.03.21	extracellular matrix degrading cell (chondroclast, osteoclast)	0	0	0	1
43.03.23	sensory cell	0	0	0	1
45	TISSUE DIFFERENTIATION	0	0	0	1
45.01	fungal/microorganismic tissue	0	0	0	1
45.01.01	reproductive tissue	0	0	0	1
45.01.10	thallic tissue	0	0	0	1
45.01.11	plectenchymatic tissue and tissue of primitive thalli (eghigher fungi)	0	0	0	1
45.02	plant tissue	0	0	0	1
45.02.01	meristematic tissue	0	0	0	1
45.02.01.01	shoot apical meristem	0	0	0	1
45.02.01.02	root meristem	0	0	0	1
45.02.05	parenchyma	0	0	0	1
45.02.09	dermal tissue	0	0	0	1
45.02.09.01	epidermis	0	0	0	1
45.02.09.03	rhizodermis	0	0	0	1
45.02.09.05	secondary dermal tissue (cork, phellem)	0	0	0	1
45.02.09.07	endodermis (with casparian band)	0	0	0	1
45.02.13	vascular tissue	0	0	0	1
45.02.15	thallus	0	0	0	1
45.03	animal tissue	0	0	0	1
45.03.03	proliferative tissue (bone marrow, epidermis, etc)	0	0	0	1
45.03.05	connective tissue	0	0	0	1
45.03.05.01	loose connective tissue / soft tissue	0	0	0	1
45.03.05.03	fibrous connective tissue (tendons, ligaments)	0	0	0	1
45.03.05.05	cartilage	0	0	0	1
45.03.05.07	bone	0	0	0	1
45.03.05.09	whole blood and lymph	0	0	0	1
45.03.05.11	adipose tissue	0	0	0	1
45.03.09	epithelium	0	0	0	1
45.03.10	chorion	0	0	0	1
45.03.11	endothelium	0	0	0	1
45.03.12	muscle	0	0	0	1
45.03.12.01	striated muscle	0	0	0	1
45.03.12.02	smooth muscle	0	0	0	1
45.03.12.03	heart muscle	0	0	0	1
45.03.15	reproductive tissue	0	0	0	1
45.03.17	nervous tissue	0	0	0	1
45.03.19	glandular tissue	0	0	0	1
47	ORGAN DIFFERENTIATION	0	0	0	1
47.01	fungal organ	0	0	0	1
47.01.01	hyphe	0	0	0	1
47.01.03	reproductive organ	0	0	0	1
47.01.03.01	fruit body	0	0	0	1
47.02	plant organ	0	0	0	1
47.02.01	shoot	0	0	0	1
47.02.01.01	stem	0	0	0	1
47.02.01.02	leaf	0	0	0	1
47.02.01.03	flower	0	0	0	1
47.02.01.03.01	sepal	0	0	0	1
47.02.01.03.02	petal	0	0	0	1
47.02.01.03.03	anther	0	0	0	1
47.02.01.03.04	carpel	0	0	0	1
47.02.01.04	fruit	0	0	0	1
47.02.01.05	seed	0	0	0	1
47.02.01.05.01	embryo	0	0	0	1
47.02.01.05.02	endosperm	0	0	0	1
47.02.01.06	rhizome (potato tuber/onion)	0	0	0	1
47.02.02	root	0	0	0	1
47.03	animal organ	0	0	0	1
47.03.01	nervous system	0	0	0	1
47.03.01.01	central nervous system	0	0	0	1
47.03.01.01.01	brain	0	0	0	1
47.03.01.01.01.01	cerebrum	0	0	0	1
47.03.01.01.01.02	cerebellum	0	0	0	1
47.03.01.02	peripheral nervous system	0	0	0	1
47.03.02	sensory organs	0	0	0	1
47.03.02.01	ear	0	0	0	1
47.03.02.02	eye	0	0	0	1
47.03.02.03	nose	0	0	0	1
47.03.02.04	tongue	0	0	0	1
47.03.02.05	skin	0	0	0	1
47.03.03	vascular organs	0	0	0	1
47.03.03.02	vessels	0	0	0	1
47.03.05	immune system organs	0	0	0	1
47.03.05.01	thymus	0	0	0	1
47.03.05.02	spleen	0	0	0	1
47.03.05.03	lymphatic system	0	0	0	1
47.03.07	excretory apparatus	0	0	0	1
47.03.07.01	kidney	0	0	0	1
47.03.07.03	malphigi	0	0	0	1
47.03.07.05	pronephros (sensu Invertebrata)	0	0	0	1
47.03.07.07	metanephros (sensu Invertebrata)	0	0	0	1
47.03.09	respiratory system	0	0	0	1
47.03.09.01	lung	0	0	0	1
47.03.09.03	gill	0	0	0	1
47.03.09.05	trachea (sensu Insecta)	0	0	0	1
47.03.11	gastro-intestinal system	0	0	0	1
47.03.11.01	tooth	0	0	0	1
47.03.11.02	oesophagus	0	0	0	1
47.03.11.03	stomach	0	0	0	1
47.03.11.05	intestine	0	0	0	1
47.03.11.07	liver	0	0	0	1
47.03.11.09	pancreas	0	0	0	1
47.03.11.11	gastro-intestinal system accessory organs	0	0	0	1
47.03.13	dermis/cuticula	0	0	0	1
47.03.13.05	hair / feather follicule	0	0	0	1
47.03.15	reproductive apparatus	0	0	0	1
47.03.15.01	female gonad (ovary)	0	0	0	1
47.03.15.02	oviduct	0	0	0	1
47.03.15.04	uterus	0	0	0	1
47.03.15.04.03	cervix	0	0	0	1
47.03.15.05	placenta	0	0	0	1
47.03.15.07	male gonad (testis)	0	0	0	1
47.03.17	skeletal system	0	0	0	1
47.03.21	secretory organs (glands)	0	0	0	1
47.03.21.01	mammary gland	0	0	0	1
47.03.21.02	salivary gland	0	0	0	1
47.03.21.03	endocrine organ	0	0	0	1
47.03.21.03.01	adrenal gland	0	0	0	1
47.03.21.03.02	pancreatic islet	0	0	0	1
47.03.21.03.03	parathyroid	0	0	0	1
47.03.21.03.04	pineal gland	0	0	0	1
47.03.21.03.05	pituitary gland	0	0	0	1
47.03.21.03.06	thyroid gland	0	0	0	1
47.03.21.03.07	hypothalamus	0	0	0	1
47.03.21.04	prostate gland	0	0	0	1
47.03.21.05	sweat (perspiratory) gland	0	0	0	1
70	SUBCELLULAR LOCALIZATION	0	0	0	1
70.01	cell wall	0	0	0	1
70.02	eukaryotic plasma membrane / membrane attached	0	0	0	1
70.02.01	eukaryotic intracellular plasma membrane	0	0	0	1
70.03	cytoplasm	0	0	0	1
70.04	cytoskeleton	0	0	0	1
70.04.03	actin cytoskeleton	0	0	0	1
70.04.05	microtubule cytoskeleton	0	0	0	1
70.04.07	intermediate filaments	0	0	0	1
70.05	centrosome	0	0	0	1
70.06	cell junction	0	0	0	1
70.06.03	cell-substrate adherens junction	0	0	0	1
70.06.04	intercellular junction (gap junction/adherens junction)	0	0	0	1
70.07	endoplasmic reticulum	0	0	0	1
70.08	Golgi	0	0	0	1
70.09	intracellular transport vesicles	0	0	0	1
70.10	nucleus	0	0	0	1
70.10.03	chromosome	0	0	0	1
70.10.04	centromere / kinetochore	0	0	0	1
70.10.05	nuclear membrane	0	0	0	1
70.10.06	nuclear matrix	0	0	0	1
70.10.07	nucleolus	0	0	0	1
70.10.09	nuclear speckles	0	0	0	1
70.16	mitochondrion	0	0	0	1
70.16.01	mitochondrial outer membrane	0	0	0	1
70.16.03	mitochondrial intermembrane space	0	0	0	1
70.16.05	mitochondrial inner membrane	0	0	0	1
70.16.07	mitochondrial matrix	0	0	0	1
70.19	peroxisome	0	0	0	1
70.22	endosome	0	0	0	1
70.25	vacuole or lysosome	0	0	0	1
70.26	plastid	0	0	0	1
70.26.03	chloroplast	0	0	0	1
70.26.05	amyloplast	0	0	0	1
70.26.07	chromoplast	0	0	0	1
70.26.09	elaioplast	0	0	0	1
70.26.11	etioplast	0	0	0	1
70.26.13	leucoplast	0	0	0	1
70.27	extracellular / secretion proteins	0	0	0	1
70.27.01	extracellular matrix component	0	0	0	1
70.27.03	cell membrane or cell wall attached	0	0	0	1
70.28	periplasmatic space	0	0	0	1
70.29	bud / growth tip	0	0	0	1
70.30	prokaryotic cytoplasmic membrane	0	0	0	1
70.32	flagellum	0	0	0	1
70.33	pilus/fimbria	0	0	0	1
70.34	prokaryotic cell envelope component	0	0	0	1
70.34.01	bacterial outer membrane (only present in Gram- bacteria)	0	0	0	1
70.34.03	capsule and slime layer	0	0	0	1
70.34.05	S-Layer	0	0	0	1
70.34.07	peptidoglycan layer or other prokaryotic cell wall	0	0	0	1
70.34.09	spore or cyst coat	0	0	0	1
70.35	prokaryotic intracytoplasmic membrane	0	0	0	1
70.35.03	prokaryotic vesicular intracytoplasmic membrane	0	0	0	1
70.35.05	prokaryotic tubular intracytoplasmic membrane	0	0	0	1
70.35.07	prokaryotic thylakoid-like and thylakoid membrane	0	0	0	1
70.36	prokaryotic cell inclusions	0	0	0	1
70.36.03	carboxysomes	0	0	0	1
70.36.05	gas vesicles	0	0	0	1
70.36.07	sulfur globules or magnetosomes	0	0	0	1
70.36.09	bacteriocins, rhapidosomes and protein crystals	0	0	0	1
70.37	prokaryotic nucleoid	0	0	0	1
73	CELL TYPE LOCALIZATION	0	0	0	1
73.01	fungal / microorganismic cell type	0	0	0	1
73.01.02	prokaryotic cell type	0	0	0	1
73.01.02.01	free living cell or mycelium	0	0	0	1
73.01.02.02	sporangial or cystophor cell	0	0	0	1
73.01.02.03	heterocyste	0	0	0	1
73.01.02.05	spores and other resting cell types	0	0	0	1
73.01.02.05.01	endospore	0	0	0	1
73.01.02.05.03	exospore, cyst, akinete or other resting cells	0	0	0	1
73.01.02.11	swarmer and other mobile cells	0	0	0	1
73.01.03	fungal and other eukaryotic cell types	0	0	0	1
73.01.03.01	free swimming or amoeboid cell	0	0	0	1
73.01.03.02	mycelial or yeast-like cell	0	0	0	1
73.01.03.03	thallic, plasmodial or sporangiophore cell	0	0	0	1
73.01.03.07	conidia	0	0	0	1
73.01.03.09	asco- basidio- or zygospore	0	0	0	1
73.02	plant cell type	0	0	0	1
73.02.01	stem cell/meristematic cell	0	0	0	1
73.02.05	specialized epidermal cell	0	0	0	1
73.02.05.01	stomata/guard cell	0	0	0	1
73.02.05.02	plant hair cell (trichome egcotton)	0	0	0	1
73.02.05.03	root hair	0	0	0	1
73.02.07	storage cell	0	0	0	1
73.02.09	vascular cell	0	0	0	1
73.02.09.01	sieve cell (phloem)	0	0	0	1
73.02.09.02	companion cell (phloem)	0	0	0	1
73.02.09.03	vessel element (xylem)	0	0	0	1
73.02.13	strengthening cell	0	0	0	1
73.02.13.01	sclerenchyma cell(dead)	0	0	0	1
73.02.13.02	collenchyma cell (living)	0	0	0	1
73.02.17	gametophytic cell	0	0	0	1
73.02.17.01	male gametophyte	0	0	0	1
73.02.17.01.01	generative pollen cell	0	0	0	1
73.02.17.02	female gametophyte	0	0	0	1
73.02.17.02.01	oocyte	0	0	0	1
73.02.17.02.03	central cell (n)	0	0	0	1
73.02.19	secretory cell	0	0	0	1
73.03	animal cell type	0	0	0	1
73.03.01	stem cell (toti- or pluripotent)	0	0	0	1
73.03.02	germ cell	0	0	0	1
73.03.03	pigment cell	0	0	0	1
73.03.07	blood cell	0	0	0	1
73.03.07.01	erythrocyte	0	0	0	1
73.03.07.02	leucocyte	0	0	0	1
73.03.07.02.01	lymphocyte	0	0	0	1
73.03.07.02.01.01	B-cell	0	0	0	1
73.03.07.02.01.02	T-cell	0	0	0	1
73.03.07.02.01.03	NK cell	0	0	0	1
73.03.07.02.02	granulocyte	0	0	0	1
73.03.07.02.03	monocyte (macrophage, dendritic cell)	0	0	0	1
73.03.07.03	platelet	0	0	0	1
73.03.11	glia cell	0	0	0	1
73.03.13	neuron	0	0	0	1
73.03.15	secretory cell (mastcell, endocrine cell, etc)	0	0	0	1
73.03.17	structural cell of tissue (fibroblast, osteoblast, etc)	0	0	0	1
73.03.18	storage cell (lipocyte, etc)	0	0	0	1
73.03.19	extracellular matrix forming cell (fibrocyte, chondrocyte, osteocyte)	0	0	0	1
73.03.21	extracellular matrix degrading cell (chondroclast, osteoclast)	0	0	0	1
73.03.23	sensory cell	0	0	0	1
75	TISSUE LOCALIZATION	0	0	0	1
75.01	fungal/microorganismic tissue	0	0	0	1
75.01.01	reproductive tissue	0	0	0	1
75.01.10	thallic tissue	0	0	0	1
75.01.11	plectenchymatic tissue and tissue of primitive thalli (eghigher fungi)	0	0	0	1
75.02	plant tissue	0	0	0	1
75.02.01	meristematic tissue	0	0	0	1
75.02.01.01	shoot apical meristem	0	0	0	1
75.02.01.02	root meristem	0	0	0	1
75.02.05	parenchyma	0	0	0	1
75.02.09	dermal tissue	0	0	0	1
75.02.09.01	epidermis	0	0	0	1
75.02.09.03	rhizodermis	0	0	0	1
75.02.09.05	secondary dermal tissue (cork, phellem)	0	0	0	1
75.02.09.07	endodermis (with casparian band)	0	0	0	1
75.02.13	vascular tissue	0	0	0	1
75.02.15	thallus	0	0	0	1
75.03	animal tissue	0	0	0	1
75.03.03	proliferative tissue	0	0	0	1
75.03.03.01	bone marrow	0	0	0	1
75.03.04	adipose tissue	0	0	0	1
75.03.05	connective tissue	0	0	0	1
75.03.05.01	loose connective tissue / soft tissue	0	0	0	1
75.03.05.03	fibrous connective tissue (tendons, ligaments)	0	0	0	1
75.03.06	cartilage	0	0	0	1
75.03.07	bone	0	0	0	1
75.03.08	whole blood and lymph	0	0	0	1
75.03.09	epithelium	0	0	0	1
75.03.12	muscle	0	0	0	1
75.03.12.01	striated muscle	0	0	0	1
75.03.12.02	smooth muscle	0	0	0	1
75.03.12.03	heart muscle	0	0	0	1
75.03.15	reproductive tissue	0	0	0	1
75.03.17	nervous tissue	0	0	0	1
75.03.19	glandular tissue	0	0	0	1
77	ORGAN LOCALIZATION	0	0	0	1
77.01	fungal organ	0	0	0	1
77.01.01	hyphe	0	0	0	1
77.01.03	reproductive organ	0	0	0	1
77.01.03.01	fruit body	0	0	0	1
77.02	plant organ	0	0	0	1
77.02.01	shoot	0	0	0	1
77.02.01.01	stem	0	0	0	1
77.02.01.02	leaf	0	0	0	1
77.02.01.03	flower	0	0	0	1
77.02.01.03.01	sepal	0	0	0	1
77.02.01.03.02	petal	0	0	0	1
77.02.01.03.03	anther	0	0	0	1
77.02.01.03.04	carpel	0	0	0	1
77.02.01.04	fruit	0	0	0	1
77.02.01.05	seed	0	0	0	1
77.02.01.05.01	embryo	0	0	0	1
77.02.01.05.02	endosperm	0	0	0	1
77.02.01.06	rhizome (potato tuber/onion)	0	0	0	1
77.02.02	root	0	0	0	1
77.03	animal organ	0	0	0	1
77.03.01	nervous system	0	0	0	1
77.03.01.01	central nervous system	0	0	0	1
77.03.01.01.01	brain	0	0	0	1
77.03.01.01.01.01	cerebrum	0	0	0	1
77.03.01.01.01.02	cerebellum	0	0	0	1
77.03.01.02	peripheral nervous system	0	0	0	1
77.03.02	sensory organs	0	0	0	1
77.03.02.01	ear	0	0	0	1
77.03.02.02	eye	0	0	0	1
77.03.02.03	nose	0	0	0	1
77.03.02.04	tongue	0	0	0	1
77.03.02.05	skin	0	0	0	1
77.03.03	vascular organs	0	0	0	1
77.03.03.02	vessels	0	0	0	1
77.03.05	immune system organs	0	0	0	1
77.03.05.01	thymus	0	0	0	1
77.03.05.02	spleen	0	0	0	1
77.03.05.03	lymphatic system	0	0	0	1
77.03.07	excretory apparatus	0	0	0	1
77.03.07.01	kidney	0	0	0	1
77.03.07.03	malphigi	0	0	0	1
77.03.07.05	pronephros (sensu Invertebrata)	0	0	0	1
77.03.07.07	metanephros (sensu Invertebrata)	0	0	0	1
77.03.09	respiratory system	0	0	0	1
77.03.09.01	lung	0	0	0	1
77.03.09.03	gill	0	0	0	1
77.03.09.05	trachea (sensu Insecta)	0	0	0	1
77.03.11	gastro-intestinal system	0	0	0	1
77.03.11.01	teeth	0	0	0	1
77.03.11.02	oesophagus	0	0	0	1
77.03.11.03	stomach	0	0	0	1
77.03.11.05	intestine	0	0	0	1
77.03.11.07	liver	0	0	0	1
77.03.11.09	pancreas	0	0	0	1
77.03.11.11	gastro-intestinal system accessory organs	0	0	0	1
77.03.13	dermis/cuticula	0	0	0	1
77.03.13.05	hair / feather follicule	0	0	0	1
77.03.15	reproductive apparatus	0	0	0	1
77.03.15.01	female gonad (ovary)	0	0	0	1
77.03.15.02	oviduct	0	0	0	1
77.03.15.04	uterus	0	0	0	1
77.03.15.04.03	cervix	0	0	0	1
77.03.15.05	placenta	0	0	0	1
77.03.15.07	male gonad (testis)	0	0	0	1
77.03.17	skeletal system	0	0	0	1
77.03.19	non organ cavities and their linings	0	0	0	1
77.03.21	secretory organs (glands)	0	0	0	1
77.03.21.01	mammary gland	0	0	0	1
77.03.21.02	salivary gland	0	0	0	1
77.03.21.03	endocrine organ	0	0	0	1
77.03.21.03.01	adrenal gland	0	0	0	1
77.03.21.03.02	pancreatic islet	0	0	0	1
77.03.21.03.03	parathyroid	0	0	0	1
77.03.21.03.04	pineal gland	0	0	0	1
77.03.21.03.05	pituitary gland	0	0	0	1
77.03.21.03.06	thyroid gland	0	0	0	1
77.03.21.04	prostate gland	0	0	0	1
77.03.21.05	sweat (perspiratory) gland	0	0	0	1
98	CLASSIFICATION NOT YET CLEAR-CUT	0	0	0	1
99	UNCLASSIFIED PROTEINS	412	41.5742		1	NCU00021 NCU00040 NCU00057 NCU00059 NCU00089 NCU00092 NCU00103 NCU00144 NCU00211 NCU00238 NCU00250 NCU00264 NCU00265 NCU00304 NCU00308 NCU00321 NCU00336 NCU00366 NCU00372 NCU00408 NCU00464 NCU00483 NCU00520 NCU00542 NCU00582 NCU00597 NCU00599 NCU00602 NCU00650 NCU00719 NCU00735 NCU00751 NCU00753 NCU00766 NCU00798 NCU00832 NCU00881 NCU00894 NCU00911 NCU00931 NCU00938 NCU00939 NCU00944 NCU00992 NCU…
TOTAL	991		submitted		1038
TOTAL - 'unclassified proteins'	579				95.4721

## Sheet: wtDMSOvs9974DMSO_up
ID	Category	No. of proteins	% set	% set (-unclass)	P-value	NCUs
1	METABOLISM	64	19.5719	40.7643	0.140702	NCU00352 NCU00447 NCU00632 NCU00712 NCU00793 NCU01119 NCU01271 NCU01378 NCU01632 NCU01814 NCU01993 NCU02046 NCU02094 NCU02175 NCU02235 NCU02255 NCU02282 NCU02328 NCU02416 NCU02430 NCU02544 NCU02677 NCU03010 NCU03055 NCU03060 NCU03235 NCU03591 NCU03725 NCU03955 NCU04050 NCU04189 NCU04242 NCU05153 NCU05198 NCU05206 NCU05298 NCU05608 NCU05916 NCU05977 NCU06054 NCU06493 NCU06729 NCU07383 NCU07546 NCU…
01.01	amino acid metabolism	16	4.89297	10.1911	0.0548059	NCU01271 NCU01378 NCU01632 NCU02094 NCU02430 NCU02677 NCU03010 NCU03235 NCU04050 NCU05298 NCU05977 NCU07732 NCU08011 NCU08162 NCU08287 NCU08719
01.01.03	assimilation of ammonia, metabolism of the glutamate group	5	1.52905	3.18471	0.0632212	NCU02677 NCU05298 NCU07732 NCU08162 NCU08287
01.01.03.01	metabolism of glutamine	3	0.917431	1.91083	0.0123913	NCU02677 NCU07732 NCU08287
01.01.03.01.01	biosynthesis of glutamine	0	0	0	1
01.01.03.01.02	degradation of glutamine	3	0.917431	1.91083	0.00326693	NCU02677 NCU07732 NCU08287
01.01.03.02	metabolism of glutamate	0	0	0	1
01.01.03.02.01	biosynthesis of glutamate	0	0	0	1
01.01.03.02.02	degradation of glutamate	0	0	0	1
01.01.03.03	metabolism of proline	0	0	0	1
01.01.03.03.01	biosynthesis of proline	0	0	0	1
01.01.03.03.02	degradation of proline	0	0	0	1
01.01.03.04	metabolism of -hydroxyproline	0	0	0	1
01.01.03.04.01	biosynthesis of -hydroxyproline	0	0	0	1
01.01.03.04.02	degradation of -hydroxyproline	0	0	0	1
01.01.03.05	metabolism of arginine	4	1.22324	2.54777	0.00410567	NCU02677 NCU07732 NCU08162 NCU08287
01.01.03.05.01	biosynthesis of arginine	4	1.22324	2.54777	0.000897978	NCU02677 NCU07732 NCU08162 NCU08287
01.01.03.05.02	degradation of arginine	2	0.611621	1.27389	0.0238859	NCU07732 NCU08162
01.01.05	metabolism of urea cycle, creatine and polyamines	5	1.52905	3.18471	0.00242325	NCU01271 NCU02677 NCU05977 NCU08162 NCU08287
01.01.05.01	metabolism of polyamines	1	0.30581	0.636943	0.400404	NCU01271
01.01.05.01.01	biosynthesis of polyamines	1	0.30581	0.636943	0.196777	NCU01271
01.01.05.01.02	degradation of polyamines	0	0	0	1
01.01.05.02	metabolism of creatine	0	0	0	1
01.01.05.02.01	biosynthesis of creatine	0	0	0	1
01.01.05.02.02	degradation of creatine	0	0	0	1
01.01.05.03	metabolism of urea (urea cycle)	3	0.917431	1.91083	0.00454391	NCU05977 NCU08162 NCU08287
01.01.06	metabolism of the aspartate family	3	0.917431	1.91083	0.461487	NCU03010 NCU05977 NCU08162
01.01.06.01	metabolism of aspartate	1	0.30581	0.636943	0.280167	NCU08162
01.01.06.01.01	biosynthesis of aspartate	0	0	0	1
01.01.06.01.02	degradation of aspartate	0	0	0	1
01.01.06.02	metabolism of asparagine	0	0	0	1
01.01.06.02.01	biosynthesis of asparagine	0	0	0	1
01.01.06.02.02	degradation of asparagine	0	0	0	1
01.01.06.04	metabolism of threonine	0	0	0	1
01.01.06.04.01	biosynthesis of threonine	0	0	0	1
01.01.06.04.02	degradation of threonine	0	0	0	1
01.01.06.05	metabolism of methionine	0	0	0	1
01.01.06.05.01	biosynthesis of methionine	0	0	0	1
01.01.06.05.01.01	biosynthesis of homocysteine	0	0	0	1
01.01.06.05.01.02	degradation of homocysteine	0	0	0	1
01.01.06.05.02	degradation of methionine	0	0	0	1
01.01.06.06	metabolism of lysine	2	0.611621	1.27389	0.238752	NCU03010 NCU05977
01.01.06.06.01	biosynthesis of lysine	2	0.611621	1.27389	0.0990158	NCU03010 NCU05977
01.01.06.06.01.01	diaminopimelic acid pathway	1	0.30581	0.636943	0.103758	NCU05977
01.01.06.06.01.03	aminoadipic acid pathway	1	0.30581	0.636943	0.253376	NCU03010
01.01.06.06.02	degradation of lysine	0	0	0	1
01.01.09	metabolism of the cysteine - aromatic group	2	0.611621	1.27389	0.878784	NCU01632 NCU02430
01.01.09.01	metabolism of glycine	0	0	0	1
01.01.09.01.01	biosynthesis of glycine	0	0	0	1
01.01.09.01.02	degradation of glycine	0	0	0	1
01.01.09.02	metabolism of serine	0	0	0	1
01.01.09.02.01	biosynthesis of serine	0	0	0	1
01.01.09.02.02	degradation of serine	0	0	0	1
01.01.09.03	metabolism of cysteine	1	0.30581	0.636943	0.354921	NCU02430
01.01.09.03.01	biosynthesis of cysteine	0	0	0	1
01.01.09.03.02	degradation of cysteine	0	0	0	1
01.01.09.04	metabolism of phenylalanine	1	0.30581	0.636943	0.599048	NCU01632
01.01.09.04.01	biosynthesis of phenylalanine	0	0	0	1
01.01.09.04.02	degradation of phenylalanine	0	0	0	1
01.01.09.05	metabolism of tyrosine	1	0.30581	0.636943	0.61346	NCU01632
01.01.09.05.01	biosynthesis of tyrosine	0	0	0	1
01.01.09.05.02	degradation of tyrosine	0	0	0	1
01.01.09.06	metabolism of tryptophan	1	0.30581	0.636943	0.61346	NCU01632
01.01.09.06.01	biosynthesis of tryptophan	0	0	0	1
01.01.09.06.02	degradation of tryptophan	0	0	0	1
01.01.09.07	metabolism of histidine	0	0	0	1
01.01.09.07.01	biosynthesis of histidine	0	0	0	1
01.01.09.07.02	degradation of histidine	0	0	0	1
01.01.11	metabolism of the pyruvate family (alanine, isoleucine, leucine, valine) and D-alanine	0	0	0	1
01.01.11.01	metabolism of alanine	0	0	0	1
01.01.11.01.01	biosynthesis of alanine	0	0	0	1
01.01.11.01.02	degradation of alanine	0	0	0	1
01.01.11.02	metabolism of isoleucine	0	0	0	1
01.01.11.02.01	biosynthesis of isoleucine	0	0	0	1
01.01.11.02.02	degradation of isoleucine	0	0	0	1
01.01.11.03	metabolism of valine	0	0	0	1
01.01.11.03.01	biosynthesis of valine	0	0	0	1
01.01.11.03.02	degradation of valine	0	0	0	1
01.01.11.04	metabolism of leucine	0	0	0	1
01.01.11.04.01	biosynthesis of leucine	0	0	0	1
01.01.11.04.02	degradation of leucine	0	0	0	1
01.01.11.06	metabolism of the D-alanine amino acid group	0	0	0	1
01.01.11.07	metabolism of the hydroxyamino acid group	0	0	0	1
01.01.13	regulation of amino acid metabolism	2	0.611621	1.27389	0.134655	NCU02094 NCU04050
01.02	nitrogen, sulfur and selenium metabolism	7	2.14067	4.4586	0.185511	NCU00447 NCU02430 NCU02677 NCU03235 NCU05298 NCU08287 NCU09205
01.02.02	nitrogen metabolism	1	0.30581	0.636943	0.61346	NCU00447
01.02.02.01	nitrogen fixation	0	0	0	1
01.02.02.02	nitrate assimilation	0	0	0	1
01.02.02.03	nitrate dissimilation	0	0	0	1
01.02.02.05	ammonium nitrification	0	0	0	1
01.02.02.06	assimilation of ammonia	0	0	0	1
01.02.02.07	nitric oxide biosynthesis	0	0	0	1
01.02.02.09	catabolism of nitrogenous compounds	0	0	0	1
01.02.02.09.01	urea catabolism (not urea cycle)	0	0	0	1
01.02.02.09.03	urate catabolism	0	0	0	1
01.02.02.09.05	cyanate catabolism	0	0	0	1
01.02.02.09.06	anthranilate catabolism	0	0	0	1
01.02.02.09.07	formamide catabolism	0	0	0	1
01.02.02.09.08	nitriles catabolism	0	0	0	1
01.02.03	sulfur metabolism	0	0	0	1
01.02.03.01	sulfate assimilation	0	0	0	1
01.02.03.03	assimilatory reduction of sulfur	0	0	0	1
01.02.03.04	conjunction of sulfate	0	0	0	1
01.02.03.05	oxidation of sulfur to sulfate, electron as energy source	0	0	0	1
01.02.03.06	sulfate dissimilation, anaerobic respiration, sulfate respiration	0	0	0	1
01.02.05	selenium metabolism	0	0	0	1
01.02.07	regulation of nitrogen, sulfur and selenium metabolism	1	0.30581	0.636943	0.462702	NCU09205
01.02.07.01	regulation of nitrogen metabolism	1	0.30581	0.636943	0.103758	NCU09205
01.02.07.03	regulation of sulphur metabolism	0	0	0	1
01.02.07.05	regulation of selenium metabolism	0	0	0	1
01.03	nucleotide/nucleoside/nucleobase metabolism	11	3.36391	7.00637	0.121865	NCU00632 NCU01378 NCU02677 NCU04242 NCU05206 NCU06493 NCU06729 NCU07732 NCU08287 NCU08297 NCU08823
01.03.01	purin nucleotide/nucleoside/nucleobase metabolism	7	2.14067	4.4586	0.0703665	NCU00632 NCU01378 NCU05206 NCU06493 NCU06729 NCU08297 NCU08823
01.03.01.01	purine nucleotide /nucleoside/nucleobase catabolism	0	0	0	1
01.03.01.01.01	hypoxanthine catabolism	0	0	0	1
01.03.01.01.03	xanthine catabolism	0	0	0	1
01.03.01.03	purine nucleotide/nucleoside/nucleobase anabolism	0	0	0	1
01.03.04	pyrimidine nucleotide/nucleoside/nucleobase metabolism	3	0.917431	1.91083	0.227469	NCU02677 NCU07732 NCU08287
01.03.04.01	pyrimidine nucleotide/nucleoside/nucleobase catabolism	0	0	0	1
01.03.04.03	pyrimidine nucleotide/nucleoside/nucleobase anabolism	0	0	0	1
01.03.07	deoxyribonucleotide metabolism	0	0	0	1
01.03.10	metabolism of cyclic and unusual nucleotides	0	0	0	1
01.03.13	regulation of nucleotide/nucleoside/nucleobase metabolism	1	0.30581	0.636943	0.1359	NCU08823
01.03.16	polynucleotide degradation	1	0.30581	0.636943	0.75991	NCU04242
01.03.16.01	RNA degradation	1	0.30581	0.636943	0.599048	NCU04242
01.03.16.03	DNA degradation	0	0	0	1
01.04	phosphate metabolism	23	7.03364	14.6497	7.37152e-05	NCU00352 NCU01378 NCU01632 NCU01993 NCU02544 NCU03060 NCU03591 NCU03725 NCU04242 NCU05206 NCU05608 NCU06493 NCU06729 NCU07546 NCU07554 NCU07556 NCU08056 NCU08297 NCU08823 NCU09367 NCU09975 NCU10009 NCU10030
01.04.04	regulation of phosphate metabolism	1	0.30581	0.636943	0.442689	NCU10030
01.05	C-compound and carbohydrate metabolism	18	5.50459	11.465	0.946555	NCU00793 NCU01378 NCU01632 NCU01814 NCU02046 NCU02235 NCU02328 NCU03055 NCU04189 NCU05916 NCU07383 NCU08056 NCU08132 NCU08162 NCU08297 NCU08823 NCU10009 NCU10030
01.05.02	sugar, glucoside, polyol and carboxylate metabolism	2	0.611621	1.27389	0.96876	NCU02046 NCU08162
01.05.02.01	nucleotide-sugar metabolism	0	0	0	1
01.05.02.04	sugar, glucoside, polyol and carboxylate anabolism	0	0	0	1
01.05.02.07	sugar, glucoside, polyol and carboxylate catabolism	2	0.611621	1.27389	0.928664	NCU02046 NCU08162
01.05.03	polysaccharide metabolism	2	0.611621	1.27389	0.978558	NCU04189 NCU10030
01.05.03.01	glycogen metabolism	0	0	0	1
01.05.03.01.04	glycogen anabolism	0	0	0	1
01.05.03.01.07	glycogen catabolism	0	0	0	1
01.05.03.02	peptidoglycan metabolism	0	0	0	1
01.05.03.02.04	peptidoglycan anabolism	0	0	0	1
01.05.03.02.07	peptidoglycan catabolism	0	0	0	1
01.05.03.03	chitin metabolism	0	0	0	1
01.05.03.03.04	chitin anabolism	0	0	0	1
01.05.03.03.07	chitin catabolism	0	0	0	1
01.05.03.04	starch metabolism	0	0	0	1
01.05.03.04.04	starch anabolism	0	0	0	1
01.05.03.04.07	starch catabolism	0	0	0	1
01.05.05	C- compound metabolism	0	0	0	1
01.05.05.04	C- compound anabolism	0	0	0	1
01.05.05.07	C- compound catabolism	0	0	0	1
01.05.05.07.01	serine-isocitrate lyase pathway	0	0	0	1
01.05.05.07.03	ribulose-monophosphate cycle	0	0	0	1
01.05.06	C- compound and organic acid metabolism	0	0	0	1
01.05.06.04	C- compound and organic acid anabolism	0	0	0	1
01.05.06.07	C- compound and organic acid catabolism	0	0	0	1
01.05.07	C- compound metabolism	0	0	0	1
01.05.07.04	C- compound anabolism	0	0	0	1
01.05.07.07	C- compound catabolism	0	0	0	1
01.05.08	C- compound metabolism	1	0.30581	0.636943	0.166893	NCU01378
01.05.08.04	C- compound anabolism	0	0	0	1
01.05.08.07	C- compound catabolism	0	0	0	1
01.05.09	aminosaccharide metabolism	1	0.30581	0.636943	0.552518	NCU01814
01.05.09.04	aminosaccharide anabolism	1	0.30581	0.636943	0.400404	NCU01814
01.05.09.07	aminosaccharide catabolism	0	0	0	1
01.05.10	aliphatic hydrocarbon metabolism	0	0	0	1
01.05.10.04	aliphatic hydrocarbon anabolism	0	0	0	1
01.05.10.07	aliphatic hydrocarbon catabolism	0	0	0	1
01.05.11	aromate metabolism	1	0.30581	0.636943	0.768553	NCU01632
01.05.11.04	aromate anabolism	1	0.30581	0.636943	0.280167	NCU01632
01.05.11.07	aromate catabolism	0	0	0	1
01.05.11.07.01	aerobic aromate catabolism	0	0	0	1
01.05.11.07.01.01	ortho-cleavage	0	0	0	1
01.05.11.07.01.03	meta-cleavage	0	0	0	1
01.05.11.07.02	anaerobic aromate catabolism	0	0	0	1
01.05.12	autotrophic CO-fixation	0	0	0	1
01.05.12.01	Calvin cycle	0	0	0	1
01.05.12.03	reductive TCA cycle	0	0	0	1
01.05.12.05	hydroxypropionate pathway	0	0	0	1
01.05.12.07	acetyl-CoA pathway	0	0	0	1
01.05.13	transfer of activated C- groups	1	0.30581	0.636943	0.711628	NCU08823
01.05.13.01	S-adenosyl-methionine - homocysteine cycle	0	0	0	1
01.05.13.03	tetrahydrofolate-dependent C--transfer	0	0	0	1
01.05.25	regulation of C-compound and carbohydrate metabolism	3	0.917431	1.91083	0.559639	NCU07383 NCU08297 NCU08823
01.06	lipid, fatty acid and isoprenoid metabolism	18	5.50459	11.465	0.0964353	NCU00352 NCU00447 NCU00712 NCU01119 NCU01378 NCU01993 NCU02175 NCU02255 NCU02282 NCU02416 NCU03955 NCU05153 NCU05198 NCU05608 NCU06054 NCU08021 NCU09244 NCU09367
01.06.02	membrane lipid metabolism	3	0.917431	1.91083	0.237053	NCU00447 NCU01993 NCU09367
01.06.02.01	phospholipid metabolism	2	0.611621	1.27389	0.384834	NCU01993 NCU09367
01.06.02.02	glycolipid metabolism	1	0.30581	0.636943	0.400404	NCU00447
01.06.02.03	sphingolipid metabolism	0	0	0	1
01.06.05	fatty acid metabolism	0	0	0	1
01.06.06	isoprenoid metabolism	4	1.22324	2.54777	0.234326	NCU00352 NCU00712 NCU01119 NCU06054
01.06.06.01	hemiterpenes metabolism	0	0	0	1
01.06.06.03	monoterpenes metabolism	0	0	0	1
01.06.06.05	sesquiterpenes metabolism	0	0	0	1
01.06.06.07	diterpenes metabolism	0	0	0	1
01.06.06.09	triterpenes metabolism	0	0	0	1
01.06.06.11	tetracyclic and pentacyclic triterpenes (cholesterin, steroids and hopanoids) metabolism	4	1.22324	2.54777	0.0869104	NCU00352 NCU00712 NCU01119 NCU06054
01.06.06.13	tetraterpenes (carotinoids) metabolism	0	0	0	1
01.06.06.15	polyterpenes metabolism	0	0	0	1
01.06.10	regulation of lipid, fatty acid and isoprenoid metabolism	0	0	0	1
01.07	metabolism of vitamins, cofactors, and prosthetic groups	6	1.83486	3.82166	0.532617	NCU00447 NCU01271 NCU01378 NCU02677 NCU07732 NCU08011
01.07.01	biosynthesis of vitamins, cofactors, and prosthetic groups	3	0.917431	1.91083	0.701219	NCU00447 NCU01271 NCU08011
01.07.03	catabolism of vitamins, cofactors, and prosthetic groups	0	0	0	1
01.07.04	utilization of vitamins, cofactors, and prosthetic groups	0	0	0	1
01.07.07	regulation of the metabolism of vitamins, cofactors, and prosthetic groups	0	0	0	1
01.08	metabolism of intercellular mediators	0	0	0	1
01.08.01	metabolism of neurotransmitters	0	0	0	1
01.08.02	metabolism of hormones	0	0	0	1
01.08.03	metabolism of cytokines and growth factors	0	0	0	1
01.08.04	regulation of the metabolism of intercellular mediators	0	0	0	1
01.20	secondary metabolism	4	1.22324	2.54777	0.782683	NCU01271 NCU01632 NCU08399 NCU09638
01.20.01	metabolism of primary metabolic sugar derivatives	0	0	0	1
01.20.01.01	metabolism of secondary monosaccharides	0	0	0	1
01.20.01.03	metabolism of sugar carboxylic acids	0	0	0	1
01.20.01.05	metabolism of sugar alcohols	0	0	0	1
01.20.01.07	metabolism of glycosides	0	0	0	1
01.20.01.09	metabolism of aminoglycoside antibiotics	0	0	0	1
01.20.03	metabolism of derivatives of intermediates of glucose degradation	0	0	0	1
01.20.05	metabolism of acetic acid derivatives	2	0.611621	1.27389	0.0990158	NCU08399 NCU09638
01.20.05.01	metabolism of acetoacetate, acetone, hydroxybutyric acid	0	0	0	1
01.20.05.03	metabolism of alkanes, alkenes, alkanals, alkanols	0	0	0	1
01.20.05.05	metabolism of fatty acid esters	0	0	0	1
01.20.05.07	metabolism of acetylenes	0	0	0	1
01.20.05.09	metabolism of eicosanoids	0	0	0	1
01.20.05.11	metabolism of polyketides	2	0.611621	1.27389	0.0238859	NCU08399 NCU09638
01.20.07	metabolism of propionic acid derivatives	0	0	0	1
01.20.09	metabolism of derivatives of intermediates of the TCA and glyoxylate pathway	0	0	0	1
01.20.13	metabolism of derivatives of homoisopentenyl pyrophosphate	0	0	0	1
01.20.15	metabolism of derivatives of dehydroquinic acid, shikimic acid and chorismic acid	1	0.30581	0.636943	0.481999	NCU01632
01.20.15.01	metabolism of naphthoquinone, anthraquinone	0	0	0	1
01.20.15.03	metabolism of ubiquinone	0	0	0	1
01.20.17	metabolism of secondary products derived from primary amino acids	1	0.30581	0.636943	0.732005	NCU01271
01.20.17.01	metabolism of nonprotein amino acids	0	0	0	1
01.20.17.03	metabolism of amines	1	0.30581	0.636943	0.196777	NCU01271
01.20.17.05	metabolism of cyanogenic glycosides	0	0	0	1
01.20.17.07	metabolism of glycosinolates and derivatives	0	0	0	1
01.20.17.09	metabolism of alkaloids	0	0	0	1
01.20.19	metabolism of secondary products derived from glycine, L-serine and L-alanine	0	0	0	1
01.20.19.01	metabolism of porphyrins	0	0	0	1
01.20.19.03	metabolism of open-chain tetrapyrrols	0	0	0	1
01.20.19.05	metabolism of cobalamins	0	0	0	1
01.20.21	metabolism of sulfuric acid and L-cysteine derivatives	0	0	0	1
01.20.23	metabolism of secondary products derived from L-methionine	0	0	0	1
01.20.25	metabolism of secondary products derived from L-valin, L-leucin and L-isoleucin	0	0	0	1
01.20.27	metabolism of secondary products derived from L-aspartic acid and L-threonine	0	0	0	1
01.20.29	metabolism of secondary products derived from L-glutamic acid, L-proline and L-ornithine	0	0	0	1
01.20.31	metabolism of secondary products derived from L-lysine, L-arginine and L-histidine	1	0.30581	0.636943	0.330905	NCU01271
01.20.33	metabolism of secondary products derived from L-tryptophan	0	0	0	1
01.20.35	metabolism of secondary products derived from L-phenylalanine and L-tyrosine	0	0	0	1
01.20.35.01	metabolism of phenylpropanoids	0	0	0	1
01.20.35.01.01	metabolism of melanins	0	0	0	1
01.20.35.01.03	metabolism of lignins	0	0	0	1
01.20.35.01.05	metabolism of stilbenes, flavonoids	0	0	0	1
01.20.35.01.07	metabolism of coumarins	0	0	0	1
01.20.35.01.09	metabolism of cinnamic acids	0	0	0	1
01.20.35.02	metabolism of thyroids	0	0	0	1
01.20.35.03	metabolism of catecholamines	0	0	0	1
01.20.36	non-ribosomal peptide synthesis	0	0	0	1
01.20.37	metabolism of peptide derived compounds	0	0	0	1
01.20.37.01	metabolism of thioredoxin, glutaredoxin, glutathion	0	0	0	1
01.20.37.03	metabolism of peptide antibiotics	0	0	0	1
01.20.37.05	metabolism of beta-lactams	0	0	0	1
01.20.38	metabolism of toxins/drugs	0	0	0	1
01.20.70	regulation of secondary metabolism	0	0	0	1
01.25	extracellular metabolism	0	0	0	1
01.25.01	extracellular polysaccharide degradation	0	0	0	1
01.25.03	extracellular protein degradation	0	0	0	1
01.25.05	extracellular polynucleotide degradation	0	0	0	1
01.25.07	extracellular ester compound degradation	0	0	0	1
01.25.09	extracellular lignin degradation	0	0	0	1
01.25.11	extracellular aminosaccharide degradation	0	0	0	1
2	ENERGY	4	1.22324	2.54777	0.998432	NCU00793 NCU01680 NCU01916 NCU06976
02.01	glycolysis and gluconeogenesis	0	0	0	1
02.01.01	glycolysis methylglyoxal bypass	0	0	0	1
02.01.03	regulation of glycolysis and gluconeogenesis	0	0	0	1
02.04	glyoxylate cycle	0	0	0	1
02.05	Entner-Doudoroff pathway	0	0	0	1
02.07	pentose-phosphate pathway	0	0	0	1
02.07.01	pentose-phosphate pathway oxidative branch	0	0	0	1
02.07.03	pentose-phosphate pathway non oxidative branch	0	0	0	1
02.07.05	regulation of pentose-phosphate pathway	0	0	0	1
02.08	pyruvate dehydrogenase complex	0	0	0	1
02.09	anaplerotic reactions	0	0	0	1
02.10	tricarboxylic-acid pathway (citrate cycle, Krebs cycle, TCA cycle)	0	0	0	1
02.11	electron transport and membrane-associated energy conservation	1	0.30581	0.636943	0.964496	NCU01680
02.11.05	accessory proteins of electron transport and membrane-associated energy conservation	0	0	0	1
02.11.07	regulation of electron transport and membrane-associated energy conservation	0	0	0	1
02.13	respiration	1	0.30581	0.636943	0.9864	NCU01916
02.13.01	anaerobic respiration	0	0	0	1
02.13.03	aerobic respiration	0	0	0	1
02.13.05	regulation of respiration	0	0	0	1
02.16	fermentation	0	0	0	1
02.16.01	alcohol fermentation	0	0	0	1
02.16.01.01	bacterial type ethanol fermentation	0	0	0	1
02.16.03	lactate fermentation	0	0	0	1
02.16.03.01	homofermentative pathway	0	0	0	1
02.16.03.03	heterofermentative pathway and fermentaton of other saccharides	0	0	0	1
02.16.03.05	bifidum pathway	0	0	0	1
02.16.03.07	malo-lactate fermentation	0	0	0	1
02.16.05	butyrate and butanol-acetoine fermentation	0	0	0	1
02.16.07	ethanol-acetate fermentation	0	0	0	1
02.16.09	mixed acid and butanediol fermentation	0	0	0	1
02.16.11	propionate fermentation	0	0	0	1
02.16.11.01	acrylate pathway	0	0	0	1
02.16.11.03	succinate-propionate pathway	0	0	0	1
02.16.13	acetate fermentation	0	0	0	1
02.16.15	methane fermentation	0	0	0	1
02.16.17	fermentation of nitrogenous compounds	0	0	0	1
02.16.17.01	single amino acid fermentations	0	0	0	1
02.16.17.03	stickland reactions	0	0	0	1
02.16.17.05	fermentation of heterocyclic compounds	0	0	0	1
02.16.20	regulation of fermentation	0	0	0	1
02.17	chemolithotrophy (egsulfide, nitrogenous compounds)	0	0	0	1
02.19	metabolism of energy reserves (egglycogen, trehalose)	1	0.30581	0.636943	0.75991	NCU00793
02.25	oxidation of fatty acids	0	0	0	1
02.30	photosynthesis	0	0	0	1
02.30.01	anoxygenic photosynthesis	0	0	0	1
02.30.03	oxygenic photosynthesis	0	0	0	1
02.30.07	accessory proteins of photosynthetic electron transport	0	0	0	1
02.30.10	regulation of photosynthesis	0	0	0	1
02.45	energy conversion and regeneration	1	0.30581	0.636943	0.839619	NCU06976
02.45.01	bioluminescence	0	0	0	1
02.45.03	light absorption	0	0	0	1
02.45.07	heat production	0	0	0	1
02.45.11	conversion to kinetic energy (egmovement)	1	0.30581	0.636943	0.196777	NCU06976
02.45.15	energy generation (egATP synthase)	0	0	0	1
02.45.20	regulation of energy conversion / regeneration	0	0	0	1
4	STORAGE PROTEIN	0	0	0	1
04.01	storage facilitating proteins	0	0	0	1
04.02	stored proteins	0	0	0	1
10	CELL CYCLE AND DNA PROCESSING	28	8.56269	17.8344	0.0396382	NCU00019 NCU00205 NCU01435 NCU01498 NCU01936 NCU01953 NCU02114 NCU02249 NCU02457 NCU03060 NCU03237 NCU03264 NCU04242 NCU04548 NCU04770 NCU05608 NCU05802 NCU05939 NCU06144 NCU06500 NCU06621 NCU07293 NCU07554 NCU07832 NCU08036 NCU08297 NCU08823 NCU09367
10.01	DNA processing	12	3.66972	7.64331	0.377299	NCU00019 NCU01936 NCU02249 NCU02457 NCU03060 NCU04242 NCU04548 NCU04770 NCU05802 NCU05939 NCU08036 NCU08823
10.01.01	cellular DNA uptake	0	0	0	1
10.01.01.01	bacterial competence	0	0	0	1
10.01.01.03	conjugational DNA transfer	0	0	0	1
10.01.02	DNA topology	1	0.30581	0.636943	0.827406	NCU04242
10.01.03	DNA synthesis and replication	4	1.22324	2.54777	0.436935	NCU02457 NCU04242 NCU04548 NCU05939
10.01.03.03	ori recognition and priming complex formation	0	0	0	1
10.01.03.05	extension/ polymerization activity	1	0.30581	0.636943	0.518544	NCU04548
10.01.05	DNA recombination and DNA repair	4	1.22324	2.54777	0.844956	NCU01936 NCU04242 NCU04548 NCU08036
10.01.05.01	DNA repair	4	1.22324	2.54777	0.713262	NCU01936 NCU04242 NCU04548 NCU08036
10.01.05.03	DNA recombination	1	0.30581	0.636943	0.807326	NCU04548
10.01.05.03.01	meiotic recombination	0	0	0	1
10.01.05.03.03	somatic / mitotic recombination	0	0	0	1
10.01.05.03.05	DNA integration	0	0	0	1
10.01.09	DNA restriction or modification	6	1.83486	3.82166	0.159301	NCU00019 NCU02249 NCU03060 NCU04548 NCU04770 NCU08823
10.01.09.01	DNA methylation	0	0	0	1
10.01.09.03	DNA restriction	0	0	0	1
10.01.09.05	DNA conformation modification (egchromatin)	6	1.83486	3.82166	0.149262	NCU00019 NCU02249 NCU03060 NCU04548 NCU04770 NCU08823
10.01.09.07	DNA imprinting and other epigenetic effects	0	0	0	1
10.01.11	regulation of DNA processing	0	0	0	1
10.03	cell cycle	20	6.11621	12.7389	0.0336914	NCU00019 NCU00205 NCU01435 NCU01498 NCU01953 NCU02114 NCU03237 NCU03264 NCU04548 NCU05608 NCU05939 NCU06144 NCU06500 NCU06621 NCU07293 NCU07554 NCU07832 NCU08297 NCU08823 NCU09367
10.03.01	mitotic cell cycle and cell cycle control	17	5.19878	10.828	0.0136815	NCU00019 NCU00205 NCU01435 NCU01498 NCU02114 NCU03237 NCU04548 NCU05608 NCU05939 NCU06144 NCU06500 NCU07293 NCU07554 NCU07832 NCU08297 NCU08823 NCU09367
10.03.01.01	mitotic cell cycle	2	0.611621	1.27389	0.860051	NCU05608 NCU07554
10.03.01.01.01	G phase of mitotic cell cycle	1	0.30581	0.636943	0.253376	NCU05608
10.03.01.01.02	G/G transition, mitotic exit	0	0	0	1
10.03.01.01.03	G/S transition of mitotic cell cycle	0	0	0	1
10.03.01.01.05	S phase of mitotic cell cycle	0	0	0	1
10.03.01.01.07	G phase of mitotic cell cycle	0	0	0	1
10.03.01.01.09	G/M transition of mitotic cell cycle	1	0.30581	0.636943	0.518544	NCU07554
10.03.01.01.11	M phase	0	0	0	1
10.03.01.01.13	M/G transition of mitotic cell cycle	0	0	0	1
10.03.01.02	cell cycle arrest	0	0	0	1
10.03.01.03	cell cycle checkpoints (checkpoints of morphogenesis, DNA-damage,-replication, mitotic phase and spindle)	2	0.611621	1.27389	0.397639	NCU03237 NCU04548
10.03.02	meiosis	3	0.917431	1.91083	0.452085	NCU01498 NCU05608 NCU07554
10.03.02.01	meiosis I	0	0	0	1
10.03.02.03	meiosis II	0	0	0	1
10.03.03	cytokinesis (cell division) /septum formation and hydrolysis	4	1.22324	2.54777	0.338941	NCU00205 NCU01435 NCU08297 NCU08823
10.03.04	nuclear and chromosomal cycle	3	0.917431	1.91083	0.384641	NCU01953 NCU06621 NCU07554
10.03.04.01	centromere/kinetochore complex maturation	0	0	0	1
10.03.04.03	chromosome condensation	1	0.30581	0.636943	0.421932	NCU07554
10.03.04.05	chromosome segregation/division	1	0.30581	0.636943	0.627355	NCU06621
10.03.04.06	chromosome inactivation	0	0	0	1
10.03.04.07	nuclear division	0	0	0	1
10.03.04.09	nuclear migration	1	0.30581	0.636943	0.442689	NCU01953
10.03.05	cell cycle dependent cytoskeleton reorganization	3	0.917431	1.91083	0.0910428	NCU03264 NCU05608 NCU08297
10.03.05.01	spindle pole body/centrosome and microtubule cycle	0	0	0	1
10.03.05.03	cell cycle dependent actin filament reorganization	1	0.30581	0.636943	0.225592	NCU05608
11	TRANSCRIPTION	36	11.0092	22.9299	0.00439457	NCU00019 NCU00155 NCU00223 NCU00340 NCU00352 NCU00501 NCU01238 NCU01252 NCU02094 NCU02356 NCU02556 NCU02576 NCU02671 NCU03043 NCU03060 NCU03321 NCU04050 NCU04242 NCU04770 NCU04830 NCU05802 NCU06027 NCU06028 NCU06186 NCU06407 NCU06511 NCU07383 NCU07534 NCU07556 NCU07617 NCU07788 NCU07832 NCU07846 NCU08036 NCU08823 NCU09205
11.02	RNA synthesis	31	9.48012	19.7452	0.000798436	NCU00019 NCU00155 NCU00223 NCU00340 NCU01238 NCU01252 NCU02094 NCU02356 NCU02556 NCU02576 NCU02671 NCU03043 NCU03060 NCU04050 NCU04770 NCU04830 NCU06027 NCU06028 NCU06186 NCU06407 NCU06511 NCU07383 NCU07534 NCU07556 NCU07617 NCU07788 NCU07832 NCU07846 NCU08036 NCU08823 NCU09205
11.02.01	rRNA synthesis	1	0.30581	0.636943	0.827406	NCU04770
11.02.02	tRNA synthesis	1	0.30581	0.636943	0.689706	NCU04770
11.02.03	mRNA synthesis	30	9.17431	19.1083	0.000179013	NCU00019 NCU00155 NCU00223 NCU00340 NCU01238 NCU01252 NCU02094 NCU02356 NCU02556 NCU02576 NCU02671 NCU03043 NCU03060 NCU04050 NCU04770 NCU04830 NCU06027 NCU06028 NCU06186 NCU06407 NCU06511 NCU07383 NCU07534 NCU07556 NCU07617 NCU07788 NCU07832 NCU07846 NCU08823 NCU09205
11.02.03.01	general transcription activities	3	0.917431	1.91083	0.533921	NCU02556 NCU03060 NCU04770
11.02.03.01.01	transcription initiation	1	0.30581	0.636943	0.421932	NCU04770
11.02.03.01.04	transcription elongation	1	0.30581	0.636943	0.421932	NCU03060
11.02.03.01.07	transcription termination	0	0	0	1
11.02.03.04	transcriptional control	28	8.56269	17.8344	8.30724e-06	NCU00019 NCU00155 NCU00223 NCU00340 NCU01238 NCU01252 NCU02094 NCU02356 NCU02576 NCU02671 NCU03043 NCU03060 NCU04050 NCU04770 NCU04830 NCU06027 NCU06028 NCU06186 NCU06407 NCU06511 NCU07383 NCU07534 NCU07556 NCU07617 NCU07788 NCU07846 NCU08823 NCU09205
11.02.03.04.01	transcription activation	6	1.83486	3.82166	0.000700482	NCU00155 NCU02356 NCU04050 NCU04770 NCU06028 NCU09205
11.02.03.04.03	transcription repression	2	0.611621	1.27389	0.172611	NCU06027 NCU06511
11.02.03.04.05	enhancer/silencer interaction	0	0	0	1
11.02.03.04.07	posttranscriptional control	0	0	0	1
11.04	RNA processing	8	2.44648	5.09554	0.69179	NCU00352 NCU00501 NCU03321 NCU04242 NCU05802 NCU07534 NCU07832 NCU08036
11.04.01	rRNA processing	4	1.22324	2.54777	0.672975	NCU00352 NCU00501 NCU03321 NCU05802
11.04.02	tRNA processing	0	0	0	1
11.04.03	mRNA processing (splicing, '-, '-end processing)	5	1.52905	3.18471	0.573791	NCU04242 NCU05802 NCU07534 NCU07832 NCU08036
11.04.03.01	splicing	2	0.611621	1.27389	0.895182	NCU07832 NCU08036
11.04.03.01.10	regulation of splicing	0	0	0	1
11.04.03.03	'-end processing	0	0	0	1
11.04.03.05	'-end processing	0	0	0	1
11.04.03.11	control of mRNA stability	2	0.611621	1.27389	0.0174717	NCU04242 NCU07534
11.04.05	RNA topology	1	0.30581	0.636943	0.0358525	NCU04242
11.06	RNA modification	0	0	0	1
11.06.01	rRNA modification	0	0	0	1
11.06.02	tRNA modification	0	0	0	1
11.06.03	mRNA modification	0	0	0	1
11.06.03.01	mRNA editing	0	0	0	1
12	PROTEIN SYNTHESIS	6	1.83486	3.82166	0.979205	NCU00501 NCU03321 NCU04242 NCU05608 NCU08692 NCU08823
12.01	ribosome biogenesis	4	1.22324	2.54777	0.93695	NCU00501 NCU03321 NCU05608 NCU08823
12.01.01	ribosomal proteins	0	0	0	1
12.04	translation	1	0.30581	0.636943	0.998229	NCU08823
12.04.01	translation initiation	0	0	0	1
12.04.02	translation elongation	0	0	0	1
12.04.03	translation termination	0	0	0	1
12.07	translational control	2	0.611621	1.27389	0.550645	NCU04242 NCU08692
12.10	aminoacyl-tRNA-synthetases	0	0	0	1
12.11	selenocystein biosynthesis and incorporation	0	0	0	1
14	PROTEIN FATE (folding, modification, destination)	24	7.33945	15.2866	0.821106	NCU00188 NCU00914 NCU01435 NCU02235 NCU02249 NCU02586 NCU03055 NCU03234 NCU03440 NCU03441 NCU03797 NCU04770 NCU05206 NCU05916 NCU05936 NCU06252 NCU06493 NCU06672 NCU06729 NCU08027 NCU08297 NCU08380 NCU08823 NCU09367
14.01	protein folding and stabilization	0	0	0	1
14.04	protein targeting, sorting and translocation	5	1.52905	3.18471	0.798514	NCU03440 NCU03441 NCU05936 NCU08823 NCU09367
14.07	protein modification	17	5.19878	10.828	0.414388	NCU00188 NCU00914 NCU01435 NCU02235 NCU02249 NCU03055 NCU03441 NCU03797 NCU04770 NCU05206 NCU05916 NCU06252 NCU06493 NCU06672 NCU06729 NCU08027 NCU08380
14.07.01	modification with fatty acids (egmyristylation, palmitylation, farnesylation)	1	0.30581	0.636943	0.518544	NCU06672
14.07.02	modification with sugar residues (egglycosylation, deglycosylation)	2	0.611621	1.27389	0.571651	NCU03055 NCU05916
14.07.02.01	O-directed glycosylation, deglycosylation	1	0.30581	0.636943	0.225592	NCU05916
14.07.02.02	N-directed glycosylation, deglycosylation	1	0.30581	0.636943	0.61346	NCU03055
14.07.03	modification by phosphorylation, dephosphorylation, autophosphorylation	9	2.75229	5.73248	0.074039	NCU00188 NCU00914 NCU01435 NCU04770 NCU05206 NCU06252 NCU06493 NCU06729 NCU08380
14.07.04	modification by acetylation, deacetylation	1	0.30581	0.636943	0.640752	NCU02249
14.07.05	modification by ubiquitination, deubiquitination	2	0.611621	1.27389	0.63949	NCU03797 NCU06672
14.07.07	modification by ubiquitin-related proteins	0	0	0	1
14.07.09	posttranslational modification of amino acids (eghydroxylation, methylation)	3	0.917431	1.91083	0.105673	NCU05206 NCU06493 NCU06729
14.07.11	protein processing (proteolytic)	1	0.30581	0.636943	0.914107	NCU03441
14.07.11.01	autoproteolytic processing	1	0.30581	0.636943	0.225592	NCU03441
14.07.12	protein processing (non-proteolytic, egiron-incorporation)	0	0	0	1
14.10	assembly of protein complexes	0	0	0	1
14.13	protein/peptide degradation	2	0.611621	1.27389	0.994805	NCU03234 NCU03797
14.13.01	cytoplasmic and nuclear protein degradation	2	0.611621	1.27389	0.921975	NCU03234 NCU03797
14.13.01.01	proteasomal degradation (ubiquitin/proteasomal pathway)	0	0	0	1
14.13.04	lysosomal and vacuolar protein degradation	0	0	0	1
14.13.04.01	lysosomal protein degradation	0	0	0	1
14.13.04.02	vacuolar protein degradation	0	0	0	1
16	PROTEIN WITH BINDING FUNCTION OR COFACTOR REQUIREMENT (structural or catalytic)	47	14.3731	29.9363	0.369643	NCU00352 NCU00501 NCU00712 NCU01241 NCU01632 NCU02286 NCU02356 NCU02544 NCU02586 NCU02677 NCU03043 NCU03060 NCU03321 NCU03440 NCU03441 NCU03591 NCU04050 NCU04242 NCU04548 NCU04770 NCU04830 NCU05206 NCU05608 NCU05936 NCU06027 NCU06028 NCU06054 NCU06171 NCU06186 NCU06407 NCU06493 NCU06511 NCU06672 NCU06729 NCU06976 NCU07546 NCU07554 NCU07556 NCU07832 NCU08011 NCU08036 NCU08056 NCU08287 NCU08297 NCU…
16.01	protein binding	20	6.11621	12.7389	0.722265	NCU00501 NCU02586 NCU03321 NCU03440 NCU03441 NCU04548 NCU04770 NCU05206 NCU05608 NCU06027 NCU06171 NCU06493 NCU06672 NCU06729 NCU06976 NCU07556 NCU07832 NCU08036 NCU08297 NCU08823
16.01.01	receptor binding	1	0.30581	0.636943	0.196777	NCU08823
16.02	peptide binding	0	0	0	1
16.03	nucleic acid binding	14	4.28135	8.9172	0.237148	NCU00501 NCU02286 NCU02356 NCU03043 NCU04050 NCU04548 NCU04770 NCU04830 NCU06028 NCU06186 NCU06407 NCU06511 NCU07832 NCU08823
16.03.01	DNA binding	9	2.75229	5.73248	0.0845388	NCU02356 NCU03043 NCU04050 NCU04548 NCU04770 NCU04830 NCU06028 NCU06186 NCU06407
16.03.03	RNA binding	4	1.22324	2.54777	0.808059	NCU00501 NCU02286 NCU06511 NCU07832
16.05	polysaccharide binding	0	0	0	1
16.06	motor protein binding	1	0.30581	0.636943	0.253376	NCU06976
16.07	structural protein binding	0	0	0	1
16.09	lipid binding	2	0.611621	1.27389	0.134655	NCU03441 NCU08297
16.10	amine binding	0	0	0	1
16.11	amino acid/amino acid derivatives binding	0	0	0	1
16.12	sulfate binding	0	0	0	1
16.13	C-compound binding	0	0	0	1
16.13.01	sugar binding	0	0	0	1
16.13.03	fatty acid binding (egacyl-carrier protein)	0	0	0	1
16.14	selen binding	0	0	0	1
16.15	drug/toxin binding	0	0	0	1
16.16	antigen binding	0	0	0	1
16.17	metal binding	6	1.83486	3.82166	0.826107	NCU00352 NCU01241 NCU04242 NCU04548 NCU06054 NCU08287
16.17.01	calcium binding	1	0.30581	0.636943	0.552518	NCU01241
16.17.03	potassium binding	0	0	0	1
16.17.05	sodium binding	0	0	0	1
16.17.07	magnesium binding	2	0.611621	1.27389	0.483408	NCU00352 NCU06054
16.17.09	heavy metal binding (Cu, Fe, Zn)	3	0.917431	1.91083	0.874177	NCU04242 NCU04548 NCU08287
16.18	virus particle binding	0	0	0	1
16.19	nucleotide/nucleoside/nucleobase binding	21	6.42202	13.3758	0.0232542	NCU00352 NCU01632 NCU02544 NCU02677 NCU03060 NCU03591 NCU04242 NCU05206 NCU05936 NCU06493 NCU06729 NCU06976 NCU07546 NCU07554 NCU07556 NCU08056 NCU08287 NCU08297 NCU08823 NCU09975 NCU10009
16.19.01	cyclic nucleotide binding (cAMP, cGMP, etc)	0	0	0	1
16.19.03	ATP binding	16	4.89297	10.1911	0.0387804	NCU00352 NCU01632 NCU02544 NCU02677 NCU03060 NCU03591 NCU04242 NCU06976 NCU07546 NCU07554 NCU07556 NCU08056 NCU08287 NCU08823 NCU09975 NCU10009
16.19.05	GTP binding	6	1.83486	3.82166	0.0490707	NCU05206 NCU05936 NCU06493 NCU06729 NCU08297 NCU08823
16.21	complex cofactor/cosubstrate/vitamine binding	3	0.917431	1.91083	0.9646	NCU00712 NCU01632 NCU08011
16.21.01	heme binding	0	0	0	1
16.21.03	molybdopterin binding	0	0	0	1
16.21.05	FAD/FMN binding	0	0	0	1
16.21.07	NAD/NADP binding	2	0.611621	1.27389	0.851843	NCU00712 NCU01632
16.21.08	Fe/S binding	0	0	0	1
16.21.09	cobalamine binding	0	0	0	1
16.21.11	thiamine pyrophosphate binding	0	0	0	1
16.21.13	lipoamide binding	0	0	0	1
16.21.15	biotin binding	0	0	0	1
16.21.17	pyridoxal phosphate binding	1	0.30581	0.636943	0.627355	NCU08011
16.22	hormone binding	0	0	0	1
16.23	neurotransmitter binding	0	0	0	1
16.25	oxygen binding	0	0	0	1
18	REGULATION OF METABOLISM AND PROTEIN FUNCTION	9	2.75229	5.73248	0.270728	NCU01642 NCU04770 NCU05206 NCU06122 NCU06493 NCU06500 NCU06672 NCU06729 NCU08823
18.01	regulation by	4	1.22324	2.54777	0.396367	NCU05206 NCU06493 NCU06729 NCU08823
18.01.01	regulation by modification	3	0.917431	1.91083	0.227469	NCU05206 NCU06493 NCU06729
18.01.03	regulation by localization	0	0	0	1
18.01.05	regulation by processing	0	0	0	1
18.01.07	regulation by binding / dissociation	4	1.22324	2.54777	0.0977897	NCU05206 NCU06493 NCU06729 NCU08823
18.02	regulation of protein activity	9	2.75229	5.73248	0.251741	NCU01642 NCU04770 NCU05206 NCU06122 NCU06493 NCU06500 NCU06672 NCU06729 NCU08823
18.02.01	enzymatic activity regulation / enzyme regulator	4	1.22324	2.54777	0.808059	NCU05206 NCU06493 NCU06672 NCU06729
18.02.01.01	enzyme activator	4	1.22324	2.54777	0.20382	NCU05206 NCU06493 NCU06672 NCU06729
18.02.01.01.01	GTPase activator (GAP)	0	0	0	1
18.02.01.01.03	protease activator	0	0	0	1
18.02.01.01.05	kinase activator	0	0	0	1
18.02.01.02	enzyme inhibitor	0	0	0	1
18.02.01.02.01	GTPase inhibitor (GIP)	0	0	0	1
18.02.01.02.03	protease inhibitor	0	0	0	1
18.02.01.02.05	kinase inhibitior	0	0	0	1
18.02.03	guanyl-nucleotide exchange factor (GEF)	3	0.917431	1.91083	0.00223709	NCU05206 NCU06493 NCU06729
18.02.05	regulator of G-protein signalling	4	1.22324	2.54777	0.00266789	NCU01642 NCU06122 NCU06500 NCU08823
18.02.07	regulator of receptor activity	1	0.30581	0.636943	0.166893	NCU08823
18.02.09	regulator of transcription factor	1	0.30581	0.636943	0.552518	NCU04770
18.02.10	regulation of channel activity	0	0	0	1
20	CELLULAR TRANSPORT, TRANSPORT FACILITATION AND TRANSPORT ROUTES	40	12.2324	25.4777	0.0652283	NCU00117 NCU00352 NCU01241 NCU01680 NCU01911 NCU01916 NCU01993 NCU02049 NCU02544 NCU02586 NCU02626 NCU02762 NCU03235 NCU03440 NCU03441 NCU03591 NCU05046 NCU05079 NCU05198 NCU05273 NCU05936 NCU06132 NCU06144 NCU06171 NCU06449 NCU06672 NCU06832 NCU06976 NCU07546 NCU07884 NCU08056 NCU08225 NCU08297 NCU08738 NCU08823 NCU09367 NCU09975 NCU10009 NCU10276 NCU11237
20.01	transported compounds (substrates)	23	7.03364	14.6497	0.387418	NCU00352 NCU01241 NCU01680 NCU01916 NCU03235 NCU03591 NCU05046 NCU05079 NCU05198 NCU06132 NCU06449 NCU06672 NCU07546 NCU07884 NCU08056 NCU08225 NCU08297 NCU08738 NCU08823 NCU09367 NCU09975 NCU10009 NCU10276
20.01.01	ion transport	11	3.36391	7.00637	0.00734481	NCU00352 NCU01680 NCU03235 NCU05046 NCU06132 NCU06449 NCU07546 NCU07884 NCU08056 NCU08225 NCU10009
20.01.01.01	cation transport (H+, Na+, K+, Ca+ , NH+, etc)	9	2.75229	5.73248	0.0144933	NCU00352 NCU01680 NCU05046 NCU06132 NCU06449 NCU07546 NCU08056 NCU08225 NCU10009
20.01.01.01.01	heavy metal ion transport (Cu+, Fe+, etc)	2	0.611621	1.27389	0.435276	NCU06132 NCU08225
20.01.01.01.01.01	siderophore-iron transport	1	0.30581	0.636943	0.225592	NCU06132
20.01.01.01.01.02	citrate-iron transport	0	0	0	1
20.01.01.01.02	organic cation transport	0	0	0	1
20.01.01.07	anion transport	2	0.611621	1.27389	0.265633	NCU03235 NCU07884
20.01.01.07.01	nitrate transport	0	0	0	1
20.01.01.07.03	nitrite transport	0	0	0	1
20.01.01.07.05	sulfate/sulfite transport	2	0.611621	1.27389	0.0119288	NCU03235 NCU07884
20.01.01.07.07	phosphate transport	0	0	0	1
20.01.01.07.08	organic anion transport	0	0	0	1
20.01.01.07.09	chloride transport	0	0	0	1
20.01.03	C-compound and carbohydrate transport	5	1.52905	3.18471	0.254293	NCU03591 NCU07546 NCU07884 NCU08056 NCU10009
20.01.03.01	sugar transport	0	0	0	1
20.01.03.03	C-dicarboxylate transport (egmalate, succinate, fumarate)	1	0.30581	0.636943	0.1359	NCU07884
20.01.07	amino acid/amino acid derivatives transport	3	0.917431	1.91083	0.121154	NCU01241 NCU05198 NCU10276
20.01.09	peptide transport	2	0.611621	1.27389	0.0569273	NCU05079 NCU08738
20.01.10	protein transport	4	1.22324	2.54777	0.567131	NCU00352 NCU06672 NCU08823 NCU09367
20.01.11	amine / polyamine transport	0	0	0	1
20.01.13	lipid/fatty acid transport	6	1.83486	3.82166	0.00508603	NCU00352 NCU03591 NCU05198 NCU08056 NCU10009 NCU10276
20.01.15	electron transport	1	0.30581	0.636943	0.996278	NCU01680
20.01.17	nucleotide/nucleoside/nucleobase transport	1	0.30581	0.636943	0.400404	NCU01916
20.01.21	RNA transport	0	0	0	1
20.01.23	allantoin and allantoate transport	0	0	0	1
20.01.25	vitamine/cofactor transport	1	0.30581	0.636943	0.535841	NCU05198
20.01.26	neurotransmitter transport	1	0.30581	0.636943	0.280167	NCU08297
20.01.27	drug/toxin transport	4	1.22324	2.54777	0.167559	NCU07546 NCU08056 NCU09975 NCU10009
20.01.28	hormone transport	0	0	0	1
20.03	transport facilities	13	3.97554	8.28025	0.175655	NCU00352 NCU01680 NCU01916 NCU02544 NCU02762 NCU03591 NCU05046 NCU07546 NCU07884 NCU08056 NCU09975 NCU10009 NCU10276
20.03.01	channel / pore class transport	1	0.30581	0.636943	0.568597	NCU02762
20.03.01.01	ion channels	1	0.30581	0.636943	0.400404	NCU02762
20.03.01.03	gap-junction forming protein family (egconnexin, innexin)	0	0	0	1
20.03.01.05	nuclear pore forming protein	0	0	0	1
20.03.01.06	porins of mitochondria or plastids	0	0	0	1
20.03.01.07	general bacterial porin family (egompf, sugar porin, omf)	0	0	0	1
20.03.01.09	pore-forming toxins (egdiphteria toxin, hemolysin)	0	0	0	1
20.03.02	carrier (electrochemical potential-driven transport)	0	0	0	1
20.03.02.01	uniporter	0	0	0	1
20.03.02.02	symporter	0	0	0	1
20.03.02.02.01	proton driven symporter	0	0	0	1
20.03.02.02.02	sodium driven symporter	0	0	0	1
20.03.02.03	antiporter	0	0	0	1
20.03.02.03.01	proton driven antiporter	0	0	0	1
20.03.02.03.02	sodium driven antiporter	0	0	0	1
20.03.09	phosphotransferase system	0	0	0	1
20.03.22	transport ATPases	7	2.14067	4.4586	0.00330777	NCU00352 NCU01680 NCU05046 NCU07546 NCU08056 NCU09975 NCU10009
20.03.25	ABC transporters	6	1.83486	3.82166	0.00136861	NCU02544 NCU03591 NCU07546 NCU08056 NCU09975 NCU10009
20.09	transport routes	34	10.3976	21.6561	0.00300817	NCU00117 NCU00352 NCU01241 NCU01911 NCU01916 NCU01993 NCU02049 NCU02586 NCU02626 NCU03235 NCU03440 NCU03441 NCU05046 NCU05079 NCU05198 NCU05273 NCU05936 NCU06132 NCU06144 NCU06171 NCU06449 NCU06832 NCU06976 NCU07546 NCU07884 NCU08056 NCU08297 NCU08738 NCU08823 NCU09367 NCU09975 NCU10009 NCU10276 NCU11237
20.09.01	nuclear transport	0	0	0	1
20.09.02	chloroplast transport	0	0	0	1
20.09.03	peroxisomal transport	0	0	0	1
20.09.04	mitochondrial transport	5	1.52905	3.18471	0.170749	NCU01241 NCU01916 NCU05198 NCU07884 NCU10276
20.09.05	non-vesicular ER transport	0	0	0	1
20.09.07	vesicular transport (Golgi network, etc)	8	2.44648	5.09554	0.220911	NCU00117 NCU00352 NCU01911 NCU02049 NCU03440 NCU05273 NCU08823 NCU11237
20.09.07.03	ER to Golgi transport	2	0.611621	1.27389	0.550645	NCU08823 NCU11237
20.09.07.05	intra Golgi transport	0	0	0	1
20.09.07.06	post Golgi transport	1	0.30581	0.636943	0.166893	NCU00352
20.09.07.07	retrograde transport	0	0	0	1
20.09.07.25	vesicle formation	1	0.30581	0.636943	0.552518	NCU08823
20.09.07.26	vesicle docking	0	0	0	1
20.09.07.27	vesicle fusion	0	0	0	1
20.09.07.29	vesicle recycling	0	0	0	1
20.09.13	vacuolar/lysosomal transport	2	0.611621	1.27389	0.882242	NCU03441 NCU05936
20.09.14	cytoskeleton-dependent transport	4	1.22324	2.54777	0.0423127	NCU02626 NCU06144 NCU06832 NCU06976
20.09.14.01	tubulin dependent transport	0	0	0	1
20.09.14.02	actin dependent transport	0	0	0	1
20.09.16	cellular export and secretion	8	2.44648	5.09554	0.0613793	NCU00117 NCU01911 NCU07546 NCU08056 NCU08297 NCU09367 NCU09975 NCU10009
20.09.16.01	Type I protein secretion system (ABC-type transport systems)	4	1.22324	2.54777	0.00161949	NCU07546 NCU08056 NCU09975 NCU10009
20.09.16.02	Type II protein secretion system (general secretory pathway, exocytosis)	0	0	0	1
20.09.16.03	Type III protein secretion system (virulence related secretory pathway, Gram- bacteria specific)	0	0	0	1
20.09.16.04	Type IV protein secretion system (conjugal DNA-protein transfer)	0	0	0	1
20.09.16.05	Type V protein secretion system (MttABC or TatABCDE-system)	0	0	0	1
20.09.16.07	non-vesicular cellular export	0	0	0	1
20.09.16.09	vesicular cellular export	1	0.30581	0.636943	0.61346	NCU08297
20.09.16.09.03	exocytosis	1	0.30581	0.636943	0.61346	NCU08297
20.09.16.09.05	synaptic vesicle exocytosis	0	0	0	1
20.09.18	cellular import	11	3.36391	7.00637	0.0689536	NCU02586 NCU03235 NCU03440 NCU05079 NCU05198 NCU06132 NCU06171 NCU06449 NCU08738 NCU08823 NCU10276
20.09.18.07	non-vesicular cellular import	7	2.14067	4.4586	0.0324925	NCU03235 NCU05079 NCU05198 NCU06132 NCU06449 NCU08738 NCU10276
20.09.18.09	vesicular cellular import	4	1.22324	2.54777	0.242122	NCU02586 NCU03440 NCU06171 NCU08823
20.09.18.09.01	endocytosis	4	1.22324	2.54777	0.242122	NCU02586 NCU03440 NCU06171 NCU08823
20.09.18.09.01.01	receptor-mediated endocytosis	0	0	0	1
20.09.18.09.01.03	constitutive endocytosis	0	0	0	1
20.09.18.09.01.05	synaptic vesicle endocytosis	0	0	0	1
30	CELLULAR COMMUNICATION/SIGNAL TRANSDUCTION MECHANISM	15	4.58716	9.55414	0.0410492	NCU00188 NCU00478 NCU00914 NCU01435 NCU01642 NCU04514 NCU04626 NCU05206 NCU05608 NCU06122 NCU06252 NCU06493 NCU06729 NCU08823 NCU09367
30.01	cellular signalling	14	4.28135	8.9172	0.0361085	NCU00188 NCU00478 NCU00914 NCU01435 NCU01642 NCU04514 NCU05206 NCU05608 NCU06122 NCU06252 NCU06493 NCU06729 NCU08823 NCU09367
30.01.05	enzyme mediated signal transduction	8	2.44648	5.09554	0.0829225	NCU04514 NCU05206 NCU05608 NCU06252 NCU06493 NCU06729 NCU08823 NCU09367
30.01.05.01	protein kinase	6	1.83486	3.82166	0.018549	NCU05206 NCU06252 NCU06493 NCU06729 NCU08823 NCU09367
30.01.05.01.01	JAK-STAT cascade	0	0	0	1
30.01.05.01.02	JNK cascade	0	0	0	1
30.01.05.01.03	MAPKKK cascade	1	0.30581	0.636943	0.500605	NCU09367
30.01.05.01.04	NIK-I-kappaB/NF-kappaB cascade	0	0	0	1
30.01.05.01.05	tyrosine kinase	0	0	0	1
30.01.05.01.06	serine/threonine kinase	0	0	0	1
30.01.05.03	protease mediated signal transduction	0	0	0	1
30.01.05.05	G-protein mediated signal transduction	6	1.83486	3.82166	0.00774836	NCU04514 NCU05206 NCU05608 NCU06493 NCU06729 NCU08823
30.01.05.05.01	small GTPase mediated signal transduction	5	1.52905	3.18471	0.0135163	NCU05206 NCU05608 NCU06493 NCU06729 NCU08823
30.01.05.05.03	trimeric G-protein mediated signal transduction	3	0.917431	1.91083	0.000843056	NCU05206 NCU06493 NCU06729
30.01.05.07	two-component signal transduction system (egphosphorelay)	0	0	0	1
30.01.09	second messenger mediated signal transduction	7	2.14067	4.4586	0.000481248	NCU00478 NCU05206 NCU05608 NCU06493 NCU06729 NCU08823 NCU09367
30.01.09.01	NO mediated signal transduction	0	0	0	1
30.01.09.03	Ca+ mediated signal transduction	0	0	0	1
30.01.09.07	cAMP/cGMP mediated signal transduction	5	1.52905	3.18471	3.70394e-05	NCU00478 NCU05206 NCU06493 NCU06729 NCU08823
30.01.09.08	hormone mediated signal transduction	0	0	0	1
30.01.09.09	fatty acid derivatives mediated signal transduction	0	0	0	1
30.01.09.11	polyphosphoinositol mediated signal transduction	2	0.611621	1.27389	0.0667332	NCU05608 NCU09367
30.01.11	ligand-dependent nuclear receptors	0	0	0	1
30.05	transmembrane signal transduction	4	1.22324	2.54777	0.13392	NCU04626 NCU05206 NCU06493 NCU06729
30.05.01	receptor enzyme mediated signalling	0	0	0	1
30.05.01.05	interleukine receptor signalling pathway	0	0	0	1
30.05.01.10	two-component signal transduction system (sensor kinase component)	0	0	0	1
30.05.01.12	transmembrane receptor protein tyrosine kinase signalling pathways	0	0	0	1
30.05.01.12.01	EGF-receptor signalling pathway	0	0	0	1
30.05.01.12.03	FGF-receptor signalling pathway	0	0	0	1
30.05.01.12.04	IGF-receptor signalling pathway	0	0	0	1
30.05.01.12.05	insulin receptor signalling pathway	0	0	0	1
30.05.01.18	transmembrane receptor protein serine/threonine kinase signalling pathways	0	0	0	1
30.05.01.18.01	TGF-beta-receptor signalling pathway	0	0	0	1
30.05.02	non-enzymatic receptor mediated signalling	4	1.22324	2.54777	0.0113162	NCU04626 NCU05206 NCU06493 NCU06729
30.05.02.14	Notch-receptor signalling pathway	0	0	0	1
30.05.02.16	hedgehog-dependent signalling pathway	0	0	0	1
30.05.02.20	Wnt signalling pathway	0	0	0	1
30.05.02.22	Tl-receptor (LRR proteins) signalling pathway	0	0	0	1
30.05.02.24	G-protein coupled receptor signalling pathway	4	1.22324	2.54777	0.00266789	NCU04626 NCU05206 NCU06493 NCU06729
30.05.02.24.01	serotonin receptor signalling pathway	0	0	0	1
30.05.02.24.02	acetyl choline receptor signalling pathway	0	0	0	1
30.05.02.24.03	dopamine receptor signalling pathway	0	0	0	1
30.05.02.24.04	gamma-aminobutyric acid signalling pathway	0	0	0	1
30.05.02.24.05	glutamate signalling pathway	0	0	0	1
30.05.02.24.06	neuropeptide signalling pathway	0	0	0	1
30.05.02.26	integrin receptor signalling pathway	0	0	0	1
30.05.02.28	cadherin mediated signalling pathway	0	0	0	1
30.05.02.30	ion channel mediated signalling pathway	0	0	0	1
30.07	regulation of signal transduction	0	0	0	1
32	CELL RESCUE, DEFENSE AND VIRULENCE	16	4.89297	10.1911	0.824201	NCU02282 NCU02327 NCU02457 NCU02627 NCU04050 NCU04548 NCU05046 NCU05198 NCU07546 NCU08036 NCU08056 NCU08380 NCU08823 NCU09638 NCU09975 NCU10009
32.01	stress response	10	3.0581	6.36943	0.724202	NCU02457 NCU04050 NCU04548 NCU05046 NCU05198 NCU08036 NCU08056 NCU08380 NCU08823 NCU10009
32.01.01	oxidative stress response	2	0.611621	1.27389	0.539875	NCU08056 NCU10009
32.01.03	osmotic and salt stress response	2	0.611621	1.27389	0.517804	NCU05198 NCU08380
32.01.04	pH stress response	1	0.30581	0.636943	0.1359	NCU05046
32.01.05	heat shock response	0	0	0	1
32.01.06	cold shock response	0	0	0	1
32.01.07	unfolded protein response (egER quality control)	0	0	0	1
32.01.09	DNA damage response	2	0.611621	1.27389	0.528927	NCU04548 NCU08036
32.01.11	nutrient starvation response	1	0.30581	0.636943	0.442689	NCU04050
32.01.13	electromagnetic waves stress response (egUV, X-ray)	0	0	0	1
32.05	disease, virulence and defense	9	2.75229	5.73248	0.153346	NCU02282 NCU02327 NCU02627 NCU07546 NCU08056 NCU08823 NCU09638 NCU09975 NCU10009
32.05.01	resistance proteins	5	1.52905	3.18471	0.0917498	NCU02282 NCU07546 NCU08056 NCU09975 NCU10009
32.05.01.01	antibiotic resistance	1	0.30581	0.636943	0.166893	NCU02282
32.05.01.03	chemical agent resistance	2	0.611621	1.27389	0.198771	NCU08056 NCU10009
32.05.01.03.01	organic chemical agent resistance	0	0	0	1
32.05.01.03.03	inorganic chemical agent resistance (egheavy metals)	0	0	0	1
32.05.01.05	bacteriocine resistance	0	0	0	1
32.05.01.07	electromagnetic waves resistance (egUV)	0	0	0	1
32.05.03	defense related proteins	0	0	0	1
32.05.05	virulence, disease factors	3	0.917431	1.91083	0.335315	NCU02327 NCU02627 NCU09638
32.05.05.01	toxins	0	0	0	1
32.05.05.02	antibiotics	0	0	0	1
32.05.05.03	bacteriocins	0	0	0	1
32.05.05.05	invasins	0	0	0	1
32.05.05.06	internalins	0	0	0	1
32.05.05.07	adhaesins	0	0	0	1
32.05.05.08	cytolysins	0	0	0	1
32.05.05.09	evasion of host immune system	0	0	0	1
32.05.05.13	antigenic determinants	0	0	0	1
32.07	detoxification	4	1.22324	2.54777	0.754724	NCU07546 NCU08056 NCU09975 NCU10009
32.07.01	detoxification involving cytochrome P	0	0	0	1
32.07.03	detoxification by modification	0	0	0	1
32.07.05	detoxification by export	4	1.22324	2.54777	0.0387944	NCU07546 NCU08056 NCU09975 NCU10009
32.07.07	oxygen and radical detoxification	0	0	0	1
32.07.07.01	catalase reaction	0	0	0	1
32.07.07.03	glutathione conjugation reaction	0	0	0	1
32.07.07.05	peroxidase reaction	0	0	0	1
32.07.07.07	superoxide metabolism	0	0	0	1
32.07.09	detoxification by degradation	0	0	0	1
32.07.11	detoxification by impermeability	0	0	0	1
32.10	degradation / modification of foreign (exogenous) compounds	0	0	0	1
32.10.03	degradation / modification of foreign (exogenous) polynucleotides	0	0	0	1
32.10.05	degradation / modification of foreign (exogenous) proteins	0	0	0	1
32.10.07	degradation / modification of foreign (exogenous) polysaccharides	0	0	0	1
32.10.09	degradation / modification of foreign (exogenous) ester compounds	0	0	0	1
34	INTERACTION WITH THE ENVIRONMENT	25	7.64526	15.9236	0.00699615	NCU01036 NCU01680 NCU01731 NCU02265 NCU02356 NCU02762 NCU03235 NCU03264 NCU04830 NCU05046 NCU05198 NCU05206 NCU06132 NCU06252 NCU06449 NCU06493 NCU06729 NCU07546 NCU08056 NCU08225 NCU08297 NCU08823 NCU09975 NCU10009 NCU10276
34.01	homeostasis	15	4.58716	9.55414	0.000848056	NCU01036 NCU01680 NCU02762 NCU03235 NCU04830 NCU05046 NCU05206 NCU06132 NCU06252 NCU06449 NCU06493 NCU06729 NCU08056 NCU08225 NCU10009
34.01.01	homeostasis of cations	13	3.97554	8.28025	0.00251178	NCU01036 NCU01680 NCU02762 NCU04830 NCU05046 NCU05206 NCU06132 NCU06449 NCU06493 NCU06729 NCU08056 NCU08225 NCU10009
34.01.01.01	homeostasis of metal ions (Na, K, Ca etc)	12	3.66972	7.64331	0.000396104	NCU01036 NCU02762 NCU04830 NCU05046 NCU05206 NCU06132 NCU06449 NCU06493 NCU06729 NCU08056 NCU08225 NCU10009
34.01.01.03	homeostasis of protons	1	0.30581	0.636943	0.741649	NCU01680
34.01.03	homeostasis of anions	2	0.611621	1.27389	0.0990158	NCU03235 NCU06252
34.01.03.01	homeostasis of sulfate	1	0.30581	0.636943	0.1359	NCU03235
34.01.03.03	homeostasis of phosphate	0	0	0	1
34.01.03.05	homeostasis of chloride	1	0.30581	0.636943	0.196777	NCU06252
34.01.04	glucose homeostasis	0	0	0	1
34.01.05	water homeostasis	0	0	0	1
34.01.06	immune cell homeostasis	0	0	0	1
34.01.07	cholesterol homeostasis	0	0	0	1
34.03	membrane excitability	0	0	0	1
34.03.01	synaptic transmission	0	0	0	1
34.03.03	regulation, generation and propagation of action potential	0	0	0	1
34.05	cell motility	2	0.611621	1.27389	0.517804	NCU03264 NCU08297
34.05.01	cell migration	1	0.30581	0.636943	0.378077	NCU03264
34.05.02	motor activity	0	0	0	1
34.05.07	ciliary/flagellar motility	0	0	0	1
34.05.09	polymerization based motility	0	0	0	1
34.07	cell adhesion	0	0	0	1
34.07.01	cell-cell adhesion	0	0	0	1
34.07.02	cell-matrix adhesion	0	0	0	1
34.11	cellular sensing and response to external stimulus	11	3.36391	7.00637	0.223125	NCU01731 NCU02265 NCU02356 NCU05198 NCU05206 NCU06493 NCU07546 NCU08297 NCU08823 NCU09975 NCU10276
34.11.01	photoperception and response	1	0.30581	0.636943	0.330905	NCU02356
34.11.01.02	phototropism	0	0	0	1
34.11.01.03	visual transduction	0	0	0	1
34.11.01.05	phototaxis	0	0	0	1
34.11.03	chemoperception and response	9	2.75229	5.73248	0.168911	NCU01731 NCU05198 NCU05206 NCU06493 NCU07546 NCU08297 NCU08823 NCU09975 NCU10276
34.11.03.03	chemotaxis	1	0.30581	0.636943	0.305998	NCU08823
34.11.03.04	chemotropism	0	0	0	1
34.11.03.07	pheromone response, mating-type determination, sex-specific proteins	4	1.22324	2.54777	0.654563	NCU01731 NCU05206 NCU06493 NCU08297
34.11.03.07.01	sexual incompatibility	0	0	0	1
34.11.03.11	pH response	0	0	0	1
34.11.03.12	water response	0	0	0	1
34.11.03.13	osmosensing and response	2	0.611621	1.27389	0.332548	NCU05198 NCU10276
34.11.03.15	quorum sensing system	0	0	0	1
34.11.05	mechanical stimulus perception and response	0	0	0	1
34.11.07	gravity perception and response	0	0	0	1
34.11.07.01	gravitropism	0	0	0	1
34.11.08	electromagnetic field perception and response	0	0	0	1
34.11.09	temperature perception and response	0	0	0	1
34.11.10	response to biotic stimulus	0	0	0	1
34.11.11	rhythm (egcircadian, ultradian)	1	0.30581	0.636943	0.305998	NCU02265
34.11.12	perception of nutrients and nutritional adaptation	3	0.917431	1.91083	0.0529927	NCU05206 NCU06493 NCU08823
34.11.13	gas and metabolite distribution	0	0	0	1
34.11.13.01	gas exchange and distribution	0	0	0	1
34.11.13.03	control of respiratory activity	0	0	0	1
34.11.13.05	metabolite distribution	0	0	0	1
34.11.13.07	circulation (egblood pressure)	0	0	0	1
36	SYSTEMIC INTERACTION WITH THE ENVIRONMENT	3	0.917431	1.91083	0.000433036	NCU05206 NCU06493 NCU06729
36.20	plant / fungal specific systemic sensing and response	0	0	0	1
36.20.16	plant defense response	0	0	0	1
36.20.16.01	disease resistance (R-gene) specific	0	0	0	1
36.20.16.03	jasmonic acid/ethylene dependent systemic resistance	0	0	0	1
36.20.16.05	systemic acquired resistance	0	0	0	1
36.20.16.07	hypersensitive response	0	0	0	1
36.20.18	plant hormonal regulation	0	0	0	1
36.20.18.01	auxin response	0	0	0	1
36.20.18.02	ethylen response	0	0	0	1
36.20.18.03	gibberellic acid response	0	0	0	1
36.20.18.04	cytokinin response	0	0	0	1
36.20.18.05	abscisic acid response	0	0	0	1
36.20.18.06	brassinosteroid response	0	0	0	1
36.20.18.99	other plant signalling molecules response (jasmonic acid, salicylic acid etc)	0	0	0	1
36.25	animal specific systemic sensing and response	3	0.917431	1.91083	4.57069e-05	NCU05206 NCU06493 NCU06729
36.25.01	animal sensory mechanisms	3	0.917431	1.91083	4.57069e-05	NCU05206 NCU06493 NCU06729
36.25.01.01	vision	0	0	0	1
36.25.01.03	hearing	0	0	0	1
36.25.01.05	tactile sense (peripheral physical and mechanical stimuli perception)	0	0	0	1
36.25.01.07	sense of balance and equilibrium (vestibular pathways and mechanisms)	0	0	0	1
36.25.01.09	proprioceptive pathways and mechanisms	0	0	0	1
36.25.01.11	taste	0	0	0	1
36.25.01.13	olfaction	3	0.917431	1.91083	4.57069e-05	NCU05206 NCU06493 NCU06729
36.25.01.15	pain (nociceptive pathways)	0	0	0	1
36.25.03	nervous system physiology	0	0	0	1
36.25.03.01	nervous system mediated vegetative activities / neurosecretory activities	0	0	0	1
36.25.03.01.01	effect on glands / hormones	0	0	0	1
36.25.03.01.03	effect on smooth muscles	0	0	0	1
36.25.03.01.05	effect on heart muscle	0	0	0	1
36.25.03.03	nervous system mediated motor activity	0	0	0	1
36.25.03.03.01	neuromuscular junction-related activities	0	0	0	1
36.25.03.03.03	movement and posture coordination	0	0	0	1
36.25.03.04	neuronal integrative functions	0	0	0	1
36.25.03.04.01	learning and memory	0	0	0	1
36.25.07	animal hormonal regulation	0	0	0	1
36.25.07.01	effect on kinetics (muscle contraction, pigment, gland secretion)	0	0	0	1
36.25.07.03	effect on homeostasis (egmetabolism or electrolyte homeostasis)	0	0	0	1
36.25.07.05	effect on morphogenesis	0	0	0	1
36.25.07.07	effect on behaviour	0	0	0	1
36.25.09	muscle contraction	0	0	0	1
36.25.09.01	smooth muscle contraction	0	0	0	1
36.25.09.03	striated muscle contraction	0	0	0	1
36.25.09.04	heart muscle contraction	0	0	0	1
36.25.09.05	general muscle contraction regulation	0	0	0	1
36.25.16	immune response	0	0	0	1
36.25.16.01	innate immune response (invertebrates and vertebrates)	0	0	0	1
36.25.16.01.01	complement response	0	0	0	1
36.25.16.01.03	phagocyte response (egmacrophages, dendritic cells, granulocytes)	0	0	0	1
36.25.16.01.05	cytotoxic cell response (egNK)	0	0	0	1
36.25.16.01.07	acute phase response (C-reactive protein)	0	0	0	1
36.25.16.03	adaptive immune response (vertebrates)	0	0	0	1
36.25.16.03.01	humoral response (B-cells)	0	0	0	1
36.25.16.03.03	adaptive cell mediated response (T-cells)	0	0	0	1
36.25.16.03.05	antigen presentation / processing	0	0	0	1
36.25.16.03.07	immunological memory	0	0	0	1
36.25.16.07	inflammatory response	0	0	0	1
36.25.16.08	response to wounding	0	0	0	1
36.25.16.09	blood coagulation	0	0	0	1
38	TRANSPOSABLE ELEMENTS, VIRAL AND PLASMID PROTEINS	0	0	0	1
38.01	LTR retroelements (retroviral)	0	0	0	1
38.02	non-LTR retroelements	0	0	0	1
38.03	transposons	0	0	0	1
38.05	viral proteins	0	0	0	1
38.06	phage proteins	0	0	0	1
38.07	proteins necessary for transposon movement	0	0	0	1
40	CELL FATE	12	3.66972	7.64331	0.0951776	NCU00622 NCU01036 NCU01642 NCU05206 NCU05608 NCU05791 NCU06493 NCU06729 NCU08021 NCU08132 NCU08297 NCU08823
40.01	cell growth / morphogenesis	12	3.66972	7.64331	0.0169363	NCU00622 NCU01036 NCU01642 NCU05206 NCU05608 NCU05791 NCU06493 NCU06729 NCU08021 NCU08132 NCU08297 NCU08823
40.01.01	non-directional cell growth	0	0	0	1
40.01.03	directional cell growth (morphogenesis)	5	1.52905	3.18471	0.0302121	NCU00622 NCU05206 NCU06493 NCU06729 NCU08823
40.01.03.01	regulation of directional cell growth	4	1.22324	2.54777	0.000897978	NCU05206 NCU06493 NCU06729 NCU08823
40.01.03.03	guidance of longitudinal cell extension (egpollen tube guidance, axonal pathfinding)	0	0	0	1
40.01.05	growth regulators / regulation of cell size	0	0	0	1
40.01.05.01	interpretation of external signals that control cell growth	0	0	0	1
40.01.05.02	interpretation of nuclear/cytoplasmic ratio to control cell growth	0	0	0	1
40.02.03	activity of intercellular mediators	0	0	0	1
40.02.03.01	cytokines (interleukines, colony stimulating factors, etc)	0	0	0	1
40.02.03.03	chemokines	0	0	0	1
40.02.03.05	growth factors	0	0	0	1
40.02.03.07	trophic factors	0	0	0	1
40.05	dedifferentiation	0	0	0	1
40.10	cell death	0	0	0	1
40.10.02	apoptosis (type I programmed cell death)	0	0	0	1
40.10.02.01	anti-apoptosis	0	0	0	1
40.10.02.02	apoptotic program	0	0	0	1
40.10.02.02.01	apoptotic mitochondrial changes	0	0	0	1
40.10.02.02.02	caspase activation	0	0	0	1
40.10.02.02.03	disassembly of cell structures	0	0	0	1
40.10.02.02.04	induction of proapoptotic gene products	0	0	0	1
40.10.02.02.05	repression of survival gene products	0	0	0	1
40.10.02.03	induction of apoptosis	0	0	0	1
40.10.02.03.01	induction of apoptosis by extracellular signals	0	0	0	1
40.10.02.03.02	induction of apoptosis by intracellular signals	0	0	0	1
40.10.02.04	regulation of apoptosis	0	0	0	1
40.10.90	other programmed cell death	0	0	0	1
40.20	cell aging	0	0	0	1
41	DEVELOPMENT (Systemic)	1	0.30581	0.636943	0.732005	NCU08297
41.01	fungal/microorganismic development	1	0.30581	0.636943	0.732005	NCU08297
41.01.01	mating (fertilization)	1	0.30581	0.636943	0.500605	NCU08297
41.01.03	tissue pattern formation	0	0	0	1
41.01.03.01	fruit body development (sexually or asexually derived spores)	0	0	0	1
41.01.03.03	mycelium development (hyphae, vegetative thallus)	0	0	0	1
41.03	plant development	0	0	0	1
41.03.01	gametophyte development	0	0	0	1
41.03.01.01	microspore development (male gametophyte)	0	0	0	1
41.03.01.02	macrospore development (female gametophyte)	0	0	0	1
41.03.02	fertilization (pollen hydration, pollen tube guidance, double fertilization of oocyte and endosperm)	0	0	0	1
41.03.03	embryonal development	0	0	0	1
41.03.03.01	zygote development	0	0	0	1
41.03.03.02	early embryo development (Dicotyledone pre-heart stages)	0	0	0	1
41.03.03.03	mid-stage embryo development (Dicotyledone heart to torpedo)	0	0	0	1
41.03.03.04	late-stage embryo development (Dicotyledone torpedo and later)	0	0	0	1
41.03.03.05	mature embryo development	0	0	0	1
41.03.04	endosperm development	0	0	0	1
41.03.05	germination	0	0	0	1
41.03.06	vegetative development	0	0	0	1
41.03.07	flower development	0	0	0	1
41.03.08	fruit development and ripening	0	0	0	1
41.03.10	senescence	0	0	0	1
41.05	animal development	0	0	0	1
41.05.01	fertilization	0	0	0	1
41.05.02	embryo implantation (mammalia)	0	0	0	1
41.05.04	embryogenesis	0	0	0	1
41.05.04.01	early embryogenesis	0	0	0	1
41.05.04.01.01	morula development	0	0	0	1
41.05.04.01.03	blastocyst development	0	0	0	1
41.05.04.01.03.01	trophectoderm	0	0	0	1
41.05.04.01.03.03	inner cell mass	0	0	0	1
41.05.04.01.05	blastocoel development	0	0	0	1
41.05.04.01.07	blastulation	0	0	0	1
41.05.04.02	gastrulation	0	0	0	1
41.05.04.03	late embryogenesis	0	0	0	1
41.05.11	extraembryonal tissue development	0	0	0	1
41.05.12	odontogenesis	0	0	0	1
41.05.13	neurogenesis	0	0	0	1
41.05.13.01	synaptogenesis	0	0	0	1
41.05.15	myogenesis	0	0	0	1
41.05.16	angiogenesis	0	0	0	1
41.05.17	osteogenesis	0	0	0	1
41.05.18	hemopoiesis	0	0	0	1
41.05.19	asymmetries and axis determination	0	0	0	1
41.05.19.01	vegetal pole determination	0	0	0	1
41.05.19.03	animal pole determination	0	0	0	1
41.05.19.05	anterior-posterior axis determination	0	0	0	1
41.05.19.07	dorso-ventral axis determination	0	0	0	1
41.05.19.08	proximal-distal axis determination	0	0	0	1
41.05.19.09	medio-lateral axis determination	0	0	0	1
41.05.19.11	segment specification	0	0	0	1
41.05.21	extremities and appendages development	0	0	0	1
41.05.23	sex differentiation	0	0	0	1
41.05.25	gametogenesis	0	0	0	1
42	BIOGENESIS OF CELLULAR COMPONENTS	17	5.19878	10.828	0.550119	NCU00447 NCU01271 NCU02282 NCU02626 NCU03055 NCU03060 NCU03440 NCU03441 NCU04770 NCU05608 NCU06171 NCU06672 NCU08132 NCU08297 NCU08820 NCU08823 NCU09367
42.01	cell wall	6	1.83486	3.82166	0.419679	NCU01271 NCU03055 NCU08132 NCU08297 NCU08820 NCU08823
42.02	eukaryotic plasma membrane	1	0.30581	0.636943	0.330905	NCU00447
42.02.01	eukaryotic intracellular plasma membrane	0	0	0	1
42.03	cytoplasm	0	0	0	1
42.04	cytoskeleton/structural proteins	8	2.44648	5.09554	0.0829225	NCU02282 NCU02626 NCU03055 NCU05608 NCU06171 NCU08297 NCU08823 NCU09367
42.04.03	actin cytoskeleton	4	1.22324	2.54777	0.147025	NCU03055 NCU06171 NCU08823 NCU09367
42.04.05	microtubule cytoskeleton	1	0.30581	0.636943	0.750947	NCU02626
42.04.07	intermediate filaments	0	0	0	1
42.05	centrosome	0	0	0	1
42.06	cell junction	0	0	0	1
42.06.03	cell-substrate adherens junction	0	0	0	1
42.06.04	intercellular junction (gap junction/adherens junction)	0	0	0	1
42.07	endoplasmic reticulum	0	0	0	1
42.08	Golgi	0	0	0	1
42.09	intracellular transport vesicles	1	0.30581	0.636943	0.640752	NCU03440
42.10	nucleus	3	0.917431	1.91083	0.592567	NCU03060 NCU04770 NCU08823
42.10.03	organization of chromosome structure	3	0.917431	1.91083	0.516315	NCU03060 NCU04770 NCU08823
42.10.04	centromere / kinetochore	0	0	0	1
42.10.05	nuclear membrane	0	0	0	1
42.10.06	nuclear matrix	0	0	0	1
42.10.07	nucleolus	0	0	0	1
42.10.09	nuclear speckles	0	0	0	1
42.16	mitochondrion	0	0	0	1
42.16.01	mitochondrion inheritance	0	0	0	1
42.19	peroxisome	0	0	0	1
42.22	endosome	0	0	0	1
42.25	vacuole or lysosome	2	0.611621	1.27389	0.319261	NCU03441 NCU06672
42.26	plastid	0	0	0	1
42.26.03	chloroplast	0	0	0	1
42.26.05	amyloplast	0	0	0	1
42.26.07	chromoplast	0	0	0	1
42.26.09	elaioplast	0	0	0	1
42.26.11	etioplast	0	0	0	1
42.26.13	leucoplast	0	0	0	1
42.27	extracellular / secretion proteins	0	0	0	1
42.27.01	extracellular matrix	0	0	0	1
42.27.03	cell membrane or cell wall attached	0	0	0	1
42.28	periplasmatic space	0	0	0	1
42.29	bud / growth tip	0	0	0	1
42.30	prokaryotic cytoplasmic membrane	0	0	0	1
42.32	flagellum	0	0	0	1
42.33	pilus/fimbria	0	0	0	1
42.34	prokaryotic cell envelope structures	0	0	0	1
42.34.01	bacterial outer membrane (only in Gram- bacteria)	0	0	0	1
42.34.03	capsule and slime layer	0	0	0	1
42.34.05	S-Layer	0	0	0	1
42.34.07	peptidoglycan layer or other prokaryotic cell wall	0	0	0	1
42.34.09	spore or cyst coat	0	0	0	1
42.35	prokaryotic intracytoplasmic membrane	0	0	0	1
42.35.03	prokaryotic vesicular intracytoplasmic membrane	0	0	0	1
42.35.05	prokaryotic tubular intracytoplasmic membrane	0	0	0	1
42.35.07	prokaryotic thylakoid-like and thylakoid membrane	0	0	0	1
42.36	prokaryotic cell inclusions	0	0	0	1
42.37	prokaryotic nucleoid	0	0	0	1
43	CELL TYPE DIFFERENTIATION	14	4.28135	8.9172	0.0766877	NCU00622 NCU01498 NCU01731 NCU03055 NCU03441 NCU03621 NCU05206 NCU05939 NCU06493 NCU06729 NCU07554 NCU08297 NCU08457 NCU08823
43.01	fungal/microorganismic cell type differentiation	14	4.28135	8.9172	0.0592103	NCU00622 NCU01498 NCU01731 NCU03055 NCU03441 NCU03621 NCU05206 NCU05939 NCU06493 NCU06729 NCU07554 NCU08297 NCU08457 NCU08823
43.01.02	prokaryotic cell type differentiation	0	0	0	1
43.01.02.01	development free living cell or mycelium	0	0	0	1
43.01.02.02	development of sporangia and cystophore	0	0	0	1
43.01.02.03	development of heterocyste	0	0	0	1
43.01.02.05	sporulation and other development of resting stage	0	0	0	1
43.01.02.05.01	development of endospore	0	0	0	1
43.01.02.05.03	development of exospore, cyst, akinete or other resting cell	0	0	0	1
43.01.02.07	germination from resting stage	0	0	0	1
43.01.02.09	development of stalked or other sessile cell	0	0	0	1
43.01.02.11	development of swarmer or other mobile cell	0	0	0	1
43.01.03	fungal and other eukaryotic cell type differentiation	14	4.28135	8.9172	0.0592103	NCU00622 NCU01498 NCU01731 NCU03055 NCU03441 NCU03621 NCU05206 NCU05939 NCU06493 NCU06729 NCU07554 NCU08297 NCU08457 NCU08823
43.01.03.01	development of free swimming or amoeboid cell	0	0	0	1
43.01.03.02	development of mycelial or yeast-like cell	0	0	0	1
43.01.03.03	development of thallic, plasmodial or sporangiophore cell	0	0	0	1
43.01.03.05	budding, cell polarity and filament formation	8	2.44648	5.09554	0.115385	NCU00622 NCU03055 NCU03621 NCU05206 NCU05939 NCU06493 NCU08297 NCU08823
43.01.03.06	hyphae formation	1	0.30581	0.636943	0.305998	NCU08823
43.01.03.07	development of conidia	3	0.917431	1.91083	0.00223709	NCU05206 NCU06493 NCU06729
43.01.03.09	development of asco- basidio- or zygospore	7	2.14067	4.4586	0.0362345	NCU01498 NCU03441 NCU05206 NCU06493 NCU07554 NCU08457 NCU08823
43.01.06	protist cell differentiation	0	0	0	1
43.01.07	biofilm formation	0	0	0	1
43.02	plant cell type differentiation	0	0	0	1
43.02.01	stem cell/meristematic cell	0	0	0	1
43.02.05	epidermal cell	0	0	0	1
43.02.05.01	stomata/guard cell	0	0	0	1
43.02.05.02	plant hair cell (trichome egcotton)	0	0	0	1
43.02.05.03	root hair	0	0	0	1
43.02.07	storage cell	0	0	0	1
43.02.09	vascular cell	0	0	0	1
43.02.09.01	sieve cell (phloem)	0	0	0	1
43.02.09.02	companion cell (phloem)	0	0	0	1
43.02.09.03	vessel element (xylem)	0	0	0	1
43.02.11	mesenchymal / parenchymal cell	0	0	0	1
43.02.13	strengthening cell	0	0	0	1
43.02.13.01	sclerenchyma cell(dead)	0	0	0	1
43.02.13.02	collenchyma cell (living)	0	0	0	1
43.02.17	gametophytic cell	0	0	0	1
43.02.17.01	male gametophyte	0	0	0	1
43.02.17.01.01	generative pollen cell	0	0	0	1
43.02.17.02	female gametophyte	0	0	0	1
43.02.17.02.01	oocyte	0	0	0	1
43.02.17.02.03	central cell (n)	0	0	0	1
43.02.19	secretory cell	0	0	0	1
43.03	animal cell type differentiation	3	0.917431	1.91083	0.0180809	NCU05206 NCU06493 NCU06729
43.03.01	stem cell (toti- or pluripotent)	0	0	0	1
43.03.02	germ cell	0	0	0	1
43.03.03	pigment cell	0	0	0	1
43.03.04	epidermal cell (egkeratinocytes)	0	0	0	1
43.03.05	myoblast	0	0	0	1
43.03.07	blood cell	0	0	0	1
43.03.07.01	erythrocyte	0	0	0	1
43.03.07.02	leucocyte	0	0	0	1
43.03.07.02.01	lymphocyte	0	0	0	1
43.03.07.02.01.01	B-cell	0	0	0	1
43.03.07.02.01.02	T-cell	0	0	0	1
43.03.07.02.01.03	NK cell	0	0	0	1
43.03.07.02.02	granulocyte	0	0	0	1
43.03.07.02.03	monocyte (macrophage, dendritic cell)	0	0	0	1
43.03.07.03	platelet	0	0	0	1
43.03.11	glia cell	0	0	0	1
43.03.13	neuron	0	0	0	1
43.03.15	secretory cell (mastcell, endocrine cell, etc)	0	0	0	1
43.03.17	structural cell of tissue (fibroblast, osteoblast, etc)	0	0	0	1
43.03.18	storage cell (lipocyte, etc)	0	0	0	1
43.03.19	extracellular matrix forming cell (fibrocyte, chondrocyte, osteocyte)	0	0	0	1
43.03.21	extracellular matrix degrading cell (chondroclast, osteoclast)	0	0	0	1
43.03.23	sensory cell	0	0	0	1
45	TISSUE DIFFERENTIATION	0	0	0	1
45.01	fungal/microorganismic tissue	0	0	0	1
45.01.01	reproductive tissue	0	0	0	1
45.01.10	thallic tissue	0	0	0	1
45.01.11	plectenchymatic tissue and tissue of primitive thalli (eghigher fungi)	0	0	0	1
45.02	plant tissue	0	0	0	1
45.02.01	meristematic tissue	0	0	0	1
45.02.01.01	shoot apical meristem	0	0	0	1
45.02.01.02	root meristem	0	0	0	1
45.02.05	parenchyma	0	0	0	1
45.02.09	dermal tissue	0	0	0	1
45.02.09.01	epidermis	0	0	0	1
45.02.09.03	rhizodermis	0	0	0	1
45.02.09.05	secondary dermal tissue (cork, phellem)	0	0	0	1
45.02.09.07	endodermis (with casparian band)	0	0	0	1
45.02.13	vascular tissue	0	0	0	1
45.02.15	thallus	0	0	0	1
45.03	animal tissue	0	0	0	1
45.03.03	proliferative tissue (bone marrow, epidermis, etc)	0	0	0	1
45.03.05	connective tissue	0	0	0	1
45.03.05.01	loose connective tissue / soft tissue	0	0	0	1
45.03.05.03	fibrous connective tissue (tendons, ligaments)	0	0	0	1
45.03.05.05	cartilage	0	0	0	1
45.03.05.07	bone	0	0	0	1
45.03.05.09	whole blood and lymph	0	0	0	1
45.03.05.11	adipose tissue	0	0	0	1
45.03.09	epithelium	0	0	0	1
45.03.10	chorion	0	0	0	1
45.03.11	endothelium	0	0	0	1
45.03.12	muscle	0	0	0	1
45.03.12.01	striated muscle	0	0	0	1
45.03.12.02	smooth muscle	0	0	0	1
45.03.12.03	heart muscle	0	0	0	1
45.03.15	reproductive tissue	0	0	0	1
45.03.17	nervous tissue	0	0	0	1
45.03.19	glandular tissue	0	0	0	1
47	ORGAN DIFFERENTIATION	0	0	0	1
47.01	fungal organ	0	0	0	1
47.01.01	hyphe	0	0	0	1
47.01.03	reproductive organ	0	0	0	1
47.01.03.01	fruit body	0	0	0	1
47.02	plant organ	0	0	0	1
47.02.01	shoot	0	0	0	1
47.02.01.01	stem	0	0	0	1
47.02.01.02	leaf	0	0	0	1
47.02.01.03	flower	0	0	0	1
47.02.01.03.01	sepal	0	0	0	1
47.02.01.03.02	petal	0	0	0	1
47.02.01.03.03	anther	0	0	0	1
47.02.01.03.04	carpel	0	0	0	1
47.02.01.04	fruit	0	0	0	1
47.02.01.05	seed	0	0	0	1
47.02.01.05.01	embryo	0	0	0	1
47.02.01.05.02	endosperm	0	0	0	1
47.02.01.06	rhizome (potato tuber/onion)	0	0	0	1
47.02.02	root	0	0	0	1
47.03	animal organ	0	0	0	1
47.03.01	nervous system	0	0	0	1
47.03.01.01	central nervous system	0	0	0	1
47.03.01.01.01	brain	0	0	0	1
47.03.01.01.01.01	cerebrum	0	0	0	1
47.03.01.01.01.02	cerebellum	0	0	0	1
47.03.01.02	peripheral nervous system	0	0	0	1
47.03.02	sensory organs	0	0	0	1
47.03.02.01	ear	0	0	0	1
47.03.02.02	eye	0	0	0	1
47.03.02.03	nose	0	0	0	1
47.03.02.04	tongue	0	0	0	1
47.03.02.05	skin	0	0	0	1
47.03.03	vascular organs	0	0	0	1
47.03.03.02	vessels	0	0	0	1
47.03.05	immune system organs	0	0	0	1
47.03.05.01	thymus	0	0	0	1
47.03.05.02	spleen	0	0	0	1
47.03.05.03	lymphatic system	0	0	0	1
47.03.07	excretory apparatus	0	0	0	1
47.03.07.01	kidney	0	0	0	1
47.03.07.03	malphigi	0	0	0	1
47.03.07.05	pronephros (sensu Invertebrata)	0	0	0	1
47.03.07.07	metanephros (sensu Invertebrata)	0	0	0	1
47.03.09	respiratory system	0	0	0	1
47.03.09.01	lung	0	0	0	1
47.03.09.03	gill	0	0	0	1
47.03.09.05	trachea (sensu Insecta)	0	0	0	1
47.03.11	gastro-intestinal system	0	0	0	1
47.03.11.01	tooth	0	0	0	1
47.03.11.02	oesophagus	0	0	0	1
47.03.11.03	stomach	0	0	0	1
47.03.11.05	intestine	0	0	0	1
47.03.11.07	liver	0	0	0	1
47.03.11.09	pancreas	0	0	0	1
47.03.11.11	gastro-intestinal system accessory organs	0	0	0	1
47.03.13	dermis/cuticula	0	0	0	1
47.03.13.05	hair / feather follicule	0	0	0	1
47.03.15	reproductive apparatus	0	0	0	1
47.03.15.01	female gonad (ovary)	0	0	0	1
47.03.15.02	oviduct	0	0	0	1
47.03.15.04	uterus	0	0	0	1
47.03.15.04.03	cervix	0	0	0	1
47.03.15.05	placenta	0	0	0	1
47.03.15.07	male gonad (testis)	0	0	0	1
47.03.17	skeletal system	0	0	0	1
47.03.21	secretory organs (glands)	0	0	0	1
47.03.21.01	mammary gland	0	0	0	1
47.03.21.02	salivary gland	0	0	0	1
47.03.21.03	endocrine organ	0	0	0	1
47.03.21.03.01	adrenal gland	0	0	0	1
47.03.21.03.02	pancreatic islet	0	0	0	1
47.03.21.03.03	parathyroid	0	0	0	1
47.03.21.03.04	pineal gland	0	0	0	1
47.03.21.03.05	pituitary gland	0	0	0	1
47.03.21.03.06	thyroid gland	0	0	0	1
47.03.21.03.07	hypothalamus	0	0	0	1
47.03.21.04	prostate gland	0	0	0	1
47.03.21.05	sweat (perspiratory) gland	0	0	0	1
70	SUBCELLULAR LOCALIZATION	0	0	0	1
70.01	cell wall	0	0	0	1
70.02	eukaryotic plasma membrane / membrane attached	0	0	0	1
70.02.01	eukaryotic intracellular plasma membrane	0	0	0	1
70.03	cytoplasm	0	0	0	1
70.04	cytoskeleton	0	0	0	1
70.04.03	actin cytoskeleton	0	0	0	1
70.04.05	microtubule cytoskeleton	0	0	0	1
70.04.07	intermediate filaments	0	0	0	1
70.05	centrosome	0	0	0	1
70.06	cell junction	0	0	0	1
70.06.03	cell-substrate adherens junction	0	0	0	1
70.06.04	intercellular junction (gap junction/adherens junction)	0	0	0	1
70.07	endoplasmic reticulum	0	0	0	1
70.08	Golgi	0	0	0	1
70.09	intracellular transport vesicles	0	0	0	1
70.10	nucleus	0	0	0	1
70.10.03	chromosome	0	0	0	1
70.10.04	centromere / kinetochore	0	0	0	1
70.10.05	nuclear membrane	0	0	0	1
70.10.06	nuclear matrix	0	0	0	1
70.10.07	nucleolus	0	0	0	1
70.10.09	nuclear speckles	0	0	0	1
70.16	mitochondrion	0	0	0	1
70.16.01	mitochondrial outer membrane	0	0	0	1
70.16.03	mitochondrial intermembrane space	0	0	0	1
70.16.05	mitochondrial inner membrane	0	0	0	1
70.16.07	mitochondrial matrix	0	0	0	1
70.19	peroxisome	0	0	0	1
70.22	endosome	0	0	0	1
70.25	vacuole or lysosome	0	0	0	1
70.26	plastid	0	0	0	1
70.26.03	chloroplast	0	0	0	1
70.26.05	amyloplast	0	0	0	1
70.26.07	chromoplast	0	0	0	1
70.26.09	elaioplast	0	0	0	1
70.26.11	etioplast	0	0	0	1
70.26.13	leucoplast	0	0	0	1
70.27	extracellular / secretion proteins	0	0	0	1
70.27.01	extracellular matrix component	0	0	0	1
70.27.03	cell membrane or cell wall attached	0	0	0	1
70.28	periplasmatic space	0	0	0	1
70.29	bud / growth tip	0	0	0	1
70.30	prokaryotic cytoplasmic membrane	0	0	0	1
70.32	flagellum	0	0	0	1
70.33	pilus/fimbria	0	0	0	1
70.34	prokaryotic cell envelope component	0	0	0	1
70.34.01	bacterial outer membrane (only present in Gram- bacteria)	0	0	0	1
70.34.03	capsule and slime layer	0	0	0	1
70.34.05	S-Layer	0	0	0	1
70.34.07	peptidoglycan layer or other prokaryotic cell wall	0	0	0	1
70.34.09	spore or cyst coat	0	0	0	1
70.35	prokaryotic intracytoplasmic membrane	0	0	0	1
70.35.03	prokaryotic vesicular intracytoplasmic membrane	0	0	0	1
70.35.05	prokaryotic tubular intracytoplasmic membrane	0	0	0	1
70.35.07	prokaryotic thylakoid-like and thylakoid membrane	0	0	0	1
70.36	prokaryotic cell inclusions	0	0	0	1
70.36.03	carboxysomes	0	0	0	1
70.36.05	gas vesicles	0	0	0	1
70.36.07	sulfur globules or magnetosomes	0	0	0	1
70.36.09	bacteriocins, rhapidosomes and protein crystals	0	0	0	1
70.37	prokaryotic nucleoid	0	0	0	1
73	CELL TYPE LOCALIZATION	0	0	0	1
73.01	fungal / microorganismic cell type	0	0	0	1
73.01.02	prokaryotic cell type	0	0	0	1
73.01.02.01	free living cell or mycelium	0	0	0	1
73.01.02.02	sporangial or cystophor cell	0	0	0	1
73.01.02.03	heterocyste	0	0	0	1
73.01.02.05	spores and other resting cell types	0	0	0	1
73.01.02.05.01	endospore	0	0	0	1
73.01.02.05.03	exospore, cyst, akinete or other resting cells	0	0	0	1
73.01.02.11	swarmer and other mobile cells	0	0	0	1
73.01.03	fungal and other eukaryotic cell types	0	0	0	1
73.01.03.01	free swimming or amoeboid cell	0	0	0	1
73.01.03.02	mycelial or yeast-like cell	0	0	0	1
73.01.03.03	thallic, plasmodial or sporangiophore cell	0	0	0	1
73.01.03.07	conidia	0	0	0	1
73.01.03.09	asco- basidio- or zygospore	0	0	0	1
73.02	plant cell type	0	0	0	1
73.02.01	stem cell/meristematic cell	0	0	0	1
73.02.05	specialized epidermal cell	0	0	0	1
73.02.05.01	stomata/guard cell	0	0	0	1
73.02.05.02	plant hair cell (trichome egcotton)	0	0	0	1
73.02.05.03	root hair	0	0	0	1
73.02.07	storage cell	0	0	0	1
73.02.09	vascular cell	0	0	0	1
73.02.09.01	sieve cell (phloem)	0	0	0	1
73.02.09.02	companion cell (phloem)	0	0	0	1
73.02.09.03	vessel element (xylem)	0	0	0	1
73.02.13	strengthening cell	0	0	0	1
73.02.13.01	sclerenchyma cell(dead)	0	0	0	1
73.02.13.02	collenchyma cell (living)	0	0	0	1
73.02.17	gametophytic cell	0	0	0	1
73.02.17.01	male gametophyte	0	0	0	1
73.02.17.01.01	generative pollen cell	0	0	0	1
73.02.17.02	female gametophyte	0	0	0	1
73.02.17.02.01	oocyte	0	0	0	1
73.02.17.02.03	central cell (n)	0	0	0	1
73.02.19	secretory cell	0	0	0	1
73.03	animal cell type	0	0	0	1
73.03.01	stem cell (toti- or pluripotent)	0	0	0	1
73.03.02	germ cell	0	0	0	1
73.03.03	pigment cell	0	0	0	1
73.03.07	blood cell	0	0	0	1
73.03.07.01	erythrocyte	0	0	0	1
73.03.07.02	leucocyte	0	0	0	1
73.03.07.02.01	lymphocyte	0	0	0	1
73.03.07.02.01.01	B-cell	0	0	0	1
73.03.07.02.01.02	T-cell	0	0	0	1
73.03.07.02.01.03	NK cell	0	0	0	1
73.03.07.02.02	granulocyte	0	0	0	1
73.03.07.02.03	monocyte (macrophage, dendritic cell)	0	0	0	1
73.03.07.03	platelet	0	0	0	1
73.03.11	glia cell	0	0	0	1
73.03.13	neuron	0	0	0	1
73.03.15	secretory cell (mastcell, endocrine cell, etc)	0	0	0	1
73.03.17	structural cell of tissue (fibroblast, osteoblast, etc)	0	0	0	1
73.03.18	storage cell (lipocyte, etc)	0	0	0	1
73.03.19	extracellular matrix forming cell (fibrocyte, chondrocyte, osteocyte)	0	0	0	1
73.03.21	extracellular matrix degrading cell (chondroclast, osteoclast)	0	0	0	1
73.03.23	sensory cell	0	0	0	1
75	TISSUE LOCALIZATION	0	0	0	1
75.01	fungal/microorganismic tissue	0	0	0	1
75.01.01	reproductive tissue	0	0	0	1
75.01.10	thallic tissue	0	0	0	1
75.01.11	plectenchymatic tissue and tissue of primitive thalli (eghigher fungi)	0	0	0	1
75.02	plant tissue	0	0	0	1
75.02.01	meristematic tissue	0	0	0	1
75.02.01.01	shoot apical meristem	0	0	0	1
75.02.01.02	root meristem	0	0	0	1
75.02.05	parenchyma	0	0	0	1
75.02.09	dermal tissue	0	0	0	1
75.02.09.01	epidermis	0	0	0	1
75.02.09.03	rhizodermis	0	0	0	1
75.02.09.05	secondary dermal tissue (cork, phellem)	0	0	0	1
75.02.09.07	endodermis (with casparian band)	0	0	0	1
75.02.13	vascular tissue	0	0	0	1
75.02.15	thallus	0	0	0	1
75.03	animal tissue	0	0	0	1
75.03.03	proliferative tissue	0	0	0	1
75.03.03.01	bone marrow	0	0	0	1
75.03.04	adipose tissue	0	0	0	1
75.03.05	connective tissue	0	0	0	1
75.03.05.01	loose connective tissue / soft tissue	0	0	0	1
75.03.05.03	fibrous connective tissue (tendons, ligaments)	0	0	0	1
75.03.06	cartilage	0	0	0	1
75.03.07	bone	0	0	0	1
75.03.08	whole blood and lymph	0	0	0	1
75.03.09	epithelium	0	0	0	1
75.03.12	muscle	0	0	0	1
75.03.12.01	striated muscle	0	0	0	1
75.03.12.02	smooth muscle	0	0	0	1
75.03.12.03	heart muscle	0	0	0	1
75.03.15	reproductive tissue	0	0	0	1
75.03.17	nervous tissue	0	0	0	1
75.03.19	glandular tissue	0	0	0	1
77	ORGAN LOCALIZATION	0	0	0	1
77.01	fungal organ	0	0	0	1
77.01.01	hyphe	0	0	0	1
77.01.03	reproductive organ	0	0	0	1
77.01.03.01	fruit body	0	0	0	1
77.02	plant organ	0	0	0	1
77.02.01	shoot	0	0	0	1
77.02.01.01	stem	0	0	0	1
77.02.01.02	leaf	0	0	0	1
77.02.01.03	flower	0	0	0	1
77.02.01.03.01	sepal	0	0	0	1
77.02.01.03.02	petal	0	0	0	1
77.02.01.03.03	anther	0	0	0	1
77.02.01.03.04	carpel	0	0	0	1
77.02.01.04	fruit	0	0	0	1
77.02.01.05	seed	0	0	0	1
77.02.01.05.01	embryo	0	0	0	1
77.02.01.05.02	endosperm	0	0	0	1
77.02.01.06	rhizome (potato tuber/onion)	0	0	0	1
77.02.02	root	0	0	0	1
77.03	animal organ	0	0	0	1
77.03.01	nervous system	0	0	0	1
77.03.01.01	central nervous system	0	0	0	1
77.03.01.01.01	brain	0	0	0	1
77.03.01.01.01.01	cerebrum	0	0	0	1
77.03.01.01.01.02	cerebellum	0	0	0	1
77.03.01.02	peripheral nervous system	0	0	0	1
77.03.02	sensory organs	0	0	0	1
77.03.02.01	ear	0	0	0	1
77.03.02.02	eye	0	0	0	1
77.03.02.03	nose	0	0	0	1
77.03.02.04	tongue	0	0	0	1
77.03.02.05	skin	0	0	0	1
77.03.03	vascular organs	0	0	0	1
77.03.03.02	vessels	0	0	0	1
77.03.05	immune system organs	0	0	0	1
77.03.05.01	thymus	0	0	0	1
77.03.05.02	spleen	0	0	0	1
77.03.05.03	lymphatic system	0	0	0	1
77.03.07	excretory apparatus	0	0	0	1
77.03.07.01	kidney	0	0	0	1
77.03.07.03	malphigi	0	0	0	1
77.03.07.05	pronephros (sensu Invertebrata)	0	0	0	1
77.03.07.07	metanephros (sensu Invertebrata)	0	0	0	1
77.03.09	respiratory system	0	0	0	1
77.03.09.01	lung	0	0	0	1
77.03.09.03	gill	0	0	0	1
77.03.09.05	trachea (sensu Insecta)	0	0	0	1
77.03.11	gastro-intestinal system	0	0	0	1
77.03.11.01	teeth	0	0	0	1
77.03.11.02	oesophagus	0	0	0	1
77.03.11.03	stomach	0	0	0	1
77.03.11.05	intestine	0	0	0	1
77.03.11.07	liver	0	0	0	1
77.03.11.09	pancreas	0	0	0	1
77.03.11.11	gastro-intestinal system accessory organs	0	0	0	1
77.03.13	dermis/cuticula	0	0	0	1
77.03.13.05	hair / feather follicule	0	0	0	1
77.03.15	reproductive apparatus	0	0	0	1
77.03.15.01	female gonad (ovary)	0	0	0	1
77.03.15.02	oviduct	0	0	0	1
77.03.15.04	uterus	0	0	0	1
77.03.15.04.03	cervix	0	0	0	1
77.03.15.05	placenta	0	0	0	1
77.03.15.07	male gonad (testis)	0	0	0	1
77.03.17	skeletal system	0	0	0	1
77.03.19	non organ cavities and their linings	0	0	0	1
77.03.21	secretory organs (glands)	0	0	0	1
77.03.21.01	mammary gland	0	0	0	1
77.03.21.02	salivary gland	0	0	0	1
77.03.21.03	endocrine organ	0	0	0	1
77.03.21.03.01	adrenal gland	0	0	0	1
77.03.21.03.02	pancreatic islet	0	0	0	1
77.03.21.03.03	parathyroid	0	0	0	1
77.03.21.03.04	pineal gland	0	0	0	1
77.03.21.03.05	pituitary gland	0	0	0	1
77.03.21.03.06	thyroid gland	0	0	0	1
77.03.21.04	prostate gland	0	0	0	1
77.03.21.05	sweat (perspiratory) gland	0	0	0	1
98	CLASSIFICATION NOT YET CLEAR-CUT	0	0	0	1
99	UNCLASSIFIED PROTEINS	170	51.9878		1	NCU00006 NCU00079 NCU00083 NCU00142 NCU00320 NCU00357 NCU00373 NCU00392 NCU00415 NCU00432 NCU00459 NCU00492 NCU00538 NCU00550 NCU00611 NCU00631 NCU00832 NCU00899 NCU00906 NCU00911 NCU00912 NCU00949 NCU00962 NCU00983 NCU01039 NCU01122 NCU01189 NCU01208 NCU01266 NCU01267 NCU01323 NCU01362 NCU01379 NCU01522 NCU01554 NCU01656 NCU01856 NCU01924 NCU01944 NCU01973 NCU01976 NCU02002 NCU02015 NCU02036 NCU…
TOTAL	327		submitted		354
TOTAL - 'unclassified proteins'	157				92.3729

## Sheet: wtDMSOvs9974DMSO_down
ID	Category	No. of proteins	% set	% set (-unclass)	P-value	NCUs
1	METABOLISM	54	22.9787	58.0645	0.00915529	NCU00281 NCU00552 NCU00585 NCU00720 NCU00797 NCU00838 NCU01107 NCU01754 NCU02042 NCU02117 NCU02193 NCU02397 NCU03023 NCU03579 NCU03651 NCU04277 NCU04494 NCU04526 NCU04537 NCU04823 NCU05133 NCU05653 NCU06005 NCU06141 NCU06142 NCU06360 NCU06698 NCU06924 NCU07027 NCU07309 NCU07452 NCU07465 NCU07495 NCU07506 NCU07523 NCU07853 NCU08057 NCU08228 NCU08269 NCU08332 NCU08364 NCU08402 NCU08927 NCU09041 NCU…
01.01	amino acid metabolism	8	3.40426	8.60215	0.443229	NCU02397 NCU03579 NCU04277 NCU06360 NCU06924 NCU09058 NCU09331 NCU10020
01.01.03	assimilation of ammonia, metabolism of the glutamate group	0	0	0	1
01.01.03.01	metabolism of glutamine	0	0	0	1
01.01.03.01.01	biosynthesis of glutamine	0	0	0	1
01.01.03.01.02	degradation of glutamine	0	0	0	1
01.01.03.02	metabolism of glutamate	0	0	0	1
01.01.03.02.01	biosynthesis of glutamate	0	0	0	1
01.01.03.02.02	degradation of glutamate	0	0	0	1
01.01.03.03	metabolism of proline	0	0	0	1
01.01.03.03.01	biosynthesis of proline	0	0	0	1
01.01.03.03.02	degradation of proline	0	0	0	1
01.01.03.04	metabolism of -hydroxyproline	0	0	0	1
01.01.03.04.01	biosynthesis of -hydroxyproline	0	0	0	1
01.01.03.04.02	degradation of -hydroxyproline	0	0	0	1
01.01.03.05	metabolism of arginine	0	0	0	1
01.01.03.05.01	biosynthesis of arginine	0	0	0	1
01.01.03.05.02	degradation of arginine	0	0	0	1
01.01.05	metabolism of urea cycle, creatine and polyamines	0	0	0	1
01.01.05.01	metabolism of polyamines	0	0	0	1
01.01.05.01.01	biosynthesis of polyamines	0	0	0	1
01.01.05.01.02	degradation of polyamines	0	0	0	1
01.01.05.02	metabolism of creatine	0	0	0	1
01.01.05.02.01	biosynthesis of creatine	0	0	0	1
01.01.05.02.02	degradation of creatine	0	0	0	1
01.01.05.03	metabolism of urea (urea cycle)	0	0	0	1
01.01.06	metabolism of the aspartate family	2	0.851064	2.15054	0.531408	NCU04277 NCU10020
01.01.06.01	metabolism of aspartate	0	0	0	1
01.01.06.01.01	biosynthesis of aspartate	0	0	0	1
01.01.06.01.02	degradation of aspartate	0	0	0	1
01.01.06.02	metabolism of asparagine	0	0	0	1
01.01.06.02.01	biosynthesis of asparagine	0	0	0	1
01.01.06.02.02	degradation of asparagine	0	0	0	1
01.01.06.04	metabolism of threonine	1	0.425532	1.07527	0.245403	NCU04277
01.01.06.04.01	biosynthesis of threonine	1	0.425532	1.07527	0.1201	NCU04277
01.01.06.04.02	degradation of threonine	0	0	0	1
01.01.06.05	metabolism of methionine	2	0.851064	2.15054	0.165796	NCU04277 NCU10020
01.01.06.05.01	biosynthesis of methionine	1	0.425532	1.07527	0.400816	NCU10020
01.01.06.05.01.01	biosynthesis of homocysteine	0	0	0	1
01.01.06.05.01.02	degradation of homocysteine	0	0	0	1
01.01.06.05.02	degradation of methionine	0	0	0	1
01.01.06.06	metabolism of lysine	0	0	0	1
01.01.06.06.01	biosynthesis of lysine	0	0	0	1
01.01.06.06.01.01	diaminopimelic acid pathway	0	0	0	1
01.01.06.06.01.03	aminoadipic acid pathway	0	0	0	1
01.01.06.06.02	degradation of lysine	0	0	0	1
01.01.09	metabolism of the cysteine - aromatic group	3	1.2766	3.22581	0.46521	NCU04277 NCU06360 NCU06924
01.01.09.01	metabolism of glycine	0	0	0	1
01.01.09.01.01	biosynthesis of glycine	0	0	0	1
01.01.09.01.02	degradation of glycine	0	0	0	1
01.01.09.02	metabolism of serine	1	0.425532	1.07527	0.352924	NCU04277
01.01.09.02.01	biosynthesis of serine	0	0	0	1
01.01.09.02.02	degradation of serine	0	0	0	1
01.01.09.03	metabolism of cysteine	0	0	0	1
01.01.09.03.01	biosynthesis of cysteine	0	0	0	1
01.01.09.03.02	degradation of cysteine	0	0	0	1
01.01.09.04	metabolism of phenylalanine	1	0.425532	1.07527	0.472918	NCU06360
01.01.09.04.01	biosynthesis of phenylalanine	1	0.425532	1.07527	0.30122	NCU06360
01.01.09.04.02	degradation of phenylalanine	0	0	0	1
01.01.09.05	metabolism of tyrosine	1	0.425532	1.07527	0.486266	NCU06360
01.01.09.05.01	biosynthesis of tyrosine	1	0.425532	1.07527	0.1201	NCU06360
01.01.09.05.02	degradation of tyrosine	0	0	0	1
01.01.09.06	metabolism of tryptophan	1	0.425532	1.07527	0.486266	NCU06924
01.01.09.06.01	biosynthesis of tryptophan	0	0	0	1
01.01.09.06.02	degradation of tryptophan	0	0	0	1
01.01.09.07	metabolism of histidine	1	0.425532	1.07527	0.318896	NCU06360
01.01.09.07.01	biosynthesis of histidine	1	0.425532	1.07527	0.283087	NCU06360
01.01.09.07.02	degradation of histidine	0	0	0	1
01.01.11	metabolism of the pyruvate family (alanine, isoleucine, leucine, valine) and D-alanine	4	1.70213	4.30108	0.0193562	NCU03579 NCU04277 NCU09058 NCU09331
01.01.11.01	metabolism of alanine	1	0.425532	1.07527	0.0972889	NCU03579
01.01.11.01.01	biosynthesis of alanine	0	0	0	1
01.01.11.01.02	degradation of alanine	0	0	0	1
01.01.11.02	metabolism of isoleucine	2	0.851064	2.15054	0.0673813	NCU04277 NCU09331
01.01.11.02.01	biosynthesis of isoleucine	1	0.425532	1.07527	0.264486	NCU09331
01.01.11.02.02	degradation of isoleucine	0	0	0	1
01.01.11.03	metabolism of valine	0	0	0	1
01.01.11.03.01	biosynthesis of valine	0	0	0	1
01.01.11.03.02	degradation of valine	0	0	0	1
01.01.11.04	metabolism of leucine	1	0.425532	1.07527	0.385258	NCU09058
01.01.11.04.01	biosynthesis of leucine	0	0	0	1
01.01.11.04.02	degradation of leucine	1	0.425532	1.07527	0.245403	NCU09058
01.01.11.06	metabolism of the D-alanine amino acid group	0	0	0	1
01.01.11.07	metabolism of the hydroxyamino acid group	0	0	0	1
01.01.13	regulation of amino acid metabolism	0	0	0	1
01.02	nitrogen, sulfur and selenium metabolism	4	1.70213	4.30108	0.417254	NCU07309 NCU07452 NCU08364 NCU10051
01.02.02	nitrogen metabolism	1	0.425532	1.07527	0.486266	NCU07452
01.02.02.01	nitrogen fixation	0	0	0	1
01.02.02.02	nitrate assimilation	0	0	0	1
01.02.02.03	nitrate dissimilation	0	0	0	1
01.02.02.05	ammonium nitrification	0	0	0	1
01.02.02.06	assimilation of ammonia	0	0	0	1
01.02.02.07	nitric oxide biosynthesis	0	0	0	1
01.02.02.09	catabolism of nitrogenous compounds	1	0.425532	1.07527	0.283087	NCU07452
01.02.02.09.01	urea catabolism (not urea cycle)	0	0	0	1
01.02.02.09.03	urate catabolism	0	0	0	1
01.02.02.09.05	cyanate catabolism	0	0	0	1
01.02.02.09.06	anthranilate catabolism	0	0	0	1
01.02.02.09.07	formamide catabolism	0	0	0	1
01.02.02.09.08	nitriles catabolism	0	0	0	1
01.02.03	sulfur metabolism	0	0	0	1
01.02.03.01	sulfate assimilation	0	0	0	1
01.02.03.03	assimilatory reduction of sulfur	0	0	0	1
01.02.03.04	conjunction of sulfate	0	0	0	1
01.02.03.05	oxidation of sulfur to sulfate, electron as energy source	0	0	0	1
01.02.03.06	sulfate dissimilation, anaerobic respiration, sulfate respiration	0	0	0	1
01.02.05	selenium metabolism	0	0	0	1
01.02.07	regulation of nitrogen, sulfur and selenium metabolism	0	0	0	1
01.02.07.01	regulation of nitrogen metabolism	0	0	0	1
01.02.07.03	regulation of sulphur metabolism	0	0	0	1
01.02.07.05	regulation of selenium metabolism	0	0	0	1
01.03	nucleotide/nucleoside/nucleobase metabolism	7	2.97872	7.52688	0.265229	NCU07309 NCU07853 NCU08228 NCU08332 NCU09058 NCU09331 NCU10893
01.03.01	purin nucleotide/nucleoside/nucleobase metabolism	3	1.2766	3.22581	0.471748	NCU07309 NCU07853 NCU09331
01.03.01.01	purine nucleotide /nucleoside/nucleobase catabolism	1	0.425532	1.07527	0.142338	NCU07853
01.03.01.01.01	hypoxanthine catabolism	0	0	0	1
01.03.01.01.03	xanthine catabolism	0	0	0	1
01.03.01.03	purine nucleotide/nucleoside/nucleobase anabolism	0	0	0	1
01.03.04	pyrimidine nucleotide/nucleoside/nucleobase metabolism	2	0.851064	2.15054	0.324436	NCU08228 NCU10893
01.03.04.01	pyrimidine nucleotide/nucleoside/nucleobase catabolism	1	0.425532	1.07527	0.1201	NCU10893
01.03.04.03	pyrimidine nucleotide/nucleoside/nucleobase anabolism	0	0	0	1
01.03.07	deoxyribonucleotide metabolism	1	0.425532	1.07527	0.245403	NCU10893
01.03.10	metabolism of cyclic and unusual nucleotides	0	0	0	1
01.03.13	regulation of nucleotide/nucleoside/nucleobase metabolism	0	0	0	1
01.03.16	polynucleotide degradation	2	0.851064	2.15054	0.25865	NCU08332 NCU09058
01.03.16.01	RNA degradation	1	0.425532	1.07527	0.472918	NCU09058
01.03.16.03	DNA degradation	0	0	0	1
01.04	phosphate metabolism	8	3.40426	8.60215	0.350653	NCU04277 NCU06005 NCU07027 NCU07465 NCU07495 NCU09841 NCU09873 NCU10893
01.04.04	regulation of phosphate metabolism	1	0.425532	1.07527	0.336127	NCU07495
01.05	C-compound and carbohydrate metabolism	31	13.1915	33.3333	0.00132347	NCU00720 NCU00797 NCU00838 NCU01107 NCU01754 NCU02117 NCU02193 NCU02397 NCU03023 NCU03651 NCU04494 NCU04526 NCU04537 NCU04823 NCU05133 NCU05653 NCU06005 NCU06142 NCU06698 NCU06924 NCU07027 NCU07506 NCU07523 NCU08057 NCU08228 NCU08364 NCU08402 NCU09041 NCU09058 NCU09873 NCU11395
01.05.02	sugar, glucoside, polyol and carboxylate metabolism	7	2.97872	7.52688	0.0744915	NCU00720 NCU03651 NCU05133 NCU06698 NCU07027 NCU08228 NCU09041
01.05.02.01	nucleotide-sugar metabolism	2	0.851064	2.15054	0.0354981	NCU05133 NCU08228
01.05.02.04	sugar, glucoside, polyol and carboxylate anabolism	2	0.851064	2.15054	0.415385	NCU08228 NCU09041
01.05.02.07	sugar, glucoside, polyol and carboxylate catabolism	5	2.12766	5.37634	0.178233	NCU00720 NCU03651 NCU06698 NCU07027 NCU09041
01.05.03	polysaccharide metabolism	5	2.12766	5.37634	0.364281	NCU04494 NCU04526 NCU07027 NCU07523 NCU08228
01.05.03.01	glycogen metabolism	1	0.425532	1.07527	0.0738885	NCU07027
01.05.03.01.04	glycogen anabolism	0	0	0	1
01.05.03.01.07	glycogen catabolism	1	0.425532	1.07527	0.0252597	NCU07027
01.05.03.02	peptidoglycan metabolism	0	0	0	1
01.05.03.02.04	peptidoglycan anabolism	0	0	0	1
01.05.03.02.07	peptidoglycan catabolism	0	0	0	1
01.05.03.03	chitin metabolism	0	0	0	1
01.05.03.03.04	chitin anabolism	0	0	0	1
01.05.03.03.07	chitin catabolism	0	0	0	1
01.05.03.04	starch metabolism	0	0	0	1
01.05.03.04.04	starch anabolism	0	0	0	1
01.05.03.04.07	starch catabolism	0	0	0	1
01.05.05	C- compound metabolism	0	0	0	1
01.05.05.04	C- compound anabolism	0	0	0	1
01.05.05.07	C- compound catabolism	0	0	0	1
01.05.05.07.01	serine-isocitrate lyase pathway	0	0	0	1
01.05.05.07.03	ribulose-monophosphate cycle	0	0	0	1
01.05.06	C- compound and organic acid metabolism	4	1.70213	4.30108	0.00169471	NCU01754 NCU02117 NCU02193 NCU02397
01.05.06.04	C- compound and organic acid anabolism	0	0	0	1
01.05.06.07	C- compound and organic acid catabolism	4	1.70213	4.30108	0.00139939	NCU01754 NCU02117 NCU02193 NCU02397
01.05.07	C- compound metabolism	1	0.425532	1.07527	0.1201	NCU06005
01.05.07.04	C- compound anabolism	0	0	0	1
01.05.07.07	C- compound catabolism	0	0	0	1
01.05.08	C- compound metabolism	0	0	0	1
01.05.08.04	C- compound anabolism	0	0	0	1
01.05.08.07	C- compound catabolism	0	0	0	1
01.05.09	aminosaccharide metabolism	1	0.425532	1.07527	0.430766	NCU08228
01.05.09.04	aminosaccharide anabolism	1	0.425532	1.07527	0.30122	NCU08228
01.05.09.07	aminosaccharide catabolism	0	0	0	1
01.05.10	aliphatic hydrocarbon metabolism	0	0	0	1
01.05.10.04	aliphatic hydrocarbon anabolism	0	0	0	1
01.05.10.07	aliphatic hydrocarbon catabolism	0	0	0	1
01.05.11	aromate metabolism	2	0.851064	2.15054	0.268081	NCU03023 NCU07506
01.05.11.04	aromate anabolism	0	0	0	1
01.05.11.07	aromate catabolism	2	0.851064	2.15054	0.202404	NCU03023 NCU07506
01.05.11.07.01	aerobic aromate catabolism	2	0.851064	2.15054	0.202404	NCU03023 NCU07506
01.05.11.07.01.01	ortho-cleavage	0	0	0	1
01.05.11.07.01.03	meta-cleavage	0	0	0	1
01.05.11.07.02	anaerobic aromate catabolism	1	0.425532	1.07527	0.0738885	NCU03023
01.05.12	autotrophic CO-fixation	0	0	0	1
01.05.12.01	Calvin cycle	0	0	0	1
01.05.12.03	reductive TCA cycle	0	0	0	1
01.05.12.05	hydroxypropionate pathway	0	0	0	1
01.05.12.07	acetyl-CoA pathway	0	0	0	1
01.05.13	transfer of activated C- groups	0	0	0	1
01.05.13.01	S-adenosyl-methionine - homocysteine cycle	0	0	0	1
01.05.13.03	tetrahydrofolate-dependent C--transfer	0	0	0	1
01.05.25	regulation of C-compound and carbohydrate metabolism	2	0.851064	2.15054	0.610982	NCU04537 NCU05133
01.06	lipid, fatty acid and isoprenoid metabolism	13	5.53191	13.9785	0.124229	NCU00281 NCU00552 NCU00585 NCU01754 NCU02042 NCU03651 NCU06005 NCU06141 NCU08269 NCU08927 NCU09041 NCU09058 NCU09692
01.06.02	membrane lipid metabolism	1	0.425532	1.07527	0.700404	NCU06005
01.06.02.01	phospholipid metabolism	1	0.425532	1.07527	0.612631	NCU06005
01.06.02.02	glycolipid metabolism	1	0.425532	1.07527	0.30122	NCU06005
01.06.02.03	sphingolipid metabolism	0	0	0	1
01.06.05	fatty acid metabolism	2	0.851064	2.15054	0.499859	NCU08927 NCU09041
01.06.06	isoprenoid metabolism	2	0.851064	2.15054	0.523648	NCU00552 NCU00585
01.06.06.01	hemiterpenes metabolism	0	0	0	1
01.06.06.03	monoterpenes metabolism	0	0	0	1
01.06.06.05	sesquiterpenes metabolism	0	0	0	1
01.06.06.07	diterpenes metabolism	0	0	0	1
01.06.06.09	triterpenes metabolism	0	0	0	1
01.06.06.11	tetracyclic and pentacyclic triterpenes (cholesterin, steroids and hopanoids) metabolism	0	0	0	1
01.06.06.13	tetraterpenes (carotinoids) metabolism	2	0.851064	2.15054	0.00187478	NCU00552 NCU00585
01.06.06.15	polyterpenes metabolism	0	0	0	1
01.06.10	regulation of lipid, fatty acid and isoprenoid metabolism	1	0.425532	1.07527	0.400816	NCU09692
01.07	metabolism of vitamins, cofactors, and prosthetic groups	6	2.55319	6.45161	0.230394	NCU02397 NCU06141 NCU06924 NCU08228 NCU08269 NCU09141
01.07.01	biosynthesis of vitamins, cofactors, and prosthetic groups	5	2.12766	5.37634	0.108706	NCU02397 NCU06141 NCU06924 NCU08269 NCU09141
01.07.03	catabolism of vitamins, cofactors, and prosthetic groups	1	0.425532	1.07527	0.142338	NCU09141
01.07.04	utilization of vitamins, cofactors, and prosthetic groups	0	0	0	1
01.07.07	regulation of the metabolism of vitamins, cofactors, and prosthetic groups	1	0.425532	1.07527	0.1201	NCU02397
01.08	metabolism of intercellular mediators	0	0	0	1
01.08.01	metabolism of neurotransmitters	0	0	0	1
01.08.02	metabolism of hormones	0	0	0	1
01.08.03	metabolism of cytokines and growth factors	0	0	0	1
01.08.04	regulation of the metabolism of intercellular mediators	0	0	0	1
01.20	secondary metabolism	5	2.12766	5.37634	0.319118	NCU04823 NCU06924 NCU08057 NCU08402 NCU09041
01.20.01	metabolism of primary metabolic sugar derivatives	0	0	0	1
01.20.01.01	metabolism of secondary monosaccharides	0	0	0	1
01.20.01.03	metabolism of sugar carboxylic acids	0	0	0	1
01.20.01.05	metabolism of sugar alcohols	0	0	0	1
01.20.01.07	metabolism of glycosides	0	0	0	1
01.20.01.09	metabolism of aminoglycoside antibiotics	0	0	0	1
01.20.03	metabolism of derivatives of intermediates of glucose degradation	0	0	0	1
01.20.05	metabolism of acetic acid derivatives	0	0	0	1
01.20.05.01	metabolism of acetoacetate, acetone, hydroxybutyric acid	0	0	0	1
01.20.05.03	metabolism of alkanes, alkenes, alkanals, alkanols	0	0	0	1
01.20.05.05	metabolism of fatty acid esters	0	0	0	1
01.20.05.07	metabolism of acetylenes	0	0	0	1
01.20.05.09	metabolism of eicosanoids	0	0	0	1
01.20.05.11	metabolism of polyketides	0	0	0	1
01.20.07	metabolism of propionic acid derivatives	0	0	0	1
01.20.09	metabolism of derivatives of intermediates of the TCA and glyoxylate pathway	0	0	0	1
01.20.13	metabolism of derivatives of homoisopentenyl pyrophosphate	0	0	0	1
01.20.15	metabolism of derivatives of dehydroquinic acid, shikimic acid and chorismic acid	1	0.425532	1.07527	0.369297	NCU09041
01.20.15.01	metabolism of naphthoquinone, anthraquinone	0	0	0	1
01.20.15.03	metabolism of ubiquinone	0	0	0	1
01.20.17	metabolism of secondary products derived from primary amino acids	2	0.851064	2.15054	0.230412	NCU06924 NCU08057
01.20.17.01	metabolism of nonprotein amino acids	0	0	0	1
01.20.17.03	metabolism of amines	0	0	0	1
01.20.17.05	metabolism of cyanogenic glycosides	0	0	0	1
01.20.17.07	metabolism of glycosinolates and derivatives	0	0	0	1
01.20.17.09	metabolism of alkaloids	1	0.425532	1.07527	0.318896	NCU08057
01.20.19	metabolism of secondary products derived from glycine, L-serine and L-alanine	0	0	0	1
01.20.19.01	metabolism of porphyrins	0	0	0	1
01.20.19.03	metabolism of open-chain tetrapyrrols	0	0	0	1
01.20.19.05	metabolism of cobalamins	0	0	0	1
01.20.21	metabolism of sulfuric acid and L-cysteine derivatives	0	0	0	1
01.20.23	metabolism of secondary products derived from L-methionine	0	0	0	1
01.20.25	metabolism of secondary products derived from L-valin, L-leucin and L-isoleucin	0	0	0	1
01.20.27	metabolism of secondary products derived from L-aspartic acid and L-threonine	0	0	0	1
01.20.29	metabolism of secondary products derived from L-glutamic acid, L-proline and L-ornithine	0	0	0	1
01.20.31	metabolism of secondary products derived from L-lysine, L-arginine and L-histidine	0	0	0	1
01.20.33	metabolism of secondary products derived from L-tryptophan	1	0.425532	1.07527	0.0738885	NCU06924
01.20.35	metabolism of secondary products derived from L-phenylalanine and L-tyrosine	2	0.851064	2.15054	0.156836	NCU04823 NCU08402
01.20.35.01	metabolism of phenylpropanoids	2	0.851064	2.15054	0.122083	NCU04823 NCU08402
01.20.35.01.01	metabolism of melanins	0	0	0	1
01.20.35.01.03	metabolism of lignins	0	0	0	1
01.20.35.01.05	metabolism of stilbenes, flavonoids	0	0	0	1
01.20.35.01.07	metabolism of coumarins	0	0	0	1
01.20.35.01.09	metabolism of cinnamic acids	0	0	0	1
01.20.35.02	metabolism of thyroids	0	0	0	1
01.20.35.03	metabolism of catecholamines	0	0	0	1
01.20.36	non-ribosomal peptide synthesis	0	0	0	1
01.20.37	metabolism of peptide derived compounds	0	0	0	1
01.20.37.01	metabolism of thioredoxin, glutaredoxin, glutathion	0	0	0	1
01.20.37.03	metabolism of peptide antibiotics	0	0	0	1
01.20.37.05	metabolism of beta-lactams	0	0	0	1
01.20.38	metabolism of toxins/drugs	0	0	0	1
01.20.70	regulation of secondary metabolism	0	0	0	1
01.25	extracellular metabolism	2	0.851064	2.15054	0.239809	NCU04494 NCU07523
01.25.01	extracellular polysaccharide degradation	1	0.425532	1.07527	0.369297	NCU07523
01.25.03	extracellular protein degradation	0	0	0	1
01.25.05	extracellular polynucleotide degradation	0	0	0	1
01.25.07	extracellular ester compound degradation	1	0.425532	1.07527	0.0972889	NCU04494
01.25.09	extracellular lignin degradation	0	0	0	1
01.25.11	extracellular aminosaccharide degradation	0	0	0	1
2	ENERGY	24	10.2128	25.8065	4.76413e-06	NCU00636 NCU00720 NCU01606 NCU01754 NCU02193 NCU02397 NCU03340 NCU03651 NCU04452 NCU04823 NCU05133 NCU05225 NCU05689 NCU06142 NCU06695 NCU06880 NCU07027 NCU07452 NCU07756 NCU07953 NCU08402 NCU09873 NCU10051 NCU11395
02.01	glycolysis and gluconeogenesis	6	2.55319	6.45161	0.00425044	NCU00720 NCU01754 NCU04823 NCU05133 NCU08402 NCU09873
02.01.01	glycolysis methylglyoxal bypass	0	0	0	1
02.01.03	regulation of glycolysis and gluconeogenesis	0	0	0	1
02.04	glyoxylate cycle	0	0	0	1
02.05	Entner-Doudoroff pathway	0	0	0	1
02.07	pentose-phosphate pathway	1	0.425532	1.07527	0.548121	NCU06142
02.07.01	pentose-phosphate pathway oxidative branch	0	0	0	1
02.07.03	pentose-phosphate pathway non oxidative branch	0	0	0	1
02.07.05	regulation of pentose-phosphate pathway	0	0	0	1
02.08	pyruvate dehydrogenase complex	0	0	0	1
02.09	anaplerotic reactions	1	0.425532	1.07527	0.0498839	NCU03651
02.10	tricarboxylic-acid pathway (citrate cycle, Krebs cycle, TCA cycle)	0	0	0	1
02.11	electron transport and membrane-associated energy conservation	9	3.82979	9.67742	0.000467059	NCU00636 NCU01606 NCU03340 NCU03651 NCU05689 NCU06695 NCU06880 NCU07452 NCU07756
02.11.05	accessory proteins of electron transport and membrane-associated energy conservation	2	0.851064	2.15054	0.174842	NCU03340 NCU06695
02.11.07	regulation of electron transport and membrane-associated energy conservation	1	0.425532	1.07527	0.0738885	NCU06880
02.13	respiration	12	5.10638	12.9032	3.78199e-05	NCU00636 NCU01606 NCU02193 NCU02397 NCU03340 NCU05225 NCU05689 NCU06695 NCU06880 NCU07756 NCU07953 NCU10051
02.13.01	anaerobic respiration	1	0.425532	1.07527	0.142338	NCU10051
02.13.03	aerobic respiration	6	2.55319	6.45161	0.0101513	NCU01606 NCU05225 NCU05689 NCU06695 NCU07756 NCU07953
02.13.05	regulation of respiration	1	0.425532	1.07527	0.0498839	NCU06880
02.16	fermentation	7	2.97872	7.52688	0.000387651	NCU00720 NCU01754 NCU02193 NCU02397 NCU04823 NCU08402 NCU11395
02.16.01	alcohol fermentation	6	2.55319	6.45161	1.72023e-05	NCU01754 NCU02193 NCU02397 NCU04823 NCU08402 NCU11395
02.16.01.01	bacterial type ethanol fermentation	0	0	0	1
02.16.03	lactate fermentation	1	0.425532	1.07527	0.185147	NCU00720
02.16.03.01	homofermentative pathway	0	0	0	1
02.16.03.03	heterofermentative pathway and fermentaton of other saccharides	0	0	0	1
02.16.03.05	bifidum pathway	0	0	0	1
02.16.03.07	malo-lactate fermentation	0	0	0	1
02.16.05	butyrate and butanol-acetoine fermentation	0	0	0	1
02.16.07	ethanol-acetate fermentation	0	0	0	1
02.16.09	mixed acid and butanediol fermentation	0	0	0	1
02.16.11	propionate fermentation	0	0	0	1
02.16.11.01	acrylate pathway	0	0	0	1
02.16.11.03	succinate-propionate pathway	0	0	0	1
02.16.13	acetate fermentation	0	0	0	1
02.16.15	methane fermentation	0	0	0	1
02.16.17	fermentation of nitrogenous compounds	0	0	0	1
02.16.17.01	single amino acid fermentations	0	0	0	1
02.16.17.03	stickland reactions	0	0	0	1
02.16.17.05	fermentation of heterocyclic compounds	0	0	0	1
02.16.20	regulation of fermentation	0	0	0	1
02.17	chemolithotrophy (egsulfide, nitrogenous compounds)	0	0	0	1
02.19	metabolism of energy reserves (egglycogen, trehalose)	1	0.425532	1.07527	0.632027	NCU07027
02.25	oxidation of fatty acids	0	0	0	1
02.30	photosynthesis	0	0	0	1
02.30.01	anoxygenic photosynthesis	0	0	0	1
02.30.03	oxygenic photosynthesis	0	0	0	1
02.30.07	accessory proteins of photosynthetic electron transport	0	0	0	1
02.30.10	regulation of photosynthesis	0	0	0	1
02.45	energy conversion and regeneration	4	1.70213	4.30108	0.0369703	NCU00636 NCU01606 NCU04452 NCU07452
02.45.01	bioluminescence	0	0	0	1
02.45.03	light absorption	0	0	0	1
02.45.07	heat production	0	0	0	1
02.45.11	conversion to kinetic energy (egmovement)	0	0	0	1
02.45.15	energy generation (egATP synthase)	2	0.851064	2.15054	0.105523	NCU00636 NCU01606
02.45.20	regulation of energy conversion / regeneration	0	0	0	1
4	STORAGE PROTEIN	0	0	0	1
04.01	storage facilitating proteins	0	0	0	1
04.02	stored proteins	0	0	0	1
10	CELL CYCLE AND DNA PROCESSING	5	2.12766	5.37634	0.998625	NCU03764 NCU04635 NCU07530 NCU07542 NCU08850
10.01	DNA processing	3	1.2766	3.22581	0.982082	NCU04635 NCU07542 NCU08850
10.01.01	cellular DNA uptake	0	0	0	1
10.01.01.01	bacterial competence	0	0	0	1
10.01.01.03	conjugational DNA transfer	0	0	0	1
10.01.02	DNA topology	0	0	0	1
10.01.03	DNA synthesis and replication	0	0	0	1
10.01.03.03	ori recognition and priming complex formation	0	0	0	1
10.01.03.05	extension/ polymerization activity	0	0	0	1
10.01.05	DNA recombination and DNA repair	3	1.2766	3.22581	0.788218	NCU04635 NCU07542 NCU08850
10.01.05.01	DNA repair	2	0.851064	2.15054	0.856754	NCU07542 NCU08850
10.01.05.03	DNA recombination	0	0	0	1
10.01.05.03.01	meiotic recombination	0	0	0	1
10.01.05.03.03	somatic / mitotic recombination	0	0	0	1
10.01.05.03.05	DNA integration	0	0	0	1
10.01.09	DNA restriction or modification	0	0	0	1
10.01.09.01	DNA methylation	0	0	0	1
10.01.09.03	DNA restriction	0	0	0	1
10.01.09.05	DNA conformation modification (egchromatin)	0	0	0	1
10.01.09.07	DNA imprinting and other epigenetic effects	0	0	0	1
10.01.11	regulation of DNA processing	0	0	0	1
10.03	cell cycle	3	1.2766	3.22581	0.995082	NCU03764 NCU07530 NCU07542
10.03.01	mitotic cell cycle and cell cycle control	3	1.2766	3.22581	0.964712	NCU03764 NCU07530 NCU07542
10.03.01.01	mitotic cell cycle	0	0	0	1
10.03.01.01.01	G phase of mitotic cell cycle	0	0	0	1
10.03.01.01.02	G/G transition, mitotic exit	0	0	0	1
10.03.01.01.03	G/S transition of mitotic cell cycle	0	0	0	1
10.03.01.01.05	S phase of mitotic cell cycle	0	0	0	1
10.03.01.01.07	G phase of mitotic cell cycle	0	0	0	1
10.03.01.01.09	G/M transition of mitotic cell cycle	0	0	0	1
10.03.01.01.11	M phase	0	0	0	1
10.03.01.01.13	M/G transition of mitotic cell cycle	0	0	0	1
10.03.01.02	cell cycle arrest	0	0	0	1
10.03.01.03	cell cycle checkpoints (checkpoints of morphogenesis, DNA-damage,-replication, mitotic phase and spindle)	1	0.425532	1.07527	0.622453	NCU07542
10.03.02	meiosis	0	0	0	1
10.03.02.01	meiosis I	0	0	0	1
10.03.02.03	meiosis II	0	0	0	1
10.03.03	cytokinesis (cell division) /septum formation and hydrolysis	0	0	0	1
10.03.04	nuclear and chromosomal cycle	0	0	0	1
10.03.04.01	centromere/kinetochore complex maturation	0	0	0	1
10.03.04.03	chromosome condensation	0	0	0	1
10.03.04.05	chromosome segregation/division	0	0	0	1
10.03.04.06	chromosome inactivation	0	0	0	1
10.03.04.07	nuclear division	0	0	0	1
10.03.04.09	nuclear migration	0	0	0	1
10.03.05	cell cycle dependent cytoskeleton reorganization	0	0	0	1
10.03.05.01	spindle pole body/centrosome and microtubule cycle	0	0	0	1
10.03.05.03	cell cycle dependent actin filament reorganization	0	0	0	1
11	TRANSCRIPTION	6	2.55319	6.45161	0.999127	NCU01104 NCU02397 NCU03380 NCU06773 NCU07728 NCU09331
11.02	RNA synthesis	5	2.12766	5.37634	0.993509	NCU02397 NCU03380 NCU06773 NCU07728 NCU09331
11.02.01	rRNA synthesis	1	0.425532	1.07527	0.708008	NCU03380
11.02.02	tRNA synthesis	0	0	0	1
11.02.03	mRNA synthesis	4	1.70213	4.30108	0.993805	NCU02397 NCU06773 NCU07728 NCU09331
11.02.03.01	general transcription activities	0	0	0	1
11.02.03.01.01	transcription initiation	0	0	0	1
11.02.03.01.04	transcription elongation	0	0	0	1
11.02.03.01.07	transcription termination	0	0	0	1
11.02.03.04	transcriptional control	3	1.2766	3.22581	0.987603	NCU02397 NCU07728 NCU09331
11.02.03.04.01	transcription activation	1	0.425532	1.07527	0.548121	NCU02397
11.02.03.04.03	transcription repression	0	0	0	1
11.02.03.04.05	enhancer/silencer interaction	0	0	0	1
11.02.03.04.07	posttranscriptional control	0	0	0	1
11.04	RNA processing	3	1.2766	3.22581	0.957143	NCU01104 NCU03380 NCU06773
11.04.01	rRNA processing	1	0.425532	1.07527	0.962013	NCU03380
11.04.02	tRNA processing	0	0	0	1
11.04.03	mRNA processing (splicing, '-, '-end processing)	2	0.851064	2.15054	0.875616	NCU01104 NCU06773
11.04.03.01	splicing	2	0.851064	2.15054	0.748136	NCU01104 NCU06773
11.04.03.01.10	regulation of splicing	0	0	0	1
11.04.03.03	'-end processing	0	0	0	1
11.04.03.05	'-end processing	0	0	0	1
11.04.03.11	control of mRNA stability	0	0	0	1
11.04.05	RNA topology	0	0	0	1
11.06	RNA modification	0	0	0	1
11.06.01	rRNA modification	0	0	0	1
11.06.02	tRNA modification	0	0	0	1
11.06.03	mRNA modification	0	0	0	1
11.06.03.01	mRNA editing	0	0	0	1
12	PROTEIN SYNTHESIS	5	2.12766	5.37634	0.920544	NCU03380 NCU03764 NCU07082 NCU08332 NCU08888
12.01	ribosome biogenesis	2	0.851064	2.15054	0.966501	NCU03380 NCU03764
12.01.01	ribosomal proteins	1	0.425532	1.07527	0.971442	NCU03380
12.04	translation	1	0.425532	1.07527	0.988201	NCU08332
12.04.01	translation initiation	1	0.425532	1.07527	0.684599	NCU08332
12.04.02	translation elongation	0	0	0	1
12.04.03	translation termination	0	0	0	1
12.07	translational control	0	0	0	1
12.10	aminoacyl-tRNA-synthetases	0	0	0	1
12.11	selenocystein biosynthesis and incorporation	0	0	0	1
14	PROTEIN FATE (folding, modification, destination)	10	4.25532	10.7527	0.996066	NCU00636 NCU02057 NCU04098 NCU06141 NCU07360 NCU07530 NCU07542 NCU09841 NCU10020 NCU10273
14.01	protein folding and stabilization	2	0.851064	2.15054	0.554168	NCU07360 NCU10273
14.04	protein targeting, sorting and translocation	1	0.425532	1.07527	0.991592	NCU07530
14.07	protein modification	5	2.12766	5.37634	0.988489	NCU02057 NCU04098 NCU07542 NCU09841 NCU10020
14.07.01	modification with fatty acids (egmyristylation, palmitylation, farnesylation)	0	0	0	1
14.07.02	modification with sugar residues (egglycosylation, deglycosylation)	0	0	0	1
14.07.02.01	O-directed glycosylation, deglycosylation	0	0	0	1
14.07.02.02	N-directed glycosylation, deglycosylation	0	0	0	1
14.07.03	modification by phosphorylation, dephosphorylation, autophosphorylation	2	0.851064	2.15054	0.88298	NCU02057 NCU09841
14.07.04	modification by acetylation, deacetylation	0	0	0	1
14.07.05	modification by ubiquitination, deubiquitination	1	0.425532	1.07527	0.785564	NCU07542
14.07.07	modification by ubiquitin-related proteins	0	0	0	1
14.07.09	posttranslational modification of amino acids (eghydroxylation, methylation)	1	0.425532	1.07527	0.559572	NCU10020
14.07.11	protein processing (proteolytic)	0	0	0	1
14.07.11.01	autoproteolytic processing	0	0	0	1
14.07.12	protein processing (non-proteolytic, egiron-incorporation)	0	0	0	1
14.10	assembly of protein complexes	0	0	0	1
14.13	protein/peptide degradation	1	0.425532	1.07527	0.994463	NCU07542
14.13.01	cytoplasmic and nuclear protein degradation	0	0	0	1
14.13.01.01	proteasomal degradation (ubiquitin/proteasomal pathway)	0	0	0	1
14.13.04	lysosomal and vacuolar protein degradation	0	0	0	1
14.13.04.01	lysosomal protein degradation	0	0	0	1
14.13.04.02	vacuolar protein degradation	0	0	0	1
16	PROTEIN WITH BINDING FUNCTION OR COFACTOR REQUIREMENT (structural or catalytic)	30	12.766	32.2581	0.635685	NCU00636 NCU00692 NCU00720 NCU01606 NCU01754 NCU02133 NCU03380 NCU03579 NCU03651 NCU04452 NCU04823 NCU05133 NCU06005 NCU06360 NCU06695 NCU06924 NCU07027 NCU07309 NCU07542 NCU07728 NCU08057 NCU08269 NCU08332 NCU08402 NCU09058 NCU09141 NCU09560 NCU10273 NCU10893 NCU11395
16.01	protein binding	6	2.55319	6.45161	0.998763	NCU00692 NCU00720 NCU06695 NCU07542 NCU08332 NCU10273
16.01.01	receptor binding	0	0	0	1
16.02	peptide binding	0	0	0	1
16.03	nucleic acid binding	4	1.70213	4.30108	0.959768	NCU03380 NCU07542 NCU07728 NCU09058
16.03.01	DNA binding	2	0.851064	2.15054	0.892173	NCU07542 NCU07728
16.03.03	RNA binding	2	0.851064	2.15054	0.904716	NCU03380 NCU09058
16.05	polysaccharide binding	0	0	0	1
16.06	motor protein binding	0	0	0	1
16.07	structural protein binding	2	0.851064	2.15054	0.156836	NCU00636 NCU01606
16.09	lipid binding	0	0	0	1
16.10	amine binding	0	0	0	1
16.11	amino acid/amino acid derivatives binding	0	0	0	1
16.12	sulfate binding	0	0	0	1
16.13	C-compound binding	0	0	0	1
16.13.01	sugar binding	0	0	0	1
16.13.03	fatty acid binding (egacyl-carrier protein)	0	0	0	1
16.14	selen binding	0	0	0	1
16.15	drug/toxin binding	0	0	0	1
16.16	antigen binding	0	0	0	1
16.17	metal binding	9	3.82979	9.67742	0.118957	NCU01754 NCU02133 NCU04823 NCU06695 NCU07309 NCU08402 NCU09560 NCU10893 NCU11395
16.17.01	calcium binding	0	0	0	1
16.17.03	potassium binding	0	0	0	1
16.17.05	sodium binding	0	0	0	1
16.17.07	magnesium binding	1	0.425532	1.07527	0.684599	NCU10893
16.17.09	heavy metal binding (Cu, Fe, Zn)	8	3.40426	8.60215	0.022715	NCU01754 NCU02133 NCU04823 NCU06695 NCU07309 NCU08402 NCU09560 NCU11395
16.18	virus particle binding	0	0	0	1
16.19	nucleotide/nucleoside/nucleobase binding	4	1.70213	4.30108	0.984853	NCU01606 NCU03380 NCU06005 NCU07027
16.19.01	cyclic nucleotide binding (cAMP, cGMP, etc)	0	0	0	1
16.19.03	ATP binding	3	1.2766	3.22581	0.972139	NCU01606 NCU03380 NCU06005
16.19.05	GTP binding	0	0	0	1
16.21	complex cofactor/cosubstrate/vitamine binding	12	5.10638	12.9032	0.0025378	NCU00720 NCU03579 NCU03651 NCU04452 NCU05133 NCU06360 NCU06695 NCU06924 NCU07027 NCU08057 NCU08269 NCU09141
16.21.01	heme binding	1	0.425532	1.07527	0.336127	NCU06695
16.21.03	molybdopterin binding	0	0	0	1
16.21.05	FAD/FMN binding	3	1.2766	3.22581	0.104342	NCU04452 NCU06924 NCU08269
16.21.07	NAD/NADP binding	6	2.55319	6.45161	0.0300865	NCU00720 NCU03651 NCU05133 NCU06924 NCU08057 NCU09141
16.21.08	Fe/S binding	0	0	0	1
16.21.09	cobalamine binding	0	0	0	1
16.21.11	thiamine pyrophosphate binding	0	0	0	1
16.21.13	lipoamide binding	0	0	0	1
16.21.15	biotin binding	0	0	0	1
16.21.17	pyridoxal phosphate binding	3	1.2766	3.22581	0.0297928	NCU03579 NCU06360 NCU07027
16.22	hormone binding	0	0	0	1
16.23	neurotransmitter binding	0	0	0	1
16.25	oxygen binding	0	0	0	1
18	REGULATION OF METABOLISM AND PROTEIN FUNCTION	5	2.12766	5.37634	0.554685	NCU00692 NCU02133 NCU07495 NCU07542 NCU09841
18.01	regulation by	1	0.425532	1.07527	0.898469	NCU09841
18.01.01	regulation by modification	1	0.425532	1.07527	0.692603	NCU09841
18.01.03	regulation by localization	0	0	0	1
18.01.05	regulation by processing	0	0	0	1
18.01.07	regulation by binding / dissociation	0	0	0	1
18.02	regulation of protein activity	5	2.12766	5.37634	0.536235	NCU00692 NCU02133 NCU07495 NCU07542 NCU09841
18.02.01	enzymatic activity regulation / enzyme regulator	5	2.12766	5.37634	0.34918	NCU00692 NCU02133 NCU07495 NCU07542 NCU09841
18.02.01.01	enzyme activator	2	0.851064	2.15054	0.491762	NCU00692 NCU02133
18.02.01.01.01	GTPase activator (GAP)	0	0	0	1
18.02.01.01.03	protease activator	0	0	0	1
18.02.01.01.05	kinase activator	1	0.425532	1.07527	0.264486	NCU02133
18.02.01.02	enzyme inhibitor	2	0.851064	2.15054	0.0896496	NCU07495 NCU07542
18.02.01.02.01	GTPase inhibitor (GIP)	0	0	0	1
18.02.01.02.03	protease inhibitor	1	0.425532	1.07527	0.0972889	NCU07542
18.02.01.02.05	kinase inhibitior	1	0.425532	1.07527	0.142338	NCU07495
18.02.03	guanyl-nucleotide exchange factor (GEF)	0	0	0	1
18.02.05	regulator of G-protein signalling	0	0	0	1
18.02.07	regulator of receptor activity	0	0	0	1
18.02.09	regulator of transcription factor	0	0	0	1
18.02.10	regulation of channel activity	0	0	0	1
20	CELLULAR TRANSPORT, TRANSPORT FACILITATION AND TRANSPORT ROUTES	21	8.93617	22.5806	0.63356	NCU00636 NCU01606 NCU02122 NCU03497 NCU04098 NCU04452 NCU04537 NCU05391 NCU05689 NCU06005 NCU06695 NCU06924 NCU07452 NCU07465 NCU07530 NCU07740 NCU08228 NCU09020 NCU09098 NCU09564 NCU10051
20.01	transported compounds (substrates)	20	8.51064	21.5054	0.117976	NCU00636 NCU01606 NCU02122 NCU03497 NCU04098 NCU04452 NCU04537 NCU05391 NCU05689 NCU06695 NCU06924 NCU07452 NCU07465 NCU07530 NCU07740 NCU08228 NCU09020 NCU09098 NCU09564 NCU10051
20.01.01	ion transport	8	3.40426	8.60215	0.017858	NCU00636 NCU01606 NCU02122 NCU03497 NCU05391 NCU07465 NCU07530 NCU09564
20.01.01.01	cation transport (H+, Na+, K+, Ca+ , NH+, etc)	4	1.70213	4.30108	0.285269	NCU00636 NCU01606 NCU03497 NCU07530
20.01.01.01.01	heavy metal ion transport (Cu+, Fe+, etc)	2	0.851064	2.15054	0.27751	NCU03497 NCU07530
20.01.01.01.01.01	siderophore-iron transport	1	0.425532	1.07527	0.164015	NCU03497
20.01.01.01.01.02	citrate-iron transport	0	0	0	1
20.01.01.01.02	organic cation transport	0	0	0	1
20.01.01.07	anion transport	4	1.70213	4.30108	0.00504855	NCU02122 NCU05391 NCU07465 NCU09564
20.01.01.07.01	nitrate transport	0	0	0	1
20.01.01.07.03	nitrite transport	0	0	0	1
20.01.01.07.05	sulfate/sulfite transport	0	0	0	1
20.01.01.07.07	phosphate transport	3	1.2766	3.22581	0.000811701	NCU05391 NCU07465 NCU09564
20.01.01.07.08	organic anion transport	0	0	0	1
20.01.01.07.09	chloride transport	1	0.425532	1.07527	0.0738885	NCU02122
20.01.03	C-compound and carbohydrate transport	2	0.851064	2.15054	0.69685	NCU04537 NCU09020
20.01.03.01	sugar transport	1	0.425532	1.07527	0.318896	NCU04537
20.01.03.03	C-dicarboxylate transport (egmalate, succinate, fumarate)	1	0.425532	1.07527	0.0972889	NCU09020
20.01.07	amino acid/amino acid derivatives transport	0	0	0	1
20.01.09	peptide transport	0	0	0	1
20.01.10	protein transport	0	0	0	1
20.01.11	amine / polyamine transport	0	0	0	1
20.01.13	lipid/fatty acid transport	0	0	0	1
20.01.15	electron transport	10	4.25532	10.7527	0.00513994	NCU00636 NCU01606 NCU04098 NCU04452 NCU05689 NCU06695 NCU06924 NCU07452 NCU08228 NCU10051
20.01.17	nucleotide/nucleoside/nucleobase transport	0	0	0	1
20.01.21	RNA transport	0	0	0	1
20.01.23	allantoin and allantoate transport	0	0	0	1
20.01.25	vitamine/cofactor transport	0	0	0	1
20.01.26	neurotransmitter transport	0	0	0	1
20.01.27	drug/toxin transport	2	0.851064	2.15054	0.450078	NCU07740 NCU09098
20.01.28	hormone transport	0	0	0	1
20.03	transport facilities	8	3.40426	8.60215	0.377566	NCU00636 NCU01606 NCU03497 NCU04537 NCU06005 NCU06695 NCU07465 NCU09564
20.03.01	channel / pore class transport	0	0	0	1
20.03.01.01	ion channels	0	0	0	1
20.03.01.03	gap-junction forming protein family (egconnexin, innexin)	0	0	0	1
20.03.01.05	nuclear pore forming protein	0	0	0	1
20.03.01.06	porins of mitochondria or plastids	0	0	0	1
20.03.01.07	general bacterial porin family (egompf, sugar porin, omf)	0	0	0	1
20.03.01.09	pore-forming toxins (egdiphteria toxin, hemolysin)	0	0	0	1
20.03.02	carrier (electrochemical potential-driven transport)	2	0.851064	2.15054	0.113724	NCU07465 NCU09564
20.03.02.01	uniporter	0	0	0	1
20.03.02.02	symporter	2	0.851064	2.15054	0.0250177	NCU07465 NCU09564
20.03.02.02.01	proton driven symporter	0	0	0	1
20.03.02.02.02	sodium driven symporter	1	0.425532	1.07527	0.0252597	NCU09564
20.03.02.03	antiporter	0	0	0	1
20.03.02.03.01	proton driven antiporter	0	0	0	1
20.03.02.03.02	sodium driven antiporter	0	0	0	1
20.03.09	phosphotransferase system	1	0.425532	1.07527	0.0972889	NCU06005
20.03.22	transport ATPases	2	0.851064	2.15054	0.406541	NCU00636 NCU01606
20.03.25	ABC transporters	0	0	0	1
20.09	transport routes	8	3.40426	8.60215	0.981598	NCU00636 NCU01606 NCU03497 NCU04537 NCU07465 NCU07530 NCU07740 NCU09020
20.09.01	nuclear transport	0	0	0	1
20.09.02	chloroplast transport	0	0	0	1
20.09.03	peroxisomal transport	0	0	0	1
20.09.04	mitochondrial transport	4	1.70213	4.30108	0.152973	NCU00636 NCU01606 NCU07465 NCU07530
20.09.05	non-vesicular ER transport	0	0	0	1
20.09.07	vesicular transport (Golgi network, etc)	0	0	0	1
20.09.07.03	ER to Golgi transport	0	0	0	1
20.09.07.05	intra Golgi transport	0	0	0	1
20.09.07.06	post Golgi transport	0	0	0	1
20.09.07.07	retrograde transport	0	0	0	1
20.09.07.25	vesicle formation	0	0	0	1
20.09.07.26	vesicle docking	0	0	0	1
20.09.07.27	vesicle fusion	0	0	0	1
20.09.07.29	vesicle recycling	0	0	0	1
20.09.13	vacuolar/lysosomal transport	1	0.425532	1.07527	0.925535	NCU07465
20.09.14	cytoskeleton-dependent transport	0	0	0	1
20.09.14.01	tubulin dependent transport	0	0	0	1
20.09.14.02	actin dependent transport	0	0	0	1
20.09.16	cellular export and secretion	1	0.425532	1.07527	0.952036	NCU07740
20.09.16.01	Type I protein secretion system (ABC-type transport systems)	0	0	0	1
20.09.16.02	Type II protein secretion system (general secretory pathway, exocytosis)	0	0	0	1
20.09.16.03	Type III protein secretion system (virulence related secretory pathway, Gram- bacteria specific)	0	0	0	1
20.09.16.04	Type IV protein secretion system (conjugal DNA-protein transfer)	0	0	0	1
20.09.16.05	Type V protein secretion system (MttABC or TatABCDE-system)	0	0	0	1
20.09.16.07	non-vesicular cellular export	0	0	0	1
20.09.16.09	vesicular cellular export	0	0	0	1
20.09.16.09.03	exocytosis	0	0	0	1
20.09.16.09.05	synaptic vesicle exocytosis	0	0	0	1
20.09.18	cellular import	4	1.70213	4.30108	0.691971	NCU03497 NCU04537 NCU07530 NCU09020
20.09.18.07	non-vesicular cellular import	3	1.2766	3.22581	0.363703	NCU04537 NCU07530 NCU09020
20.09.18.09	vesicular cellular import	1	0.425532	1.07527	0.834254	NCU03497
20.09.18.09.01	endocytosis	1	0.425532	1.07527	0.834254	NCU03497
20.09.18.09.01.01	receptor-mediated endocytosis	0	0	0	1
20.09.18.09.01.03	constitutive endocytosis	0	0	0	1
20.09.18.09.01.05	synaptic vesicle endocytosis	0	0	0	1
30	CELLULAR COMMUNICATION/SIGNAL TRANSDUCTION MECHANISM	5	2.12766	5.37634	0.776899	NCU02057 NCU02133 NCU06005 NCU06880 NCU09841
30.01	cellular signalling	4	1.70213	4.30108	0.835245	NCU02133 NCU06005 NCU06880 NCU09841
30.01.05	enzyme mediated signal transduction	3	1.2766	3.22581	0.621249	NCU02133 NCU06005 NCU09841
30.01.05.01	protein kinase	2	0.851064	2.15054	0.441512	NCU02133 NCU09841
30.01.05.01.01	JAK-STAT cascade	0	0	0	1
30.01.05.01.02	JNK cascade	0	0	0	1
30.01.05.01.03	MAPKKK cascade	1	0.425532	1.07527	0.385258	NCU02133
30.01.05.01.04	NIK-I-kappaB/NF-kappaB cascade	0	0	0	1
30.01.05.01.05	tyrosine kinase	0	0	0	1
30.01.05.01.06	serine/threonine kinase	0	0	0	1
30.01.05.03	protease mediated signal transduction	0	0	0	1
30.01.05.05	G-protein mediated signal transduction	0	0	0	1
30.01.05.05.01	small GTPase mediated signal transduction	0	0	0	1
30.01.05.05.03	trimeric G-protein mediated signal transduction	0	0	0	1
30.01.05.07	two-component signal transduction system (egphosphorelay)	0	0	0	1
30.01.09	second messenger mediated signal transduction	0	0	0	1
30.01.09.01	NO mediated signal transduction	0	0	0	1
30.01.09.03	Ca+ mediated signal transduction	0	0	0	1
30.01.09.07	cAMP/cGMP mediated signal transduction	0	0	0	1
30.01.09.08	hormone mediated signal transduction	0	0	0	1
30.01.09.09	fatty acid derivatives mediated signal transduction	0	0	0	1
30.01.09.11	polyphosphoinositol mediated signal transduction	0	0	0	1
30.01.11	ligand-dependent nuclear receptors	0	0	0	1
30.05	transmembrane signal transduction	1	0.425532	1.07527	0.756117	NCU02057
30.05.01	receptor enzyme mediated signalling	1	0.425532	1.07527	0.30122	NCU02057
30.05.01.05	interleukine receptor signalling pathway	0	0	0	1
30.05.01.10	two-component signal transduction system (sensor kinase component)	1	0.425532	1.07527	0.0738885	NCU02057
30.05.01.12	transmembrane receptor protein tyrosine kinase signalling pathways	0	0	0	1
30.05.01.12.01	EGF-receptor signalling pathway	0	0	0	1
30.05.01.12.03	FGF-receptor signalling pathway	0	0	0	1
30.05.01.12.04	IGF-receptor signalling pathway	0	0	0	1
30.05.01.12.05	insulin receptor signalling pathway	0	0	0	1
30.05.01.18	transmembrane receptor protein serine/threonine kinase signalling pathways	0	0	0	1
30.05.01.18.01	TGF-beta-receptor signalling pathway	0	0	0	1
30.05.02	non-enzymatic receptor mediated signalling	0	0	0	1
30.05.02.14	Notch-receptor signalling pathway	0	0	0	1
30.05.02.16	hedgehog-dependent signalling pathway	0	0	0	1
30.05.02.20	Wnt signalling pathway	0	0	0	1
30.05.02.22	Tl-receptor (LRR proteins) signalling pathway	0	0	0	1
30.05.02.24	G-protein coupled receptor signalling pathway	0	0	0	1
30.05.02.24.01	serotonin receptor signalling pathway	0	0	0	1
30.05.02.24.02	acetyl choline receptor signalling pathway	0	0	0	1
30.05.02.24.03	dopamine receptor signalling pathway	0	0	0	1
30.05.02.24.04	gamma-aminobutyric acid signalling pathway	0	0	0	1
30.05.02.24.05	glutamate signalling pathway	0	0	0	1
30.05.02.24.06	neuropeptide signalling pathway	0	0	0	1
30.05.02.26	integrin receptor signalling pathway	0	0	0	1
30.05.02.28	cadherin mediated signalling pathway	0	0	0	1
30.05.02.30	ion channel mediated signalling pathway	0	0	0	1
30.07	regulation of signal transduction	0	0	0	1
32	CELL RESCUE, DEFENSE AND VIRULENCE	17	7.23404	18.2796	0.209908	NCU00281 NCU00692 NCU01754 NCU02117 NCU02133 NCU04098 NCU04494 NCU06880 NCU07287 NCU07495 NCU07523 NCU07542 NCU07740 NCU09098 NCU09331 NCU09560 NCU10051
32.01	stress response	11	4.68085	11.828	0.191858	NCU00692 NCU02117 NCU02133 NCU04098 NCU06880 NCU07287 NCU07495 NCU07542 NCU09331 NCU09560 NCU10051
32.01.01	oxidative stress response	5	2.12766	5.37634	0.00829046	NCU02117 NCU02133 NCU04098 NCU06880 NCU09560
32.01.03	osmotic and salt stress response	1	0.425532	1.07527	0.708008	NCU04098
32.01.04	pH stress response	0	0	0	1
32.01.05	heat shock response	2	0.851064	2.15054	0.249224	NCU07495 NCU09331
32.01.06	cold shock response	0	0	0	1
32.01.07	unfolded protein response (egER quality control)	1	0.425532	1.07527	0.71542	NCU00692
32.01.09	DNA damage response	2	0.851064	2.15054	0.352239	NCU07287 NCU07542
32.01.11	nutrient starvation response	0	0	0	1
32.01.13	electromagnetic waves stress response (egUV, X-ray)	0	0	0	1
32.05	disease, virulence and defense	6	2.55319	6.45161	0.255509	NCU00281 NCU00692 NCU04494 NCU07523 NCU09098 NCU10051
32.05.01	resistance proteins	3	1.2766	3.22581	0.239406	NCU00692 NCU09098 NCU10051
32.05.01.01	antibiotic resistance	1	0.425532	1.07527	0.1201	NCU09098
32.05.01.03	chemical agent resistance	1	0.425532	1.07527	0.445177	NCU10051
32.05.01.03.01	organic chemical agent resistance	0	0	0	1
32.05.01.03.03	inorganic chemical agent resistance (egheavy metals)	0	0	0	1
32.05.01.05	bacteriocine resistance	0	0	0	1
32.05.01.07	electromagnetic waves resistance (egUV)	0	0	0	1
32.05.03	defense related proteins	0	0	0	1
32.05.05	virulence, disease factors	3	1.2766	3.22581	0.17399	NCU00281 NCU04494 NCU07523
32.05.05.01	toxins	0	0	0	1
32.05.05.02	antibiotics	0	0	0	1
32.05.05.03	bacteriocins	0	0	0	1
32.05.05.05	invasins	0	0	0	1
32.05.05.06	internalins	0	0	0	1
32.05.05.07	adhaesins	0	0	0	1
32.05.05.08	cytolysins	0	0	0	1
32.05.05.09	evasion of host immune system	0	0	0	1
32.05.05.13	antigenic determinants	0	0	0	1
32.07	detoxification	6	2.55319	6.45161	0.150143	NCU01754 NCU02133 NCU04098 NCU06880 NCU07740 NCU09560
32.07.01	detoxification involving cytochrome P	0	0	0	1
32.07.03	detoxification by modification	1	0.425532	1.07527	0.430766	NCU09560
32.07.05	detoxification by export	1	0.425532	1.07527	0.602555	NCU07740
32.07.07	oxygen and radical detoxification	3	1.2766	3.22581	0.0297928	NCU02133 NCU06880 NCU09560
32.07.07.01	catalase reaction	0	0	0	1
32.07.07.03	glutathione conjugation reaction	0	0	0	1
32.07.07.05	peroxidase reaction	0	0	0	1
32.07.07.07	superoxide metabolism	2	0.851064	2.15054	0.00368705	NCU02133 NCU09560
32.07.09	detoxification by degradation	0	0	0	1
32.07.11	detoxification by impermeability	0	0	0	1
32.10	degradation / modification of foreign (exogenous) compounds	1	0.425532	1.07527	0.264486	NCU07523
32.10.03	degradation / modification of foreign (exogenous) polynucleotides	0	0	0	1
32.10.05	degradation / modification of foreign (exogenous) proteins	0	0	0	1
32.10.07	degradation / modification of foreign (exogenous) polysaccharides	1	0.425532	1.07527	0.264486	NCU07523
32.10.09	degradation / modification of foreign (exogenous) ester compounds	0	0	0	1
34	INTERACTION WITH THE ENVIRONMENT	15	6.38298	16.129	0.0989351	NCU00636 NCU01606 NCU02122 NCU02133 NCU02500 NCU03497 NCU04098 NCU04537 NCU07465 NCU07495 NCU07530 NCU07728 NCU09331 NCU09564 NCU11307
34.01	homeostasis	11	4.68085	11.828	0.00307303	NCU00636 NCU01606 NCU02122 NCU02133 NCU03497 NCU04098 NCU07465 NCU07530 NCU07728 NCU09564 NCU11307
34.01.01	homeostasis of cations	8	3.40426	8.60215	0.0339128	NCU00636 NCU01606 NCU02133 NCU03497 NCU07530 NCU07728 NCU09564 NCU11307
34.01.01.01	homeostasis of metal ions (Na, K, Ca etc)	5	2.12766	5.37634	0.130179	NCU02133 NCU03497 NCU07530 NCU07728 NCU11307
34.01.01.03	homeostasis of protons	2	0.851064	2.15054	0.239809	NCU00636 NCU01606
34.01.03	homeostasis of anions	3	1.2766	3.22581	0.00578534	NCU02122 NCU07465 NCU09564
34.01.03.01	homeostasis of sulfate	0	0	0	1
34.01.03.03	homeostasis of phosphate	2	0.851064	2.15054	0.00368705	NCU07465 NCU09564
34.01.03.05	homeostasis of chloride	1	0.425532	1.07527	0.142338	NCU02122
34.01.04	glucose homeostasis	0	0	0	1
34.01.05	water homeostasis	0	0	0	1
34.01.06	immune cell homeostasis	0	0	0	1
34.01.07	cholesterol homeostasis	0	0	0	1
34.03	membrane excitability	0	0	0	1
34.03.01	synaptic transmission	0	0	0	1
34.03.03	regulation, generation and propagation of action potential	0	0	0	1
34.05	cell motility	0	0	0	1
34.05.01	cell migration	0	0	0	1
34.05.02	motor activity	0	0	0	1
34.05.07	ciliary/flagellar motility	0	0	0	1
34.05.09	polymerization based motility	0	0	0	1
34.07	cell adhesion	0	0	0	1
34.07.01	cell-cell adhesion	0	0	0	1
34.07.02	cell-matrix adhesion	0	0	0	1
34.11	cellular sensing and response to external stimulus	4	1.70213	4.30108	0.849675	NCU02500 NCU04537 NCU07495 NCU09331
34.11.01	photoperception and response	0	0	0	1
34.11.01.02	phototropism	0	0	0	1
34.11.01.03	visual transduction	0	0	0	1
34.11.01.05	phototaxis	0	0	0	1
34.11.03	chemoperception and response	2	0.851064	2.15054	0.936026	NCU02500 NCU09331
34.11.03.03	chemotaxis	0	0	0	1
34.11.03.04	chemotropism	0	0	0	1
34.11.03.07	pheromone response, mating-type determination, sex-specific proteins	2	0.851064	2.15054	0.825285	NCU02500 NCU09331
34.11.03.07.01	sexual incompatibility	0	0	0	1
34.11.03.11	pH response	0	0	0	1
34.11.03.12	water response	0	0	0	1
34.11.03.13	osmosensing and response	0	0	0	1
34.11.03.15	quorum sensing system	0	0	0	1
34.11.05	mechanical stimulus perception and response	0	0	0	1
34.11.07	gravity perception and response	0	0	0	1
34.11.07.01	gravitropism	0	0	0	1
34.11.08	electromagnetic field perception and response	0	0	0	1
34.11.09	temperature perception and response	1	0.425532	1.07527	0.385258	NCU07495
34.11.10	response to biotic stimulus	0	0	0	1
34.11.11	rhythm (egcircadian, ultradian)	1	0.425532	1.07527	0.225828	NCU02500
34.11.12	perception of nutrients and nutritional adaptation	1	0.425532	1.07527	0.459225	NCU04537
34.11.13	gas and metabolite distribution	0	0	0	1
34.11.13.01	gas exchange and distribution	0	0	0	1
34.11.13.03	control of respiratory activity	0	0	0	1
34.11.13.05	metabolite distribution	0	0	0	1
34.11.13.07	circulation (egblood pressure)	0	0	0	1
36	SYSTEMIC INTERACTION WITH THE ENVIRONMENT	0	0	0	1
36.20	plant / fungal specific systemic sensing and response	0	0	0	1
36.20.16	plant defense response	0	0	0	1
36.20.16.01	disease resistance (R-gene) specific	0	0	0	1
36.20.16.03	jasmonic acid/ethylene dependent systemic resistance	0	0	0	1
36.20.16.05	systemic acquired resistance	0	0	0	1
36.20.16.07	hypersensitive response	0	0	0	1
36.20.18	plant hormonal regulation	0	0	0	1
36.20.18.01	auxin response	0	0	0	1
36.20.18.02	ethylen response	0	0	0	1
36.20.18.03	gibberellic acid response	0	0	0	1
36.20.18.04	cytokinin response	0	0	0	1
36.20.18.05	abscisic acid response	0	0	0	1
36.20.18.06	brassinosteroid response	0	0	0	1
36.20.18.99	other plant signalling molecules response (jasmonic acid, salicylic acid etc)	0	0	0	1
36.25	animal specific systemic sensing and response	0	0	0	1
36.25.01	animal sensory mechanisms	0	0	0	1
36.25.01.01	vision	0	0	0	1
36.25.01.03	hearing	0	0	0	1
36.25.01.05	tactile sense (peripheral physical and mechanical stimuli perception)	0	0	0	1
36.25.01.07	sense of balance and equilibrium (vestibular pathways and mechanisms)	0	0	0	1
36.25.01.09	proprioceptive pathways and mechanisms	0	0	0	1
36.25.01.11	taste	0	0	0	1
36.25.01.13	olfaction	0	0	0	1
36.25.01.15	pain (nociceptive pathways)	0	0	0	1
36.25.03	nervous system physiology	0	0	0	1
36.25.03.01	nervous system mediated vegetative activities / neurosecretory activities	0	0	0	1
36.25.03.01.01	effect on glands / hormones	0	0	0	1
36.25.03.01.03	effect on smooth muscles	0	0	0	1
36.25.03.01.05	effect on heart muscle	0	0	0	1
36.25.03.03	nervous system mediated motor activity	0	0	0	1
36.25.03.03.01	neuromuscular junction-related activities	0	0	0	1
36.25.03.03.03	movement and posture coordination	0	0	0	1
36.25.03.04	neuronal integrative functions	0	0	0	1
36.25.03.04.01	learning and memory	0	0	0	1
36.25.07	animal hormonal regulation	0	0	0	1
36.25.07.01	effect on kinetics (muscle contraction, pigment, gland secretion)	0	0	0	1
36.25.07.03	effect on homeostasis (egmetabolism or electrolyte homeostasis)	0	0	0	1
36.25.07.05	effect on morphogenesis	0	0	0	1
36.25.07.07	effect on behaviour	0	0	0	1
36.25.09	muscle contraction	0	0	0	1
36.25.09.01	smooth muscle contraction	0	0	0	1
36.25.09.03	striated muscle contraction	0	0	0	1
36.25.09.04	heart muscle contraction	0	0	0	1
36.25.09.05	general muscle contraction regulation	0	0	0	1
36.25.16	immune response	0	0	0	1
36.25.16.01	innate immune response (invertebrates and vertebrates)	0	0	0	1
36.25.16.01.01	complement response	0	0	0	1
36.25.16.01.03	phagocyte response (egmacrophages, dendritic cells, granulocytes)	0	0	0	1
36.25.16.01.05	cytotoxic cell response (egNK)	0	0	0	1
36.25.16.01.07	acute phase response (C-reactive protein)	0	0	0	1
36.25.16.03	adaptive immune response (vertebrates)	0	0	0	1
36.25.16.03.01	humoral response (B-cells)	0	0	0	1
36.25.16.03.03	adaptive cell mediated response (T-cells)	0	0	0	1
36.25.16.03.05	antigen presentation / processing	0	0	0	1
36.25.16.03.07	immunological memory	0	0	0	1
36.25.16.07	inflammatory response	0	0	0	1
36.25.16.08	response to wounding	0	0	0	1
36.25.16.09	blood coagulation	0	0	0	1
38	TRANSPOSABLE ELEMENTS, VIRAL AND PLASMID PROTEINS	0	0	0	1
38.01	LTR retroelements (retroviral)	0	0	0	1
38.02	non-LTR retroelements	0	0	0	1
38.03	transposons	0	0	0	1
38.05	viral proteins	0	0	0	1
38.06	phage proteins	0	0	0	1
38.07	proteins necessary for transposon movement	0	0	0	1
40	CELL FATE	1	0.425532	1.07527	0.996541	NCU02133
40.01	cell growth / morphogenesis	0	0	0	1
40.01.01	non-directional cell growth	0	0	0	1
40.01.03	directional cell growth (morphogenesis)	0	0	0	1
40.01.03.01	regulation of directional cell growth	0	0	0	1
40.01.03.03	guidance of longitudinal cell extension (egpollen tube guidance, axonal pathfinding)	0	0	0	1
40.01.05	growth regulators / regulation of cell size	0	0	0	1
40.01.05.01	interpretation of external signals that control cell growth	0	0	0	1
40.01.05.02	interpretation of nuclear/cytoplasmic ratio to control cell growth	0	0	0	1
40.02.03	activity of intercellular mediators	0	0	0	1
40.02.03.01	cytokines (interleukines, colony stimulating factors, etc)	0	0	0	1
40.02.03.03	chemokines	0	0	0	1
40.02.03.05	growth factors	0	0	0	1
40.02.03.07	trophic factors	0	0	0	1
40.05	dedifferentiation	0	0	0	1
40.10	cell death	1	0.425532	1.07527	0.708008	NCU02133
40.10.02	apoptosis (type I programmed cell death)	1	0.425532	1.07527	0.708008	NCU02133
40.10.02.01	anti-apoptosis	0	0	0	1
40.10.02.02	apoptotic program	1	0.425532	1.07527	0.1201	NCU02133
40.10.02.02.01	apoptotic mitochondrial changes	0	0	0	1
40.10.02.02.02	caspase activation	0	0	0	1
40.10.02.02.03	disassembly of cell structures	1	0.425532	1.07527	0.0252597	NCU02133
40.10.02.02.04	induction of proapoptotic gene products	0	0	0	1
40.10.02.02.05	repression of survival gene products	0	0	0	1
40.10.02.03	induction of apoptosis	0	0	0	1
40.10.02.03.01	induction of apoptosis by extracellular signals	0	0	0	1
40.10.02.03.02	induction of apoptosis by intracellular signals	0	0	0	1
40.10.02.04	regulation of apoptosis	0	0	0	1
40.10.90	other programmed cell death	0	0	0	1
40.20	cell aging	0	0	0	1
41	DEVELOPMENT (Systemic)	0	0	0	1
41.01	fungal/microorganismic development	0	0	0	1
41.01.01	mating (fertilization)	0	0	0	1
41.01.03	tissue pattern formation	0	0	0	1
41.01.03.01	fruit body development (sexually or asexually derived spores)	0	0	0	1
41.01.03.03	mycelium development (hyphae, vegetative thallus)	0	0	0	1
41.03	plant development	0	0	0	1
41.03.01	gametophyte development	0	0	0	1
41.03.01.01	microspore development (male gametophyte)	0	0	0	1
41.03.01.02	macrospore development (female gametophyte)	0	0	0	1
41.03.02	fertilization (pollen hydration, pollen tube guidance, double fertilization of oocyte and endosperm)	0	0	0	1
41.03.03	embryonal development	0	0	0	1
41.03.03.01	zygote development	0	0	0	1
41.03.03.02	early embryo development (Dicotyledone pre-heart stages)	0	0	0	1
41.03.03.03	mid-stage embryo development (Dicotyledone heart to torpedo)	0	0	0	1
41.03.03.04	late-stage embryo development (Dicotyledone torpedo and later)	0	0	0	1
41.03.03.05	mature embryo development	0	0	0	1
41.03.04	endosperm development	0	0	0	1
41.03.05	germination	0	0	0	1
41.03.06	vegetative development	0	0	0	1
41.03.07	flower development	0	0	0	1
41.03.08	fruit development and ripening	0	0	0	1
41.03.10	senescence	0	0	0	1
41.05	animal development	0	0	0	1
41.05.01	fertilization	0	0	0	1
41.05.02	embryo implantation (mammalia)	0	0	0	1
41.05.04	embryogenesis	0	0	0	1
41.05.04.01	early embryogenesis	0	0	0	1
41.05.04.01.01	morula development	0	0	0	1
41.05.04.01.03	blastocyst development	0	0	0	1
41.05.04.01.03.01	trophectoderm	0	0	0	1
41.05.04.01.03.03	inner cell mass	0	0	0	1
41.05.04.01.05	blastocoel development	0	0	0	1
41.05.04.01.07	blastulation	0	0	0	1
41.05.04.02	gastrulation	0	0	0	1
41.05.04.03	late embryogenesis	0	0	0	1
41.05.11	extraembryonal tissue development	0	0	0	1
41.05.12	odontogenesis	0	0	0	1
41.05.13	neurogenesis	0	0	0	1
41.05.13.01	synaptogenesis	0	0	0	1
41.05.15	myogenesis	0	0	0	1
41.05.16	angiogenesis	0	0	0	1
41.05.17	osteogenesis	0	0	0	1
41.05.18	hemopoiesis	0	0	0	1
41.05.19	asymmetries and axis determination	0	0	0	1
41.05.19.01	vegetal pole determination	0	0	0	1
41.05.19.03	animal pole determination	0	0	0	1
41.05.19.05	anterior-posterior axis determination	0	0	0	1
41.05.19.07	dorso-ventral axis determination	0	0	0	1
41.05.19.08	proximal-distal axis determination	0	0	0	1
41.05.19.09	medio-lateral axis determination	0	0	0	1
41.05.19.11	segment specification	0	0	0	1
41.05.21	extremities and appendages development	0	0	0	1
41.05.23	sex differentiation	0	0	0	1
41.05.25	gametogenesis	0	0	0	1
42	BIOGENESIS OF CELLULAR COMPONENTS	10	4.25532	10.7527	0.773957	NCU01107 NCU03764 NCU04098 NCU04823 NCU06361 NCU07523 NCU07542 NCU08228 NCU08402 NCU09331
42.01	cell wall	5	2.12766	5.37634	0.304205	NCU04823 NCU06361 NCU07542 NCU08228 NCU08402
42.02	eukaryotic plasma membrane	0	0	0	1
42.02.01	eukaryotic intracellular plasma membrane	0	0	0	1
42.03	cytoplasm	0	0	0	1
42.04	cytoskeleton/structural proteins	0	0	0	1
42.04.03	actin cytoskeleton	0	0	0	1
42.04.05	microtubule cytoskeleton	0	0	0	1
42.04.07	intermediate filaments	0	0	0	1
42.05	centrosome	0	0	0	1
42.06	cell junction	0	0	0	1
42.06.03	cell-substrate adherens junction	0	0	0	1
42.06.04	intercellular junction (gap junction/adherens junction)	0	0	0	1
42.07	endoplasmic reticulum	0	0	0	1
42.08	Golgi	0	0	0	1
42.09	intracellular transport vesicles	0	0	0	1
42.10	nucleus	1	0.425532	1.07527	0.887425	NCU03764
42.10.03	organization of chromosome structure	1	0.425532	1.07527	0.858005	NCU03764
42.10.04	centromere / kinetochore	0	0	0	1
42.10.05	nuclear membrane	0	0	0	1
42.10.06	nuclear matrix	0	0	0	1
42.10.07	nucleolus	0	0	0	1
42.10.09	nuclear speckles	0	0	0	1
42.16	mitochondrion	3	1.2766	3.22581	0.294269	NCU01107 NCU04098 NCU09331
42.16.01	mitochondrion inheritance	0	0	0	1
42.19	peroxisome	0	0	0	1
42.22	endosome	0	0	0	1
42.25	vacuole or lysosome	0	0	0	1
42.26	plastid	0	0	0	1
42.26.03	chloroplast	0	0	0	1
42.26.05	amyloplast	0	0	0	1
42.26.07	chromoplast	0	0	0	1
42.26.09	elaioplast	0	0	0	1
42.26.11	etioplast	0	0	0	1
42.26.13	leucoplast	0	0	0	1
42.27	extracellular / secretion proteins	1	0.425532	1.07527	0.264486	NCU07523
42.27.01	extracellular matrix	0	0	0	1
42.27.03	cell membrane or cell wall attached	0	0	0	1
42.28	periplasmatic space	0	0	0	1
42.29	bud / growth tip	0	0	0	1
42.30	prokaryotic cytoplasmic membrane	0	0	0	1
42.32	flagellum	0	0	0	1
42.33	pilus/fimbria	0	0	0	1
42.34	prokaryotic cell envelope structures	0	0	0	1
42.34.01	bacterial outer membrane (only in Gram- bacteria)	0	0	0	1
42.34.03	capsule and slime layer	0	0	0	1
42.34.05	S-Layer	0	0	0	1
42.34.07	peptidoglycan layer or other prokaryotic cell wall	0	0	0	1
42.34.09	spore or cyst coat	0	0	0	1
42.35	prokaryotic intracytoplasmic membrane	0	0	0	1
42.35.03	prokaryotic vesicular intracytoplasmic membrane	0	0	0	1
42.35.05	prokaryotic tubular intracytoplasmic membrane	0	0	0	1
42.35.07	prokaryotic thylakoid-like and thylakoid membrane	0	0	0	1
42.36	prokaryotic cell inclusions	0	0	0	1
42.37	prokaryotic nucleoid	0	0	0	1
43	CELL TYPE DIFFERENTIATION	1	0.425532	1.07527	0.998689	NCU08332
43.01	fungal/microorganismic cell type differentiation	1	0.425532	1.07527	0.998296	NCU08332
43.01.02	prokaryotic cell type differentiation	0	0	0	1
43.01.02.01	development free living cell or mycelium	0	0	0	1
43.01.02.02	development of sporangia and cystophore	0	0	0	1
43.01.02.03	development of heterocyste	0	0	0	1
43.01.02.05	sporulation and other development of resting stage	0	0	0	1
43.01.02.05.01	development of endospore	0	0	0	1
43.01.02.05.03	development of exospore, cyst, akinete or other resting cell	0	0	0	1
43.01.02.07	germination from resting stage	0	0	0	1
43.01.02.09	development of stalked or other sessile cell	0	0	0	1
43.01.02.11	development of swarmer or other mobile cell	0	0	0	1
43.01.03	fungal and other eukaryotic cell type differentiation	1	0.425532	1.07527	0.998296	NCU08332
43.01.03.01	development of free swimming or amoeboid cell	0	0	0	1
43.01.03.02	development of mycelial or yeast-like cell	0	0	0	1
43.01.03.03	development of thallic, plasmodial or sporangiophore cell	0	0	0	1
43.01.03.05	budding, cell polarity and filament formation	0	0	0	1
43.01.03.06	hyphae formation	0	0	0	1
43.01.03.07	development of conidia	0	0	0	1
43.01.03.09	development of asco- basidio- or zygospore	0	0	0	1
43.01.06	protist cell differentiation	0	0	0	1
43.01.07	biofilm formation	0	0	0	1
43.02	plant cell type differentiation	0	0	0	1
43.02.01	stem cell/meristematic cell	0	0	0	1
43.02.05	epidermal cell	0	0	0	1
43.02.05.01	stomata/guard cell	0	0	0	1
43.02.05.02	plant hair cell (trichome egcotton)	0	0	0	1
43.02.05.03	root hair	0	0	0	1
43.02.07	storage cell	0	0	0	1
43.02.09	vascular cell	0	0	0	1
43.02.09.01	sieve cell (phloem)	0	0	0	1
43.02.09.02	companion cell (phloem)	0	0	0	1
43.02.09.03	vessel element (xylem)	0	0	0	1
43.02.11	mesenchymal / parenchymal cell	0	0	0	1
43.02.13	strengthening cell	0	0	0	1
43.02.13.01	sclerenchyma cell(dead)	0	0	0	1
43.02.13.02	collenchyma cell (living)	0	0	0	1
43.02.17	gametophytic cell	0	0	0	1
43.02.17.01	male gametophyte	0	0	0	1
43.02.17.01.01	generative pollen cell	0	0	0	1
43.02.17.02	female gametophyte	0	0	0	1
43.02.17.02.01	oocyte	0	0	0	1
43.02.17.02.03	central cell (n)	0	0	0	1
43.02.19	secretory cell	0	0	0	1
43.03	animal cell type differentiation	0	0	0	1
43.03.01	stem cell (toti- or pluripotent)	0	0	0	1
43.03.02	germ cell	0	0	0	1
43.03.03	pigment cell	0	0	0	1
43.03.04	epidermal cell (egkeratinocytes)	0	0	0	1
43.03.05	myoblast	0	0	0	1
43.03.07	blood cell	0	0	0	1
43.03.07.01	erythrocyte	0	0	0	1
43.03.07.02	leucocyte	0	0	0	1
43.03.07.02.01	lymphocyte	0	0	0	1
43.03.07.02.01.01	B-cell	0	0	0	1
43.03.07.02.01.02	T-cell	0	0	0	1
43.03.07.02.01.03	NK cell	0	0	0	1
43.03.07.02.02	granulocyte	0	0	0	1
43.03.07.02.03	monocyte (macrophage, dendritic cell)	0	0	0	1
43.03.07.03	platelet	0	0	0	1
43.03.11	glia cell	0	0	0	1
43.03.13	neuron	0	0	0	1
43.03.15	secretory cell (mastcell, endocrine cell, etc)	0	0	0	1
43.03.17	structural cell of tissue (fibroblast, osteoblast, etc)	0	0	0	1
43.03.18	storage cell (lipocyte, etc)	0	0	0	1
43.03.19	extracellular matrix forming cell (fibrocyte, chondrocyte, osteocyte)	0	0	0	1
43.03.21	extracellular matrix degrading cell (chondroclast, osteoclast)	0	0	0	1
43.03.23	sensory cell	0	0	0	1
45	TISSUE DIFFERENTIATION	0	0	0	1
45.01	fungal/microorganismic tissue	0	0	0	1
45.01.01	reproductive tissue	0	0	0	1
45.01.10	thallic tissue	0	0	0	1
45.01.11	plectenchymatic tissue and tissue of primitive thalli (eghigher fungi)	0	0	0	1
45.02	plant tissue	0	0	0	1
45.02.01	meristematic tissue	0	0	0	1
45.02.01.01	shoot apical meristem	0	0	0	1
45.02.01.02	root meristem	0	0	0	1
45.02.05	parenchyma	0	0	0	1
45.02.09	dermal tissue	0	0	0	1
45.02.09.01	epidermis	0	0	0	1
45.02.09.03	rhizodermis	0	0	0	1
45.02.09.05	secondary dermal tissue (cork, phellem)	0	0	0	1
45.02.09.07	endodermis (with casparian band)	0	0	0	1
45.02.13	vascular tissue	0	0	0	1
45.02.15	thallus	0	0	0	1
45.03	animal tissue	0	0	0	1
45.03.03	proliferative tissue (bone marrow, epidermis, etc)	0	0	0	1
45.03.05	connective tissue	0	0	0	1
45.03.05.01	loose connective tissue / soft tissue	0	0	0	1
45.03.05.03	fibrous connective tissue (tendons, ligaments)	0	0	0	1
45.03.05.05	cartilage	0	0	0	1
45.03.05.07	bone	0	0	0	1
45.03.05.09	whole blood and lymph	0	0	0	1
45.03.05.11	adipose tissue	0	0	0	1
45.03.09	epithelium	0	0	0	1
45.03.10	chorion	0	0	0	1
45.03.11	endothelium	0	0	0	1
45.03.12	muscle	0	0	0	1
45.03.12.01	striated muscle	0	0	0	1
45.03.12.02	smooth muscle	0	0	0	1
45.03.12.03	heart muscle	0	0	0	1
45.03.15	reproductive tissue	0	0	0	1
45.03.17	nervous tissue	0	0	0	1
45.03.19	glandular tissue	0	0	0	1
47	ORGAN DIFFERENTIATION	0	0	0	1
47.01	fungal organ	0	0	0	1
47.01.01	hyphe	0	0	0	1
47.01.03	reproductive organ	0	0	0	1
47.01.03.01	fruit body	0	0	0	1
47.02	plant organ	0	0	0	1
47.02.01	shoot	0	0	0	1
47.02.01.01	stem	0	0	0	1
47.02.01.02	leaf	0	0	0	1
47.02.01.03	flower	0	0	0	1
47.02.01.03.01	sepal	0	0	0	1
47.02.01.03.02	petal	0	0	0	1
47.02.01.03.03	anther	0	0	0	1
47.02.01.03.04	carpel	0	0	0	1
47.02.01.04	fruit	0	0	0	1
47.02.01.05	seed	0	0	0	1
47.02.01.05.01	embryo	0	0	0	1
47.02.01.05.02	endosperm	0	0	0	1
47.02.01.06	rhizome (potato tuber/onion)	0	0	0	1
47.02.02	root	0	0	0	1
47.03	animal organ	0	0	0	1
47.03.01	nervous system	0	0	0	1
47.03.01.01	central nervous system	0	0	0	1
47.03.01.01.01	brain	0	0	0	1
47.03.01.01.01.01	cerebrum	0	0	0	1
47.03.01.01.01.02	cerebellum	0	0	0	1
47.03.01.02	peripheral nervous system	0	0	0	1
47.03.02	sensory organs	0	0	0	1
47.03.02.01	ear	0	0	0	1
47.03.02.02	eye	0	0	0	1
47.03.02.03	nose	0	0	0	1
47.03.02.04	tongue	0	0	0	1
47.03.02.05	skin	0	0	0	1
47.03.03	vascular organs	0	0	0	1
47.03.03.02	vessels	0	0	0	1
47.03.05	immune system organs	0	0	0	1
47.03.05.01	thymus	0	0	0	1
47.03.05.02	spleen	0	0	0	1
47.03.05.03	lymphatic system	0	0	0	1
47.03.07	excretory apparatus	0	0	0	1
47.03.07.01	kidney	0	0	0	1
47.03.07.03	malphigi	0	0	0	1
47.03.07.05	pronephros (sensu Invertebrata)	0	0	0	1
47.03.07.07	metanephros (sensu Invertebrata)	0	0	0	1
47.03.09	respiratory system	0	0	0	1
47.03.09.01	lung	0	0	0	1
47.03.09.03	gill	0	0	0	1
47.03.09.05	trachea (sensu Insecta)	0	0	0	1
47.03.11	gastro-intestinal system	0	0	0	1
47.03.11.01	tooth	0	0	0	1
47.03.11.02	oesophagus	0	0	0	1
47.03.11.03	stomach	0	0	0	1
47.03.11.05	intestine	0	0	0	1
47.03.11.07	liver	0	0	0	1
47.03.11.09	pancreas	0	0	0	1
47.03.11.11	gastro-intestinal system accessory organs	0	0	0	1
47.03.13	dermis/cuticula	0	0	0	1
47.03.13.05	hair / feather follicule	0	0	0	1
47.03.15	reproductive apparatus	0	0	0	1
47.03.15.01	female gonad (ovary)	0	0	0	1
47.03.15.02	oviduct	0	0	0	1
47.03.15.04	uterus	0	0	0	1
47.03.15.04.03	cervix	0	0	0	1
47.03.15.05	placenta	0	0	0	1
47.03.15.07	male gonad (testis)	0	0	0	1
47.03.17	skeletal system	0	0	0	1
47.03.21	secretory organs (glands)	0	0	0	1
47.03.21.01	mammary gland	0	0	0	1
47.03.21.02	salivary gland	0	0	0	1
47.03.21.03	endocrine organ	0	0	0	1
47.03.21.03.01	adrenal gland	0	0	0	1
47.03.21.03.02	pancreatic islet	0	0	0	1
47.03.21.03.03	parathyroid	0	0	0	1
47.03.21.03.04	pineal gland	0	0	0	1
47.03.21.03.05	pituitary gland	0	0	0	1
47.03.21.03.06	thyroid gland	0	0	0	1
47.03.21.03.07	hypothalamus	0	0	0	1
47.03.21.04	prostate gland	0	0	0	1
47.03.21.05	sweat (perspiratory) gland	0	0	0	1
70	SUBCELLULAR LOCALIZATION	0	0	0	1
70.01	cell wall	0	0	0	1
70.02	eukaryotic plasma membrane / membrane attached	0	0	0	1
70.02.01	eukaryotic intracellular plasma membrane	0	0	0	1
70.03	cytoplasm	0	0	0	1
70.04	cytoskeleton	0	0	0	1
70.04.03	actin cytoskeleton	0	0	0	1
70.04.05	microtubule cytoskeleton	0	0	0	1
70.04.07	intermediate filaments	0	0	0	1
70.05	centrosome	0	0	0	1
70.06	cell junction	0	0	0	1
70.06.03	cell-substrate adherens junction	0	0	0	1
70.06.04	intercellular junction (gap junction/adherens junction)	0	0	0	1
70.07	endoplasmic reticulum	0	0	0	1
70.08	Golgi	0	0	0	1
70.09	intracellular transport vesicles	0	0	0	1
70.10	nucleus	0	0	0	1
70.10.03	chromosome	0	0	0	1
70.10.04	centromere / kinetochore	0	0	0	1
70.10.05	nuclear membrane	0	0	0	1
70.10.06	nuclear matrix	0	0	0	1
70.10.07	nucleolus	0	0	0	1
70.10.09	nuclear speckles	0	0	0	1
70.16	mitochondrion	0	0	0	1
70.16.01	mitochondrial outer membrane	0	0	0	1
70.16.03	mitochondrial intermembrane space	0	0	0	1
70.16.05	mitochondrial inner membrane	0	0	0	1
70.16.07	mitochondrial matrix	0	0	0	1
70.19	peroxisome	0	0	0	1
70.22	endosome	0	0	0	1
70.25	vacuole or lysosome	0	0	0	1
70.26	plastid	0	0	0	1
70.26.03	chloroplast	0	0	0	1
70.26.05	amyloplast	0	0	0	1
70.26.07	chromoplast	0	0	0	1
70.26.09	elaioplast	0	0	0	1
70.26.11	etioplast	0	0	0	1
70.26.13	leucoplast	0	0	0	1
70.27	extracellular / secretion proteins	0	0	0	1
70.27.01	extracellular matrix component	0	0	0	1
70.27.03	cell membrane or cell wall attached	0	0	0	1
70.28	periplasmatic space	0	0	0	1
70.29	bud / growth tip	0	0	0	1
70.30	prokaryotic cytoplasmic membrane	0	0	0	1
70.32	flagellum	0	0	0	1
70.33	pilus/fimbria	0	0	0	1
70.34	prokaryotic cell envelope component	0	0	0	1
70.34.01	bacterial outer membrane (only present in Gram- bacteria)	0	0	0	1
70.34.03	capsule and slime layer	0	0	0	1
70.34.05	S-Layer	0	0	0	1
70.34.07	peptidoglycan layer or other prokaryotic cell wall	0	0	0	1
70.34.09	spore or cyst coat	0	0	0	1
70.35	prokaryotic intracytoplasmic membrane	0	0	0	1
70.35.03	prokaryotic vesicular intracytoplasmic membrane	0	0	0	1
70.35.05	prokaryotic tubular intracytoplasmic membrane	0	0	0	1
70.35.07	prokaryotic thylakoid-like and thylakoid membrane	0	0	0	1
70.36	prokaryotic cell inclusions	0	0	0	1
70.36.03	carboxysomes	0	0	0	1
70.36.05	gas vesicles	0	0	0	1
70.36.07	sulfur globules or magnetosomes	0	0	0	1
70.36.09	bacteriocins, rhapidosomes and protein crystals	0	0	0	1
70.37	prokaryotic nucleoid	0	0	0	1
73	CELL TYPE LOCALIZATION	0	0	0	1
73.01	fungal / microorganismic cell type	0	0	0	1
73.01.02	prokaryotic cell type	0	0	0	1
73.01.02.01	free living cell or mycelium	0	0	0	1
73.01.02.02	sporangial or cystophor cell	0	0	0	1
73.01.02.03	heterocyste	0	0	0	1
73.01.02.05	spores and other resting cell types	0	0	0	1
73.01.02.05.01	endospore	0	0	0	1
73.01.02.05.03	exospore, cyst, akinete or other resting cells	0	0	0	1
73.01.02.11	swarmer and other mobile cells	0	0	0	1
73.01.03	fungal and other eukaryotic cell types	0	0	0	1
73.01.03.01	free swimming or amoeboid cell	0	0	0	1
73.01.03.02	mycelial or yeast-like cell	0	0	0	1
73.01.03.03	thallic, plasmodial or sporangiophore cell	0	0	0	1
73.01.03.07	conidia	0	0	0	1
73.01.03.09	asco- basidio- or zygospore	0	0	0	1
73.02	plant cell type	0	0	0	1
73.02.01	stem cell/meristematic cell	0	0	0	1
73.02.05	specialized epidermal cell	0	0	0	1
73.02.05.01	stomata/guard cell	0	0	0	1
73.02.05.02	plant hair cell (trichome egcotton)	0	0	0	1
73.02.05.03	root hair	0	0	0	1
73.02.07	storage cell	0	0	0	1
73.02.09	vascular cell	0	0	0	1
73.02.09.01	sieve cell (phloem)	0	0	0	1
73.02.09.02	companion cell (phloem)	0	0	0	1
73.02.09.03	vessel element (xylem)	0	0	0	1
73.02.13	strengthening cell	0	0	0	1
73.02.13.01	sclerenchyma cell(dead)	0	0	0	1
73.02.13.02	collenchyma cell (living)	0	0	0	1
73.02.17	gametophytic cell	0	0	0	1
73.02.17.01	male gametophyte	0	0	0	1
73.02.17.01.01	generative pollen cell	0	0	0	1
73.02.17.02	female gametophyte	0	0	0	1
73.02.17.02.01	oocyte	0	0	0	1
73.02.17.02.03	central cell (n)	0	0	0	1
73.02.19	secretory cell	0	0	0	1
73.03	animal cell type	0	0	0	1
73.03.01	stem cell (toti- or pluripotent)	0	0	0	1
73.03.02	germ cell	0	0	0	1
73.03.03	pigment cell	0	0	0	1
73.03.07	blood cell	0	0	0	1
73.03.07.01	erythrocyte	0	0	0	1
73.03.07.02	leucocyte	0	0	0	1
73.03.07.02.01	lymphocyte	0	0	0	1
73.03.07.02.01.01	B-cell	0	0	0	1
73.03.07.02.01.02	T-cell	0	0	0	1
73.03.07.02.01.03	NK cell	0	0	0	1
73.03.07.02.02	granulocyte	0	0	0	1
73.03.07.02.03	monocyte (macrophage, dendritic cell)	0	0	0	1
73.03.07.03	platelet	0	0	0	1
73.03.11	glia cell	0	0	0	1
73.03.13	neuron	0	0	0	1
73.03.15	secretory cell (mastcell, endocrine cell, etc)	0	0	0	1
73.03.17	structural cell of tissue (fibroblast, osteoblast, etc)	0	0	0	1
73.03.18	storage cell (lipocyte, etc)	0	0	0	1
73.03.19	extracellular matrix forming cell (fibrocyte, chondrocyte, osteocyte)	0	0	0	1
73.03.21	extracellular matrix degrading cell (chondroclast, osteoclast)	0	0	0	1
73.03.23	sensory cell	0	0	0	1
75	TISSUE LOCALIZATION	0	0	0	1
75.01	fungal/microorganismic tissue	0	0	0	1
75.01.01	reproductive tissue	0	0	0	1
75.01.10	thallic tissue	0	0	0	1
75.01.11	plectenchymatic tissue and tissue of primitive thalli (eghigher fungi)	0	0	0	1
75.02	plant tissue	0	0	0	1
75.02.01	meristematic tissue	0	0	0	1
75.02.01.01	shoot apical meristem	0	0	0	1
75.02.01.02	root meristem	0	0	0	1
75.02.05	parenchyma	0	0	0	1
75.02.09	dermal tissue	0	0	0	1
75.02.09.01	epidermis	0	0	0	1
75.02.09.03	rhizodermis	0	0	0	1
75.02.09.05	secondary dermal tissue (cork, phellem)	0	0	0	1
75.02.09.07	endodermis (with casparian band)	0	0	0	1
75.02.13	vascular tissue	0	0	0	1
75.02.15	thallus	0	0	0	1
75.03	animal tissue	0	0	0	1
75.03.03	proliferative tissue	0	0	0	1
75.03.03.01	bone marrow	0	0	0	1
75.03.04	adipose tissue	0	0	0	1
75.03.05	connective tissue	0	0	0	1
75.03.05.01	loose connective tissue / soft tissue	0	0	0	1
75.03.05.03	fibrous connective tissue (tendons, ligaments)	0	0	0	1
75.03.06	cartilage	0	0	0	1
75.03.07	bone	0	0	0	1
75.03.08	whole blood and lymph	0	0	0	1
75.03.09	epithelium	0	0	0	1
75.03.12	muscle	0	0	0	1
75.03.12.01	striated muscle	0	0	0	1
75.03.12.02	smooth muscle	0	0	0	1
75.03.12.03	heart muscle	0	0	0	1
75.03.15	reproductive tissue	0	0	0	1
75.03.17	nervous tissue	0	0	0	1
75.03.19	glandular tissue	0	0	0	1
77	ORGAN LOCALIZATION	0	0	0	1
77.01	fungal organ	0	0	0	1
77.01.01	hyphe	0	0	0	1
77.01.03	reproductive organ	0	0	0	1
77.01.03.01	fruit body	0	0	0	1
77.02	plant organ	0	0	0	1
77.02.01	shoot	0	0	0	1
77.02.01.01	stem	0	0	0	1
77.02.01.02	leaf	0	0	0	1
77.02.01.03	flower	0	0	0	1
77.02.01.03.01	sepal	0	0	0	1
77.02.01.03.02	petal	0	0	0	1
77.02.01.03.03	anther	0	0	0	1
77.02.01.03.04	carpel	0	0	0	1
77.02.01.04	fruit	0	0	0	1
77.02.01.05	seed	0	0	0	1
77.02.01.05.01	embryo	0	0	0	1
77.02.01.05.02	endosperm	0	0	0	1
77.02.01.06	rhizome (potato tuber/onion)	0	0	0	1
77.02.02	root	0	0	0	1
77.03	animal organ	0	0	0	1
77.03.01	nervous system	0	0	0	1
77.03.01.01	central nervous system	0	0	0	1
77.03.01.01.01	brain	0	0	0	1
77.03.01.01.01.01	cerebrum	0	0	0	1
77.03.01.01.01.02	cerebellum	0	0	0	1
77.03.01.02	peripheral nervous system	0	0	0	1
77.03.02	sensory organs	0	0	0	1
77.03.02.01	ear	0	0	0	1
77.03.02.02	eye	0	0	0	1
77.03.02.03	nose	0	0	0	1
77.03.02.04	tongue	0	0	0	1
77.03.02.05	skin	0	0	0	1
77.03.03	vascular organs	0	0	0	1
77.03.03.02	vessels	0	0	0	1
77.03.05	immune system organs	0	0	0	1
77.03.05.01	thymus	0	0	0	1
77.03.05.02	spleen	0	0	0	1
77.03.05.03	lymphatic system	0	0	0	1
77.03.07	excretory apparatus	0	0	0	1
77.03.07.01	kidney	0	0	0	1
77.03.07.03	malphigi	0	0	0	1
77.03.07.05	pronephros (sensu Invertebrata)	0	0	0	1
77.03.07.07	metanephros (sensu Invertebrata)	0	0	0	1
77.03.09	respiratory system	0	0	0	1
77.03.09.01	lung	0	0	0	1
77.03.09.03	gill	0	0	0	1
77.03.09.05	trachea (sensu Insecta)	0	0	0	1
77.03.11	gastro-intestinal system	0	0	0	1
77.03.11.01	teeth	0	0	0	1
77.03.11.02	oesophagus	0	0	0	1
77.03.11.03	stomach	0	0	0	1
77.03.11.05	intestine	0	0	0	1
77.03.11.07	liver	0	0	0	1
77.03.11.09	pancreas	0	0	0	1
77.03.11.11	gastro-intestinal system accessory organs	0	0	0	1
77.03.13	dermis/cuticula	0	0	0	1
77.03.13.05	hair / feather follicule	0	0	0	1
77.03.15	reproductive apparatus	0	0	0	1
77.03.15.01	female gonad (ovary)	0	0	0	1
77.03.15.02	oviduct	0	0	0	1
77.03.15.04	uterus	0	0	0	1
77.03.15.04.03	cervix	0	0	0	1
77.03.15.05	placenta	0	0	0	1
77.03.15.07	male gonad (testis)	0	0	0	1
77.03.17	skeletal system	0	0	0	1
77.03.19	non organ cavities and their linings	0	0	0	1
77.03.21	secretory organs (glands)	0	0	0	1
77.03.21.01	mammary gland	0	0	0	1
77.03.21.02	salivary gland	0	0	0	1
77.03.21.03	endocrine organ	0	0	0	1
77.03.21.03.01	adrenal gland	0	0	0	1
77.03.21.03.02	pancreatic islet	0	0	0	1
77.03.21.03.03	parathyroid	0	0	0	1
77.03.21.03.04	pineal gland	0	0	0	1
77.03.21.03.05	pituitary gland	0	0	0	1
77.03.21.03.06	thyroid gland	0	0	0	1
77.03.21.04	prostate gland	0	0	0	1
77.03.21.05	sweat (perspiratory) gland	0	0	0	1
98	CLASSIFICATION NOT YET CLEAR-CUT	0	0	0	1
99	UNCLASSIFIED PROTEINS	142	60.4255		0.940552	NCU00059 NCU00247 NCU00248 NCU00250 NCU00265 NCU00322 NCU00332 NCU00568 NCU00586 NCU00766 NCU00798 NCU00992 NCU01068 NCU01289 NCU01391 NCU01487 NCU01510 NCU01538 NCU01555 NCU01835 NCU01845 NCU01871 NCU01891 NCU02008 NCU02022 NCU02035 NCU02061 NCU02064 NCU02099 NCU02123 NCU02124 NCU02194 NCU02271 NCU02523 NCU02596 NCU02623 NCU02765 NCU03078 NCU03205 NCU03408 NCU03647 NCU03753 NCU03904 NCU04006 NCU…
TOTAL	235		submitted		250
TOTAL - 'unclassified proteins'	93				94
