# Supplementary material for: CZT-1 Is a Novel Transcription Factor Controlling Cell Death and Natural Drug Resistance in Neurospora crassa
Source: G3 (Bethesda). 2014 Apr 8;4(6):1091–102. doi: 10.1534/g3.114.011312 (PMC4065252; doi:10.1534/g3.114.011312)
Supplement: Supporting Information [file supp_g3.114.011312_FileS3.xlsx]

## Sheet: wtSTSup
ID	Category	No. proteins	P-value	NCUs
1	METABOLISM	113	1.91615e-07	NCU00008 NCU00018 NCU00104 NCU00206 NCU00350 NCU00352 NCU00447 NCU00461 NCU00567 NCU00609 NCU00896 NCU01059 NCU01066 NCU01080 NCU01119 NCU01648 NCU01654 NCU01903 NCU02091 NCU02094 NCU02134 NCU02148 NCU02175 NCU02202 NCU02287 NCU02351 NCU02368 NCU02478 NCU02582 NCU02677 NCU02702 NCU02726 NCU02894 NCU02916 NCU03026 NCU03258 NCU03362 NCU03611 NCU03641 NCU03657 NCU03693 NCU03818 NCU03955 NCU03982 NCU…
01.01	amino acid metabolism	8	0.95651	NCU00461 NCU00567 NCU01066 NCU02094 NCU02677 NCU04796 NCU07307 NCU08162
01.01.03	assimilation of ammonia, metabolism of the glutamate group	5	0.138557	NCU00461 NCU00567 NCU02677 NCU07307 NCU08162
01.01.03.01	metabolism of glutamine	2	0.132255	NCU02677 NCU07307
01.01.03.01.01	biosynthesis of glutamine	0	1
01.01.03.01.02	degradation of glutamine	2	0.0607031	NCU02677 NCU07307
01.01.03.02	metabolism of glutamate	2	0.464937	NCU00461 NCU07307
01.01.03.02.01	biosynthesis of glutamate	0	1
01.01.03.02.02	degradation of glutamate	2	0.14819	NCU00461 NCU07307
01.01.03.03	metabolism of proline	0	1
01.01.03.03.01	biosynthesis of proline	0	1
01.01.03.03.02	degradation of proline	0	1
01.01.03.04	metabolism of -hydroxyproline	0	1
01.01.03.04.01	biosynthesis of -hydroxyproline	0	1
01.01.03.04.02	degradation of -hydroxyproline	0	1
01.01.03.05	metabolism of arginine	3	0.0534088	NCU00567 NCU02677 NCU08162
01.01.03.05.01	biosynthesis of arginine	3	0.0192873	NCU00567 NCU02677 NCU08162
01.01.03.05.02	degradation of arginine	1	0.279479	NCU08162
01.01.05	metabolism of urea cycle, creatine and polyamines	2	0.35194	NCU02677 NCU08162
01.01.05.01	metabolism of polyamines	0	1
01.01.05.01.01	biosynthesis of polyamines	0	1
01.01.05.01.02	degradation of polyamines	0	1
01.01.05.02	metabolism of creatine	0	1
01.01.05.02.01	biosynthesis of creatine	0	1
01.01.05.02.02	degradation of creatine	0	1
01.01.05.03	metabolism of urea (urea cycle)	1	0.373953	NCU08162
01.01.06	metabolism of the aspartate family	2	0.836619	NCU04796 NCU08162
01.01.06.01	metabolism of aspartate	1	0.343922	NCU08162
01.01.06.01.01	biosynthesis of aspartate	0	1
01.01.06.01.02	degradation of aspartate	0	1
01.01.06.02	metabolism of asparagine	0	1
01.01.06.02.01	biosynthesis of asparagine	0	1
01.01.06.02.02	degradation of asparagine	0	1
01.01.06.04	metabolism of threonine	0	1
01.01.06.04.01	biosynthesis of threonine	0	1
01.01.06.04.02	degradation of threonine	0	1
01.01.06.05	metabolism of methionine	0	1
01.01.06.05.01	biosynthesis of methionine	0	1
01.01.06.05.01.01	biosynthesis of homocysteine	0	1
01.01.06.05.01.02	degradation of homocysteine	0	1
01.01.06.05.02	degradation of methionine	0	1
01.01.06.06	metabolism of lysine	1	0.704379	NCU04796
01.01.06.06.01	biosynthesis of lysine	0	1
01.01.06.06.01.01	diaminopimelic acid pathway	0	1
01.01.06.06.01.03	aminoadipic acid pathway	0	1
01.01.06.06.02	degradation of lysine	1	0.429964	NCU04796
01.01.09	metabolism of the cysteine - aromatic group	0	1
01.01.09.01	metabolism of glycine	0	1
01.01.09.01.01	biosynthesis of glycine	0	1
01.01.09.01.02	degradation of glycine	0	1
01.01.09.02	metabolism of serine	0	1
01.01.09.02.01	biosynthesis of serine	0	1
01.01.09.02.02	degradation of serine	0	1
01.01.09.03	metabolism of cysteine	0	1
01.01.09.03.01	biosynthesis of cysteine	0	1
01.01.09.03.02	degradation of cysteine	0	1
01.01.09.04	metabolism of phenylalanine	0	1
01.01.09.04.01	biosynthesis of phenylalanine	0	1
01.01.09.04.02	degradation of phenylalanine	0	1
01.01.09.05	metabolism of tyrosine	0	1
01.01.09.05.01	biosynthesis of tyrosine	0	1
01.01.09.05.02	degradation of tyrosine	0	1
01.01.09.06	metabolism of tryptophan	0	1
01.01.09.06.01	biosynthesis of tryptophan	0	1
01.01.09.06.02	degradation of tryptophan	0	1
01.01.09.07	metabolism of histidine	0	1
01.01.09.07.01	biosynthesis of histidine	0	1
01.01.09.07.02	degradation of histidine	0	1
01.01.11	metabolism of the pyruvate family (alanine, isoleucine, leucine, valine) and D-alanine	0	1
01.01.11.01	metabolism of alanine	0	1
01.01.11.01.01	biosynthesis of alanine	0	1
01.01.11.01.02	degradation of alanine	0	1
01.01.11.02	metabolism of isoleucine	0	1
01.01.11.02.01	biosynthesis of isoleucine	0	1
01.01.11.02.02	degradation of isoleucine	0	1
01.01.11.03	metabolism of valine	0	1
01.01.11.03.01	biosynthesis of valine	0	1
01.01.11.03.02	degradation of valine	0	1
01.01.11.04	metabolism of leucine	0	1
01.01.11.04.01	biosynthesis of leucine	0	1
01.01.11.04.02	degradation of leucine	0	1
01.01.11.06	metabolism of the D-alanine amino acid group	0	1
01.01.11.07	metabolism of the hydroxyamino acid group	0	1
01.01.13	regulation of amino acid metabolism	1	0.569732	NCU02094
01.02	nitrogen, sulfur and selenium metabolism	5	0.715502	NCU00447 NCU00461 NCU02677 NCU06761 NCU09931
01.02.02	nitrogen metabolism	2	0.335043	NCU00447 NCU06761
01.02.02.01	nitrogen fixation	0	1
01.02.02.02	nitrate assimilation	0	1
01.02.02.03	nitrate dissimilation	0	1
01.02.02.05	ammonium nitrification	0	1
01.02.02.06	assimilation of ammonia	0	1
01.02.02.07	nitric oxide biosynthesis	0	1
01.02.02.09	catabolism of nitrogenous compounds	0	1
01.02.02.09.01	urea catabolism (not urea cycle)	0	1
01.02.02.09.03	urate catabolism	0	1
01.02.02.09.05	cyanate catabolism	0	1
01.02.02.09.06	anthranilate catabolism	0	1
01.02.02.09.07	formamide catabolism	0	1
01.02.02.09.08	nitriles catabolism	0	1
01.02.03	sulfur metabolism	0	1
01.02.03.01	sulfate assimilation	0	1
01.02.03.03	assimilatory reduction of sulfur	0	1
01.02.03.04	conjunction of sulfate	0	1
01.02.03.05	oxidation of sulfur to sulfate, electron as energy source	0	1
01.02.03.06	sulfate dissimilation, anaerobic respiration, sulfate respiration	0	1
01.02.05	selenium metabolism	0	1
01.02.07	regulation of nitrogen, sulfur and selenium metabolism	0	1
01.02.07.01	regulation of nitrogen metabolism	0	1
01.02.07.03	regulation of sulphur metabolism	0	1
01.02.07.05	regulation of selenium metabolism	0	1
01.03	nucleotide/nucleoside/nucleobase metabolism	9	0.604393	NCU02134 NCU02677 NCU03989 NCU04289 NCU06493 NCU06678 NCU06687 NCU06729 NCU08008
01.03.01	purin nucleotide/nucleoside/nucleobase metabolism	2	0.949159	NCU06493 NCU06729
01.03.01.01	purine nucleotide /nucleoside/nucleobase catabolism	0	1
01.03.01.01.01	hypoxanthine catabolism	0	1
01.03.01.01.03	xanthine catabolism	0	1
01.03.01.03	purine nucleotide/nucleoside/nucleobase anabolism	0	1
01.03.04	pyrimidine nucleotide/nucleoside/nucleobase metabolism	2	0.628611	NCU02677 NCU06687
01.03.04.01	pyrimidine nucleotide/nucleoside/nucleobase catabolism	0	1
01.03.04.03	pyrimidine nucleotide/nucleoside/nucleobase anabolism	0	1
01.03.07	deoxyribonucleotide metabolism	0	1
01.03.10	metabolism of cyclic and unusual nucleotides	1	0.343922	NCU08008
01.03.13	regulation of nucleotide/nucleoside/nucleobase metabolism	0	1
01.03.16	polynucleotide degradation	2	0.538204	NCU02134 NCU06678
01.03.16.01	RNA degradation	1	0.690174	NCU06678
01.03.16.03	DNA degradation	1	0.170783	NCU06678
01.04	phosphate metabolism	23	0.00224685	NCU00018 NCU00104 NCU00352 NCU00567 NCU00896 NCU02702 NCU03818 NCU03982 NCU04142 NCU05591 NCU05608 NCU06348 NCU06493 NCU06729 NCU07546 NCU07556 NCU08382 NCU08554 NCU08671 NCU08687 NCU09123 NCU09367 NCU09975
01.04.04	regulation of phosphate metabolism	1	0.527427	NCU08554
01.05	C-compound and carbohydrate metabolism	51	0.000464168	NCU00206 NCU00350 NCU00609 NCU01059 NCU01080 NCU01648 NCU02091 NCU02351 NCU02478 NCU02582 NCU02702 NCU02916 NCU03026 NCU03611 NCU03641 NCU03657 NCU03693 NCU04203 NCU04265 NCU04419 NCU04454 NCU04657 NCU04796 NCU05582 NCU05591 NCU05606 NCU05873 NCU06348 NCU06687 NCU06694 NCU06761 NCU06785 NCU06836 NCU06971 NCU07042 NCU07326 NCU07472 NCU07898 NCU08132 NCU08162 NCU08535 NCU08687 NCU08858 NCU09332 NCU…
01.05.02	sugar, glucoside, polyol and carboxylate metabolism	11	0.0682506	NCU01648 NCU02916 NCU03641 NCU04203 NCU04265 NCU04454 NCU06687 NCU07898 NCU08162 NCU08687 NCU09332
01.05.02.01	nucleotide-sugar metabolism	0	1
01.05.02.04	sugar, glucoside, polyol and carboxylate anabolism	2	0.733063	NCU04203 NCU08687
01.05.02.07	sugar, glucoside, polyol and carboxylate catabolism	8	0.172147	NCU02916 NCU03641 NCU04203 NCU04265 NCU06687 NCU07898 NCU08162 NCU08687
01.05.03	polysaccharide metabolism	13	0.0276773	NCU00206 NCU01059 NCU02916 NCU03026 NCU03611 NCU04203 NCU05606 NCU05873 NCU06687 NCU07898 NCU09663 NCU10497 NCU10852
01.05.03.01	glycogen metabolism	1	0.131031	NCU06687
01.05.03.01.04	glycogen anabolism	1	0.0457323	NCU06687
01.05.03.01.07	glycogen catabolism	0	1
01.05.03.02	peptidoglycan metabolism	0	1
01.05.03.02.04	peptidoglycan anabolism	0	1
01.05.03.02.07	peptidoglycan catabolism	0	1
01.05.03.03	chitin metabolism	0	1
01.05.03.03.04	chitin anabolism	0	1
01.05.03.03.07	chitin catabolism	0	1
01.05.03.04	starch metabolism	0	1
01.05.03.04.04	starch anabolism	0	1
01.05.03.04.07	starch catabolism	0	1
01.05.05	C- compound metabolism	0	1
01.05.05.04	C- compound anabolism	0	1
01.05.05.07	C- compound catabolism	0	1
01.05.05.07.01	serine-isocitrate lyase pathway	0	1
01.05.05.07.03	ribulose-monophosphate cycle	0	1
01.05.06	C- compound and organic acid metabolism	1	0.626209	NCU06836
01.05.06.04	C- compound and organic acid anabolism	0	1
01.05.06.07	C- compound and organic acid catabolism	1	0.608257	NCU06836
01.05.07	C- compound metabolism	0	1
01.05.07.04	C- compound anabolism	0	1
01.05.07.07	C- compound catabolism	0	1
01.05.08	C- compound metabolism	0	1
01.05.08.04	C- compound anabolism	0	1
01.05.08.07	C- compound catabolism	0	1
01.05.09	aminosaccharide metabolism	1	0.64334	NCU03026
01.05.09.04	aminosaccharide anabolism	1	0.480973	NCU03026
01.05.09.07	aminosaccharide catabolism	1	0.429964	NCU03026
01.05.10	aliphatic hydrocarbon metabolism	1	0.0893777	NCU09931
01.05.10.04	aliphatic hydrocarbon anabolism	0	1
01.05.10.07	aliphatic hydrocarbon catabolism	1	0.0893777	NCU09931
01.05.11	aromate metabolism	0	1
01.05.11.04	aromate anabolism	0	1
01.05.11.07	aromate catabolism	0	1
01.05.11.07.01	aerobic aromate catabolism	0	1
01.05.11.07.01.01	ortho-cleavage	0	1
01.05.11.07.01.03	meta-cleavage	0	1
01.05.11.07.02	anaerobic aromate catabolism	0	1
01.05.12	autotrophic CO-fixation	0	1
01.05.12.01	Calvin cycle	0	1
01.05.12.03	reductive TCA cycle	0	1
01.05.12.05	hydroxypropionate pathway	0	1
01.05.12.07	acetyl-CoA pathway	0	1
01.05.13	transfer of activated C- groups	0	1
01.05.13.01	S-adenosyl-methionine - homocysteine cycle	0	1
01.05.13.03	tetrahydrofolate-dependent C--transfer	0	1
01.05.25	regulation of C-compound and carbohydrate metabolism	7	0.0765965	NCU02351 NCU02582 NCU05582 NCU06687 NCU06971 NCU08687 NCU10021
01.06	lipid, fatty acid and isoprenoid metabolism	47	5.0647e-11	NCU00008 NCU00352 NCU00447 NCU00896 NCU01119 NCU01654 NCU02148 NCU02175 NCU02202 NCU02287 NCU02368 NCU02726 NCU02894 NCU03258 NCU03362 NCU03693 NCU03955 NCU04010 NCU04289 NCU04699 NCU04796 NCU05198 NCU05278 NCU05608 NCU06198 NCU06348 NCU06694 NCU06761 NCU06783 NCU06785 NCU06836 NCU07307 NCU07308 NCU07691 NCU08045 NCU08382 NCU08535 NCU08671 NCU08828 NCU08977 NCU09138 NCU09367 NCU09643 NCU09770 NCU…
01.06.02	membrane lipid metabolism	9	0.000233137	NCU00008 NCU00447 NCU00896 NCU02726 NCU03693 NCU04289 NCU04699 NCU09367 NCU09643
01.06.02.01	phospholipid metabolism	6	0.00615319	NCU00896 NCU02726 NCU04289 NCU04699 NCU09367 NCU09643
01.06.02.02	glycolipid metabolism	3	0.0237306	NCU00008 NCU00447 NCU03693
01.06.02.03	sphingolipid metabolism	0	1
01.06.05	fatty acid metabolism	11	0.000177999	NCU03693 NCU04796 NCU06694 NCU06783 NCU06785 NCU06836 NCU07307 NCU07308 NCU08382 NCU08535 NCU08828
01.06.06	isoprenoid metabolism	7	0.0375585	NCU00352 NCU01119 NCU03258 NCU04796 NCU05278 NCU08671 NCU08828
01.06.06.01	hemiterpenes metabolism	0	1
01.06.06.03	monoterpenes metabolism	0	1
01.06.06.05	sesquiterpenes metabolism	0	1
01.06.06.07	diterpenes metabolism	0	1
01.06.06.09	triterpenes metabolism	0	1
01.06.06.11	tetracyclic and pentacyclic triterpenes (cholesterin, steroids and hopanoids) metabolism	7	0.00513727	NCU00352 NCU01119 NCU03258 NCU04796 NCU05278 NCU08671 NCU08828
01.06.06.13	tetraterpenes (carotinoids) metabolism	0	1
01.06.06.15	polyterpenes metabolism	0	1
01.06.10	regulation of lipid, fatty acid and isoprenoid metabolism	3	0.0607752	NCU02202 NCU08535 NCU09770
01.07	metabolism of vitamins, cofactors, and prosthetic groups	8	0.470736	NCU00447 NCU02677 NCU05516 NCU06785 NCU06836 NCU07308 NCU09090 NCU09770
01.07.01	biosynthesis of vitamins, cofactors, and prosthetic groups	5	0.484779	NCU00447 NCU06785 NCU06836 NCU07308 NCU09090
01.07.03	catabolism of vitamins, cofactors, and prosthetic groups	0	1
01.07.04	utilization of vitamins, cofactors, and prosthetic groups	1	0.170783	NCU05516
01.07.07	regulation of the metabolism of vitamins, cofactors, and prosthetic groups	0	1
01.08	metabolism of intercellular mediators	0	1
01.08.01	metabolism of neurotransmitters	0	1
01.08.02	metabolism of hormones	0	1
01.08.03	metabolism of cytokines and growth factors	0	1
01.08.04	regulation of the metabolism of intercellular mediators	0	1
01.20	secondary metabolism	3	0.968486	NCU00567 NCU01903 NCU03693
01.20.01	metabolism of primary metabolic sugar derivatives	1	0.456065	NCU03693
01.20.01.01	metabolism of secondary monosaccharides	0	1
01.20.01.03	metabolism of sugar carboxylic acids	0	1
01.20.01.05	metabolism of sugar alcohols	1	0.170783	NCU03693
01.20.01.07	metabolism of glycosides	0	1
01.20.01.09	metabolism of aminoglycoside antibiotics	0	1
01.20.03	metabolism of derivatives of intermediates of glucose degradation	0	1
01.20.05	metabolism of acetic acid derivatives	0	1
01.20.05.01	metabolism of acetoacetate, acetone, hydroxybutyric acid	0	1
01.20.05.03	metabolism of alkanes, alkenes, alkanals, alkanols	0	1
01.20.05.05	metabolism of fatty acid esters	0	1
01.20.05.07	metabolism of acetylenes	0	1
01.20.05.09	metabolism of eicosanoids	0	1
01.20.05.11	metabolism of polyketides	0	1
01.20.07	metabolism of propionic acid derivatives	0	1
01.20.09	metabolism of derivatives of intermediates of the TCA and glyoxylate pathway	0	1
01.20.13	metabolism of derivatives of homoisopentenyl pyrophosphate	0	1
01.20.15	metabolism of derivatives of dehydroquinic acid, shikimic acid and chorismic acid	0	1
01.20.15.01	metabolism of naphthoquinone, anthraquinone	0	1
01.20.15.03	metabolism of ubiquinone	0	1
01.20.17	metabolism of secondary products derived from primary amino acids	1	0.815163	NCU00567
01.20.17.01	metabolism of nonprotein amino acids	1	0.480973	NCU00567
01.20.17.03	metabolism of amines	0	1
01.20.17.05	metabolism of cyanogenic glycosides	0	1
01.20.17.07	metabolism of glycosinolates and derivatives	0	1
01.20.17.09	metabolism of alkaloids	0	1
01.20.19	metabolism of secondary products derived from glycine, L-serine and L-alanine	0	1
01.20.19.01	metabolism of porphyrins	0	1
01.20.19.03	metabolism of open-chain tetrapyrrols	0	1
01.20.19.05	metabolism of cobalamins	0	1
01.20.21	metabolism of sulfuric acid and L-cysteine derivatives	0	1
01.20.23	metabolism of secondary products derived from L-methionine	0	1
01.20.25	metabolism of secondary products derived from L-valin, L-leucin and L-isoleucin	0	1
01.20.27	metabolism of secondary products derived from L-aspartic acid and L-threonine	0	1
01.20.29	metabolism of secondary products derived from L-glutamic acid, L-proline and L-ornithine	0	1
01.20.31	metabolism of secondary products derived from L-lysine, L-arginine and L-histidine	0	1
01.20.33	metabolism of secondary products derived from L-tryptophan	0	1
01.20.35	metabolism of secondary products derived from L-phenylalanine and L-tyrosine	1	0.730869	NCU01903
01.20.35.01	metabolism of phenylpropanoids	1	0.675287	NCU01903
01.20.35.01.01	metabolism of melanins	1	0.373953	NCU01903
01.20.35.01.03	metabolism of lignins	0	1
01.20.35.01.05	metabolism of stilbenes, flavonoids	0	1
01.20.35.01.07	metabolism of coumarins	0	1
01.20.35.01.09	metabolism of cinnamic acids	0	1
01.20.35.02	metabolism of thyroids	0	1
01.20.35.03	metabolism of catecholamines	0	1
01.20.36	non-ribosomal peptide synthesis	0	1
01.20.37	metabolism of peptide derived compounds	0	1
01.20.37.01	metabolism of thioredoxin, glutaredoxin, glutathion	0	1
01.20.37.03	metabolism of peptide antibiotics	0	1
01.20.37.05	metabolism of beta-lactams	0	1
01.20.38	metabolism of toxins/drugs	0	1
01.20.70	regulation of secondary metabolism	0	1
01.25	extracellular metabolism	2	0.509734	NCU07536 NCU09976
01.25.01	extracellular polysaccharide degradation	1	0.569732	NCU09976
01.25.03	extracellular protein degradation	1	0.170783	NCU07536
01.25.05	extracellular polynucleotide degradation	0	1
01.25.07	extracellular ester compound degradation	0	1
01.25.09	extracellular lignin degradation	0	1
01.25.11	extracellular aminosaccharide degradation	0	1
2	ENERGY	17	0.382727	NCU00018 NCU00182 NCU00461 NCU01654 NCU01658 NCU02111 NCU02287 NCU02702 NCU04142 NCU04203 NCU04796 NCU06687 NCU06785 NCU06836 NCU07042 NCU08828 NCU09138
02.01	glycolysis and gluconeogenesis	1	0.942985	NCU06836
02.01.01	glycolysis methylglyoxal bypass	0	1
02.01.03	regulation of glycolysis and gluconeogenesis	0	1
02.04	glyoxylate cycle	0	1
02.05	Entner-Doudoroff pathway	0	1
02.07	pentose-phosphate pathway	1	0.76623	NCU02702
02.07.01	pentose-phosphate pathway oxidative branch	0	1
02.07.03	pentose-phosphate pathway non oxidative branch	0	1
02.07.05	regulation of pentose-phosphate pathway	0	1
02.08	pyruvate dehydrogenase complex	0	1
02.09	anaplerotic reactions	0	1
02.10	tricarboxylic-acid pathway (citrate cycle, Krebs cycle, TCA cycle)	0	1
02.11	electron transport and membrane-associated energy conservation	2	0.925197	NCU00018 NCU01658
02.11.05	accessory proteins of electron transport and membrane-associated energy conservation	2	0.401643	NCU00018 NCU01658
02.11.07	regulation of electron transport and membrane-associated energy conservation	0	1
02.13	respiration	0	1
02.13.01	anaerobic respiration	0	1
02.13.03	aerobic respiration	0	1
02.13.05	regulation of respiration	0	1
02.16	fermentation	2	0.714396	NCU06836 NCU07042
02.16.01	alcohol fermentation	1	0.659688	NCU07042
02.16.01.01	bacterial type ethanol fermentation	0	1
02.16.03	lactate fermentation	0	1
02.16.03.01	homofermentative pathway	0	1
02.16.03.03	heterofermentative pathway and fermentaton of other saccharides	0	1
02.16.03.05	bifidum pathway	0	1
02.16.03.07	malo-lactate fermentation	0	1
02.16.05	butyrate and butanol-acetoine fermentation	0	1
02.16.07	ethanol-acetate fermentation	0	1
02.16.09	mixed acid and butanediol fermentation	0	1
02.16.11	propionate fermentation	0	1
02.16.11.01	acrylate pathway	0	1
02.16.11.03	succinate-propionate pathway	0	1
02.16.13	acetate fermentation	1	0.0457323	NCU06836
02.16.15	methane fermentation	0	1
02.16.17	fermentation of nitrogenous compounds	0	1
02.16.17.01	single amino acid fermentations	0	1
02.16.17.03	stickland reactions	0	1
02.16.17.05	fermentation of heterocyclic compounds	0	1
02.16.20	regulation of fermentation	0	1
02.17	chemolithotrophy (egsulfide, nitrogenous compounds)	0	1
02.19	metabolism of energy reserves (egglycogen, trehalose)	3	0.263413	NCU04142 NCU04203 NCU06687
02.25	oxidation of fatty acids	5	0.0181955	NCU01654 NCU02287 NCU04796 NCU08828 NCU09138
02.30	photosynthesis	0	1
02.30.01	anoxygenic photosynthesis	0	1
02.30.03	oxygenic photosynthesis	0	1
02.30.07	accessory proteins of photosynthetic electron transport	0	1
02.30.10	regulation of photosynthesis	0	1
02.45	energy conversion and regeneration	2	0.673783	NCU02111 NCU06836
02.45.01	bioluminescence	0	1
02.45.03	light absorption	0	1
02.45.07	heat production	0	1
02.45.11	conversion to kinetic energy (egmovement)	1	0.244926	NCU02111
02.45.15	energy generation (egATP synthase)	0	1
02.45.20	regulation of energy conversion / regeneration	0	1
4	STORAGE PROTEIN	0	1
04.01	storage facilitating proteins	0	1
04.02	stored proteins	0	1
10	CELL CYCLE AND DNA PROCESSING	35	0.0303748	NCU00018 NCU00019 NCU00205 NCU00551 NCU01722 NCU01953 NCU02134 NCU02249 NCU02616 NCU03187 NCU03237 NCU03564 NCU03611 NCU03732 NCU03897 NCU03982 NCU04142 NCU05309 NCU05608 NCU05802 NCU06073 NCU06331 NCU06605 NCU06678 NCU07293 NCU07414 NCU08040 NCU08267 NCU08501 NCU08554 NCU08985 NCU09367 NCU09644 NCU09733 NCU11102
10.01	DNA processing	14	0.493118	NCU00018 NCU00019 NCU01722 NCU02134 NCU02249 NCU03564 NCU03982 NCU05802 NCU06605 NCU06678 NCU07414 NCU08267 NCU09644 NCU11102
10.01.01	cellular DNA uptake	0	1
10.01.01.01	bacterial competence	0	1
10.01.01.03	conjugational DNA transfer	0	1
10.01.02	DNA topology	1	0.894859	NCU08267
10.01.03	DNA synthesis and replication	3	0.810578	NCU03982 NCU07414 NCU11102
10.01.03.03	ori recognition and priming complex formation	0	1
10.01.03.05	extension/ polymerization activity	0	1
10.01.05	DNA recombination and DNA repair	6	0.767251	NCU00018 NCU03564 NCU06605 NCU06678 NCU08267 NCU09644
10.01.05.01	DNA repair	5	0.739965	NCU00018 NCU03564 NCU06605 NCU08267 NCU09644
10.01.05.03	DNA recombination	1	0.878925	NCU08267
10.01.05.03.01	meiotic recombination	0	1
10.01.05.03.03	somatic / mitotic recombination	0	1
10.01.05.03.05	DNA integration	0	1
10.01.09	DNA restriction or modification	4	0.692309	NCU00019 NCU01722 NCU02134 NCU02249
10.01.09.01	DNA methylation	0	1
10.01.09.03	DNA restriction	0	1
10.01.09.05	DNA conformation modification (egchromatin)	4	0.677285	NCU00019 NCU01722 NCU02134 NCU02249
10.01.09.07	DNA imprinting and other epigenetic effects	0	1
10.01.11	regulation of DNA processing	0	1
10.03	cell cycle	28	0.00398724	NCU00018 NCU00019 NCU00205 NCU00551 NCU01953 NCU02616 NCU03187 NCU03237 NCU03611 NCU03732 NCU03897 NCU03982 NCU04142 NCU05309 NCU05608 NCU06073 NCU06331 NCU06678 NCU07293 NCU07414 NCU08040 NCU08501 NCU08554 NCU08985 NCU09367 NCU09644 NCU09733 NCU11102
10.03.01	mitotic cell cycle and cell cycle control	19	0.0326092	NCU00018 NCU00019 NCU00205 NCU02616 NCU03187 NCU03237 NCU03732 NCU03897 NCU03982 NCU05309 NCU05608 NCU06678 NCU07293 NCU07414 NCU08501 NCU09367 NCU09644 NCU09733 NCU11102
10.03.01.01	mitotic cell cycle	5	0.439988	NCU02616 NCU03187 NCU05608 NCU07414 NCU11102
10.03.01.01.01	G phase of mitotic cell cycle	3	0.00447857	NCU05608 NCU07414 NCU11102
10.03.01.01.02	G/G transition, mitotic exit	0	1
10.03.01.01.03	G/S transition of mitotic cell cycle	0	1
10.03.01.01.05	S phase of mitotic cell cycle	0	1
10.03.01.01.07	G phase of mitotic cell cycle	1	0.0893777	NCU03187
10.03.01.01.09	G/M transition of mitotic cell cycle	0	1
10.03.01.01.11	M phase	1	0.831743	NCU02616
10.03.01.01.13	M/G transition of mitotic cell cycle	0	1
10.03.01.02	cell cycle arrest	2	0.164485	NCU07414 NCU11102
10.03.01.03	cell cycle checkpoints (checkpoints of morphogenesis, DNA-damage,-replication, mitotic phase and spindle)	2	0.524112	NCU03237 NCU09644
10.03.02	meiosis	5	0.207396	NCU03982 NCU04142 NCU05608 NCU06331 NCU06678
10.03.02.01	meiosis I	0	1
10.03.02.03	meiosis II	0	1
10.03.03	cytokinesis (cell division) /septum formation and hydrolysis	4	0.520501	NCU00205 NCU00551 NCU03611 NCU06073
10.03.04	nuclear and chromosomal cycle	1	0.945609	NCU01953
10.03.04.01	centromere/kinetochore complex maturation	0	1
10.03.04.03	chromosome condensation	0	1
10.03.04.05	chromosome segregation/division	0	1
10.03.04.06	chromosome inactivation	0	1
10.03.04.07	nuclear division	0	1
10.03.04.09	nuclear migration	1	0.527427	NCU01953
10.03.05	cell cycle dependent cytoskeleton reorganization	1	0.754991	NCU05608
10.03.05.01	spindle pole body/centrosome and microtubule cycle	0	1
10.03.05.03	cell cycle dependent actin filament reorganization	1	0.279479	NCU05608
11	TRANSCRIPTION	27	0.693448	NCU00019 NCU00116 NCU00223 NCU00352 NCU00897 NCU01238 NCU02094 NCU02103 NCU02134 NCU02356 NCU02666 NCU03184 NCU05802 NCU06027 NCU06028 NCU06251 NCU06407 NCU06511 NCU06678 NCU06971 NCU07556 NCU07883 NCU08267 NCU08501 NCU08554 NCU08687 NCU10733
11.02	RNA synthesis	23	0.406712	NCU00019 NCU00116 NCU00223 NCU00897 NCU01238 NCU02094 NCU02103 NCU02134 NCU02356 NCU02666 NCU03184 NCU06027 NCU06028 NCU06251 NCU06407 NCU06511 NCU06971 NCU07556 NCU07883 NCU08267 NCU08501 NCU08554 NCU08687
11.02.01	rRNA synthesis	0	1
11.02.02	tRNA synthesis	0	1
11.02.03	mRNA synthesis	23	0.189858	NCU00019 NCU00116 NCU00223 NCU00897 NCU01238 NCU02094 NCU02103 NCU02134 NCU02356 NCU02666 NCU03184 NCU06027 NCU06028 NCU06251 NCU06407 NCU06511 NCU06971 NCU07556 NCU07883 NCU08267 NCU08501 NCU08554 NCU08687
11.02.03.01	general transcription activities	2	0.878015	NCU02103 NCU08554
11.02.03.01.01	transcription initiation	0	1
11.02.03.01.04	transcription elongation	1	0.504743	NCU08554
11.02.03.01.07	transcription termination	1	0.373953	NCU08554
11.02.03.04	transcriptional control	21	0.0532106	NCU00019 NCU00116 NCU00223 NCU00897 NCU01238 NCU02094 NCU02134 NCU02356 NCU02666 NCU03184 NCU06027 NCU06028 NCU06251 NCU06407 NCU06511 NCU06971 NCU07556 NCU07883 NCU08501 NCU08554 NCU08687
11.02.03.04.01	transcription activation	2	0.417815	NCU02356 NCU06028
11.02.03.04.03	transcription repression	2	0.24922	NCU06027 NCU06511
11.02.03.04.05	enhancer/silencer interaction	0	1
11.02.03.04.07	posttranscriptional control	0	1
11.04	RNA processing	6	0.97716	NCU00352 NCU05802 NCU06678 NCU08267 NCU08554 NCU10733
11.04.01	rRNA processing	4	0.838984	NCU00352 NCU05802 NCU06678 NCU08267
11.04.02	tRNA processing	0	1
11.04.03	mRNA processing (splicing, '-, '-end processing)	5	0.779003	NCU05802 NCU06678 NCU08267 NCU08554 NCU10733
11.04.03.01	splicing	1	0.99286	NCU08267
11.04.03.01.10	regulation of splicing	0	1
11.04.03.03	'-end processing	0	1
11.04.03.05	'-end processing	1	0.402613	NCU10733
11.04.03.11	control of mRNA stability	0	1
11.04.05	RNA topology	0	1
11.06	RNA modification	0	1
11.06.01	rRNA modification	0	1
11.06.02	tRNA modification	0	1
11.06.03	mRNA modification	0	1
11.06.03.01	mRNA editing	0	1
12	PROTEIN SYNTHESIS	4	0.999853	NCU03732 NCU05608 NCU07414 NCU08267
12.01	ribosome biogenesis	2	0.999262	NCU05608 NCU08267
12.01.01	ribosomal proteins	0	1
12.04	translation	2	0.997216	NCU03732 NCU07414
12.04.01	translation initiation	0	1
12.04.02	translation elongation	0	1
12.04.03	translation termination	0	1
12.07	translational control	1	0.908701	NCU08267
12.10	aminoacyl-tRNA-synthetases	0	1
12.11	selenocystein biosynthesis and incorporation	0	1
14	PROTEIN FATE (folding, modification, destination)	58	0.000154656	NCU00008 NCU00018 NCU00104 NCU00472 NCU00609 NCU00714 NCU00778 NCU00813 NCU01059 NCU01499 NCU01648 NCU02074 NCU02202 NCU02249 NCU02349 NCU02368 NCU02541 NCU02616 NCU02650 NCU02669 NCU02956 NCU03168 NCU03187 NCU03234 NCU03571 NCU03637 NCU03657 NCU03732 NCU03797 NCU03982 NCU04142 NCU04279 NCU04316 NCU05516 NCU06198 NCU06493 NCU06544 NCU06704 NCU06729 NCU06771 NCU07308 NCU07414 NCU07472 NCU07536 NCU…
14.01	protein folding and stabilization	14	4.42811e-06	NCU00018 NCU00104 NCU00472 NCU00714 NCU00813 NCU01499 NCU02349 NCU03732 NCU03982 NCU04142 NCU07414 NCU08554 NCU09223 NCU11102
14.04	protein targeting, sorting and translocation	14	0.0442102	NCU00008 NCU00018 NCU00104 NCU00778 NCU02669 NCU03732 NCU03982 NCU06704 NCU06771 NCU07414 NCU08535 NCU08961 NCU09367 NCU11102
14.07	protein modification	39	5.4343e-05	NCU00018 NCU00609 NCU00714 NCU00778 NCU01059 NCU01648 NCU02074 NCU02202 NCU02249 NCU02349 NCU02368 NCU02541 NCU02650 NCU03187 NCU03571 NCU03637 NCU03657 NCU03732 NCU03797 NCU03982 NCU04279 NCU04316 NCU05516 NCU06198 NCU06493 NCU06544 NCU06729 NCU07308 NCU07414 NCU07472 NCU07536 NCU08027 NCU08040 NCU08177 NCU09123 NCU09223 NCU09332 NCU10497 NCU11102
14.07.01	modification with fatty acids (egmyristylation, palmitylation, farnesylation)	3	0.0607752	NCU03732 NCU07414 NCU11102
14.07.02	modification with sugar residues (egglycosylation, deglycosylation)	12	3.4847e-06	NCU00609 NCU00778 NCU01059 NCU01648 NCU02349 NCU02541 NCU03657 NCU06198 NCU07472 NCU09332 NCU10497 NCU11102
14.07.02.01	O-directed glycosylation, deglycosylation	2	0.0376117	NCU01648 NCU09332
14.07.02.02	N-directed glycosylation, deglycosylation	7	0.000123058	NCU00609 NCU00778 NCU03657 NCU06198 NCU07472 NCU10497 NCU11102
14.07.03	modification by phosphorylation, dephosphorylation, autophosphorylation	10	0.123424	NCU00714 NCU02202 NCU03187 NCU03571 NCU04279 NCU06493 NCU06544 NCU06729 NCU08177 NCU09123
14.07.04	modification by acetylation, deacetylation	2	0.368687	NCU02249 NCU07536
14.07.05	modification by ubiquitination, deubiquitination	3	0.521827	NCU00018 NCU03797 NCU08040
14.07.07	modification by ubiquitin-related proteins	0	1
14.07.09	posttranslational modification of amino acids (eghydroxylation, methylation)	3	0.178585	NCU05516 NCU06493 NCU06729
14.07.11	protein processing (proteolytic)	2	0.818066	NCU02650 NCU03637
14.07.11.01	autoproteolytic processing	0	1
14.07.12	protein processing (non-proteolytic, egiron-incorporation)	0	1
14.10	assembly of protein complexes	0	1
14.13	protein/peptide degradation	12	0.209729	NCU00018 NCU00104 NCU02616 NCU02650 NCU02956 NCU03168 NCU03234 NCU03637 NCU03797 NCU07536 NCU08303 NCU08501
14.13.01	cytoplasmic and nuclear protein degradation	6	0.430688	NCU00018 NCU02616 NCU02650 NCU03234 NCU03637 NCU03797
14.13.01.01	proteasomal degradation (ubiquitin/proteasomal pathway)	3	0.730898	NCU00018 NCU02616 NCU02650
14.13.04	lysosomal and vacuolar protein degradation	0	1
14.13.04.01	lysosomal protein degradation	0	1
14.13.04.02	vacuolar protein degradation	0	1
16	PROTEIN WITH BINDING FUNCTION OR COFACTOR REQUIREMENT (structural or catalytic)	76	0.00439885	NCU00018 NCU00104 NCU00116 NCU00352 NCU00472 NCU00490 NCU00714 NCU00778 NCU01069 NCU01648 NCU01654 NCU01992 NCU02103 NCU02111 NCU02286 NCU02356 NCU02650 NCU02666 NCU02677 NCU03258 NCU03292 NCU03305 NCU03372 NCU03637 NCU03693 NCU03732 NCU03818 NCU03982 NCU03989 NCU04142 NCU04252 NCU04279 NCU04293 NCU05309 NCU05591 NCU05608 NCU06027 NCU06028 NCU06171 NCU06251 NCU06348 NCU06407 NCU06493 NCU06511 NCU…
16.01	protein binding	36	0.0812743	NCU00018 NCU00104 NCU00472 NCU00490 NCU00714 NCU00778 NCU01069 NCU01992 NCU02103 NCU02111 NCU02650 NCU03732 NCU03982 NCU04142 NCU04252 NCU04279 NCU04293 NCU05309 NCU05608 NCU06027 NCU06171 NCU06493 NCU06561 NCU06687 NCU06729 NCU07414 NCU07556 NCU08008 NCU08382 NCU08607 NCU08687 NCU09123 NCU09223 NCU10270 NCU10497 NCU11102
16.01.01	receptor binding	0	1
16.02	peptide binding	1	0.244926	NCU06771
16.03	nucleic acid binding	11	0.857168	NCU00116 NCU02103 NCU02286 NCU02356 NCU06028 NCU06251 NCU06407 NCU06511 NCU06605 NCU06678 NCU07883
16.03.01	DNA binding	7	0.518867	NCU00116 NCU02103 NCU02356 NCU06028 NCU06407 NCU06605 NCU06678
16.03.03	RNA binding	5	0.839331	NCU02286 NCU06251 NCU06511 NCU06678 NCU07883
16.05	polysaccharide binding	1	0.504743	NCU09663
16.06	motor protein binding	0	1
16.07	structural protein binding	1	0.730869	NCU06738
16.09	lipid binding	4	0.00791942	NCU00018 NCU03258 NCU03372 NCU07947
16.10	amine binding	0	1
16.11	amino acid/amino acid derivatives binding	0	1
16.12	sulfate binding	0	1
16.13	C-compound binding	0	1
16.13.01	sugar binding	0	1
16.13.03	fatty acid binding (egacyl-carrier protein)	0	1
16.14	selen binding	0	1
16.15	drug/toxin binding	0	1
16.16	antigen binding	0	1
16.17	metal binding	18	0.0155665	NCU00352 NCU01648 NCU01654 NCU02666 NCU03292 NCU03305 NCU03637 NCU03732 NCU03818 NCU03989 NCU06348 NCU06785 NCU07414 NCU07536 NCU08535 NCU09123 NCU09332 NCU11102
16.17.01	calcium binding	4	0.0163909	NCU03292 NCU03305 NCU03989 NCU09123
16.17.03	potassium binding	0	1
16.17.05	sodium binding	0	1
16.17.07	magnesium binding	9	0.000164443	NCU00352 NCU01648 NCU01654 NCU03292 NCU03305 NCU03818 NCU06348 NCU06785 NCU09332
16.17.09	heavy metal binding (Cu, Fe, Zn)	6	0.601829	NCU02666 NCU03637 NCU03732 NCU07414 NCU07536 NCU11102
16.18	virus particle binding	0	1
16.19	nucleotide/nucleoside/nucleobase binding	25	0.0299106	NCU00018 NCU00104 NCU00352 NCU02111 NCU02677 NCU03292 NCU03305 NCU03818 NCU03982 NCU04142 NCU05591 NCU06493 NCU06729 NCU06785 NCU06836 NCU07546 NCU07556 NCU08267 NCU08303 NCU08382 NCU08535 NCU08671 NCU08687 NCU09123 NCU09975
16.19.01	cyclic nucleotide binding (cAMP, cGMP, etc)	0	1
16.19.03	ATP binding	22	0.00760893	NCU00018 NCU00104 NCU00352 NCU02111 NCU02677 NCU03292 NCU03305 NCU03818 NCU03982 NCU04142 NCU05591 NCU06785 NCU07546 NCU07556 NCU08267 NCU08303 NCU08382 NCU08535 NCU08671 NCU08687 NCU09123 NCU09975
16.19.05	GTP binding	2	0.858695	NCU06493 NCU06729
16.21	complex cofactor/cosubstrate/vitamine binding	3	0.991932	NCU03693 NCU08535 NCU09931
16.21.01	heme binding	0	1
16.21.03	molybdopterin binding	0	1
16.21.05	FAD/FMN binding	1	0.878925	NCU09931
16.21.07	NAD/NADP binding	1	0.987405	NCU03693
16.21.08	Fe/S binding	0	1
16.21.09	cobalamine binding	0	1
16.21.11	thiamine pyrophosphate binding	0	1
16.21.13	lipoamide binding	0	1
16.21.15	biotin binding	1	0.208721	NCU08535
16.21.17	pyridoxal phosphate binding	0	1
16.22	hormone binding	0	1
16.23	neurotransmitter binding	0	1
16.25	oxygen binding	0	1
18	REGULATION OF METABOLISM AND PROTEIN FUNCTION	20	0.000635412	NCU00714 NCU01642 NCU02134 NCU02351 NCU02424 NCU02616 NCU02650 NCU03732 NCU03982 NCU05288 NCU06493 NCU06561 NCU06729 NCU07414 NCU07658 NCU08008 NCU09123 NCU09223 NCU10270 NCU11102
18.01	regulation by	8	0.0503393	NCU02650 NCU05288 NCU06493 NCU06561 NCU06729 NCU08008 NCU09123 NCU09223
18.01.01	regulation by modification	3	0.352017	NCU06493 NCU06729 NCU09123
18.01.03	regulation by localization	0	1
18.01.05	regulation by processing	0	1
18.01.07	regulation by binding / dissociation	7	0.00648883	NCU02650 NCU05288 NCU06493 NCU06561 NCU06729 NCU08008 NCU09223
18.02	regulation of protein activity	19	0.00124551	NCU00714 NCU01642 NCU02134 NCU02351 NCU02424 NCU02616 NCU02650 NCU03732 NCU03982 NCU05288 NCU06493 NCU06561 NCU06729 NCU07414 NCU07658 NCU08008 NCU09123 NCU10270 NCU11102
18.02.01	enzymatic activity regulation / enzyme regulator	15	0.00455817	NCU00714 NCU02351 NCU02424 NCU02616 NCU02650 NCU03732 NCU03982 NCU05288 NCU06493 NCU06561 NCU06729 NCU07414 NCU08008 NCU10270 NCU11102
18.02.01.01	enzyme activator	8	0.0092023	NCU02616 NCU03732 NCU05288 NCU06493 NCU06729 NCU07414 NCU08008 NCU11102
18.02.01.01.01	GTPase activator (GAP)	1	0.456065	NCU05288
18.02.01.01.03	protease activator	0	1
18.02.01.01.05	kinase activator	0	1
18.02.01.02	enzyme inhibitor	4	0.0116659	NCU00714 NCU02424 NCU05288 NCU06561
18.02.01.02.01	GTPase inhibitor (GIP)	2	0.00607093	NCU05288 NCU06561
18.02.01.02.03	protease inhibitor	0	1
18.02.01.02.05	kinase inhibitior	0	1
18.02.03	guanyl-nucleotide exchange factor (GEF)	3	0.00447857	NCU06493 NCU06729 NCU07658
18.02.05	regulator of G-protein signalling	3	0.0400728	NCU01642 NCU05288 NCU06561
18.02.07	regulator of receptor activity	0	1
18.02.09	regulator of transcription factor	1	0.64334	NCU02134
18.02.10	regulation of channel activity	0	1
20	CELLULAR TRANSPORT, TRANSPORT FACILITATION AND TRANSPORT ROUTES	64	9.84633e-05	NCU00008 NCU00018 NCU00104 NCU00117 NCU00352 NCU00778 NCU00896 NCU01069 NCU01456 NCU01481 NCU01813 NCU01911 NCU01992 NCU02111 NCU02541 NCU02582 NCU02669 NCU02762 NCU03292 NCU03305 NCU03319 NCU03372 NCU03715 NCU03732 NCU03818 NCU03982 NCU03989 NCU04218 NCU04252 NCU04293 NCU05046 NCU05198 NCU05273 NCU05288 NCU05591 NCU06171 NCU06198 NCU06694 NCU06704 NCU06738 NCU06771 NCU07075 NCU07262 NCU07330 NCU…
20.01	transported compounds (substrates)	35	0.0750598	NCU00018 NCU00104 NCU00352 NCU01456 NCU01813 NCU01992 NCU02582 NCU03292 NCU03305 NCU03372 NCU03818 NCU03982 NCU03989 NCU04218 NCU04252 NCU05046 NCU05198 NCU05591 NCU06198 NCU06771 NCU07075 NCU07262 NCU07414 NCU07546 NCU07947 NCU08382 NCU08858 NCU09223 NCU09367 NCU09931 NCU09975 NCU10021 NCU10497 NCU10675 NCU10721
20.01.01	ion transport	10	0.0771077	NCU00352 NCU03292 NCU03305 NCU03818 NCU03989 NCU05046 NCU05591 NCU07075 NCU07262 NCU07546
20.01.01.01	cation transport (H+, Na+, K+, Ca+ , NH+, etc)	10	0.0243081	NCU00352 NCU03292 NCU03305 NCU03818 NCU03989 NCU05046 NCU05591 NCU07075 NCU07262 NCU07546
20.01.01.01.01	heavy metal ion transport (Cu+, Fe+, etc)	3	0.288593	NCU03292 NCU03305 NCU07262
20.01.01.01.01.01	siderophore-iron transport	0	1
20.01.01.01.01.02	citrate-iron transport	0	1
20.01.01.01.02	organic cation transport	0	1
20.01.01.07	anion transport	0	1
20.01.01.07.01	nitrate transport	0	1
20.01.01.07.03	nitrite transport	0	1
20.01.01.07.05	sulfate/sulfite transport	0	1
20.01.01.07.07	phosphate transport	0	1
20.01.01.07.08	organic anion transport	0	1
20.01.01.07.09	chloride transport	0	1
20.01.03	C-compound and carbohydrate transport	10	0.0113056	NCU01456 NCU01813 NCU02582 NCU05591 NCU06198 NCU07546 NCU08858 NCU10021 NCU10497 NCU10721
20.01.03.01	sugar transport	5	0.000401145	NCU02582 NCU06198 NCU08858 NCU10021 NCU10721
20.01.03.03	C-dicarboxylate transport (egmalate, succinate, fumarate)	0	1
20.01.07	amino acid/amino acid derivatives transport	2	0.464937	NCU05198 NCU10675
20.01.09	peptide transport	0	1
20.01.10	protein transport	10	0.0303996	NCU00018 NCU00104 NCU00352 NCU01992 NCU03818 NCU03982 NCU04252 NCU06771 NCU07414 NCU09367
20.01.11	amine / polyamine transport	0	1
20.01.13	lipid/fatty acid transport	9	0.000164443	NCU00352 NCU03372 NCU03818 NCU04218 NCU05198 NCU05591 NCU07947 NCU08382 NCU09223
20.01.15	electron transport	4	0.922127	NCU03292 NCU03305 NCU09223 NCU09931
20.01.17	nucleotide/nucleoside/nucleobase transport	2	0.132255	NCU03989 NCU06198
20.01.21	RNA transport	0	1
20.01.23	allantoin and allantoate transport	0	1
20.01.25	vitamine/cofactor transport	1	0.626209	NCU05198
20.01.26	neurotransmitter transport	0	1
20.01.27	drug/toxin transport	4	0.29402	NCU03818 NCU05591 NCU07546 NCU09975
20.01.28	hormone transport	0	1
20.03	transport facilities	23	0.00313261	NCU00018 NCU00352 NCU01456 NCU01481 NCU01813 NCU02582 NCU02762 NCU03292 NCU03305 NCU03818 NCU03982 NCU03989 NCU04218 NCU05046 NCU05591 NCU07075 NCU07330 NCU07546 NCU08382 NCU08858 NCU09975 NCU10021 NCU10497
20.03.01	channel / pore class transport	2	0.283695	NCU02762 NCU07330
20.03.01.01	ion channels	1	0.480973	NCU02762
20.03.01.03	gap-junction forming protein family (egconnexin, innexin)	0	1
20.03.01.05	nuclear pore forming protein	0	1
20.03.01.06	porins of mitochondria or plastids	0	1
20.03.01.07	general bacterial porin family (egompf, sugar porin, omf)	0	1
20.03.01.09	pore-forming toxins (egdiphteria toxin, hemolysin)	0	1
20.03.02	carrier (electrochemical potential-driven transport)	3	0.085482	NCU07075 NCU08858 NCU10021
20.03.02.01	uniporter	0	1
20.03.02.02	symporter	2	0.0736383	NCU08858 NCU10021
20.03.02.02.01	proton driven symporter	2	0.0276932	NCU08858 NCU10021
20.03.02.02.02	sodium driven symporter	0	1
20.03.02.03	antiporter	1	0.456065	NCU07075
20.03.02.03.01	proton driven antiporter	1	0.208721	NCU07075
20.03.02.03.02	sodium driven antiporter	0	1
20.03.09	phosphotransferase system	0	1
20.03.22	transport ATPases	10	0.000165967	NCU00018 NCU00352 NCU03292 NCU03305 NCU03818 NCU04218 NCU05046 NCU05591 NCU07546 NCU09975
20.03.25	ABC transporters	5	0.0204548	NCU00018 NCU05591 NCU07546 NCU08382 NCU09975
20.09	transport routes	52	1.83756e-06	NCU00008 NCU00018 NCU00104 NCU00117 NCU00352 NCU00778 NCU00896 NCU01069 NCU01911 NCU01992 NCU02111 NCU02541 NCU02582 NCU02669 NCU03292 NCU03305 NCU03319 NCU03372 NCU03715 NCU03732 NCU03982 NCU03989 NCU04252 NCU04293 NCU05046 NCU05198 NCU05273 NCU05288 NCU05591 NCU06171 NCU06198 NCU06694 NCU06704 NCU06738 NCU06771 NCU07075 NCU07330 NCU07414 NCU07546 NCU07658 NCU07698 NCU08373 NCU08382 NCU08535 NCU…
20.09.01	nuclear transport	2	0.733063	NCU03982 NCU08535
20.09.02	chloroplast transport	0	1
20.09.03	peroxisomal transport	2	0.0486561	NCU08373 NCU08382
20.09.04	mitochondrial transport	8	0.0333466	NCU00018 NCU00104 NCU03732 NCU03982 NCU03989 NCU05198 NCU07414 NCU11102
20.09.05	non-vesicular ER transport	1	0.312453	NCU03982
20.09.07	vesicular transport (Golgi network, etc)	29	1.63269e-10	NCU00008 NCU00018 NCU00117 NCU00352 NCU00778 NCU00896 NCU01069 NCU01911 NCU01992 NCU02669 NCU03292 NCU03305 NCU03319 NCU03715 NCU03732 NCU03982 NCU04252 NCU04293 NCU05273 NCU06198 NCU06694 NCU06738 NCU06771 NCU07330 NCU07414 NCU07658 NCU08607 NCU11102 NCU11237
20.09.07.03	ER to Golgi transport	11	1.46641e-05	NCU00008 NCU00018 NCU01992 NCU03319 NCU04252 NCU04293 NCU06738 NCU06771 NCU07658 NCU08607 NCU11237
20.09.07.05	intra Golgi transport	2	0.232017	NCU00778 NCU07658
20.09.07.06	post Golgi transport	2	0.0190332	NCU00352 NCU06694
20.09.07.07	retrograde transport	1	0.131031	NCU00018
20.09.07.25	vesicle formation	1	0.64334	NCU01992
20.09.07.26	vesicle docking	1	0.131031	NCU04252
20.09.07.27	vesicle fusion	1	0.480973	NCU00018
20.09.07.29	vesicle recycling	0	1
20.09.13	vacuolar/lysosomal transport	4	0.68486	NCU02669 NCU05288 NCU06694 NCU07075
20.09.14	cytoskeleton-dependent transport	2	0.509734	NCU01069 NCU02111
20.09.14.01	tubulin dependent transport	0	1
20.09.14.02	actin dependent transport	0	1
20.09.16	cellular export and secretion	16	8.81931e-05	NCU00117 NCU00896 NCU01911 NCU02111 NCU02541 NCU03292 NCU03305 NCU04252 NCU05288 NCU05591 NCU06704 NCU07546 NCU07658 NCU07698 NCU09367 NCU09975
20.09.16.01	Type I protein secretion system (ABC-type transport systems)	3	0.0286787	NCU05591 NCU07546 NCU09975
20.09.16.02	Type II protein secretion system (general secretory pathway, exocytosis)	0	1
20.09.16.03	Type III protein secretion system (virulence related secretory pathway, Gram- bacteria specific)	0	1
20.09.16.04	Type IV protein secretion system (conjugal DNA-protein transfer)	0	1
20.09.16.05	Type V protein secretion system (MttABC or TatABCDE-system)	0	1
20.09.16.07	non-vesicular cellular export	0	1
20.09.16.09	vesicular cellular export	3	0.113717	NCU00896 NCU02111 NCU04252
20.09.16.09.03	exocytosis	3	0.113717	NCU00896 NCU02111 NCU04252
20.09.16.09.05	synaptic vesicle exocytosis	0	1
20.09.18	cellular import	8	0.615536	NCU01069 NCU02111 NCU02582 NCU05198 NCU06171 NCU08858 NCU10021 NCU10675
20.09.18.07	non-vesicular cellular import	5	0.34845	NCU02582 NCU05198 NCU08858 NCU10021 NCU10675
20.09.18.09	vesicular cellular import	3	0.627112	NCU01069 NCU02111 NCU06171
20.09.18.09.01	endocytosis	3	0.627112	NCU01069 NCU02111 NCU06171
20.09.18.09.01.01	receptor-mediated endocytosis	0	1
20.09.18.09.01.03	constitutive endocytosis	0	1
20.09.18.09.01.05	synaptic vesicle endocytosis	0	1
30	CELLULAR COMMUNICATION/SIGNAL TRANSDUCTION MECHANISM	24	0.000622749	NCU00018 NCU00896 NCU01642 NCU02202 NCU02424 NCU03187 NCU03292 NCU03305 NCU03571 NCU04626 NCU05288 NCU05608 NCU06348 NCU06493 NCU06544 NCU06561 NCU06729 NCU06761 NCU08008 NCU08177 NCU08985 NCU09123 NCU09367 NCU09643
30.01	cellular signalling	23	0.000321217	NCU00018 NCU00896 NCU01642 NCU02202 NCU02424 NCU03187 NCU03292 NCU03305 NCU03571 NCU05288 NCU05608 NCU06348 NCU06493 NCU06544 NCU06561 NCU06729 NCU06761 NCU08008 NCU08177 NCU08985 NCU09123 NCU09367 NCU09643
30.01.05	enzyme mediated signal transduction	12	0.0125358	NCU02202 NCU02424 NCU03187 NCU03292 NCU03305 NCU05608 NCU06493 NCU06561 NCU06729 NCU08008 NCU09123 NCU09367
30.01.05.01	protein kinase	7	0.0174634	NCU03187 NCU03292 NCU03305 NCU06493 NCU06729 NCU09123 NCU09367
30.01.05.01.01	JAK-STAT cascade	0	1
30.01.05.01.02	JNK cascade	0	1
30.01.05.01.03	MAPKKK cascade	1	0.589445	NCU09367
30.01.05.01.04	NIK-I-kappaB/NF-kappaB cascade	2	0.101757	NCU03292 NCU03305
30.01.05.01.05	tyrosine kinase	0	1
30.01.05.01.06	serine/threonine kinase	1	0.527427	NCU09123
30.01.05.03	protease mediated signal transduction	0	1
30.01.05.05	G-protein mediated signal transduction	5	0.071872	NCU05608 NCU06493 NCU06561 NCU06729 NCU08008
30.01.05.05.01	small GTPase mediated signal transduction	5	0.0344667	NCU05608 NCU06493 NCU06561 NCU06729 NCU08008
30.01.05.05.03	trimeric G-protein mediated signal transduction	2	0.0276932	NCU06493 NCU06729
30.01.05.07	two-component signal transduction system (egphosphorelay)	0	1
30.01.09	second messenger mediated signal transduction	10	8.90505e-06	NCU00896 NCU05608 NCU06348 NCU06493 NCU06729 NCU06761 NCU08008 NCU09123 NCU09367 NCU09643
30.01.09.01	NO mediated signal transduction	0	1
30.01.09.03	Ca+ mediated signal transduction	2	0.0607031	NCU06761 NCU09123
30.01.09.07	cAMP/cGMP mediated signal transduction	3	0.0153484	NCU06493 NCU06729 NCU08008
30.01.09.08	hormone mediated signal transduction	0	1
30.01.09.09	fatty acid derivatives mediated signal transduction	1	0.0457323	NCU09643
30.01.09.11	polyphosphoinositol mediated signal transduction	4	0.00159317	NCU00896 NCU05608 NCU06348 NCU09367
30.01.11	ligand-dependent nuclear receptors	0	1
30.05	transmembrane signal transduction	3	0.463523	NCU04626 NCU06493 NCU06729
30.05.01	receptor enzyme mediated signalling	0	1
30.05.01.05	interleukine receptor signalling pathway	0	1
30.05.01.10	two-component signal transduction system (sensor kinase component)	0	1
30.05.01.12	transmembrane receptor protein tyrosine kinase signalling pathways	0	1
30.05.01.12.01	EGF-receptor signalling pathway	0	1
30.05.01.12.03	FGF-receptor signalling pathway	0	1
30.05.01.12.04	IGF-receptor signalling pathway	0	1
30.05.01.12.05	insulin receptor signalling pathway	0	1
30.05.01.18	transmembrane receptor protein serine/threonine kinase signalling pathways	0	1
30.05.01.18.01	TGF-beta-receptor signalling pathway	0	1
30.05.02	non-enzymatic receptor mediated signalling	3	0.103946	NCU04626 NCU06493 NCU06729
30.05.02.14	Notch-receptor signalling pathway	0	1
30.05.02.16	hedgehog-dependent signalling pathway	0	1
30.05.02.20	Wnt signalling pathway	0	1
30.05.02.22	Tl-receptor (LRR proteins) signalling pathway	0	1
30.05.02.24	G-protein coupled receptor signalling pathway	3	0.0400728	NCU04626 NCU06493 NCU06729
30.05.02.24.01	serotonin receptor signalling pathway	0	1
30.05.02.24.02	acetyl choline receptor signalling pathway	0	1
30.05.02.24.03	dopamine receptor signalling pathway	0	1
30.05.02.24.04	gamma-aminobutyric acid signalling pathway	0	1
30.05.02.24.05	glutamate signalling pathway	0	1
30.05.02.24.06	neuropeptide signalling pathway	0	1
30.05.02.26	integrin receptor signalling pathway	0	1
30.05.02.28	cadherin mediated signalling pathway	0	1
30.05.02.30	ion channel mediated signalling pathway	0	1
30.07	regulation of signal transduction	0	1
32	CELL RESCUE, DEFENSE AND VIRULENCE	33	0.0557622	NCU00018 NCU00104 NCU00350 NCU00714 NCU01069 NCU01499 NCU01883 NCU02111 NCU02650 NCU02956 NCU03292 NCU03370 NCU03611 NCU03732 NCU03982 NCU04142 NCU05046 NCU05198 NCU05278 NCU05591 NCU06761 NCU07414 NCU07546 NCU08231 NCU08267 NCU08303 NCU08366 NCU09485 NCU09733 NCU09975 NCU09976 NCU10270 NCU11102
32.01	stress response	23	0.022576	NCU00018 NCU00104 NCU00714 NCU01069 NCU01499 NCU01883 NCU02111 NCU02650 NCU03292 NCU03611 NCU03732 NCU03982 NCU04142 NCU05046 NCU05198 NCU05591 NCU06761 NCU07414 NCU08303 NCU09485 NCU09733 NCU10270 NCU11102
32.01.01	oxidative stress response	2	0.673783	NCU05591 NCU09733
32.01.03	osmotic and salt stress response	4	0.175499	NCU01069 NCU02111 NCU03611 NCU05198
32.01.04	pH stress response	1	0.170783	NCU05046
32.01.05	heat shock response	6	0.00703165	NCU00104 NCU03732 NCU03982 NCU04142 NCU07414 NCU08303
32.01.06	cold shock response	0	1
32.01.07	unfolded protein response (egER quality control)	7	0.00648883	NCU00018 NCU00104 NCU00714 NCU03732 NCU03982 NCU04142 NCU11102
32.01.09	DNA damage response	0	1
32.01.11	nutrient starvation response	2	0.164485	NCU01883 NCU06761
32.01.13	electromagnetic waves stress response (egUV, X-ray)	0	1
32.05	disease, virulence and defense	9	0.368336	NCU00018 NCU02956 NCU03370 NCU05591 NCU07546 NCU08231 NCU08366 NCU09975 NCU09976
32.05.01	resistance proteins	4	0.367432	NCU00018 NCU05591 NCU07546 NCU09975
32.05.01.01	antibiotic resistance	0	1
32.05.01.03	chemical agent resistance	2	0.283695	NCU00018 NCU05591
32.05.01.03.01	organic chemical agent resistance	0	1
32.05.01.03.03	inorganic chemical agent resistance (egheavy metals)	0	1
32.05.01.05	bacteriocine resistance	0	1
32.05.01.07	electromagnetic waves resistance (egUV)	0	1
32.05.03	defense related proteins	0	1
32.05.05	virulence, disease factors	5	0.11825	NCU02956 NCU03370 NCU08231 NCU08366 NCU09976
32.05.05.01	toxins	0	1
32.05.05.02	antibiotics	0	1
32.05.05.03	bacteriocins	0	1
32.05.05.05	invasins	0	1
32.05.05.06	internalins	0	1
32.05.05.07	adhaesins	0	1
32.05.05.08	cytolysins	0	1
32.05.05.09	evasion of host immune system	0	1
32.05.05.13	antigenic determinants	0	1
32.07	detoxification	6	0.636759	NCU00350 NCU05278 NCU05591 NCU07546 NCU08267 NCU09975
32.07.01	detoxification involving cytochrome P	1	0.504743	NCU05278
32.07.03	detoxification by modification	1	0.64334	NCU00350
32.07.05	detoxification by export	3	0.226249	NCU05591 NCU07546 NCU09975
32.07.07	oxygen and radical detoxification	0	1
32.07.07.01	catalase reaction	0	1
32.07.07.03	glutathione conjugation reaction	0	1
32.07.07.05	peroxidase reaction	0	1
32.07.07.07	superoxide metabolism	0	1
32.07.09	detoxification by degradation	0	1
32.07.11	detoxification by impermeability	0	1
32.10	degradation / modification of foreign (exogenous) compounds	0	1
32.10.03	degradation / modification of foreign (exogenous) polynucleotides	0	1
32.10.05	degradation / modification of foreign (exogenous) proteins	0	1
32.10.07	degradation / modification of foreign (exogenous) polysaccharides	0	1
32.10.09	degradation / modification of foreign (exogenous) ester compounds	0	1
34	INTERACTION WITH THE ENVIRONMENT	28	0.0230472	NCU01036 NCU01069 NCU01658 NCU02111 NCU02356 NCU02582 NCU02762 NCU03292 NCU03305 NCU03593 NCU03637 NCU03982 NCU04142 NCU05046 NCU05198 NCU05591 NCU06493 NCU06561 NCU06694 NCU06729 NCU07075 NCU07262 NCU07546 NCU07947 NCU08008 NCU09123 NCU09975 NCU10021
34.01	homeostasis	12	0.0754048	NCU01036 NCU01658 NCU02762 NCU03292 NCU03305 NCU03982 NCU05046 NCU05591 NCU06493 NCU06729 NCU07075 NCU07262
34.01.01	homeostasis of cations	12	0.0385285	NCU01036 NCU01658 NCU02762 NCU03292 NCU03305 NCU03982 NCU05046 NCU05591 NCU06493 NCU06729 NCU07075 NCU07262
34.01.01.01	homeostasis of metal ions (Na, K, Ca etc)	11	0.00897529	NCU01036 NCU02762 NCU03292 NCU03305 NCU03982 NCU05046 NCU05591 NCU06493 NCU06729 NCU07075 NCU07262
34.01.01.03	homeostasis of protons	2	0.509734	NCU01658 NCU07075
34.01.03	homeostasis of anions	0	1
34.01.03.01	homeostasis of sulfate	0	1
34.01.03.03	homeostasis of phosphate	0	1
34.01.03.05	homeostasis of chloride	0	1
34.01.04	glucose homeostasis	0	1
34.01.05	water homeostasis	0	1
34.01.06	immune cell homeostasis	0	1
34.01.07	cholesterol homeostasis	0	1
34.03	membrane excitability	0	1
34.03.01	synaptic transmission	0	1
34.03.03	regulation, generation and propagation of action potential	0	1
34.05	cell motility	2	0.651779	NCU02111 NCU08008
34.05.01	cell migration	0	1
34.05.02	motor activity	1	0.170783	NCU02111
34.05.07	ciliary/flagellar motility	0	1
34.05.09	polymerization based motility	0	1
34.07	cell adhesion	3	0.0607752	NCU03292 NCU03305 NCU06561
34.07.01	cell-cell adhesion	2	0.0276932	NCU03292 NCU03305
34.07.02	cell-matrix adhesion	0	1
34.11	cellular sensing and response to external stimulus	16	0.0724759	NCU01069 NCU02111 NCU02356 NCU02582 NCU03593 NCU03637 NCU03982 NCU04142 NCU05198 NCU06493 NCU06694 NCU07546 NCU07947 NCU09123 NCU09975 NCU10021
34.11.01	photoperception and response	1	0.402613	NCU02356
34.11.01.02	phototropism	0	1
34.11.01.03	visual transduction	0	1
34.11.01.05	phototaxis	0	1
34.11.03	chemoperception and response	11	0.168798	NCU01069 NCU02111 NCU03593 NCU03637 NCU04142 NCU05198 NCU06493 NCU06694 NCU07546 NCU07947 NCU09975
34.11.03.03	chemotaxis	0	1
34.11.03.04	chemotropism	0	1
34.11.03.07	pheromone response, mating-type determination, sex-specific proteins	7	0.339323	NCU01069 NCU03593 NCU03637 NCU04142 NCU06493 NCU06694 NCU07947
34.11.03.07.01	sexual incompatibility	0	1
34.11.03.11	pH response	0	1
34.11.03.12	water response	0	1
34.11.03.13	osmosensing and response	2	0.449475	NCU02111 NCU05198
34.11.03.15	quorum sensing system	0	1
34.11.05	mechanical stimulus perception and response	0	1
34.11.07	gravity perception and response	0	1
34.11.07.01	gravitropism	0	1
34.11.08	electromagnetic field perception and response	0	1
34.11.09	temperature perception and response	1	0.589445	NCU03982
34.11.10	response to biotic stimulus	0	1
34.11.11	rhythm (egcircadian, ultradian)	1	0.373953	NCU09123
34.11.12	perception of nutrients and nutritional adaptation	3	0.0945276	NCU02582 NCU06493 NCU10021
34.11.13	gas and metabolite distribution	0	1
34.11.13.01	gas exchange and distribution	0	1
34.11.13.03	control of respiratory activity	0	1
34.11.13.05	metabolite distribution	0	1
34.11.13.07	circulation (egblood pressure)	0	1
36	SYSTEMIC INTERACTION WITH THE ENVIRONMENT	2	0.0190332	NCU06493 NCU06729
36.20	plant / fungal specific systemic sensing and response	0	1
36.20.16	plant defense response	0	1
36.20.16.01	disease resistance (R-gene) specific	0	1
36.20.16.03	jasmonic acid/ethylene dependent systemic resistance	0	1
36.20.16.05	systemic acquired resistance	0	1
36.20.16.07	hypersensitive response	0	1
36.20.18	plant hormonal regulation	0	1
36.20.18.01	auxin response	0	1
36.20.18.02	ethylen response	0	1
36.20.18.03	gibberellic acid response	0	1
36.20.18.04	cytokinin response	0	1
36.20.18.05	abscisic acid response	0	1
36.20.18.06	brassinosteroid response	0	1
36.20.18.99	other plant signalling molecules response (jasmonic acid, salicylic acid etc)	0	1
36.25	animal specific systemic sensing and response	2	0.00607093	NCU06493 NCU06729
36.25.01	animal sensory mechanisms	2	0.00607093	NCU06493 NCU06729
36.25.01.01	vision	0	1
36.25.01.03	hearing	0	1
36.25.01.05	tactile sense (peripheral physical and mechanical stimuli perception)	0	1
36.25.01.07	sense of balance and equilibrium (vestibular pathways and mechanisms)	0	1
36.25.01.09	proprioceptive pathways and mechanisms	0	1
36.25.01.11	taste	0	1
36.25.01.13	olfaction	2	0.00607093	NCU06493 NCU06729
36.25.01.15	pain (nociceptive pathways)	0	1
36.25.03	nervous system physiology	0	1
36.25.03.01	nervous system mediated vegetative activities / neurosecretory activities	0	1
36.25.03.01.01	effect on glands / hormones	0	1
36.25.03.01.03	effect on smooth muscles	0	1
36.25.03.01.05	effect on heart muscle	0	1
36.25.03.03	nervous system mediated motor activity	0	1
36.25.03.03.01	neuromuscular junction-related activities	0	1
36.25.03.03.03	movement and posture coordination	0	1
36.25.03.04	neuronal integrative functions	0	1
36.25.03.04.01	learning and memory	0	1
36.25.07	animal hormonal regulation	0	1
36.25.07.01	effect on kinetics (muscle contraction, pigment, gland secretion)	0	1
36.25.07.03	effect on homeostasis (egmetabolism or electrolyte homeostasis)	0	1
36.25.07.05	effect on morphogenesis	0	1
36.25.07.07	effect on behaviour	0	1
36.25.09	muscle contraction	0	1
36.25.09.01	smooth muscle contraction	0	1
36.25.09.03	striated muscle contraction	0	1
36.25.09.04	heart muscle contraction	0	1
36.25.09.05	general muscle contraction regulation	0	1
36.25.16	immune response	0	1
36.25.16.01	innate immune response (invertebrates and vertebrates)	0	1
36.25.16.01.01	complement response	0	1
36.25.16.01.03	phagocyte response (egmacrophages, dendritic cells, granulocytes)	0	1
36.25.16.01.05	cytotoxic cell response (egNK)	0	1
36.25.16.01.07	acute phase response (C-reactive protein)	0	1
36.25.16.03	adaptive immune response (vertebrates)	0	1
36.25.16.03.01	humoral response (B-cells)	0	1
36.25.16.03.03	adaptive cell mediated response (T-cells)	0	1
36.25.16.03.05	antigen presentation / processing	0	1
36.25.16.03.07	immunological memory	0	1
36.25.16.07	inflammatory response	0	1
36.25.16.08	response to wounding	0	1
36.25.16.09	blood coagulation	0	1
38	TRANSPOSABLE ELEMENTS, VIRAL AND PLASMID PROTEINS	0	1
38.01	LTR retroelements (retroviral)	0	1
38.02	non-LTR retroelements	0	1
38.03	transposons	0	1
38.05	viral proteins	0	1
38.06	phage proteins	0	1
38.07	proteins necessary for transposon movement	0	1
40	CELL FATE	23	0.000166557	NCU00008 NCU00018 NCU00609 NCU00714 NCU01036 NCU01069 NCU01642 NCU02478 NCU03982 NCU04048 NCU05608 NCU06493 NCU06561 NCU06678 NCU06694 NCU06729 NCU06761 NCU08008 NCU08040 NCU08132 NCU09123 NCU09219 NCU09733
40.01	cell growth / morphogenesis	16	0.00406014	NCU00609 NCU00714 NCU01036 NCU01069 NCU01642 NCU02478 NCU04048 NCU05608 NCU06493 NCU06561 NCU06694 NCU06729 NCU08008 NCU08132 NCU09123 NCU09219
40.01.01	non-directional cell growth	0	1
40.01.03	directional cell growth (morphogenesis)	3	0.38984	NCU06493 NCU06561 NCU06729
40.01.03.01	regulation of directional cell growth	2	0.116752	NCU06493 NCU06729
40.01.03.03	guidance of longitudinal cell extension (egpollen tube guidance, axonal pathfinding)	0	1
40.01.05	growth regulators / regulation of cell size	0	1
40.01.05.01	interpretation of external signals that control cell growth	0	1
40.01.05.02	interpretation of nuclear/cytoplasmic ratio to control cell growth	0	1
40.02.03	activity of intercellular mediators	0	1
40.02.03.01	cytokines (interleukines, colony stimulating factors, etc)	0	1
40.02.03.03	chemokines	0	1
40.02.03.05	growth factors	0	1
40.02.03.07	trophic factors	0	1
40.05	dedifferentiation	0	1
40.10	cell death	5	0.0669268	NCU00018 NCU03982 NCU06761 NCU08040 NCU09123
40.10.02	apoptosis (type I programmed cell death)	5	0.0669268	NCU00018 NCU03982 NCU06761 NCU08040 NCU09123
40.10.02.01	anti-apoptosis	1	0.429964	NCU03982
40.10.02.02	apoptotic program	1	0.208721	NCU00018
40.10.02.02.01	apoptotic mitochondrial changes	0	1
40.10.02.02.02	caspase activation	1	0.131031	NCU00018
40.10.02.02.03	disassembly of cell structures	0	1
40.10.02.02.04	induction of proapoptotic gene products	0	1
40.10.02.02.05	repression of survival gene products	0	1
40.10.02.03	induction of apoptosis	0	1
40.10.02.03.01	induction of apoptosis by extracellular signals	0	1
40.10.02.03.02	induction of apoptosis by intracellular signals	0	1
40.10.02.04	regulation of apoptosis	1	0.0457323	NCU00018
40.10.90	other programmed cell death	0	1
40.20	cell aging	0	1
41	DEVELOPMENT (Systemic)	1	0.815163	NCU03982
41.01	fungal/microorganismic development	1	0.815163	NCU03982
41.01.01	mating (fertilization)	1	0.589445	NCU03982
41.01.03	tissue pattern formation	0	1
41.01.03.01	fruit body development (sexually or asexually derived spores)	0	1
41.01.03.03	mycelium development (hyphae, vegetative thallus)	0	1
41.03	plant development	0	1
41.03.01	gametophyte development	0	1
41.03.01.01	microspore development (male gametophyte)	0	1
41.03.01.02	macrospore development (female gametophyte)	0	1
41.03.02	fertilization (pollen hydration, pollen tube guidance, double fertilization of oocyte and endosperm)	0	1
41.03.03	embryonal development	0	1
41.03.03.01	zygote development	0	1
41.03.03.02	early embryo development (Dicotyledone pre-heart stages)	0	1
41.03.03.03	mid-stage embryo development (Dicotyledone heart to torpedo)	0	1
41.03.03.04	late-stage embryo development (Dicotyledone torpedo and later)	0	1
41.03.03.05	mature embryo development	0	1
41.03.04	endosperm development	0	1
41.03.05	germination	0	1
41.03.06	vegetative development	0	1
41.03.07	flower development	0	1
41.03.08	fruit development and ripening	0	1
41.03.10	senescence	0	1
41.05	animal development	0	1
41.05.01	fertilization	0	1
41.05.02	embryo implantation (mammalia)	0	1
41.05.04	embryogenesis	0	1
41.05.04.01	early embryogenesis	0	1
41.05.04.01.01	morula development	0	1
41.05.04.01.03	blastocyst development	0	1
41.05.04.01.03.01	trophectoderm	0	1
41.05.04.01.03.03	inner cell mass	0	1
41.05.04.01.05	blastocoel development	0	1
41.05.04.01.07	blastulation	0	1
41.05.04.02	gastrulation	0	1
41.05.04.03	late embryogenesis	0	1
41.05.11	extraembryonal tissue development	0	1
41.05.12	odontogenesis	0	1
41.05.13	neurogenesis	0	1
41.05.13.01	synaptogenesis	0	1
41.05.15	myogenesis	0	1
41.05.16	angiogenesis	0	1
41.05.17	osteogenesis	0	1
41.05.18	hemopoiesis	0	1
41.05.19	asymmetries and axis determination	0	1
41.05.19.01	vegetal pole determination	0	1
41.05.19.03	animal pole determination	0	1
41.05.19.05	anterior-posterior axis determination	0	1
41.05.19.07	dorso-ventral axis determination	0	1
41.05.19.08	proximal-distal axis determination	0	1
41.05.19.09	medio-lateral axis determination	0	1
41.05.19.11	segment specification	0	1
41.05.21	extremities and appendages development	0	1
41.05.23	sex differentiation	0	1
41.05.25	gametogenesis	0	1
42	BIOGENESIS OF CELLULAR COMPONENTS	35	0.00385054	NCU00447 NCU00609 NCU00770 NCU00778 NCU00896 NCU01069 NCU01305 NCU01992 NCU02111 NCU02134 NCU02351 NCU02478 NCU03292 NCU03305 NCU03611 NCU03637 NCU03657 NCU03982 NCU04203 NCU04279 NCU04802 NCU05608 NCU06171 NCU06561 NCU06678 NCU06836 NCU07472 NCU07536 NCU08008 NCU08132 NCU08535 NCU08828 NCU09138 NCU09367 NCU09643
42.01	cell wall	14	0.00650861	NCU00609 NCU00770 NCU02111 NCU02351 NCU02478 NCU03611 NCU03657 NCU03982 NCU04203 NCU06836 NCU07472 NCU08132 NCU08828 NCU09138
42.02	eukaryotic plasma membrane	3	0.0119096	NCU00447 NCU01305 NCU09643
42.02.01	eukaryotic intracellular plasma membrane	0	1
42.03	cytoplasm	0	1
42.04	cytoskeleton/structural proteins	10	0.0627092	NCU00896 NCU01069 NCU02111 NCU03292 NCU03305 NCU05608 NCU06171 NCU06561 NCU08008 NCU09367
42.04.03	actin cytoskeleton	6	0.0449113	NCU03292 NCU03305 NCU06171 NCU06561 NCU08008 NCU09367
42.04.05	microtubule cytoskeleton	0	1
42.04.07	intermediate filaments	0	1
42.05	centrosome	1	0.279479	NCU04279
42.06	cell junction	0	1
42.06.03	cell-substrate adherens junction	0	1
42.06.04	intercellular junction (gap junction/adherens junction)	0	1
42.07	endoplasmic reticulum	0	1
42.08	Golgi	1	0.504743	NCU00778
42.09	intracellular transport vesicles	1	0.730869	NCU01992
42.10	nucleus	5	0.34845	NCU02134 NCU03637 NCU06678 NCU07536 NCU08535
42.10.03	organization of chromosome structure	3	0.682137	NCU02134 NCU06678 NCU07536
42.10.04	centromere / kinetochore	0	1
42.10.05	nuclear membrane	2	0.0376117	NCU03637 NCU08535
42.10.06	nuclear matrix	0	1
42.10.07	nucleolus	0	1
42.10.09	nuclear speckles	0	1
42.16	mitochondrion	0	1
42.16.01	mitochondrion inheritance	0	1
42.19	peroxisome	1	0.456065	NCU04802
42.22	endosome	0	1
42.25	vacuole or lysosome	0	1
42.26	plastid	0	1
42.26.03	chloroplast	0	1
42.26.05	amyloplast	0	1
42.26.07	chromoplast	0	1
42.26.09	elaioplast	0	1
42.26.11	etioplast	0	1
42.26.13	leucoplast	0	1
42.27	extracellular / secretion proteins	0	1
42.27.01	extracellular matrix	0	1
42.27.03	cell membrane or cell wall attached	0	1
42.28	periplasmatic space	0	1
42.29	bud / growth tip	0	1
42.30	prokaryotic cytoplasmic membrane	0	1
42.32	flagellum	0	1
42.33	pilus/fimbria	0	1
42.34	prokaryotic cell envelope structures	0	1
42.34.01	bacterial outer membrane (only in Gram- bacteria)	0	1
42.34.03	capsule and slime layer	0	1
42.34.05	S-Layer	0	1
42.34.07	peptidoglycan layer or other prokaryotic cell wall	0	1
42.34.09	spore or cyst coat	0	1
42.35	prokaryotic intracytoplasmic membrane	0	1
42.35.03	prokaryotic vesicular intracytoplasmic membrane	0	1
42.35.05	prokaryotic tubular intracytoplasmic membrane	0	1
42.35.07	prokaryotic thylakoid-like and thylakoid membrane	0	1
42.36	prokaryotic cell inclusions	0	1
42.37	prokaryotic nucleoid	0	1
43	CELL TYPE DIFFERENTIATION	20	0.0135685	NCU00609 NCU01069 NCU02111 NCU03593 NCU03611 NCU03637 NCU03982 NCU04142 NCU06331 NCU06493 NCU06561 NCU06678 NCU06694 NCU06729 NCU06788 NCU08008 NCU08231 NCU09219 NCU09686 NCU09770
43.01	fungal/microorganismic cell type differentiation	19	0.017714	NCU00609 NCU01069 NCU02111 NCU03593 NCU03611 NCU03637 NCU04142 NCU06331 NCU06493 NCU06561 NCU06678 NCU06694 NCU06729 NCU06788 NCU08008 NCU08231 NCU09219 NCU09686 NCU09770
43.01.02	prokaryotic cell type differentiation	0	1
43.01.02.01	development free living cell or mycelium	0	1
43.01.02.02	development of sporangia and cystophore	0	1
43.01.02.03	development of heterocyste	0	1
43.01.02.05	sporulation and other development of resting stage	0	1
43.01.02.05.01	development of endospore	0	1
43.01.02.05.03	development of exospore, cyst, akinete or other resting cell	0	1
43.01.02.07	germination from resting stage	0	1
43.01.02.09	development of stalked or other sessile cell	0	1
43.01.02.11	development of swarmer or other mobile cell	0	1
43.01.03	fungal and other eukaryotic cell type differentiation	19	0.017714	NCU00609 NCU01069 NCU02111 NCU03593 NCU03611 NCU03637 NCU04142 NCU06331 NCU06493 NCU06561 NCU06678 NCU06694 NCU06729 NCU06788 NCU08008 NCU08231 NCU09219 NCU09686 NCU09770
43.01.03.01	development of free swimming or amoeboid cell	0	1
43.01.03.02	development of mycelial or yeast-like cell	0	1
43.01.03.03	development of thallic, plasmodial or sporangiophore cell	0	1
43.01.03.05	budding, cell polarity and filament formation	10	0.0934061	NCU00609 NCU01069 NCU02111 NCU03611 NCU06493 NCU06561 NCU06678 NCU06694 NCU06788 NCU08008
43.01.03.06	hyphae formation	2	0.0736383	NCU03593 NCU09770
43.01.03.07	development of conidia	3	0.00447857	NCU06493 NCU06729 NCU08231
43.01.03.09	development of asco- basidio- or zygospore	5	0.366809	NCU04142 NCU06331 NCU06493 NCU06694 NCU09686
43.01.06	protist cell differentiation	0	1
43.01.07	biofilm formation	0	1
43.02	plant cell type differentiation	0	1
43.02.01	stem cell/meristematic cell	0	1
43.02.05	epidermal cell	0	1
43.02.05.01	stomata/guard cell	0	1
43.02.05.02	plant hair cell (trichome egcotton)	0	1
43.02.05.03	root hair	0	1
43.02.07	storage cell	0	1
43.02.09	vascular cell	0	1
43.02.09.01	sieve cell (phloem)	0	1
43.02.09.02	companion cell (phloem)	0	1
43.02.09.03	vessel element (xylem)	0	1
43.02.11	mesenchymal / parenchymal cell	0	1
43.02.13	strengthening cell	0	1
43.02.13.01	sclerenchyma cell(dead)	0	1
43.02.13.02	collenchyma cell (living)	0	1
43.02.17	gametophytic cell	0	1
43.02.17.01	male gametophyte	0	1
43.02.17.01.01	generative pollen cell	0	1
43.02.17.02	female gametophyte	0	1
43.02.17.02.01	oocyte	0	1
43.02.17.02.03	central cell (n)	0	1
43.02.19	secretory cell	0	1
43.03	animal cell type differentiation	3	0.0341282	NCU03982 NCU06493 NCU06729
43.03.01	stem cell (toti- or pluripotent)	0	1
43.03.02	germ cell	0	1
43.03.03	pigment cell	0	1
43.03.04	epidermal cell (egkeratinocytes)	0	1
43.03.05	myoblast	0	1
43.03.07	blood cell	0	1
43.03.07.01	erythrocyte	0	1
43.03.07.02	leucocyte	0	1
43.03.07.02.01	lymphocyte	0	1
43.03.07.02.01.01	B-cell	0	1
43.03.07.02.01.02	T-cell	0	1
43.03.07.02.01.03	NK cell	0	1
43.03.07.02.02	granulocyte	0	1
43.03.07.02.03	monocyte (macrophage, dendritic cell)	0	1
43.03.07.03	platelet	0	1
43.03.11	glia cell	0	1
43.03.13	neuron	0	1
43.03.15	secretory cell (mastcell, endocrine cell, etc)	0	1
43.03.17	structural cell of tissue (fibroblast, osteoblast, etc)	0	1
43.03.18	storage cell (lipocyte, etc)	0	1
43.03.19	extracellular matrix forming cell (fibrocyte, chondrocyte, osteocyte)	0	1
43.03.21	extracellular matrix degrading cell (chondroclast, osteoclast)	0	1
43.03.23	sensory cell	0	1
45	TISSUE DIFFERENTIATION	0	1
45.01	fungal/microorganismic tissue	0	1
45.01.01	reproductive tissue	0	1
45.01.10	thallic tissue	0	1
45.01.11	plectenchymatic tissue and tissue of primitive thalli (eghigher fungi)	0	1
45.02	plant tissue	0	1
45.02.01	meristematic tissue	0	1
45.02.01.01	shoot apical meristem	0	1
45.02.01.02	root meristem	0	1
45.02.05	parenchyma	0	1
45.02.09	dermal tissue	0	1
45.02.09.01	epidermis	0	1
45.02.09.03	rhizodermis	0	1
45.02.09.05	secondary dermal tissue (cork, phellem)	0	1
45.02.09.07	endodermis (with casparian band)	0	1
45.02.13	vascular tissue	0	1
45.02.15	thallus	0	1
45.03	animal tissue	0	1
45.03.03	proliferative tissue (bone marrow, epidermis, etc)	0	1
45.03.05	connective tissue	0	1
45.03.05.01	loose connective tissue / soft tissue	0	1
45.03.05.03	fibrous connective tissue (tendons, ligaments)	0	1
45.03.05.05	cartilage	0	1
45.03.05.07	bone	0	1
45.03.05.09	whole blood and lymph	0	1
45.03.05.11	adipose tissue	0	1
45.03.09	epithelium	0	1
45.03.10	chorion	0	1
45.03.11	endothelium	0	1
45.03.12	muscle	0	1
45.03.12.01	striated muscle	0	1
45.03.12.02	smooth muscle	0	1
45.03.12.03	heart muscle	0	1
45.03.15	reproductive tissue	0	1
45.03.17	nervous tissue	0	1
45.03.19	glandular tissue	0	1
47	ORGAN DIFFERENTIATION	0	1
47.01	fungal organ	0	1
47.01.01	hyphe	0	1
47.01.03	reproductive organ	0	1
47.01.03.01	fruit body	0	1
47.02	plant organ	0	1
47.02.01	shoot	0	1
47.02.01.01	stem	0	1
47.02.01.02	leaf	0	1
47.02.01.03	flower	0	1
47.02.01.03.01	sepal	0	1
47.02.01.03.02	petal	0	1
47.02.01.03.03	anther	0	1
47.02.01.03.04	carpel	0	1
47.02.01.04	fruit	0	1
47.02.01.05	seed	0	1
47.02.01.05.01	embryo	0	1
47.02.01.05.02	endosperm	0	1
47.02.01.06	rhizome (potato tuber/onion)	0	1
47.02.02	root	0	1
47.03	animal organ	0	1
47.03.01	nervous system	0	1
47.03.01.01	central nervous system	0	1
47.03.01.01.01	brain	0	1
47.03.01.01.01.01	cerebrum	0	1
47.03.01.01.01.02	cerebellum	0	1
47.03.01.02	peripheral nervous system	0	1
47.03.02	sensory organs	0	1
47.03.02.01	ear	0	1
47.03.02.02	eye	0	1
47.03.02.03	nose	0	1
47.03.02.04	tongue	0	1
47.03.02.05	skin	0	1
47.03.03	vascular organs	0	1
47.03.03.02	vessels	0	1
47.03.05	immune system organs	0	1
47.03.05.01	thymus	0	1
47.03.05.02	spleen	0	1
47.03.05.03	lymphatic system	0	1
47.03.07	excretory apparatus	0	1
47.03.07.01	kidney	0	1
47.03.07.03	malphigi	0	1
47.03.07.05	pronephros (sensu Invertebrata)	0	1
47.03.07.07	metanephros (sensu Invertebrata)	0	1
47.03.09	respiratory system	0	1
47.03.09.01	lung	0	1
47.03.09.03	gill	0	1
47.03.09.05	trachea (sensu Insecta)	0	1
47.03.11	gastro-intestinal system	0	1
47.03.11.01	tooth	0	1
47.03.11.02	oesophagus	0	1
47.03.11.03	stomach	0	1
47.03.11.05	intestine	0	1
47.03.11.07	liver	0	1
47.03.11.09	pancreas	0	1
47.03.11.11	gastro-intestinal system accessory organs	0	1
47.03.13	dermis/cuticula	0	1
47.03.13.05	hair / feather follicule	0	1
47.03.15	reproductive apparatus	0	1
47.03.15.01	female gonad (ovary)	0	1
47.03.15.02	oviduct	0	1
47.03.15.04	uterus	0	1
47.03.15.04.03	cervix	0	1
47.03.15.05	placenta	0	1
47.03.15.07	male gonad (testis)	0	1
47.03.17	skeletal system	0	1
47.03.21	secretory organs (glands)	0	1
47.03.21.01	mammary gland	0	1
47.03.21.02	salivary gland	0	1
47.03.21.03	endocrine organ	0	1
47.03.21.03.01	adrenal gland	0	1
47.03.21.03.02	pancreatic islet	0	1
47.03.21.03.03	parathyroid	0	1
47.03.21.03.04	pineal gland	0	1
47.03.21.03.05	pituitary gland	0	1
47.03.21.03.06	thyroid gland	0	1
47.03.21.03.07	hypothalamus	0	1
47.03.21.04	prostate gland	0	1
47.03.21.05	sweat (perspiratory) gland	0	1
70	SUBCELLULAR LOCALIZATION	0	1
70.01	cell wall	0	1
70.02	eukaryotic plasma membrane / membrane attached	0	1
70.02.01	eukaryotic intracellular plasma membrane	0	1
70.03	cytoplasm	0	1
70.04	cytoskeleton	0	1
70.04.03	actin cytoskeleton	0	1
70.04.05	microtubule cytoskeleton	0	1
70.04.07	intermediate filaments	0	1
70.05	centrosome	0	1
70.06	cell junction	0	1
70.06.03	cell-substrate adherens junction	0	1
70.06.04	intercellular junction (gap junction/adherens junction)	0	1
70.07	endoplasmic reticulum	0	1
70.08	Golgi	0	1
70.09	intracellular transport vesicles	0	1
70.10	nucleus	0	1
70.10.03	chromosome	0	1
70.10.04	centromere / kinetochore	0	1
70.10.05	nuclear membrane	0	1
70.10.06	nuclear matrix	0	1
70.10.07	nucleolus	0	1
70.10.09	nuclear speckles	0	1
70.16	mitochondrion	0	1
70.16.01	mitochondrial outer membrane	0	1
70.16.03	mitochondrial intermembrane space	0	1
70.16.05	mitochondrial inner membrane	0	1
70.16.07	mitochondrial matrix	0	1
70.19	peroxisome	0	1
70.22	endosome	0	1
70.25	vacuole or lysosome	0	1
70.26	plastid	0	1
70.26.03	chloroplast	0	1
70.26.05	amyloplast	0	1
70.26.07	chromoplast	0	1
70.26.09	elaioplast	0	1
70.26.11	etioplast	0	1
70.26.13	leucoplast	0	1
70.27	extracellular / secretion proteins	0	1
70.27.01	extracellular matrix component	0	1
70.27.03	cell membrane or cell wall attached	0	1
70.28	periplasmatic space	0	1
70.29	bud / growth tip	0	1
70.30	prokaryotic cytoplasmic membrane	0	1
70.32	flagellum	0	1
70.33	pilus/fimbria	0	1
70.34	prokaryotic cell envelope component	0	1
70.34.01	bacterial outer membrane (only present in Gram- bacteria)	0	1
70.34.03	capsule and slime layer	0	1
70.34.05	S-Layer	0	1
70.34.07	peptidoglycan layer or other prokaryotic cell wall	0	1
70.34.09	spore or cyst coat	0	1
70.35	prokaryotic intracytoplasmic membrane	0	1
70.35.03	prokaryotic vesicular intracytoplasmic membrane	0	1
70.35.05	prokaryotic tubular intracytoplasmic membrane	0	1
70.35.07	prokaryotic thylakoid-like and thylakoid membrane	0	1
70.36	prokaryotic cell inclusions	0	1
70.36.03	carboxysomes	0	1
70.36.05	gas vesicles	0	1
70.36.07	sulfur globules or magnetosomes	0	1
70.36.09	bacteriocins, rhapidosomes and protein crystals	0	1
70.37	prokaryotic nucleoid	0	1
73	CELL TYPE LOCALIZATION	0	1
73.01	fungal / microorganismic cell type	0	1
73.01.02	prokaryotic cell type	0	1
73.01.02.01	free living cell or mycelium	0	1
73.01.02.02	sporangial or cystophor cell	0	1
73.01.02.03	heterocyste	0	1
73.01.02.05	spores and other resting cell types	0	1
73.01.02.05.01	endospore	0	1
73.01.02.05.03	exospore, cyst, akinete or other resting cells	0	1
73.01.02.11	swarmer and other mobile cells	0	1
73.01.03	fungal and other eukaryotic cell types	0	1
73.01.03.01	free swimming or amoeboid cell	0	1
73.01.03.02	mycelial or yeast-like cell	0	1
73.01.03.03	thallic, plasmodial or sporangiophore cell	0	1
73.01.03.07	conidia	0	1
73.01.03.09	asco- basidio- or zygospore	0	1
73.02	plant cell type	0	1
73.02.01	stem cell/meristematic cell	0	1
73.02.05	specialized epidermal cell	0	1
73.02.05.01	stomata/guard cell	0	1
73.02.05.02	plant hair cell (trichome egcotton)	0	1
73.02.05.03	root hair	0	1
73.02.07	storage cell	0	1
73.02.09	vascular cell	0	1
73.02.09.01	sieve cell (phloem)	0	1
73.02.09.02	companion cell (phloem)	0	1
73.02.09.03	vessel element (xylem)	0	1
73.02.13	strengthening cell	0	1
73.02.13.01	sclerenchyma cell(dead)	0	1
73.02.13.02	collenchyma cell (living)	0	1
73.02.17	gametophytic cell	0	1
73.02.17.01	male gametophyte	0	1
73.02.17.01.01	generative pollen cell	0	1
73.02.17.02	female gametophyte	0	1
73.02.17.02.01	oocyte	0	1
73.02.17.02.03	central cell (n)	0	1
73.02.19	secretory cell	0	1
73.03	animal cell type	0	1
73.03.01	stem cell (toti- or pluripotent)	0	1
73.03.02	germ cell	0	1
73.03.03	pigment cell	0	1
73.03.07	blood cell	0	1
73.03.07.01	erythrocyte	0	1
73.03.07.02	leucocyte	0	1
73.03.07.02.01	lymphocyte	0	1
73.03.07.02.01.01	B-cell	0	1
73.03.07.02.01.02	T-cell	0	1
73.03.07.02.01.03	NK cell	0	1
73.03.07.02.02	granulocyte	0	1
73.03.07.02.03	monocyte (macrophage, dendritic cell)	0	1
73.03.07.03	platelet	0	1
73.03.11	glia cell	0	1
73.03.13	neuron	0	1
73.03.15	secretory cell (mastcell, endocrine cell, etc)	0	1
73.03.17	structural cell of tissue (fibroblast, osteoblast, etc)	0	1
73.03.18	storage cell (lipocyte, etc)	0	1
73.03.19	extracellular matrix forming cell (fibrocyte, chondrocyte, osteocyte)	0	1
73.03.21	extracellular matrix degrading cell (chondroclast, osteoclast)	0	1
73.03.23	sensory cell	0	1
75	TISSUE LOCALIZATION	0	1
75.01	fungal/microorganismic tissue	0	1
75.01.01	reproductive tissue	0	1
75.01.10	thallic tissue	0	1
75.01.11	plectenchymatic tissue and tissue of primitive thalli (eghigher fungi)	0	1
75.02	plant tissue	0	1
75.02.01	meristematic tissue	0	1
75.02.01.01	shoot apical meristem	0	1
75.02.01.02	root meristem	0	1
75.02.05	parenchyma	0	1
75.02.09	dermal tissue	0	1
75.02.09.01	epidermis	0	1
75.02.09.03	rhizodermis	0	1
75.02.09.05	secondary dermal tissue (cork, phellem)	0	1
75.02.09.07	endodermis (with casparian band)	0	1
75.02.13	vascular tissue	0	1
75.02.15	thallus	0	1
75.03	animal tissue	0	1
75.03.03	proliferative tissue	0	1
75.03.03.01	bone marrow	0	1
75.03.04	adipose tissue	0	1
75.03.05	connective tissue	0	1
75.03.05.01	loose connective tissue / soft tissue	0	1
75.03.05.03	fibrous connective tissue (tendons, ligaments)	0	1
75.03.06	cartilage	0	1
75.03.07	bone	0	1
75.03.08	whole blood and lymph	0	1
75.03.09	epithelium	0	1
75.03.12	muscle	0	1
75.03.12.01	striated muscle	0	1
75.03.12.02	smooth muscle	0	1
75.03.12.03	heart muscle	0	1
75.03.15	reproductive tissue	0	1
75.03.17	nervous tissue	0	1
75.03.19	glandular tissue	0	1
77	ORGAN LOCALIZATION	0	1
77.01	fungal organ	0	1
77.01.01	hyphe	0	1
77.01.03	reproductive organ	0	1
77.01.03.01	fruit body	0	1
77.02	plant organ	0	1
77.02.01	shoot	0	1
77.02.01.01	stem	0	1
77.02.01.02	leaf	0	1
77.02.01.03	flower	0	1
77.02.01.03.01	sepal	0	1
77.02.01.03.02	petal	0	1
77.02.01.03.03	anther	0	1
77.02.01.03.04	carpel	0	1
77.02.01.04	fruit	0	1
77.02.01.05	seed	0	1
77.02.01.05.01	embryo	0	1
77.02.01.05.02	endosperm	0	1
77.02.01.06	rhizome (potato tuber/onion)	0	1
77.02.02	root	0	1
77.03	animal organ	0	1
77.03.01	nervous system	0	1
77.03.01.01	central nervous system	0	1
77.03.01.01.01	brain	0	1
77.03.01.01.01.01	cerebrum	0	1
77.03.01.01.01.02	cerebellum	0	1
77.03.01.02	peripheral nervous system	0	1
77.03.02	sensory organs	0	1
77.03.02.01	ear	0	1
77.03.02.02	eye	0	1
77.03.02.03	nose	0	1
77.03.02.04	tongue	0	1
77.03.02.05	skin	0	1
77.03.03	vascular organs	0	1
77.03.03.02	vessels	0	1
77.03.05	immune system organs	0	1
77.03.05.01	thymus	0	1
77.03.05.02	spleen	0	1
77.03.05.03	lymphatic system	0	1
77.03.07	excretory apparatus	0	1
77.03.07.01	kidney	0	1
77.03.07.03	malphigi	0	1
77.03.07.05	pronephros (sensu Invertebrata)	0	1
77.03.07.07	metanephros (sensu Invertebrata)	0	1
77.03.09	respiratory system	0	1
77.03.09.01	lung	0	1
77.03.09.03	gill	0	1
77.03.09.05	trachea (sensu Insecta)	0	1
77.03.11	gastro-intestinal system	0	1
77.03.11.01	teeth	0	1
77.03.11.02	oesophagus	0	1
77.03.11.03	stomach	0	1
77.03.11.05	intestine	0	1
77.03.11.07	liver	0	1
77.03.11.09	pancreas	0	1
77.03.11.11	gastro-intestinal system accessory organs	0	1
77.03.13	dermis/cuticula	0	1
77.03.13.05	hair / feather follicule	0	1
77.03.15	reproductive apparatus	0	1
77.03.15.01	female gonad (ovary)	0	1
77.03.15.02	oviduct	0	1
77.03.15.04	uterus	0	1
77.03.15.04.03	cervix	0	1
77.03.15.05	placenta	0	1
77.03.15.07	male gonad (testis)	0	1
77.03.17	skeletal system	0	1
77.03.19	non organ cavities and their linings	0	1
77.03.21	secretory organs (glands)	0	1
77.03.21.01	mammary gland	0	1
77.03.21.02	salivary gland	0	1
77.03.21.03	endocrine organ	0	1
77.03.21.03.01	adrenal gland	0	1
77.03.21.03.02	pancreatic islet	0	1
77.03.21.03.03	parathyroid	0	1
77.03.21.03.04	pineal gland	0	1
77.03.21.03.05	pituitary gland	0	1
77.03.21.03.06	thyroid gland	0	1
77.03.21.04	prostate gland	0	1
77.03.21.05	sweat (perspiratory) gland	0	1
98	CLASSIFICATION NOT YET CLEAR-CUT	0	1
99	UNCLASSIFIED PROTEINS	191	1	NCU00022 NCU00073 NCU00083 NCU00100 NCU00152 NCU00207 NCU00208 NCU00241 NCU00296 NCU00320 NCU00392 NCU00415 NCU00459 NCU00611 NCU00614 NCU00675 NCU00774 NCU00808 NCU00848 NCU00898 NCU00929 NCU00962 NCU00983 NCU01118 NCU01122 NCU01189 NCU01275 NCU01362 NCU01439 NCU01476 NCU01540 NCU01818 NCU01824 NCU01856 NCU01886 NCU01990 NCU02036 NCU02065 NCU02089 NCU02211 NCU02242 NCU02243 NCU02524 NCU02579 NCU…

## Sheet: NCU09974STSup
ID	Category	No. proteins	P-value	NCUs
1	METABOLISM	144	0.98961	NCU00034 NCU00585 NCU00587 NCU00600 NCU00682 NCU00720 NCU00865 NCU00890 NCU00891 NCU00936 NCU00943 NCU01072 NCU01188 NCU01282 NCU01348 NCU01364 NCU01446 NCU01563 NCU01571 NCU01611 NCU01747 NCU01754 NCU01767 NCU01839 NCU01868 NCU02097 NCU02179 NCU02235 NCU02296 NCU02319 NCU02376 NCU02513 NCU02665 NCU02930 NCU03032 NCU03328 NCU03332 NCU03404 NCU03756 NCU03861 NCU03893 NCU04072 NCU04078 NCU04099 NCU…
01.01	amino acid metabolism	23	0.955405	NCU00936 NCU01188 NCU01348 NCU01611 NCU02319 NCU03756 NCU03861 NCU04130 NCU04569 NCU04648 NCU05037 NCU05624 NCU06009 NCU06023 NCU06711 NCU07242 NCU07300 NCU07623 NCU07987 NCU08018 NCU08669 NCU09553 NCU09864
01.01.03	assimilation of ammonia, metabolism of the glutamate group	5	0.789821	NCU00936 NCU01348 NCU03861 NCU04569 NCU04648
01.01.03.01	metabolism of glutamine	2	0.455321	NCU03861 NCU04648
01.01.03.01.01	biosynthesis of glutamine	1	0.434928	NCU03861
01.01.03.01.02	degradation of glutamine	2	0.252421	NCU03861 NCU04648
01.01.03.02	metabolism of glutamate	4	0.507228	NCU00936 NCU03861 NCU04569 NCU04648
01.01.03.02.01	biosynthesis of glutamate	2	0.703188	NCU03861 NCU04569
01.01.03.02.02	degradation of glutamate	2	0.492291	NCU00936 NCU03861
01.01.03.03	metabolism of proline	1	0.680792	NCU01348
01.01.03.03.01	biosynthesis of proline	1	0.550315	NCU01348
01.01.03.03.02	degradation of proline	1	0.289967	NCU01348
01.01.03.04	metabolism of -hydroxyproline	0	1
01.01.03.04.01	biosynthesis of -hydroxyproline	0	1
01.01.03.04.02	degradation of -hydroxyproline	0	1
01.01.03.05	metabolism of arginine	1	0.885901	NCU01348
01.01.03.05.01	biosynthesis of arginine	1	0.773435	NCU01348
01.01.03.05.02	degradation of arginine	1	0.550315	NCU01348
01.01.05	metabolism of urea cycle, creatine and polyamines	4	0.331662	NCU00936 NCU01348 NCU05037 NCU08669
01.01.05.01	metabolism of polyamines	3	0.185976	NCU00936 NCU01348 NCU08669
01.01.05.01.01	biosynthesis of polyamines	1	0.495909	NCU01348
01.01.05.01.02	degradation of polyamines	2	0.210542	NCU00936 NCU08669
01.01.05.02	metabolism of creatine	0	1
01.01.05.02.01	biosynthesis of creatine	0	1
01.01.05.02.02	degradation of creatine	0	1
01.01.05.03	metabolism of urea (urea cycle)	1	0.680792	NCU05037
01.01.06	metabolism of the aspartate family	4	0.952584	NCU05037 NCU05624 NCU06711 NCU07987
01.01.06.01	metabolism of aspartate	1	0.642158	NCU05624
01.01.06.01.01	biosynthesis of aspartate	1	0.495909	NCU05624
01.01.06.01.02	degradation of aspartate	0	1
01.01.06.02	metabolism of asparagine	1	0.434928	NCU05624
01.01.06.02.01	biosynthesis of asparagine	0	1
01.01.06.02.02	degradation of asparagine	1	0.107863	NCU05624
01.01.06.04	metabolism of threonine	0	1
01.01.06.04.01	biosynthesis of threonine	0	1
01.01.06.04.02	degradation of threonine	0	1
01.01.06.05	metabolism of methionine	1	0.963664	NCU07987
01.01.06.05.01	biosynthesis of methionine	1	0.898232	NCU07987
01.01.06.05.01.01	biosynthesis of homocysteine	1	0.550315	NCU07987
01.01.06.05.01.02	degradation of homocysteine	0	1
01.01.06.05.02	degradation of methionine	0	1
01.01.06.06	metabolism of lysine	2	0.78729	NCU05037 NCU06711
01.01.06.06.01	biosynthesis of lysine	2	0.492291	NCU05037 NCU06711
01.01.06.06.01.01	diaminopimelic acid pathway	1	0.289967	NCU05037
01.01.06.06.01.03	aminoadipic acid pathway	0	1
01.01.06.06.02	degradation of lysine	1	0.746005	NCU06711
01.01.09	metabolism of the cysteine - aromatic group	5	0.986983	NCU00936 NCU06009 NCU06023 NCU07987 NCU08018
01.01.09.01	metabolism of glycine	0	1
01.01.09.01.01	biosynthesis of glycine	0	1
01.01.09.01.02	degradation of glycine	0	1
01.01.09.02	metabolism of serine	0	1
01.01.09.02.01	biosynthesis of serine	0	1
01.01.09.02.02	degradation of serine	0	1
01.01.09.03	metabolism of cysteine	1	0.746005	NCU07987
01.01.09.03.01	biosynthesis of cysteine	1	0.642158	NCU07987
01.01.09.03.02	degradation of cysteine	0	1
01.01.09.04	metabolism of phenylalanine	3	0.51549	NCU06009 NCU06023 NCU08018
01.01.09.04.01	biosynthesis of phenylalanine	1	0.797906	NCU06023
01.01.09.04.02	degradation of phenylalanine	1	0.715258	NCU08018
01.01.09.05	metabolism of tyrosine	4	0.30614	NCU00936 NCU06009 NCU06023 NCU08018
01.01.09.05.01	biosynthesis of tyrosine	1	0.434928	NCU06023
01.01.09.05.02	degradation of tyrosine	1	0.680792	NCU08018
01.01.09.06	metabolism of tryptophan	1	0.948776	NCU06023
01.01.09.06.01	biosynthesis of tryptophan	1	0.773435	NCU06023
01.01.09.06.02	degradation of tryptophan	0	1
01.01.09.07	metabolism of histidine	0	1
01.01.09.07.01	biosynthesis of histidine	0	1
01.01.09.07.02	degradation of histidine	0	1
01.01.11	metabolism of the pyruvate family (alanine, isoleucine, leucine, valine) and D-alanine	3	0.834002	NCU07623 NCU08669 NCU09864
01.01.11.01	metabolism of alanine	1	0.366577	NCU07623
01.01.11.01.01	biosynthesis of alanine	0	1
01.01.11.01.02	degradation of alanine	0	1
01.01.11.02	metabolism of isoleucine	1	0.856581	NCU09864
01.01.11.02.01	biosynthesis of isoleucine	0	1
01.01.11.02.02	degradation of isoleucine	1	0.434928	NCU09864
01.01.11.03	metabolism of valine	1	0.839209	NCU09864
01.01.11.03.01	biosynthesis of valine	0	1
01.01.11.03.02	degradation of valine	1	0.550315	NCU09864
01.01.11.04	metabolism of leucine	1	0.885901	NCU09864
01.01.11.04.01	biosynthesis of leucine	0	1
01.01.11.04.02	degradation of leucine	1	0.715258	NCU09864
01.01.11.06	metabolism of the D-alanine amino acid group	0	1
01.01.11.07	metabolism of the hydroxyamino acid group	0	1
01.01.13	regulation of amino acid metabolism	3	0.306228	NCU01188 NCU03756 NCU04130
01.02	nitrogen, sulfur and selenium metabolism	7	0.989858	NCU02296 NCU04648 NCU05340 NCU07821 NCU07987 NCU08886 NCU10016
01.02.02	nitrogen metabolism	2	0.78729	NCU02296 NCU04648
01.02.02.01	nitrogen fixation	0	1
01.02.02.02	nitrate assimilation	0	1
01.02.02.03	nitrate dissimilation	0	1
01.02.02.05	ammonium nitrification	0	1
01.02.02.06	assimilation of ammonia	0	1
01.02.02.07	nitric oxide biosynthesis	0	1
01.02.02.09	catabolism of nitrogenous compounds	1	0.773435	NCU02296
01.02.02.09.01	urea catabolism (not urea cycle)	0	1
01.02.02.09.03	urate catabolism	0	1
01.02.02.09.05	cyanate catabolism	0	1
01.02.02.09.06	anthranilate catabolism	0	1
01.02.02.09.07	formamide catabolism	0	1
01.02.02.09.08	nitriles catabolism	0	1
01.02.03	sulfur metabolism	0	1
01.02.03.01	sulfate assimilation	0	1
01.02.03.03	assimilatory reduction of sulfur	0	1
01.02.03.04	conjunction of sulfate	0	1
01.02.03.05	oxidation of sulfur to sulfate, electron as energy source	0	1
01.02.03.06	sulfate dissimilation, anaerobic respiration, sulfate respiration	0	1
01.02.05	selenium metabolism	0	1
01.02.07	regulation of nitrogen, sulfur and selenium metabolism	0	1
01.02.07.01	regulation of nitrogen metabolism	0	1
01.02.07.03	regulation of sulphur metabolism	0	1
01.02.07.05	regulation of selenium metabolism	0	1
01.03	nucleotide/nucleoside/nucleobase metabolism	14	0.981405	NCU00600 NCU01446 NCU02296 NCU05750 NCU07334 NCU07853 NCU07887 NCU07944 NCU08035 NCU08359 NCU08435 NCU08618 NCU08648 NCU10762
01.03.01	purin nucleotide/nucleoside/nucleobase metabolism	5	0.987965	NCU00600 NCU02296 NCU07853 NCU08035 NCU08435
01.03.01.01	purine nucleotide /nucleoside/nucleobase catabolism	1	0.495909	NCU07853
01.03.01.01.01	hypoxanthine catabolism	0	1
01.03.01.01.03	xanthine catabolism	0	1
01.03.01.03	purine nucleotide/nucleoside/nucleobase anabolism	1	0.959257	NCU08035
01.03.04	pyrimidine nucleotide/nucleoside/nucleobase metabolism	4	0.746096	NCU01446 NCU07334 NCU08359 NCU10762
01.03.04.01	pyrimidine nucleotide/nucleoside/nucleobase catabolism	1	0.434928	NCU08359
01.03.04.03	pyrimidine nucleotide/nucleoside/nucleobase anabolism	2	0.455321	NCU01446 NCU08359
01.03.07	deoxyribonucleotide metabolism	2	0.336133	NCU07887 NCU07944
01.03.10	metabolism of cyclic and unusual nucleotides	0	1
01.03.13	regulation of nucleotide/nucleoside/nucleobase metabolism	1	0.366577	NCU08359
01.03.16	polynucleotide degradation	2	0.93371	NCU05750 NCU08648
01.03.16.01	RNA degradation	0	1
01.03.16.03	DNA degradation	0	1
01.04	phosphate metabolism	17	0.994767	NCU00587 NCU00600 NCU00682 NCU01446 NCU01747 NCU01767 NCU02513 NCU04161 NCU07027 NCU07465 NCU07495 NCU08325 NCU08346 NCU09063 NCU09830 NCU10397 NCU10762
01.04.04	regulation of phosphate metabolism	3	0.244912	NCU01446 NCU01747 NCU07495
01.05	C-compound and carbohydrate metabolism	71	0.706455	NCU00587 NCU00600 NCU00720 NCU00865 NCU00890 NCU00891 NCU00936 NCU00943 NCU01188 NCU01282 NCU01563 NCU01747 NCU01754 NCU01868 NCU02097 NCU02179 NCU02235 NCU02319 NCU03328 NCU03332 NCU03893 NCU04078 NCU04160 NCU04221 NCU04791 NCU05094 NCU05151 NCU05345 NCU05586 NCU05708 NCU05935 NCU05955 NCU06009 NCU06020 NCU06058 NCU06123 NCU06153 NCU06417 NCU06698 NCU06760 NCU06781 NCU06804 NCU06961 NCU06996 NCU…
01.05.02	sugar, glucoside, polyol and carboxylate metabolism	14	0.710108	NCU00720 NCU00865 NCU00891 NCU00943 NCU03328 NCU04221 NCU06009 NCU06698 NCU06760 NCU07027 NCU07404 NCU09041 NCU09715 NCU10762
01.05.02.01	nucleotide-sugar metabolism	0	1
01.05.02.04	sugar, glucoside, polyol and carboxylate anabolism	4	0.867901	NCU00891 NCU04221 NCU09041 NCU09715
01.05.02.07	sugar, glucoside, polyol and carboxylate catabolism	13	0.511794	NCU00720 NCU00865 NCU00891 NCU00943 NCU03328 NCU04221 NCU06009 NCU06698 NCU06760 NCU07027 NCU07404 NCU09041 NCU09715
01.05.03	polysaccharide metabolism	17	0.531821	NCU00890 NCU03328 NCU05935 NCU05955 NCU06020 NCU06781 NCU06961 NCU07027 NCU07242 NCU07404 NCU07974 NCU08189 NCU09425 NCU09486 NCU09508 NCU09904 NCU10762
01.05.03.01	glycogen metabolism	1	0.289967	NCU07027
01.05.03.01.04	glycogen anabolism	0	1
01.05.03.01.07	glycogen catabolism	1	0.107863	NCU07027
01.05.03.02	peptidoglycan metabolism	0	1
01.05.03.02.04	peptidoglycan anabolism	0	1
01.05.03.02.07	peptidoglycan catabolism	0	1
01.05.03.03	chitin metabolism	0	1
01.05.03.03.04	chitin anabolism	0	1
01.05.03.03.07	chitin catabolism	0	1
01.05.03.04	starch metabolism	0	1
01.05.03.04.04	starch anabolism	0	1
01.05.03.04.07	starch catabolism	0	1
01.05.05	C- compound metabolism	0	1
01.05.05.04	C- compound anabolism	0	1
01.05.05.07	C- compound catabolism	0	1
01.05.05.07.01	serine-isocitrate lyase pathway	0	1
01.05.05.07.03	ribulose-monophosphate cycle	0	1
01.05.06	C- compound and organic acid metabolism	3	0.398625	NCU00865 NCU00936 NCU01754
01.05.06.04	C- compound and organic acid anabolism	0	1
01.05.06.07	C- compound and organic acid catabolism	3	0.368033	NCU00865 NCU00936 NCU01754
01.05.07	C- compound metabolism	0	1
01.05.07.04	C- compound anabolism	0	1
01.05.07.07	C- compound catabolism	0	1
01.05.08	C- compound metabolism	0	1
01.05.08.04	C- compound anabolism	0	1
01.05.08.07	C- compound catabolism	0	1
01.05.09	aminosaccharide metabolism	3	0.428793	NCU06020 NCU07242 NCU10762
01.05.09.04	aminosaccharide anabolism	2	0.455321	NCU07242 NCU10762
01.05.09.07	aminosaccharide catabolism	1	0.746005	NCU06020
01.05.10	aliphatic hydrocarbon metabolism	0	1
01.05.10.04	aliphatic hydrocarbon anabolism	0	1
01.05.10.07	aliphatic hydrocarbon catabolism	0	1
01.05.11	aromate metabolism	6	0.258567	NCU00936 NCU05708 NCU06058 NCU06153 NCU06804 NCU08018
01.05.11.04	aromate anabolism	0	1
01.05.11.07	aromate catabolism	6	0.138481	NCU00936 NCU05708 NCU06058 NCU06153 NCU06804 NCU08018
01.05.11.07.01	aerobic aromate catabolism	6	0.138481	NCU00936 NCU05708 NCU06058 NCU06153 NCU06804 NCU08018
01.05.11.07.01.01	ortho-cleavage	0	1
01.05.11.07.01.03	meta-cleavage	1	0.204102	NCU06058
01.05.11.07.02	anaerobic aromate catabolism	1	0.289967	NCU06804
01.05.12	autotrophic CO-fixation	0	1
01.05.12.01	Calvin cycle	0	1
01.05.12.03	reductive TCA cycle	0	1
01.05.12.05	hydroxypropionate pathway	0	1
01.05.12.07	acetyl-CoA pathway	0	1
01.05.13	transfer of activated C- groups	0	1
01.05.13.01	S-adenosyl-methionine - homocysteine cycle	0	1
01.05.13.03	tetrahydrofolate-dependent C--transfer	0	1
01.05.25	regulation of C-compound and carbohydrate metabolism	9	0.515288	NCU00587 NCU00600 NCU01188 NCU01282 NCU01563 NCU01747 NCU02319 NCU06760 NCU09715
01.06	lipid, fatty acid and isoprenoid metabolism	26	0.992179	NCU00034 NCU00585 NCU00936 NCU01571 NCU01747 NCU01754 NCU01839 NCU02665 NCU03032 NCU04099 NCU04721 NCU04725 NCU05006 NCU05128 NCU05967 NCU06812 NCU07081 NCU07741 NCU08002 NCU08269 NCU09041 NCU09553 NCU09565 NCU09692 NCU10762 NCU11196
01.06.02	membrane lipid metabolism	1	0.995382	NCU01747
01.06.02.01	phospholipid metabolism	1	0.985466	NCU01747
01.06.02.02	glycolipid metabolism	0	1
01.06.02.03	sphingolipid metabolism	0	1
01.06.05	fatty acid metabolism	5	0.853599	NCU04099 NCU05006 NCU08002 NCU09041 NCU09553
01.06.06	isoprenoid metabolism	4	0.948807	NCU00585 NCU00936 NCU05967 NCU09565
01.06.06.01	hemiterpenes metabolism	0	1
01.06.06.03	monoterpenes metabolism	0	1
01.06.06.05	sesquiterpenes metabolism	0	1
01.06.06.07	diterpenes metabolism	1	0.204102	NCU05967
01.06.06.09	triterpenes metabolism	0	1
01.06.06.11	tetracyclic and pentacyclic triterpenes (cholesterin, steroids and hopanoids) metabolism	1	0.995382	NCU09565
01.06.06.13	tetraterpenes (carotinoids) metabolism	1	0.289967	NCU00585
01.06.06.15	polyterpenes metabolism	0	1
01.06.10	regulation of lipid, fatty acid and isoprenoid metabolism	1	0.898232	NCU09692
01.07	metabolism of vitamins, cofactors, and prosthetic groups	10	0.9859	NCU00891 NCU00936 NCU02930 NCU03404 NCU04648 NCU06417 NCU07402 NCU08035 NCU08269 NCU11424
01.07.01	biosynthesis of vitamins, cofactors, and prosthetic groups	7	0.925073	NCU00936 NCU02930 NCU04648 NCU07402 NCU08035 NCU08269 NCU11424
01.07.03	catabolism of vitamins, cofactors, and prosthetic groups	2	0.13002	NCU02930 NCU07402
01.07.04	utilization of vitamins, cofactors, and prosthetic groups	0	1
01.07.07	regulation of the metabolism of vitamins, cofactors, and prosthetic groups	0	1
01.08	metabolism of intercellular mediators	0	1
01.08.01	metabolism of neurotransmitters	0	1
01.08.02	metabolism of hormones	0	1
01.08.03	metabolism of cytokines and growth factors	0	1
01.08.04	regulation of the metabolism of intercellular mediators	0	1
01.20	secondary metabolism	15	0.641077	NCU00891 NCU00936 NCU01072 NCU04130 NCU04569 NCU04791 NCU05094 NCU05518 NCU06009 NCU06023 NCU06025 NCU08002 NCU08669 NCU09041 NCU09518
01.20.01	metabolism of primary metabolic sugar derivatives	3	0.158081	NCU00891 NCU01072 NCU06009
01.20.01.01	metabolism of secondary monosaccharides	1	0.289967	NCU00891
01.20.01.03	metabolism of sugar carboxylic acids	0	1
01.20.01.05	metabolism of sugar alcohols	0	1
01.20.01.07	metabolism of glycosides	0	1
01.20.01.09	metabolism of aminoglycoside antibiotics	2	0.0116246	NCU01072 NCU06009
01.20.03	metabolism of derivatives of intermediates of glucose degradation	0	1
01.20.05	metabolism of acetic acid derivatives	1	0.819735	NCU00936
01.20.05.01	metabolism of acetoacetate, acetone, hydroxybutyric acid	0	1
01.20.05.03	metabolism of alkanes, alkenes, alkanals, alkanols	0	1
01.20.05.05	metabolism of fatty acid esters	0	1
01.20.05.07	metabolism of acetylenes	0	1
01.20.05.09	metabolism of eicosanoids	0	1
01.20.05.11	metabolism of polyketides	0	1
01.20.07	metabolism of propionic acid derivatives	0	1
01.20.09	metabolism of derivatives of intermediates of the TCA and glyoxylate pathway	0	1
01.20.13	metabolism of derivatives of homoisopentenyl pyrophosphate	0	1
01.20.15	metabolism of derivatives of dehydroquinic acid, shikimic acid and chorismic acid	3	0.306228	NCU06023 NCU06025 NCU09041
01.20.15.01	metabolism of naphthoquinone, anthraquinone	0	1
01.20.15.03	metabolism of ubiquinone	0	1
01.20.17	metabolism of secondary products derived from primary amino acids	7	0.0864734	NCU00936 NCU04791 NCU05094 NCU05518 NCU08002 NCU08669 NCU09518
01.20.17.01	metabolism of nonprotein amino acids	3	0.185976	NCU00936 NCU08002 NCU08669
01.20.17.03	metabolism of amines	1	0.495909	NCU05518
01.20.17.05	metabolism of cyanogenic glycosides	0	1
01.20.17.07	metabolism of glycosinolates and derivatives	0	1
01.20.17.09	metabolism of alkaloids	3	0.215015	NCU04791 NCU05094 NCU09518
01.20.19	metabolism of secondary products derived from glycine, L-serine and L-alanine	0	1
01.20.19.01	metabolism of porphyrins	0	1
01.20.19.03	metabolism of open-chain tetrapyrrols	0	1
01.20.19.05	metabolism of cobalamins	0	1
01.20.21	metabolism of sulfuric acid and L-cysteine derivatives	0	1
01.20.23	metabolism of secondary products derived from L-methionine	0	1
01.20.25	metabolism of secondary products derived from L-valin, L-leucin and L-isoleucin	0	1
01.20.27	metabolism of secondary products derived from L-aspartic acid and L-threonine	0	1
01.20.29	metabolism of secondary products derived from L-glutamic acid, L-proline and L-ornithine	1	0.366577	NCU00936
01.20.31	metabolism of secondary products derived from L-lysine, L-arginine and L-histidine	1	0.715258	NCU00936
01.20.33	metabolism of secondary products derived from L-tryptophan	0	1
01.20.35	metabolism of secondary products derived from L-phenylalanine and L-tyrosine	0	1
01.20.35.01	metabolism of phenylpropanoids	0	1
01.20.35.01.01	metabolism of melanins	0	1
01.20.35.01.03	metabolism of lignins	0	1
01.20.35.01.05	metabolism of stilbenes, flavonoids	0	1
01.20.35.01.07	metabolism of coumarins	0	1
01.20.35.01.09	metabolism of cinnamic acids	0	1
01.20.35.02	metabolism of thyroids	0	1
01.20.35.03	metabolism of catecholamines	0	1
01.20.36	non-ribosomal peptide synthesis	0	1
01.20.37	metabolism of peptide derived compounds	2	0.492291	NCU04130 NCU04569
01.20.37.01	metabolism of thioredoxin, glutaredoxin, glutathion	2	0.416843	NCU04130 NCU04569
01.20.37.03	metabolism of peptide antibiotics	0	1
01.20.37.05	metabolism of beta-lactams	0	1
01.20.38	metabolism of toxins/drugs	0	1
01.20.70	regulation of secondary metabolism	0	1
01.25	extracellular metabolism	6	0.20371	NCU04721 NCU04953 NCU05935 NCU05955 NCU06020 NCU09508
01.25.01	extracellular polysaccharide degradation	3	0.306228	NCU05935 NCU05955 NCU09508
01.25.03	extracellular protein degradation	1	0.366577	NCU04953
01.25.05	extracellular polynucleotide degradation	0	1
01.25.07	extracellular ester compound degradation	0	1
01.25.09	extracellular lignin degradation	0	1
01.25.11	extracellular aminosaccharide degradation	2	0.0116246	NCU04721 NCU06020
2	ENERGY	29	0.928394	NCU00720 NCU00780 NCU00865 NCU00936 NCU00943 NCU01078 NCU01754 NCU02179 NCU02319 NCU02807 NCU04221 NCU05151 NCU05225 NCU05586 NCU06009 NCU06123 NCU06760 NCU07027 NCU07944 NCU08035 NCU08145 NCU08516 NCU08669 NCU09553 NCU09559 NCU09715 NCU09864 NCU10046 NCU11196
02.01	glycolysis and gluconeogenesis	4	0.907199	NCU00720 NCU01754 NCU08516 NCU10046
02.01.01	glycolysis methylglyoxal bypass	0	1
02.01.03	regulation of glycolysis and gluconeogenesis	1	0.598854	NCU10046
02.04	glyoxylate cycle	0	1
02.05	Entner-Doudoroff pathway	0	1
02.07	pentose-phosphate pathway	3	0.664835	NCU05151 NCU06123 NCU07944
02.07.01	pentose-phosphate pathway oxidative branch	0	1
02.07.03	pentose-phosphate pathway non oxidative branch	0	1
02.07.05	regulation of pentose-phosphate pathway	0	1
02.08	pyruvate dehydrogenase complex	1	0.495909	NCU06760
02.09	anaplerotic reactions	0	1
02.10	tricarboxylic-acid pathway (citrate cycle, Krebs cycle, TCA cycle)	0	1
02.11	electron transport and membrane-associated energy conservation	3	0.997855	NCU00936 NCU02807 NCU08035
02.11.05	accessory proteins of electron transport and membrane-associated energy conservation	0	1
02.11.07	regulation of electron transport and membrane-associated energy conservation	0	1
02.13	respiration	6	0.990035	NCU00865 NCU00936 NCU01078 NCU02179 NCU02807 NCU05225
02.13.01	anaerobic respiration	0	1
02.13.03	aerobic respiration	2	0.997693	NCU02179 NCU05225
02.13.05	regulation of respiration	0	1
02.16	fermentation	8	0.22243	NCU00720 NCU00936 NCU01754 NCU02179 NCU05151 NCU06009 NCU06123 NCU08669
02.16.01	alcohol fermentation	2	0.726501	NCU00936 NCU01754
02.16.01.01	bacterial type ethanol fermentation	0	1
02.16.03	lactate fermentation	4	0.00659372	NCU00720 NCU02179 NCU05151 NCU06123
02.16.03.01	homofermentative pathway	0	1
02.16.03.03	heterofermentative pathway and fermentaton of other saccharides	2	0.0116246	NCU05151 NCU06123
02.16.03.05	bifidum pathway	0	1
02.16.03.07	malo-lactate fermentation	0	1
02.16.05	butyrate and butanol-acetoine fermentation	0	1
02.16.07	ethanol-acetate fermentation	0	1
02.16.09	mixed acid and butanediol fermentation	0	1
02.16.11	propionate fermentation	0	1
02.16.11.01	acrylate pathway	0	1
02.16.11.03	succinate-propionate pathway	0	1
02.16.13	acetate fermentation	0	1
02.16.15	methane fermentation	0	1
02.16.17	fermentation of nitrogenous compounds	0	1
02.16.17.01	single amino acid fermentations	0	1
02.16.17.03	stickland reactions	0	1
02.16.17.05	fermentation of heterocyclic compounds	0	1
02.16.20	regulation of fermentation	0	1
02.17	chemolithotrophy (egsulfide, nitrogenous compounds)	0	1
02.19	metabolism of energy reserves (egglycogen, trehalose)	7	0.120846	NCU00943 NCU02319 NCU04221 NCU07027 NCU08145 NCU09559 NCU09715
02.25	oxidation of fatty acids	2	0.894933	NCU09553 NCU11196
02.30	photosynthesis	0	1
02.30.01	anoxygenic photosynthesis	0	1
02.30.03	oxygenic photosynthesis	0	1
02.30.07	accessory proteins of photosynthetic electron transport	0	1
02.30.10	regulation of photosynthesis	0	1
02.45	energy conversion and regeneration	5	0.638964	NCU00780 NCU00865 NCU00936 NCU02807 NCU08035
02.45.01	bioluminescence	0	1
02.45.03	light absorption	0	1
02.45.07	heat production	0	1
02.45.11	conversion to kinetic energy (egmovement)	0	1
02.45.15	energy generation (egATP synthase)	2	0.703188	NCU02807 NCU08035
02.45.20	regulation of energy conversion / regeneration	0	1
4	STORAGE PROTEIN	0	1
04.01	storage facilitating proteins	0	1
04.02	stored proteins	0	1
10	CELL CYCLE AND DNA PROCESSING	42	0.99602	NCU00272 NCU00600 NCU01182 NCU01188 NCU01460 NCU01563 NCU01747 NCU01767 NCU01771 NCU02358 NCU02457 NCU03269 NCU03623 NCU04275 NCU04364 NCU04472 NCU04650 NCU04847 NCU05296 NCU05781 NCU06438 NCU06497 NCU06878 NCU07519 NCU07757 NCU07872 NCU07887 NCU08115 NCU08151 NCU08290 NCU08346 NCU08489 NCU08566 NCU09063 NCU09288 NCU09297 NCU09706 NCU09731 NCU09847 NCU10046 NCU10397 NCU10762
10.01	DNA processing	16	0.999685	NCU01188 NCU01460 NCU01771 NCU02457 NCU03623 NCU04275 NCU04472 NCU06438 NCU07519 NCU07757 NCU07887 NCU08115 NCU08151 NCU08290 NCU09706 NCU09731
10.01.01	cellular DNA uptake	0	1
10.01.01.01	bacterial competence	0	1
10.01.01.03	conjugational DNA transfer	0	1
10.01.02	DNA topology	2	0.971856	NCU04472 NCU06438
10.01.03	DNA synthesis and replication	7	0.89322	NCU01188 NCU01460 NCU02457 NCU03623 NCU07887 NCU09706 NCU09731
10.01.03.03	ori recognition and priming complex formation	0	1
10.01.03.05	extension/ polymerization activity	0	1
10.01.05	DNA recombination and DNA repair	11	0.972612	NCU01771 NCU03623 NCU04275 NCU06438 NCU07519 NCU07887 NCU08115 NCU08151 NCU08290 NCU09706 NCU09731
10.01.05.01	DNA repair	10	0.923818	NCU03623 NCU04275 NCU06438 NCU07519 NCU07887 NCU08115 NCU08151 NCU08290 NCU09706 NCU09731
10.01.05.03	DNA recombination	1	0.994191	NCU09706
10.01.05.03.01	meiotic recombination	0	1
10.01.05.03.03	somatic / mitotic recombination	0	1
10.01.05.03.05	DNA integration	0	1
10.01.09	DNA restriction or modification	1	0.999992	NCU07757
10.01.09.01	DNA methylation	0	1
10.01.09.03	DNA restriction	0	1
10.01.09.05	DNA conformation modification (egchromatin)	1	0.99999	NCU07757
10.01.09.07	DNA imprinting and other epigenetic effects	0	1
10.01.11	regulation of DNA processing	0	1
10.03	cell cycle	30	0.949126	NCU00272 NCU00600 NCU01182 NCU01188 NCU01563 NCU01747 NCU01767 NCU02358 NCU03269 NCU03623 NCU04364 NCU04650 NCU04847 NCU05296 NCU05781 NCU06497 NCU06878 NCU07757 NCU07872 NCU08346 NCU08489 NCU08566 NCU09063 NCU09288 NCU09297 NCU09731 NCU09847 NCU10046 NCU10397 NCU10762
10.03.01	mitotic cell cycle and cell cycle control	20	0.968028	NCU00272 NCU00600 NCU01182 NCU01188 NCU01747 NCU01767 NCU02358 NCU03623 NCU04364 NCU04847 NCU05781 NCU06497 NCU07757 NCU07872 NCU08346 NCU08489 NCU09063 NCU09731 NCU10046 NCU10762
10.03.01.01	mitotic cell cycle	8	0.817835	NCU01188 NCU03623 NCU05781 NCU06497 NCU07757 NCU09063 NCU09731 NCU10046
10.03.01.01.01	G phase of mitotic cell cycle	1	0.598854	NCU07757
10.03.01.01.02	G/G transition, mitotic exit	0	1
10.03.01.01.03	G/S transition of mitotic cell cycle	2	0.820901	NCU01188 NCU06497
10.03.01.01.05	S phase of mitotic cell cycle	0	1
10.03.01.01.07	G phase of mitotic cell cycle	0	1
10.03.01.01.09	G/M transition of mitotic cell cycle	3	0.368033	NCU01188 NCU03623 NCU09731
10.03.01.01.11	M phase	4	0.597978	NCU03623 NCU05781 NCU09063 NCU09731
10.03.01.01.13	M/G transition of mitotic cell cycle	0	1
10.03.01.02	cell cycle arrest	1	0.839209	NCU08346
10.03.01.03	cell cycle checkpoints (checkpoints of morphogenesis, DNA-damage,-replication, mitotic phase and spindle)	3	0.793063	NCU04364 NCU05781 NCU08346
10.03.02	meiosis	2	0.996527	NCU01563 NCU10046
10.03.02.01	meiosis I	0	1
10.03.02.03	meiosis II	0	1
10.03.03	cytokinesis (cell division) /septum formation and hydrolysis	5	0.94986	NCU00600 NCU02358 NCU09731 NCU09847 NCU10397
10.03.04	nuclear and chromosomal cycle	8	0.351743	NCU00600 NCU04650 NCU05781 NCU06878 NCU08566 NCU09063 NCU09297 NCU10046
10.03.04.01	centromere/kinetochore complex maturation	1	0.289967	NCU04650
10.03.04.03	chromosome condensation	2	0.492291	NCU09063 NCU09297
10.03.04.05	chromosome segregation/division	2	0.804738	NCU05781 NCU06878
10.03.04.06	chromosome inactivation	0	1
10.03.04.07	nuclear division	1	0.642158	NCU10046
10.03.04.09	nuclear migration	2	0.527631	NCU00600 NCU08566
10.03.05	cell cycle dependent cytoskeleton reorganization	2	0.849667	NCU03269 NCU05296
10.03.05.01	spindle pole body/centrosome and microtubule cycle	2	0.703188	NCU03269 NCU05296
10.03.05.03	cell cycle dependent actin filament reorganization	0	1
11	TRANSCRIPTION	23	1	NCU00600 NCU00682 NCU01297 NCU01563 NCU01629 NCU02724 NCU02787 NCU03273 NCU03309 NCU04472 NCU04622 NCU05064 NCU06438 NCU07289 NCU07379 NCU07757 NCU08270 NCU08726 NCU08729 NCU09197 NCU09208 NCU09731 NCU09748
11.02	RNA synthesis	21	1	NCU00600 NCU00682 NCU01297 NCU01563 NCU01629 NCU02724 NCU02787 NCU03273 NCU03309 NCU04622 NCU05064 NCU06438 NCU07289 NCU07379 NCU07757 NCU08726 NCU08729 NCU09197 NCU09208 NCU09731 NCU09748
11.02.01	rRNA synthesis	0	1
11.02.02	tRNA synthesis	0	1
11.02.03	mRNA synthesis	21	0.99999	NCU00600 NCU00682 NCU01297 NCU01563 NCU01629 NCU02724 NCU02787 NCU03273 NCU03309 NCU04622 NCU05064 NCU06438 NCU07289 NCU07379 NCU07757 NCU08726 NCU08729 NCU09197 NCU09208 NCU09731 NCU09748
11.02.03.01	general transcription activities	6	0.859684	NCU01563 NCU06438 NCU07289 NCU07757 NCU08729 NCU09748
11.02.03.01.01	transcription initiation	4	0.0698207	NCU06438 NCU07289 NCU07757 NCU09748
11.02.03.01.04	transcription elongation	0	1
11.02.03.01.07	transcription termination	0	1
11.02.03.04	transcriptional control	19	0.998916	NCU00600 NCU00682 NCU01297 NCU01629 NCU02724 NCU02787 NCU03273 NCU03309 NCU04622 NCU05064 NCU06438 NCU07289 NCU07379 NCU07757 NCU08726 NCU09197 NCU09208 NCU09731 NCU09748
11.02.03.04.01	transcription activation	3	0.664835	NCU04622 NCU06438 NCU08726
11.02.03.04.03	transcription repression	1	0.909231	NCU03273
11.02.03.04.05	enhancer/silencer interaction	0	1
11.02.03.04.07	posttranscriptional control	0	1
11.04	RNA processing	2	1	NCU04472 NCU08270
11.04.01	rRNA processing	1	1	NCU08270
11.04.02	tRNA processing	1	0.948776	NCU08270
11.04.03	mRNA processing (splicing, '-, '-end processing)	1	1	NCU08270
11.04.03.01	splicing	0	1
11.04.03.01.10	regulation of splicing	0	1
11.04.03.03	'-end processing	0	1
11.04.03.05	'-end processing	0	1
11.04.03.11	control of mRNA stability	0	1
11.04.05	RNA topology	0	1
11.06	RNA modification	0	1
11.06.01	rRNA modification	0	1
11.06.02	tRNA modification	0	1
11.06.03	mRNA modification	0	1
11.06.03.01	mRNA editing	0	1
12	PROTEIN SYNTHESIS	7	1	NCU01820 NCU03309 NCU03717 NCU03981 NCU04449 NCU07082 NCU07926
12.01	ribosome biogenesis	2	1	NCU01820 NCU03309
12.01.01	ribosomal proteins	1	1	NCU03309
12.04	translation	4	0.999996	NCU03309 NCU03717 NCU03981 NCU07926
12.04.01	translation initiation	1	0.994191	NCU03717
12.04.02	translation elongation	1	0.872077	NCU03981
12.04.03	translation termination	0	1
12.07	translational control	0	1
12.10	aminoacyl-tRNA-synthetases	0	1
12.11	selenocystein biosynthesis and incorporation	0	1
14	PROTEIN FATE (folding, modification, destination)	69	0.97546	NCU00034 NCU00249 NCU00251 NCU00434 NCU00587 NCU00682 NCU00968 NCU01188 NCU01282 NCU01408 NCU01571 NCU01747 NCU01767 NCU01820 NCU01822 NCU02235 NCU02257 NCU02319 NCU02400 NCU02515 NCU02680 NCU02743 NCU03071 NCU03309 NCU03355 NCU03368 NCU03623 NCU03921 NCU04014 NCU04015 NCU04188 NCU04269 NCU04513 NCU04612 NCU04953 NCU05427 NCU05837 NCU05995 NCU06183 NCU06202 NCU06250 NCU06370 NCU06472 NCU06626 NCU…
14.01	protein folding and stabilization	1	0.999767	NCU03368
14.04	protein targeting, sorting and translocation	19	0.6259	NCU00968 NCU01282 NCU01820 NCU01822 NCU02680 NCU02743 NCU03309 NCU04015 NCU04188 NCU05837 NCU06183 NCU06370 NCU06626 NCU06875 NCU07020 NCU07504 NCU08489 NCU08618 NCU09220
14.07	protein modification	39	0.925928	NCU00034 NCU00434 NCU00587 NCU00682 NCU01188 NCU01408 NCU01571 NCU01747 NCU01767 NCU02235 NCU02257 NCU02319 NCU02515 NCU03071 NCU03309 NCU03623 NCU04014 NCU04513 NCU04612 NCU05995 NCU06202 NCU06472 NCU06626 NCU06760 NCU07361 NCU07378 NCU07504 NCU07757 NCU07872 NCU08346 NCU08618 NCU08733 NCU09102 NCU09220 NCU09731 NCU10046 NCU10762 NCU11053 NCU11314
14.07.01	modification with fatty acids (egmyristylation, palmitylation, farnesylation)	2	0.651613	NCU00034 NCU06472
14.07.02	modification with sugar residues (egglycosylation, deglycosylation)	2	0.982725	NCU08618 NCU10762
14.07.02.01	O-directed glycosylation, deglycosylation	0	1
14.07.02.02	N-directed glycosylation, deglycosylation	1	0.948776	NCU10762
14.07.03	modification by phosphorylation, dephosphorylation, autophosphorylation	16	0.489668	NCU00434 NCU00587 NCU00682 NCU01408 NCU01747 NCU01767 NCU02257 NCU03071 NCU04612 NCU06202 NCU06626 NCU06760 NCU07361 NCU07378 NCU07872 NCU08346
14.07.04	modification by acetylation, deacetylation	1	0.959257	NCU07757
14.07.05	modification by ubiquitination, deubiquitination	8	0.318125	NCU01188 NCU03309 NCU03623 NCU04014 NCU04513 NCU05995 NCU09731 NCU10046
14.07.07	modification by ubiquitin-related proteins	5	0.0806079	NCU03309 NCU03623 NCU04513 NCU07361 NCU09731
14.07.09	posttranslational modification of amino acids (eghydroxylation, methylation)	1	0.974228	NCU09102
14.07.11	protein processing (proteolytic)	7	0.594246	NCU00034 NCU02319 NCU02515 NCU07504 NCU09220 NCU11053 NCU11314
14.07.11.01	autoproteolytic processing	2	0.169473	NCU07504 NCU09220
14.07.12	protein processing (non-proteolytic, egiron-incorporation)	0	1
14.10	assembly of protein complexes	0	1
14.13	protein/peptide degradation	25	0.253192	NCU00249 NCU00251 NCU01188 NCU02319 NCU02400 NCU02515 NCU02680 NCU03309 NCU03355 NCU03623 NCU04269 NCU04513 NCU04953 NCU05427 NCU05995 NCU06250 NCU07153 NCU07159 NCU07361 NCU08766 NCU09538 NCU09731 NCU10046 NCU11053 NCU11314
14.13.01	cytoplasmic and nuclear protein degradation	14	0.357373	NCU00249 NCU01188 NCU02319 NCU02680 NCU03309 NCU03355 NCU03623 NCU04513 NCU05995 NCU07153 NCU07361 NCU09731 NCU10046 NCU11053
14.13.01.01	proteasomal degradation (ubiquitin/proteasomal pathway)	9	0.530655	NCU01188 NCU02680 NCU03309 NCU03623 NCU04513 NCU07361 NCU09731 NCU10046 NCU11053
14.13.04	lysosomal and vacuolar protein degradation	1	0.715258	NCU02515
14.13.04.01	lysosomal protein degradation	0	1
14.13.04.02	vacuolar protein degradation	1	0.495909	NCU02515
16	PROTEIN WITH BINDING FUNCTION OR COFACTOR REQUIREMENT (structural or catalytic)	78	1	NCU00587 NCU00600 NCU00682 NCU00720 NCU00891 NCU00936 NCU00943 NCU01188 NCU01285 NCU01348 NCU01446 NCU01754 NCU01820 NCU02009 NCU02179 NCU02724 NCU02743 NCU02787 NCU02930 NCU03273 NCU03309 NCU03356 NCU03576 NCU03623 NCU04078 NCU04161 NCU04281 NCU04513 NCU04622 NCU04648 NCU04791 NCU05001 NCU05094 NCU05128 NCU05586 NCU05781 NCU05955 NCU05967 NCU05995 NCU06009 NCU06183 NCU06438 NCU06524 NCU06760 NCU…
16.01	protein binding	33	1	NCU00587 NCU00600 NCU00682 NCU00720 NCU01188 NCU02743 NCU03309 NCU03356 NCU03623 NCU04078 NCU04161 NCU04281 NCU04513 NCU05781 NCU05995 NCU06009 NCU06183 NCU06438 NCU06760 NCU07153 NCU07289 NCU07361 NCU07887 NCU07926 NCU08115 NCU08268 NCU08359 NCU08408 NCU08618 NCU09288 NCU09731 NCU10046 NCU11053
16.01.01	receptor binding	0	1
16.02	peptide binding	0	1
16.03	nucleic acid binding	10	1	NCU01820 NCU02724 NCU02787 NCU03273 NCU04622 NCU06438 NCU07379 NCU07926 NCU08115 NCU08678
16.03.01	DNA binding	6	0.999158	NCU02724 NCU02787 NCU04622 NCU06438 NCU07379 NCU08115
16.03.03	RNA binding	3	0.999996	NCU01820 NCU07926 NCU08678
16.05	polysaccharide binding	4	0.0698207	NCU05955 NCU08189 NCU09508 NCU09904
16.06	motor protein binding	0	1
16.07	structural protein binding	0	1
16.09	lipid binding	4	0.121253	NCU00943 NCU06524 NCU09538 NCU09847
16.10	amine binding	0	1
16.11	amino acid/amino acid derivatives binding	0	1
16.12	sulfate binding	0	1
16.13	C-compound binding	2	0.623255	NCU00936 NCU10732
16.13.01	sugar binding	0	1
16.13.03	fatty acid binding (egacyl-carrier protein)	0	1
16.14	selen binding	0	1
16.15	drug/toxin binding	0	1
16.16	antigen binding	0	1
16.17	metal binding	17	0.961804	NCU00891 NCU01285 NCU01348 NCU01754 NCU02009 NCU03309 NCU03576 NCU04078 NCU06009 NCU06183 NCU07887 NCU08035 NCU08341 NCU08359 NCU09043 NCU09538 NCU10775
16.17.01	calcium binding	2	0.703188	NCU03576 NCU09043
16.17.03	potassium binding	1	0.366577	NCU06009
16.17.05	sodium binding	1	0.107863	NCU01285
16.17.07	magnesium binding	0	1
16.17.09	heavy metal binding (Cu, Fe, Zn)	11	0.885924	NCU00891 NCU01754 NCU02009 NCU03309 NCU04078 NCU06183 NCU07887 NCU08341 NCU08359 NCU09538 NCU10775
16.18	virus particle binding	0	1
16.19	nucleotide/nucleoside/nucleobase binding	21	0.999798	NCU00600 NCU00682 NCU01188 NCU01285 NCU01446 NCU03623 NCU04161 NCU04513 NCU04648 NCU06009 NCU06438 NCU06760 NCU07027 NCU07926 NCU08115 NCU08359 NCU08618 NCU09063 NCU09731 NCU09830 NCU10046
16.19.01	cyclic nucleotide binding (cAMP, cGMP, etc)	1	0.289967	NCU00682
16.19.03	ATP binding	16	0.998691	NCU00682 NCU01188 NCU01285 NCU03623 NCU04161 NCU04513 NCU04648 NCU06009 NCU06438 NCU06760 NCU07926 NCU08115 NCU09063 NCU09731 NCU09830 NCU10046
16.19.05	GTP binding	2	0.997919	NCU00600 NCU08618
16.21	complex cofactor/cosubstrate/vitamine binding	19	0.6259	NCU00720 NCU00891 NCU00936 NCU02179 NCU02930 NCU04078 NCU04791 NCU05001 NCU05094 NCU05128 NCU05586 NCU05967 NCU07027 NCU07402 NCU07987 NCU08269 NCU09553 NCU09864 NCU10775
16.21.01	heme binding	4	0.0854613	NCU05001 NCU05128 NCU05967 NCU10775
16.21.03	molybdopterin binding	0	1
16.21.05	FAD/FMN binding	3	0.877598	NCU02179 NCU08269 NCU10775
16.21.07	NAD/NADP binding	11	0.420917	NCU00720 NCU00891 NCU00936 NCU02179 NCU02930 NCU04078 NCU04791 NCU05094 NCU05586 NCU07402 NCU10775
16.21.08	Fe/S binding	0	1
16.21.09	cobalamine binding	0	1
16.21.11	thiamine pyrophosphate binding	1	0.434928	NCU09864
16.21.13	lipoamide binding	0	1
16.21.15	biotin binding	0	1
16.21.17	pyridoxal phosphate binding	2	0.804738	NCU07027 NCU07987
16.22	hormone binding	0	1
16.23	neurotransmitter binding	0	1
16.25	oxygen binding	0	1
18	REGULATION OF METABOLISM AND PROTEIN FUNCTION	14	0.968243	NCU00587 NCU00600 NCU02807 NCU03071 NCU03269 NCU06009 NCU06438 NCU06524 NCU06760 NCU07361 NCU07495 NCU08618 NCU09288 NCU11053
18.01	regulation by	5	0.96986	NCU06438 NCU06760 NCU07361 NCU09288 NCU11053
18.01.01	regulation by modification	2	0.965865	NCU06760 NCU07361
18.01.03	regulation by localization	0	1
18.01.05	regulation by processing	0	1
18.01.07	regulation by binding / dissociation	3	0.910715	NCU06438 NCU09288 NCU11053
18.02	regulation of protein activity	13	0.97884	NCU00587 NCU00600 NCU02807 NCU03071 NCU03269 NCU06009 NCU06438 NCU06524 NCU06760 NCU07361 NCU07495 NCU08618 NCU11053
18.02.01	enzymatic activity regulation / enzyme regulator	12	0.914823	NCU00587 NCU00600 NCU02807 NCU03071 NCU03269 NCU06438 NCU06524 NCU06760 NCU07361 NCU07495 NCU08618 NCU11053
18.02.01.01	enzyme activator	5	0.844237	NCU00587 NCU00600 NCU03071 NCU03269 NCU08618
18.02.01.01.01	GTPase activator (GAP)	0	1
18.02.01.01.03	protease activator	0	1
18.02.01.01.05	kinase activator	2	0.377033	NCU00587 NCU00600
18.02.01.02	enzyme inhibitor	3	0.368033	NCU06524 NCU06760 NCU07495
18.02.01.02.01	GTPase inhibitor (GIP)	0	1
18.02.01.02.03	protease inhibitor	1	0.366577	NCU06524
18.02.01.02.05	kinase inhibitior	1	0.495909	NCU07495
18.02.03	guanyl-nucleotide exchange factor (GEF)	0	1
18.02.05	regulator of G-protein signalling	0	1
18.02.07	regulator of receptor activity	0	1
18.02.09	regulator of transcription factor	1	0.919043	NCU07361
18.02.10	regulation of channel activity	0	1
20	CELLULAR TRANSPORT, TRANSPORT FACILITATION AND TRANSPORT ROUTES	77	0.981986	NCU00356 NCU00506 NCU00600 NCU00755 NCU00936 NCU01065 NCU01282 NCU01285 NCU01820 NCU01822 NCU01852 NCU01868 NCU01968 NCU02009 NCU02179 NCU02188 NCU02653 NCU02680 NCU02743 NCU02807 NCU03107 NCU03368 NCU03563 NCU03623 NCU04015 NCU04161 NCU04188 NCU04281 NCU04435 NCU04513 NCU04672 NCU05514 NCU05837 NCU05902 NCU06009 NCU06183 NCU06370 NCU06713 NCU06777 NCU06875 NCU06918 NCU07140 NCU07199 NCU07205 NCU…
20.01	transported compounds (substrates)	54	0.931863	NCU00356 NCU00506 NCU00755 NCU00936 NCU01065 NCU01282 NCU01285 NCU01820 NCU01822 NCU01852 NCU01868 NCU01968 NCU02009 NCU02179 NCU02188 NCU02653 NCU02743 NCU02807 NCU03368 NCU04161 NCU04435 NCU04672 NCU06009 NCU06183 NCU06918 NCU07140 NCU07199 NCU07205 NCU07334 NCU07465 NCU07564 NCU07609 NCU07894 NCU08002 NCU08035 NCU08325 NCU08341 NCU08408 NCU08489 NCU08618 NCU09027 NCU09039 NCU09098 NCU09321 NCU…
20.01.01	ion transport	19	0.110433	NCU01065 NCU01285 NCU01852 NCU02009 NCU03368 NCU04161 NCU06009 NCU07205 NCU07465 NCU07564 NCU08035 NCU08325 NCU08341 NCU08489 NCU09564 NCU09830 NCU09887 NCU09909 NCU10732
20.01.01.01	cation transport (H+, Na+, K+, Ca+ , NH+, etc)	14	0.261503	NCU01065 NCU01285 NCU01852 NCU02009 NCU03368 NCU06009 NCU07205 NCU07564 NCU08035 NCU08325 NCU08341 NCU08489 NCU09830 NCU09909
20.01.01.01.01	heavy metal ion transport (Cu+, Fe+, etc)	7	0.147109	NCU01852 NCU02009 NCU03368 NCU07564 NCU08325 NCU08341 NCU08489
20.01.01.01.01.01	siderophore-iron transport	2	0.169473	NCU03368 NCU07564
20.01.01.01.01.02	citrate-iron transport	0	1
20.01.01.01.02	organic cation transport	0	1
20.01.01.07	anion transport	7	0.0259304	NCU01065 NCU04161 NCU07465 NCU08325 NCU09564 NCU09887 NCU09909
20.01.01.07.01	nitrate transport	0	1
20.01.01.07.03	nitrite transport	0	1
20.01.01.07.05	sulfate/sulfite transport	0	1
20.01.01.07.07	phosphate transport	4	0.00659372	NCU07465 NCU08325 NCU09564 NCU09887
20.01.01.07.08	organic anion transport	1	0.204102	NCU04161
20.01.01.07.09	chloride transport	0	1
20.01.03	C-compound and carbohydrate transport	16	0.0467036	NCU01868 NCU02188 NCU04161 NCU07199 NCU07609 NCU08002 NCU08325 NCU09027 NCU09039 NCU09321 NCU09358 NCU09830 NCU09887 NCU09909 NCU10368 NCU10732
20.01.03.01	sugar transport	3	0.215015	NCU01868 NCU09358 NCU09887
20.01.03.03	C-dicarboxylate transport (egmalate, succinate, fumarate)	0	1
20.01.07	amino acid/amino acid derivatives transport	2	0.894933	NCU04435 NCU08408
20.01.09	peptide transport	2	0.336133	NCU07894 NCU10381
20.01.10	protein transport	7	0.962517	NCU01282 NCU01820 NCU01822 NCU02743 NCU06183 NCU08408 NCU08618
20.01.11	amine / polyamine transport	2	0.0931736	NCU07334 NCU09909
20.01.13	lipid/fatty acid transport	1	0.994191	NCU09830
20.01.15	electron transport	5	0.999845	NCU00936 NCU02179 NCU02807 NCU08035 NCU10775
20.01.17	nucleotide/nucleoside/nucleobase transport	3	0.185976	NCU00356 NCU06918 NCU07334
20.01.21	RNA transport	1	0.963664	NCU01820
20.01.23	allantoin and allantoate transport	7	0.00181374	NCU02653 NCU07334 NCU07609 NCU09027 NCU09039 NCU09654 NCU10368
20.01.25	vitamine/cofactor transport	4	0.184479	NCU07140 NCU07609 NCU09039 NCU10368
20.01.26	neurotransmitter transport	0	1
20.01.27	drug/toxin transport	7	0.473422	NCU00506 NCU00755 NCU01968 NCU04161 NCU04672 NCU09098 NCU09830
20.01.28	hormone transport	0	1
20.03	transport facilities	28	0.626169	NCU01065 NCU01285 NCU01868 NCU01968 NCU03107 NCU03368 NCU04161 NCU04435 NCU04672 NCU06009 NCU07199 NCU07205 NCU07465 NCU07609 NCU07894 NCU08035 NCU08325 NCU08341 NCU09027 NCU09039 NCU09358 NCU09564 NCU09654 NCU09830 NCU10368 NCU10381 NCU10732 NCU10775
20.03.01	channel / pore class transport	2	0.726501	NCU06009 NCU10775
20.03.01.01	ion channels	2	0.455321	NCU06009 NCU10775
20.03.01.03	gap-junction forming protein family (egconnexin, innexin)	0	1
20.03.01.05	nuclear pore forming protein	0	1
20.03.01.06	porins of mitochondria or plastids	0	1
20.03.01.07	general bacterial porin family (egompf, sugar porin, omf)	0	1
20.03.01.09	pore-forming toxins (egdiphteria toxin, hemolysin)	0	1
20.03.02	carrier (electrochemical potential-driven transport)	4	0.23141	NCU01285 NCU01868 NCU07465 NCU09564
20.03.02.01	uniporter	0	1
20.03.02.02	symporter	4	0.0165808	NCU01285 NCU01868 NCU07465 NCU09564
20.03.02.02.01	proton driven symporter	1	0.495909	NCU01868
20.03.02.02.02	sodium driven symporter	1	0.107863	NCU09564
20.03.02.03	antiporter	0	1
20.03.02.03.01	proton driven antiporter	0	1
20.03.02.03.02	sodium driven antiporter	0	1
20.03.09	phosphotransferase system	0	1
20.03.22	transport ATPases	4	0.85851	NCU04161 NCU08035 NCU08341 NCU09830
20.03.25	ABC transporters	3	0.744037	NCU04161 NCU06009 NCU09830
20.09	transport routes	55	0.864815	NCU00600 NCU01065 NCU01282 NCU01820 NCU01822 NCU01868 NCU02009 NCU02188 NCU02653 NCU02680 NCU02743 NCU03563 NCU03623 NCU04015 NCU04188 NCU04281 NCU04435 NCU04513 NCU05514 NCU05837 NCU05902 NCU06009 NCU06183 NCU06370 NCU06713 NCU06777 NCU06875 NCU06918 NCU07140 NCU07199 NCU07334 NCU07465 NCU07504 NCU07564 NCU07609 NCU08002 NCU08035 NCU08325 NCU08341 NCU08489 NCU08618 NCU09027 NCU09039 NCU09220 NCU…
20.09.01	nuclear transport	3	0.949717	NCU01820 NCU02680 NCU06875
20.09.02	chloroplast transport	0	1
20.09.03	peroxisomal transport	1	0.598854	NCU08002
20.09.04	mitochondrial transport	3	0.995004	NCU07465 NCU08489 NCU10732
20.09.05	non-vesicular ER transport	0	1
20.09.07	vesicular transport (Golgi network, etc)	10	0.984017	NCU01822 NCU02743 NCU04015 NCU04281 NCU05514 NCU05837 NCU06183 NCU06370 NCU06777 NCU08618
20.09.07.03	ER to Golgi transport	1	0.997081	NCU08618
20.09.07.05	intra Golgi transport	2	0.651613	NCU05837 NCU08618
20.09.07.06	post Golgi transport	0	1
20.09.07.07	retrograde transport	1	0.289967	NCU02743
20.09.07.25	vesicle formation	0	1
20.09.07.26	vesicle docking	0	1
20.09.07.27	vesicle fusion	0	1
20.09.07.29	vesicle recycling	0	1
20.09.13	vacuolar/lysosomal transport	19	0.0108439	NCU01282 NCU01822 NCU02743 NCU03623 NCU04015 NCU04188 NCU04513 NCU05514 NCU05837 NCU05902 NCU06713 NCU07465 NCU07504 NCU08035 NCU08618 NCU09220 NCU09731 NCU10046 NCU11209
20.09.14	cytoskeleton-dependent transport	1	0.985466	NCU03563
20.09.14.01	tubulin dependent transport	0	1
20.09.14.02	actin dependent transport	1	0.550315	NCU03563
20.09.16	cellular export and secretion	6	0.990761	NCU00600 NCU08618 NCU09313 NCU09432 NCU09830 NCU10381
20.09.16.01	Type I protein secretion system (ABC-type transport systems)	1	0.819735	NCU09830
20.09.16.02	Type II protein secretion system (general secretory pathway, exocytosis)	0	1
20.09.16.03	Type III protein secretion system (virulence related secretory pathway, Gram- bacteria specific)	0	1
20.09.16.04	Type IV protein secretion system (conjugal DNA-protein transfer)	0	1
20.09.16.05	Type V protein secretion system (MttABC or TatABCDE-system)	0	1
20.09.16.07	non-vesicular cellular export	0	1
20.09.16.09	vesicular cellular export	2	0.78729	NCU00600 NCU09432
20.09.16.09.03	exocytosis	2	0.78729	NCU00600 NCU09432
20.09.16.09.05	synaptic vesicle exocytosis	0	1
20.09.18	cellular import	27	0.063061	NCU00600 NCU01065 NCU01868 NCU02009 NCU02188 NCU02653 NCU03623 NCU04435 NCU04513 NCU06009 NCU06918 NCU07140 NCU07199 NCU07334 NCU07504 NCU07564 NCU07609 NCU08325 NCU08341 NCU08489 NCU09027 NCU09039 NCU09358 NCU09654 NCU09731 NCU10046 NCU10368
20.09.18.07	non-vesicular cellular import	16	0.0183227	NCU01065 NCU01868 NCU02188 NCU02653 NCU04435 NCU06918 NCU07140 NCU07199 NCU07334 NCU07564 NCU07609 NCU08489 NCU09039 NCU09358 NCU09654 NCU10368
20.09.18.09	vesicular cellular import	6	0.780573	NCU00600 NCU03623 NCU04513 NCU07504 NCU09731 NCU10046
20.09.18.09.01	endocytosis	6	0.780573	NCU00600 NCU03623 NCU04513 NCU07504 NCU09731 NCU10046
20.09.18.09.01.01	receptor-mediated endocytosis	0	1
20.09.18.09.01.03	constitutive endocytosis	0	1
20.09.18.09.01.05	synaptic vesicle endocytosis	0	1
30	CELLULAR COMMUNICATION/SIGNAL TRANSDUCTION MECHANISM	25	0.725283	NCU00251 NCU00587 NCU00600 NCU00682 NCU01357 NCU01408 NCU01747 NCU02257 NCU03071 NCU03269 NCU03316 NCU03356 NCU04612 NCU04642 NCU06202 NCU06312 NCU07361 NCU07378 NCU08268 NCU08346 NCU08359 NCU08618 NCU09731 NCU10397 NCU10775
30.01	cellular signalling	21	0.816248	NCU00251 NCU00587 NCU00600 NCU00682 NCU01357 NCU01408 NCU01747 NCU02257 NCU03071 NCU03269 NCU03356 NCU04612 NCU06202 NCU07361 NCU07378 NCU08268 NCU08346 NCU08618 NCU09731 NCU10397 NCU10775
30.01.05	enzyme mediated signal transduction	9	0.936581	NCU00587 NCU00600 NCU00682 NCU01408 NCU03071 NCU04612 NCU07361 NCU08618 NCU09731
30.01.05.01	protein kinase	5	0.777324	NCU00587 NCU00682 NCU03071 NCU04612 NCU09731
30.01.05.01.01	JAK-STAT cascade	0	1
30.01.05.01.02	JNK cascade	0	1
30.01.05.01.03	MAPKKK cascade	3	0.337174	NCU00587 NCU03071 NCU04612
30.01.05.01.04	NIK-I-kappaB/NF-kappaB cascade	1	0.746005	NCU09731
30.01.05.01.05	tyrosine kinase	0	1
30.01.05.01.06	serine/threonine kinase	1	0.839209	NCU00682
30.01.05.03	protease mediated signal transduction	0	1
30.01.05.05	G-protein mediated signal transduction	3	0.910715	NCU00600 NCU00682 NCU08618
30.01.05.05.01	small GTPase mediated signal transduction	3	0.821199	NCU00600 NCU00682 NCU08618
30.01.05.05.03	trimeric G-protein mediated signal transduction	0	1
30.01.05.07	two-component signal transduction system (egphosphorelay)	0	1
30.01.09	second messenger mediated signal transduction	2	0.939631	NCU00682 NCU10397
30.01.09.01	NO mediated signal transduction	0	1
30.01.09.03	Ca+ mediated signal transduction	0	1
30.01.09.07	cAMP/cGMP mediated signal transduction	1	0.746005	NCU00682
30.01.09.08	hormone mediated signal transduction	0	1
30.01.09.09	fatty acid derivatives mediated signal transduction	0	1
30.01.09.11	polyphosphoinositol mediated signal transduction	1	0.746005	NCU10397
30.01.11	ligand-dependent nuclear receptors	0	1
30.05	transmembrane signal transduction	6	0.552506	NCU00587 NCU00600 NCU03316 NCU04642 NCU06312 NCU08359
30.05.01	receptor enzyme mediated signalling	2	0.455321	NCU06312 NCU08359
30.05.01.05	interleukine receptor signalling pathway	0	1
30.05.01.10	two-component signal transduction system (sensor kinase component)	0	1
30.05.01.12	transmembrane receptor protein tyrosine kinase signalling pathways	0	1
30.05.01.12.01	EGF-receptor signalling pathway	0	1
30.05.01.12.03	FGF-receptor signalling pathway	0	1
30.05.01.12.04	IGF-receptor signalling pathway	0	1
30.05.01.12.05	insulin receptor signalling pathway	0	1
30.05.01.18	transmembrane receptor protein serine/threonine kinase signalling pathways	0	1
30.05.01.18.01	TGF-beta-receptor signalling pathway	0	1
30.05.02	non-enzymatic receptor mediated signalling	0	1
30.05.02.14	Notch-receptor signalling pathway	0	1
30.05.02.16	hedgehog-dependent signalling pathway	0	1
30.05.02.20	Wnt signalling pathway	0	1
30.05.02.22	Tl-receptor (LRR proteins) signalling pathway	0	1
30.05.02.24	G-protein coupled receptor signalling pathway	0	1
30.05.02.24.01	serotonin receptor signalling pathway	0	1
30.05.02.24.02	acetyl choline receptor signalling pathway	0	1
30.05.02.24.03	dopamine receptor signalling pathway	0	1
30.05.02.24.04	gamma-aminobutyric acid signalling pathway	0	1
30.05.02.24.05	glutamate signalling pathway	0	1
30.05.02.24.06	neuropeptide signalling pathway	0	1
30.05.02.26	integrin receptor signalling pathway	0	1
30.05.02.28	cadherin mediated signalling pathway	0	1
30.05.02.30	ion channel mediated signalling pathway	0	1
30.07	regulation of signal transduction	0	1
32	CELL RESCUE, DEFENSE AND VIRULENCE	51	0.8728	NCU00434 NCU00587 NCU00600 NCU00700 NCU00755 NCU00865 NCU00936 NCU01196 NCU01754 NCU01852 NCU02335 NCU02457 NCU03071 NCU03107 NCU03122 NCU03269 NCU03309 NCU03368 NCU03623 NCU04130 NCU04161 NCU04221 NCU04471 NCU04513 NCU04672 NCU05001 NCU05376 NCU05649 NCU05733 NCU05935 NCU05955 NCU05995 NCU06526 NCU07287 NCU07495 NCU07887 NCU08115 NCU08346 NCU08429 NCU08435 NCU08609 NCU08669 NCU09098 NCU09559 NCU…
32.01	stress response	28	0.909945	NCU00434 NCU00587 NCU00600 NCU00936 NCU01196 NCU02457 NCU03071 NCU03269 NCU03309 NCU03368 NCU03623 NCU04221 NCU04513 NCU05995 NCU07287 NCU07495 NCU07887 NCU08115 NCU08346 NCU08609 NCU08669 NCU09559 NCU09715 NCU09731 NCU09830 NCU10046 NCU10775 NCU11053
32.01.01	oxidative stress response	4	0.802662	NCU00936 NCU03368 NCU09830 NCU10775
32.01.03	osmotic and salt stress response	3	0.903298	NCU00600 NCU00936 NCU03269
32.01.04	pH stress response	0	1
32.01.05	heat shock response	2	0.927241	NCU00434 NCU07495
32.01.06	cold shock response	0	1
32.01.07	unfolded protein response (egER quality control)	5	0.620731	NCU03623 NCU04513 NCU08609 NCU09731 NCU10046
32.01.09	DNA damage response	6	0.436785	NCU03623 NCU07287 NCU07887 NCU08115 NCU08346 NCU09731
32.01.11	nutrient starvation response	0	1
32.01.13	electromagnetic waves stress response (egUV, X-ray)	0	1
32.05	disease, virulence and defense	17	0.657664	NCU00600 NCU00700 NCU00865 NCU00936 NCU01852 NCU02335 NCU03122 NCU04130 NCU04161 NCU04471 NCU05376 NCU05733 NCU08429 NCU08435 NCU08669 NCU09098 NCU09830
32.05.01	resistance proteins	6	0.743383	NCU00936 NCU01852 NCU04161 NCU05733 NCU09098 NCU09830
32.05.01.01	antibiotic resistance	1	0.434928	NCU09098
32.05.01.03	chemical agent resistance	4	0.23141	NCU01852 NCU04161 NCU05733 NCU09830
32.05.01.03.01	organic chemical agent resistance	0	1
32.05.01.03.03	inorganic chemical agent resistance (egheavy metals)	1	0.495909	NCU01852
32.05.01.05	bacteriocine resistance	0	1
32.05.01.07	electromagnetic waves resistance (egUV)	0	1
32.05.03	defense related proteins	5	0.15939	NCU00600 NCU00936 NCU03122 NCU05376 NCU08669
32.05.05	virulence, disease factors	1	0.998534	NCU02335
32.05.05.01	toxins	1	0.773435	NCU02335
32.05.05.02	antibiotics	0	1
32.05.05.03	bacteriocins	0	1
32.05.05.05	invasins	0	1
32.05.05.06	internalins	0	1
32.05.05.07	adhaesins	0	1
32.05.05.08	cytolysins	0	1
32.05.05.09	evasion of host immune system	0	1
32.05.05.13	antigenic determinants	0	1
32.07	detoxification	13	0.774342	NCU00755 NCU00936 NCU01754 NCU01852 NCU03107 NCU03368 NCU04672 NCU05001 NCU05649 NCU06526 NCU09565 NCU09830 NCU10775
32.07.01	detoxification involving cytochrome P	3	0.215015	NCU05001 NCU06526 NCU09565
32.07.03	detoxification by modification	1	0.919043	NCU00936
32.07.05	detoxification by export	4	0.553831	NCU00755 NCU01852 NCU04672 NCU09830
32.07.07	oxygen and radical detoxification	1	0.954315	NCU10775
32.07.07.01	catalase reaction	0	1
32.07.07.03	glutathione conjugation reaction	0	1
32.07.07.05	peroxidase reaction	0	1
32.07.07.07	superoxide metabolism	1	0.366577	NCU10775
32.07.09	detoxification by degradation	1	0.797906	NCU00936
32.07.11	detoxification by impermeability	0	1
32.10	degradation / modification of foreign (exogenous) compounds	2	0.377033	NCU05935 NCU05955
32.10.03	degradation / modification of foreign (exogenous) polynucleotides	0	1
32.10.05	degradation / modification of foreign (exogenous) proteins	0	1
32.10.07	degradation / modification of foreign (exogenous) polysaccharides	2	0.377033	NCU05935 NCU05955
32.10.09	degradation / modification of foreign (exogenous) ester compounds	0	1
34	INTERACTION WITH THE ENVIRONMENT	42	0.677864	NCU00138 NCU00587 NCU00600 NCU00682 NCU01065 NCU02009 NCU03316 NCU03368 NCU03378 NCU03493 NCU03623 NCU03773 NCU04513 NCU05758 NCU05785 NCU05964 NCU06009 NCU06312 NCU06806 NCU07140 NCU07465 NCU07495 NCU07502 NCU07564 NCU07894 NCU08035 NCU08325 NCU08341 NCU08408 NCU08489 NCU08526 NCU08609 NCU08721 NCU09358 NCU09559 NCU09564 NCU09731 NCU09830 NCU09909 NCU10046 NCU10775 NCU11307
34.01	homeostasis	18	0.5172	NCU01065 NCU02009 NCU03368 NCU05785 NCU06009 NCU07465 NCU07564 NCU08035 NCU08325 NCU08341 NCU08408 NCU08489 NCU08609 NCU09564 NCU09830 NCU09909 NCU10775 NCU11307
34.01.01	homeostasis of cations	17	0.430004	NCU01065 NCU02009 NCU03368 NCU05785 NCU06009 NCU07564 NCU08035 NCU08325 NCU08341 NCU08408 NCU08489 NCU08609 NCU09564 NCU09830 NCU09909 NCU10775 NCU11307
34.01.01.01	homeostasis of metal ions (Na, K, Ca etc)	10	0.719842	NCU02009 NCU03368 NCU05785 NCU06009 NCU07564 NCU08341 NCU08489 NCU08609 NCU09830 NCU11307
34.01.01.03	homeostasis of protons	3	0.777661	NCU08035 NCU08325 NCU08408
34.01.03	homeostasis of anions	4	0.0698207	NCU07465 NCU08325 NCU09564 NCU09909
34.01.03.01	homeostasis of sulfate	0	1
34.01.03.03	homeostasis of phosphate	3	0.004603	NCU07465 NCU08325 NCU09564
34.01.03.05	homeostasis of chloride	0	1
34.01.04	glucose homeostasis	0	1
34.01.05	water homeostasis	0	1
34.01.06	immune cell homeostasis	0	1
34.01.07	cholesterol homeostasis	0	1
34.03	membrane excitability	0	1
34.03.01	synaptic transmission	0	1
34.03.03	regulation, generation and propagation of action potential	0	1
34.05	cell motility	1	0.995882	NCU00600
34.05.01	cell migration	1	0.773435	NCU00600
34.05.02	motor activity	0	1
34.05.07	ciliary/flagellar motility	0	1
34.05.09	polymerization based motility	0	1
34.07	cell adhesion	1	0.898232	NCU00600
34.07.01	cell-cell adhesion	0	1
34.07.02	cell-matrix adhesion	1	0.434928	NCU00600
34.11	cellular sensing and response to external stimulus	25	0.561393	NCU00138 NCU00587 NCU00600 NCU00682 NCU03316 NCU03378 NCU03493 NCU03623 NCU03773 NCU04513 NCU05758 NCU05964 NCU06312 NCU06806 NCU07140 NCU07495 NCU07502 NCU07894 NCU08526 NCU08721 NCU09358 NCU09559 NCU09731 NCU10046 NCU10775
34.11.01	photoperception and response	0	1
34.11.01.02	phototropism	0	1
34.11.01.03	visual transduction	0	1
34.11.01.05	phototaxis	0	1
34.11.03	chemoperception and response	19	0.503283	NCU00138 NCU00587 NCU00600 NCU03316 NCU03378 NCU03493 NCU03623 NCU03773 NCU04513 NCU05758 NCU05964 NCU06806 NCU07502 NCU07894 NCU08526 NCU08721 NCU09358 NCU09731 NCU10046
34.11.03.03	chemotaxis	1	0.680792	NCU00600
34.11.03.04	chemotropism	0	1
34.11.03.07	pheromone response, mating-type determination, sex-specific proteins	17	0.179286	NCU00138 NCU00600 NCU03378 NCU03493 NCU03623 NCU03773 NCU04513 NCU05758 NCU05964 NCU06806 NCU07502 NCU07894 NCU08526 NCU08721 NCU09358 NCU09731 NCU10046
34.11.03.07.01	sexual incompatibility	0	1
34.11.03.11	pH response	1	0.550315	NCU03316
34.11.03.12	water response	0	1
34.11.03.13	osmosensing and response	2	0.884982	NCU00587 NCU00600
34.11.03.15	quorum sensing system	0	1
34.11.05	mechanical stimulus perception and response	0	1
34.11.07	gravity perception and response	1	0.107863	NCU10775
34.11.07.01	gravitropism	0	1
34.11.08	electromagnetic field perception and response	0	1
34.11.09	temperature perception and response	2	0.623255	NCU07495 NCU10775
34.11.10	response to biotic stimulus	0	1
34.11.11	rhythm (egcircadian, ultradian)	1	0.680792	NCU09559
34.11.12	perception of nutrients and nutritional adaptation	3	0.487332	NCU00682 NCU06312 NCU07140
34.11.13	gas and metabolite distribution	0	1
34.11.13.01	gas exchange and distribution	0	1
34.11.13.03	control of respiratory activity	0	1
34.11.13.05	metabolite distribution	0	1
34.11.13.07	circulation (egblood pressure)	0	1
36	SYSTEMIC INTERACTION WITH THE ENVIRONMENT	0	1
36.20	plant / fungal specific systemic sensing and response	0	1
36.20.16	plant defense response	0	1
36.20.16.01	disease resistance (R-gene) specific	0	1
36.20.16.03	jasmonic acid/ethylene dependent systemic resistance	0	1
36.20.16.05	systemic acquired resistance	0	1
36.20.16.07	hypersensitive response	0	1
36.20.18	plant hormonal regulation	0	1
36.20.18.01	auxin response	0	1
36.20.18.02	ethylen response	0	1
36.20.18.03	gibberellic acid response	0	1
36.20.18.04	cytokinin response	0	1
36.20.18.05	abscisic acid response	0	1
36.20.18.06	brassinosteroid response	0	1
36.20.18.99	other plant signalling molecules response (jasmonic acid, salicylic acid etc)	0	1
36.25	animal specific systemic sensing and response	0	1
36.25.01	animal sensory mechanisms	0	1
36.25.01.01	vision	0	1
36.25.01.03	hearing	0	1
36.25.01.05	tactile sense (peripheral physical and mechanical stimuli perception)	0	1
36.25.01.07	sense of balance and equilibrium (vestibular pathways and mechanisms)	0	1
36.25.01.09	proprioceptive pathways and mechanisms	0	1
36.25.01.11	taste	0	1
36.25.01.13	olfaction	0	1
36.25.01.15	pain (nociceptive pathways)	0	1
36.25.03	nervous system physiology	0	1
36.25.03.01	nervous system mediated vegetative activities / neurosecretory activities	0	1
36.25.03.01.01	effect on glands / hormones	0	1
36.25.03.01.03	effect on smooth muscles	0	1
36.25.03.01.05	effect on heart muscle	0	1
36.25.03.03	nervous system mediated motor activity	0	1
36.25.03.03.01	neuromuscular junction-related activities	0	1
36.25.03.03.03	movement and posture coordination	0	1
36.25.03.04	neuronal integrative functions	0	1
36.25.03.04.01	learning and memory	0	1
36.25.07	animal hormonal regulation	0	1
36.25.07.01	effect on kinetics (muscle contraction, pigment, gland secretion)	0	1
36.25.07.03	effect on homeostasis (egmetabolism or electrolyte homeostasis)	0	1
36.25.07.05	effect on morphogenesis	0	1
36.25.07.07	effect on behaviour	0	1
36.25.09	muscle contraction	0	1
36.25.09.01	smooth muscle contraction	0	1
36.25.09.03	striated muscle contraction	0	1
36.25.09.04	heart muscle contraction	0	1
36.25.09.05	general muscle contraction regulation	0	1
36.25.16	immune response	0	1
36.25.16.01	innate immune response (invertebrates and vertebrates)	0	1
36.25.16.01.01	complement response	0	1
36.25.16.01.03	phagocyte response (egmacrophages, dendritic cells, granulocytes)	0	1
36.25.16.01.05	cytotoxic cell response (egNK)	0	1
36.25.16.01.07	acute phase response (C-reactive protein)	0	1
36.25.16.03	adaptive immune response (vertebrates)	0	1
36.25.16.03.01	humoral response (B-cells)	0	1
36.25.16.03.03	adaptive cell mediated response (T-cells)	0	1
36.25.16.03.05	antigen presentation / processing	0	1
36.25.16.03.07	immunological memory	0	1
36.25.16.07	inflammatory response	0	1
36.25.16.08	response to wounding	0	1
36.25.16.09	blood coagulation	0	1
38	TRANSPOSABLE ELEMENTS, VIRAL AND PLASMID PROTEINS	0	1
38.01	LTR retroelements (retroviral)	0	1
38.02	non-LTR retroelements	0	1
38.03	transposons	0	1
38.05	viral proteins	0	1
38.06	phage proteins	0	1
38.07	proteins necessary for transposon movement	0	1
40	CELL FATE	17	0.94713	NCU00600 NCU02400 NCU03309 NCU04262 NCU04513 NCU04642 NCU04721 NCU05514 NCU05785 NCU06781 NCU07926 NCU08127 NCU08359 NCU09847 NCU10046 NCU10775 NCU11053
40.01	cell growth / morphogenesis	15	0.809904	NCU00600 NCU02400 NCU03309 NCU04262 NCU04513 NCU04721 NCU05514 NCU05785 NCU06781 NCU08127 NCU08359 NCU09847 NCU10046 NCU10775 NCU11053
40.01.01	non-directional cell growth	0	1
40.01.03	directional cell growth (morphogenesis)	5	0.620731	NCU00600 NCU04262 NCU06781 NCU08127 NCU08359
40.01.03.01	regulation of directional cell growth	2	0.416843	NCU00600 NCU08359
40.01.03.03	guidance of longitudinal cell extension (egpollen tube guidance, axonal pathfinding)	1	0.434928	NCU00600
40.01.05	growth regulators / regulation of cell size	2	0.377033	NCU04513 NCU09847
40.01.05.01	interpretation of external signals that control cell growth	0	1
40.01.05.02	interpretation of nuclear/cytoplasmic ratio to control cell growth	0	1
40.02.03	activity of intercellular mediators	1	0.434928	NCU04642
40.02.03.01	cytokines (interleukines, colony stimulating factors, etc)	0	1
40.02.03.03	chemokines	0	1
40.02.03.05	growth factors	1	0.204102	NCU04642
40.02.03.07	trophic factors	0	1
40.05	dedifferentiation	0	1
40.10	cell death	4	0.775784	NCU00600 NCU02400 NCU04721 NCU07926
40.10.02	apoptosis (type I programmed cell death)	4	0.775784	NCU00600 NCU02400 NCU04721 NCU07926
40.10.02.01	anti-apoptosis	2	0.377033	NCU04721 NCU07926
40.10.02.02	apoptotic program	1	0.434928	NCU02400
40.10.02.02.01	apoptotic mitochondrial changes	0	1
40.10.02.02.02	caspase activation	1	0.289967	NCU02400
40.10.02.02.03	disassembly of cell structures	0	1
40.10.02.02.04	induction of proapoptotic gene products	0	1
40.10.02.02.05	repression of survival gene products	0	1
40.10.02.03	induction of apoptosis	0	1
40.10.02.03.01	induction of apoptosis by extracellular signals	0	1
40.10.02.03.02	induction of apoptosis by intracellular signals	0	1
40.10.02.04	regulation of apoptosis	0	1
40.10.90	other programmed cell death	0	1
40.20	cell aging	0	1
41	DEVELOPMENT (Systemic)	4	0.553831	NCU07361 NCU08726 NCU09358 NCU09847
41.01	fungal/microorganismic development	4	0.553831	NCU07361 NCU08726 NCU09358 NCU09847
41.01.01	mating (fertilization)	0	1
41.01.03	tissue pattern formation	3	0.00125176	NCU07361 NCU08726 NCU09847
41.01.03.01	fruit body development (sexually or asexually derived spores)	1	0.107863	NCU08726
41.01.03.03	mycelium development (hyphae, vegetative thallus)	1	0.107863	NCU09847
41.03	plant development	0	1
41.03.01	gametophyte development	0	1
41.03.01.01	microspore development (male gametophyte)	0	1
41.03.01.02	macrospore development (female gametophyte)	0	1
41.03.02	fertilization (pollen hydration, pollen tube guidance, double fertilization of oocyte and endosperm)	0	1
41.03.03	embryonal development	0	1
41.03.03.01	zygote development	0	1
41.03.03.02	early embryo development (Dicotyledone pre-heart stages)	0	1
41.03.03.03	mid-stage embryo development (Dicotyledone heart to torpedo)	0	1
41.03.03.04	late-stage embryo development (Dicotyledone torpedo and later)	0	1
41.03.03.05	mature embryo development	0	1
41.03.04	endosperm development	0	1
41.03.05	germination	0	1
41.03.06	vegetative development	0	1
41.03.07	flower development	0	1
41.03.08	fruit development and ripening	0	1
41.03.10	senescence	0	1
41.05	animal development	0	1
41.05.01	fertilization	0	1
41.05.02	embryo implantation (mammalia)	0	1
41.05.04	embryogenesis	0	1
41.05.04.01	early embryogenesis	0	1
41.05.04.01.01	morula development	0	1
41.05.04.01.03	blastocyst development	0	1
41.05.04.01.03.01	trophectoderm	0	1
41.05.04.01.03.03	inner cell mass	0	1
41.05.04.01.05	blastocoel development	0	1
41.05.04.01.07	blastulation	0	1
41.05.04.02	gastrulation	0	1
41.05.04.03	late embryogenesis	0	1
41.05.11	extraembryonal tissue development	0	1
41.05.12	odontogenesis	0	1
41.05.13	neurogenesis	0	1
41.05.13.01	synaptogenesis	0	1
41.05.15	myogenesis	0	1
41.05.16	angiogenesis	0	1
41.05.17	osteogenesis	0	1
41.05.18	hemopoiesis	0	1
41.05.19	asymmetries and axis determination	0	1
41.05.19.01	vegetal pole determination	0	1
41.05.19.03	animal pole determination	0	1
41.05.19.05	anterior-posterior axis determination	0	1
41.05.19.07	dorso-ventral axis determination	0	1
41.05.19.08	proximal-distal axis determination	0	1
41.05.19.09	medio-lateral axis determination	0	1
41.05.19.11	segment specification	0	1
41.05.21	extremities and appendages development	0	1
41.05.23	sex differentiation	0	1
41.05.25	gametogenesis	0	1
42	BIOGENESIS OF CELLULAR COMPONENTS	32	0.999342	NCU00587 NCU00600 NCU00936 NCU01255 NCU01279 NCU01298 NCU01822 NCU02179 NCU02400 NCU03089 NCU03623 NCU04160 NCU04262 NCU04724 NCU04953 NCU05514 NCU05902 NCU06183 NCU06202 NCU06781 NCU06878 NCU07757 NCU08110 NCU08127 NCU08618 NCU09063 NCU09297 NCU09610 NCU09731 NCU09904 NCU10046 NCU11053
42.01	cell wall	7	0.996668	NCU00600 NCU01298 NCU04160 NCU04262 NCU06781 NCU08127 NCU09904
42.02	eukaryotic plasma membrane	1	0.715258	NCU09610
42.02.01	eukaryotic intracellular plasma membrane	0	1
42.03	cytoplasm	0	1
42.04	cytoskeleton/structural proteins	13	0.61072	NCU00587 NCU00600 NCU02400 NCU03089 NCU03623 NCU04262 NCU04724 NCU05514 NCU06202 NCU06878 NCU08127 NCU09731 NCU11053
42.04.03	actin cytoskeleton	5	0.750633	NCU00587 NCU00600 NCU03089 NCU04724 NCU06202
42.04.05	microtubule cytoskeleton	3	0.793063	NCU00600 NCU03623 NCU09731
42.04.07	intermediate filaments	0	1
42.05	centrosome	0	1
42.06	cell junction	0	1
42.06.03	cell-substrate adherens junction	0	1
42.06.04	intercellular junction (gap junction/adherens junction)	0	1
42.07	endoplasmic reticulum	1	0.204102	NCU01279
42.08	Golgi	0	1
42.09	intracellular transport vesicles	1	0.959257	NCU08618
42.10	nucleus	3	0.996223	NCU07757 NCU09063 NCU09297
42.10.03	organization of chromosome structure	3	0.99132	NCU07757 NCU09063 NCU09297
42.10.04	centromere / kinetochore	0	1
42.10.05	nuclear membrane	0	1
42.10.06	nuclear matrix	0	1
42.10.07	nucleolus	0	1
42.10.09	nuclear speckles	0	1
42.16	mitochondrion	3	0.990492	NCU00936 NCU01255 NCU02179
42.16.01	mitochondrion inheritance	0	1
42.19	peroxisome	0	1
42.22	endosome	1	0.434928	NCU06183
42.25	vacuole or lysosome	4	0.458563	NCU01822 NCU05902 NCU08110 NCU08618
42.26	plastid	0	1
42.26.03	chloroplast	0	1
42.26.05	amyloplast	0	1
42.26.07	chromoplast	0	1
42.26.09	elaioplast	0	1
42.26.11	etioplast	0	1
42.26.13	leucoplast	0	1
42.27	extracellular / secretion proteins	1	0.746005	NCU04953
42.27.01	extracellular matrix	0	1
42.27.03	cell membrane or cell wall attached	0	1
42.28	periplasmatic space	0	1
42.29	bud / growth tip	1	0.898232	NCU00600
42.30	prokaryotic cytoplasmic membrane	0	1
42.32	flagellum	0	1
42.33	pilus/fimbria	0	1
42.34	prokaryotic cell envelope structures	0	1
42.34.01	bacterial outer membrane (only in Gram- bacteria)	0	1
42.34.03	capsule and slime layer	0	1
42.34.05	S-Layer	0	1
42.34.07	peptidoglycan layer or other prokaryotic cell wall	0	1
42.34.09	spore or cyst coat	0	1
42.35	prokaryotic intracytoplasmic membrane	0	1
42.35.03	prokaryotic vesicular intracytoplasmic membrane	0	1
42.35.05	prokaryotic tubular intracytoplasmic membrane	0	1
42.35.07	prokaryotic thylakoid-like and thylakoid membrane	0	1
42.36	prokaryotic cell inclusions	0	1
42.37	prokaryotic nucleoid	0	1
43	CELL TYPE DIFFERENTIATION	27	0.580391	NCU00600 NCU00682 NCU01065 NCU01282 NCU02400 NCU03378 NCU03493 NCU03576 NCU03623 NCU03773 NCU04262 NCU04513 NCU04601 NCU04612 NCU05514 NCU05995 NCU06806 NCU07894 NCU08127 NCU08457 NCU08721 NCU08726 NCU09559 NCU09731 NCU10046 NCU10142 NCU11053
43.01	fungal/microorganismic cell type differentiation	27	0.492486	NCU00600 NCU00682 NCU01065 NCU01282 NCU02400 NCU03378 NCU03493 NCU03576 NCU03623 NCU03773 NCU04262 NCU04513 NCU04601 NCU04612 NCU05514 NCU05995 NCU06806 NCU07894 NCU08127 NCU08457 NCU08721 NCU08726 NCU09559 NCU09731 NCU10046 NCU10142 NCU11053
43.01.02	prokaryotic cell type differentiation	0	1
43.01.02.01	development free living cell or mycelium	0	1
43.01.02.02	development of sporangia and cystophore	0	1
43.01.02.03	development of heterocyste	0	1
43.01.02.05	sporulation and other development of resting stage	0	1
43.01.02.05.01	development of endospore	0	1
43.01.02.05.03	development of exospore, cyst, akinete or other resting cell	0	1
43.01.02.07	germination from resting stage	0	1
43.01.02.09	development of stalked or other sessile cell	0	1
43.01.02.11	development of swarmer or other mobile cell	0	1
43.01.03	fungal and other eukaryotic cell type differentiation	27	0.492486	NCU00600 NCU00682 NCU01065 NCU01282 NCU02400 NCU03378 NCU03493 NCU03576 NCU03623 NCU03773 NCU04262 NCU04513 NCU04601 NCU04612 NCU05514 NCU05995 NCU06806 NCU07894 NCU08127 NCU08457 NCU08721 NCU08726 NCU09559 NCU09731 NCU10046 NCU10142 NCU11053
43.01.03.01	development of free swimming or amoeboid cell	0	1
43.01.03.02	development of mycelial or yeast-like cell	0	1
43.01.03.03	development of thallic, plasmodial or sporangiophore cell	0	1
43.01.03.05	budding, cell polarity and filament formation	11	0.880384	NCU00600 NCU00682 NCU01065 NCU02400 NCU04262 NCU04601 NCU04612 NCU05514 NCU08127 NCU10142 NCU11053
43.01.03.06	hyphae formation	0	1
43.01.03.07	development of conidia	1	0.598854	NCU09559
43.01.03.09	development of asco- basidio- or zygospore	10	0.466043	NCU01282 NCU03576 NCU03623 NCU04513 NCU05995 NCU07894 NCU08457 NCU08726 NCU09731 NCU10046
43.01.06	protist cell differentiation	0	1
43.01.07	biofilm formation	0	1
43.02	plant cell type differentiation	0	1
43.02.01	stem cell/meristematic cell	0	1
43.02.05	epidermal cell	0	1
43.02.05.01	stomata/guard cell	0	1
43.02.05.02	plant hair cell (trichome egcotton)	0	1
43.02.05.03	root hair	0	1
43.02.07	storage cell	0	1
43.02.09	vascular cell	0	1
43.02.09.01	sieve cell (phloem)	0	1
43.02.09.02	companion cell (phloem)	0	1
43.02.09.03	vessel element (xylem)	0	1
43.02.11	mesenchymal / parenchymal cell	0	1
43.02.13	strengthening cell	0	1
43.02.13.01	sclerenchyma cell(dead)	0	1
43.02.13.02	collenchyma cell (living)	0	1
43.02.17	gametophytic cell	0	1
43.02.17.01	male gametophyte	0	1
43.02.17.01.01	generative pollen cell	0	1
43.02.17.02	female gametophyte	0	1
43.02.17.02.01	oocyte	0	1
43.02.17.02.03	central cell (n)	0	1
43.02.19	secretory cell	0	1
43.03	animal cell type differentiation	0	1
43.03.01	stem cell (toti- or pluripotent)	0	1
43.03.02	germ cell	0	1
43.03.03	pigment cell	0	1
43.03.04	epidermal cell (egkeratinocytes)	0	1
43.03.05	myoblast	0	1
43.03.07	blood cell	0	1
43.03.07.01	erythrocyte	0	1
43.03.07.02	leucocyte	0	1
43.03.07.02.01	lymphocyte	0	1
43.03.07.02.01.01	B-cell	0	1
43.03.07.02.01.02	T-cell	0	1
43.03.07.02.01.03	NK cell	0	1
43.03.07.02.02	granulocyte	0	1
43.03.07.02.03	monocyte (macrophage, dendritic cell)	0	1
43.03.07.03	platelet	0	1
43.03.11	glia cell	0	1
43.03.13	neuron	0	1
43.03.15	secretory cell (mastcell, endocrine cell, etc)	0	1
43.03.17	structural cell of tissue (fibroblast, osteoblast, etc)	0	1
43.03.18	storage cell (lipocyte, etc)	0	1
43.03.19	extracellular matrix forming cell (fibrocyte, chondrocyte, osteocyte)	0	1
43.03.21	extracellular matrix degrading cell (chondroclast, osteoclast)	0	1
43.03.23	sensory cell	0	1
45	TISSUE DIFFERENTIATION	0	1
45.01	fungal/microorganismic tissue	0	1
45.01.01	reproductive tissue	0	1
45.01.10	thallic tissue	0	1
45.01.11	plectenchymatic tissue and tissue of primitive thalli (eghigher fungi)	0	1
45.02	plant tissue	0	1
45.02.01	meristematic tissue	0	1
45.02.01.01	shoot apical meristem	0	1
45.02.01.02	root meristem	0	1
45.02.05	parenchyma	0	1
45.02.09	dermal tissue	0	1
45.02.09.01	epidermis	0	1
45.02.09.03	rhizodermis	0	1
45.02.09.05	secondary dermal tissue (cork, phellem)	0	1
45.02.09.07	endodermis (with casparian band)	0	1
45.02.13	vascular tissue	0	1
45.02.15	thallus	0	1
45.03	animal tissue	0	1
45.03.03	proliferative tissue (bone marrow, epidermis, etc)	0	1
45.03.05	connective tissue	0	1
45.03.05.01	loose connective tissue / soft tissue	0	1
45.03.05.03	fibrous connective tissue (tendons, ligaments)	0	1
45.03.05.05	cartilage	0	1
45.03.05.07	bone	0	1
45.03.05.09	whole blood and lymph	0	1
45.03.05.11	adipose tissue	0	1
45.03.09	epithelium	0	1
45.03.10	chorion	0	1
45.03.11	endothelium	0	1
45.03.12	muscle	0	1
45.03.12.01	striated muscle	0	1
45.03.12.02	smooth muscle	0	1
45.03.12.03	heart muscle	0	1
45.03.15	reproductive tissue	0	1
45.03.17	nervous tissue	0	1
45.03.19	glandular tissue	0	1
47	ORGAN DIFFERENTIATION	0	1
47.01	fungal organ	0	1
47.01.01	hyphe	0	1
47.01.03	reproductive organ	0	1
47.01.03.01	fruit body	0	1
47.02	plant organ	0	1
47.02.01	shoot	0	1
47.02.01.01	stem	0	1
47.02.01.02	leaf	0	1
47.02.01.03	flower	0	1
47.02.01.03.01	sepal	0	1
47.02.01.03.02	petal	0	1
47.02.01.03.03	anther	0	1
47.02.01.03.04	carpel	0	1
47.02.01.04	fruit	0	1
47.02.01.05	seed	0	1
47.02.01.05.01	embryo	0	1
47.02.01.05.02	endosperm	0	1
47.02.01.06	rhizome (potato tuber/onion)	0	1
47.02.02	root	0	1
47.03	animal organ	0	1
47.03.01	nervous system	0	1
47.03.01.01	central nervous system	0	1
47.03.01.01.01	brain	0	1
47.03.01.01.01.01	cerebrum	0	1
47.03.01.01.01.02	cerebellum	0	1
47.03.01.02	peripheral nervous system	0	1
47.03.02	sensory organs	0	1
47.03.02.01	ear	0	1
47.03.02.02	eye	0	1
47.03.02.03	nose	0	1
47.03.02.04	tongue	0	1
47.03.02.05	skin	0	1
47.03.03	vascular organs	0	1
47.03.03.02	vessels	0	1
47.03.05	immune system organs	0	1
47.03.05.01	thymus	0	1
47.03.05.02	spleen	0	1
47.03.05.03	lymphatic system	0	1
47.03.07	excretory apparatus	0	1
47.03.07.01	kidney	0	1
47.03.07.03	malphigi	0	1
47.03.07.05	pronephros (sensu Invertebrata)	0	1
47.03.07.07	metanephros (sensu Invertebrata)	0	1
47.03.09	respiratory system	0	1
47.03.09.01	lung	0	1
47.03.09.03	gill	0	1
47.03.09.05	trachea (sensu Insecta)	0	1
47.03.11	gastro-intestinal system	0	1
47.03.11.01	tooth	0	1
47.03.11.02	oesophagus	0	1
47.03.11.03	stomach	0	1
47.03.11.05	intestine	0	1
47.03.11.07	liver	0	1
47.03.11.09	pancreas	0	1
47.03.11.11	gastro-intestinal system accessory organs	0	1
47.03.13	dermis/cuticula	0	1
47.03.13.05	hair / feather follicule	0	1
47.03.15	reproductive apparatus	0	1
47.03.15.01	female gonad (ovary)	0	1
47.03.15.02	oviduct	0	1
47.03.15.04	uterus	0	1
47.03.15.04.03	cervix	0	1
47.03.15.05	placenta	0	1
47.03.15.07	male gonad (testis)	0	1
47.03.17	skeletal system	0	1
47.03.21	secretory organs (glands)	0	1
47.03.21.01	mammary gland	0	1
47.03.21.02	salivary gland	0	1
47.03.21.03	endocrine organ	0	1
47.03.21.03.01	adrenal gland	0	1
47.03.21.03.02	pancreatic islet	0	1
47.03.21.03.03	parathyroid	0	1
47.03.21.03.04	pineal gland	0	1
47.03.21.03.05	pituitary gland	0	1
47.03.21.03.06	thyroid gland	0	1
47.03.21.03.07	hypothalamus	0	1
47.03.21.04	prostate gland	0	1
47.03.21.05	sweat (perspiratory) gland	0	1
70	SUBCELLULAR LOCALIZATION	0	1
70.01	cell wall	0	1
70.02	eukaryotic plasma membrane / membrane attached	0	1
70.02.01	eukaryotic intracellular plasma membrane	0	1
70.03	cytoplasm	0	1
70.04	cytoskeleton	0	1
70.04.03	actin cytoskeleton	0	1
70.04.05	microtubule cytoskeleton	0	1
70.04.07	intermediate filaments	0	1
70.05	centrosome	0	1
70.06	cell junction	0	1
70.06.03	cell-substrate adherens junction	0	1
70.06.04	intercellular junction (gap junction/adherens junction)	0	1
70.07	endoplasmic reticulum	0	1
70.08	Golgi	0	1
70.09	intracellular transport vesicles	0	1
70.10	nucleus	0	1
70.10.03	chromosome	0	1
70.10.04	centromere / kinetochore	0	1
70.10.05	nuclear membrane	0	1
70.10.06	nuclear matrix	0	1
70.10.07	nucleolus	0	1
70.10.09	nuclear speckles	0	1
70.16	mitochondrion	0	1
70.16.01	mitochondrial outer membrane	0	1
70.16.03	mitochondrial intermembrane space	0	1
70.16.05	mitochondrial inner membrane	0	1
70.16.07	mitochondrial matrix	0	1
70.19	peroxisome	0	1
70.22	endosome	0	1
70.25	vacuole or lysosome	0	1
70.26	plastid	0	1
70.26.03	chloroplast	0	1
70.26.05	amyloplast	0	1
70.26.07	chromoplast	0	1
70.26.09	elaioplast	0	1
70.26.11	etioplast	0	1
70.26.13	leucoplast	0	1
70.27	extracellular / secretion proteins	0	1
70.27.01	extracellular matrix component	0	1
70.27.03	cell membrane or cell wall attached	0	1
70.28	periplasmatic space	0	1
70.29	bud / growth tip	0	1
70.30	prokaryotic cytoplasmic membrane	0	1
70.32	flagellum	0	1
70.33	pilus/fimbria	0	1
70.34	prokaryotic cell envelope component	0	1
70.34.01	bacterial outer membrane (only present in Gram- bacteria)	0	1
70.34.03	capsule and slime layer	0	1
70.34.05	S-Layer	0	1
70.34.07	peptidoglycan layer or other prokaryotic cell wall	0	1
70.34.09	spore or cyst coat	0	1
70.35	prokaryotic intracytoplasmic membrane	0	1
70.35.03	prokaryotic vesicular intracytoplasmic membrane	0	1
70.35.05	prokaryotic tubular intracytoplasmic membrane	0	1
70.35.07	prokaryotic thylakoid-like and thylakoid membrane	0	1
70.36	prokaryotic cell inclusions	0	1
70.36.03	carboxysomes	0	1
70.36.05	gas vesicles	0	1
70.36.07	sulfur globules or magnetosomes	0	1
70.36.09	bacteriocins, rhapidosomes and protein crystals	0	1
70.37	prokaryotic nucleoid	0	1
73	CELL TYPE LOCALIZATION	0	1
73.01	fungal / microorganismic cell type	0	1
73.01.02	prokaryotic cell type	0	1
73.01.02.01	free living cell or mycelium	0	1
73.01.02.02	sporangial or cystophor cell	0	1
73.01.02.03	heterocyste	0	1
73.01.02.05	spores and other resting cell types	0	1
73.01.02.05.01	endospore	0	1
73.01.02.05.03	exospore, cyst, akinete or other resting cells	0	1
73.01.02.11	swarmer and other mobile cells	0	1
73.01.03	fungal and other eukaryotic cell types	0	1
73.01.03.01	free swimming or amoeboid cell	0	1
73.01.03.02	mycelial or yeast-like cell	0	1
73.01.03.03	thallic, plasmodial or sporangiophore cell	0	1
73.01.03.07	conidia	0	1
73.01.03.09	asco- basidio- or zygospore	0	1
73.02	plant cell type	0	1
73.02.01	stem cell/meristematic cell	0	1
73.02.05	specialized epidermal cell	0	1
73.02.05.01	stomata/guard cell	0	1
73.02.05.02	plant hair cell (trichome egcotton)	0	1
73.02.05.03	root hair	0	1
73.02.07	storage cell	0	1
73.02.09	vascular cell	0	1
73.02.09.01	sieve cell (phloem)	0	1
73.02.09.02	companion cell (phloem)	0	1
73.02.09.03	vessel element (xylem)	0	1
73.02.13	strengthening cell	0	1
73.02.13.01	sclerenchyma cell(dead)	0	1
73.02.13.02	collenchyma cell (living)	0	1
73.02.17	gametophytic cell	0	1
73.02.17.01	male gametophyte	0	1
73.02.17.01.01	generative pollen cell	0	1
73.02.17.02	female gametophyte	0	1
73.02.17.02.01	oocyte	0	1
73.02.17.02.03	central cell (n)	0	1
73.02.19	secretory cell	0	1
73.03	animal cell type	0	1
73.03.01	stem cell (toti- or pluripotent)	0	1
73.03.02	germ cell	0	1
73.03.03	pigment cell	0	1
73.03.07	blood cell	0	1
73.03.07.01	erythrocyte	0	1
73.03.07.02	leucocyte	0	1
73.03.07.02.01	lymphocyte	0	1
73.03.07.02.01.01	B-cell	0	1
73.03.07.02.01.02	T-cell	0	1
73.03.07.02.01.03	NK cell	0	1
73.03.07.02.02	granulocyte	0	1
73.03.07.02.03	monocyte (macrophage, dendritic cell)	0	1
73.03.07.03	platelet	0	1
73.03.11	glia cell	0	1
73.03.13	neuron	0	1
73.03.15	secretory cell (mastcell, endocrine cell, etc)	0	1
73.03.17	structural cell of tissue (fibroblast, osteoblast, etc)	0	1
73.03.18	storage cell (lipocyte, etc)	0	1
73.03.19	extracellular matrix forming cell (fibrocyte, chondrocyte, osteocyte)	0	1
73.03.21	extracellular matrix degrading cell (chondroclast, osteoclast)	0	1
73.03.23	sensory cell	0	1
75	TISSUE LOCALIZATION	0	1
75.01	fungal/microorganismic tissue	0	1
75.01.01	reproductive tissue	0	1
75.01.10	thallic tissue	0	1
75.01.11	plectenchymatic tissue and tissue of primitive thalli (eghigher fungi)	0	1
75.02	plant tissue	0	1
75.02.01	meristematic tissue	0	1
75.02.01.01	shoot apical meristem	0	1
75.02.01.02	root meristem	0	1
75.02.05	parenchyma	0	1
75.02.09	dermal tissue	0	1
75.02.09.01	epidermis	0	1
75.02.09.03	rhizodermis	0	1
75.02.09.05	secondary dermal tissue (cork, phellem)	0	1
75.02.09.07	endodermis (with casparian band)	0	1
75.02.13	vascular tissue	0	1
75.02.15	thallus	0	1
75.03	animal tissue	0	1
75.03.03	proliferative tissue	0	1
75.03.03.01	bone marrow	0	1
75.03.04	adipose tissue	0	1
75.03.05	connective tissue	0	1
75.03.05.01	loose connective tissue / soft tissue	0	1
75.03.05.03	fibrous connective tissue (tendons, ligaments)	0	1
75.03.06	cartilage	0	1
75.03.07	bone	0	1
75.03.08	whole blood and lymph	0	1
75.03.09	epithelium	0	1
75.03.12	muscle	0	1
75.03.12.01	striated muscle	0	1
75.03.12.02	smooth muscle	0	1
75.03.12.03	heart muscle	0	1
75.03.15	reproductive tissue	0	1
75.03.17	nervous tissue	0	1
75.03.19	glandular tissue	0	1
77	ORGAN LOCALIZATION	0	1
77.01	fungal organ	0	1
77.01.01	hyphe	0	1
77.01.03	reproductive organ	0	1
77.01.03.01	fruit body	0	1
77.02	plant organ	0	1
77.02.01	shoot	0	1
77.02.01.01	stem	0	1
77.02.01.02	leaf	0	1
77.02.01.03	flower	0	1
77.02.01.03.01	sepal	0	1
77.02.01.03.02	petal	0	1
77.02.01.03.03	anther	0	1
77.02.01.03.04	carpel	0	1
77.02.01.04	fruit	0	1
77.02.01.05	seed	0	1
77.02.01.05.01	embryo	0	1
77.02.01.05.02	endosperm	0	1
77.02.01.06	rhizome (potato tuber/onion)	0	1
77.02.02	root	0	1
77.03	animal organ	0	1
77.03.01	nervous system	0	1
77.03.01.01	central nervous system	0	1
77.03.01.01.01	brain	0	1
77.03.01.01.01.01	cerebrum	0	1
77.03.01.01.01.02	cerebellum	0	1
77.03.01.02	peripheral nervous system	0	1
77.03.02	sensory organs	0	1
77.03.02.01	ear	0	1
77.03.02.02	eye	0	1
77.03.02.03	nose	0	1
77.03.02.04	tongue	0	1
77.03.02.05	skin	0	1
77.03.03	vascular organs	0	1
77.03.03.02	vessels	0	1
77.03.05	immune system organs	0	1
77.03.05.01	thymus	0	1
77.03.05.02	spleen	0	1
77.03.05.03	lymphatic system	0	1
77.03.07	excretory apparatus	0	1
77.03.07.01	kidney	0	1
77.03.07.03	malphigi	0	1
77.03.07.05	pronephros (sensu Invertebrata)	0	1
77.03.07.07	metanephros (sensu Invertebrata)	0	1
77.03.09	respiratory system	0	1
77.03.09.01	lung	0	1
77.03.09.03	gill	0	1
77.03.09.05	trachea (sensu Insecta)	0	1
77.03.11	gastro-intestinal system	0	1
77.03.11.01	teeth	0	1
77.03.11.02	oesophagus	0	1
77.03.11.03	stomach	0	1
77.03.11.05	intestine	0	1
77.03.11.07	liver	0	1
77.03.11.09	pancreas	0	1
77.03.11.11	gastro-intestinal system accessory organs	0	1
77.03.13	dermis/cuticula	0	1
77.03.13.05	hair / feather follicule	0	1
77.03.15	reproductive apparatus	0	1
77.03.15.01	female gonad (ovary)	0	1
77.03.15.02	oviduct	0	1
77.03.15.04	uterus	0	1
77.03.15.04.03	cervix	0	1
77.03.15.05	placenta	0	1
77.03.15.07	male gonad (testis)	0	1
77.03.17	skeletal system	0	1
77.03.19	non organ cavities and their linings	0	1
77.03.21	secretory organs (glands)	0	1
77.03.21.01	mammary gland	0	1
77.03.21.02	salivary gland	0	1
77.03.21.03	endocrine organ	0	1
77.03.21.03.01	adrenal gland	0	1
77.03.21.03.02	pancreatic islet	0	1
77.03.21.03.03	parathyroid	0	1
77.03.21.03.04	pineal gland	0	1
77.03.21.03.05	pituitary gland	0	1
77.03.21.03.06	thyroid gland	0	1
77.03.21.04	prostate gland	0	1
77.03.21.05	sweat (perspiratory) gland	0	1
98	CLASSIFICATION NOT YET CLEAR-CUT	0	1
99	UNCLASSIFIED PROTEINS	635	0.911981	NCU00003 NCU00026 NCU00046 NCU00068 NCU00069 NCU00072 NCU00078 NCU00112 NCU00127 NCU00132 NCU00149 NCU00171 NCU00175 NCU00201 NCU00209 NCU00226 NCU00246 NCU00247 NCU00248 NCU00253 NCU00255 NCU00256 NCU00268 NCU00284 NCU00285 NCU00311 NCU00312 NCU00332 NCU00351 NCU00364 NCU00370 NCU00411 NCU00420 NCU00451 NCU00498 NCU00499 NCU00537 NCU00559 NCU00561 NCU00562 NCU00586 NCU00589 NCU00628 NCU00638 NCU…

## Sheet: wtNCU09974STSsharedup
ID	Category	No. proteins	P-value	NCUs
1	METABOLISM	134	2.03466e-08	NCU00108 NCU00129 NCU00130 NCU00173 NCU00378 NCU00403 NCU00549 NCU00575 NCU00591 NCU00608 NCU00680 NCU00715 NCU00810 NCU00838 NCU00955 NCU01107 NCU01181 NCU01233 NCU01258 NCU01353 NCU01376 NCU01378 NCU01417 NCU01517 NCU01701 NCU01861 NCU02084 NCU02107 NCU02109 NCU02127 NCU02322 NCU02328 NCU02361 NCU02380 NCU02397 NCU02480 NCU02482 NCU02543 NCU02544 NCU02550 NCU02580 NCU02583 NCU02797 NCU02887 NCU…
01.01	amino acid metabolism	32	9.63673e-05	NCU00378 NCU00591 NCU00680 NCU00715 NCU01378 NCU02084 NCU02127 NCU02397 NCU02482 NCU02543 NCU03350 NCU03415 NCU03648 NCU03749 NCU04230 NCU04298 NCU04510 NCU05419 NCU05537 NCU05805 NCU05977 NCU06543 NCU06803 NCU07723 NCU08568 NCU08719 NCU08998 NCU09266 NCU09532 NCU09646 NCU09783 NCU11030
01.01.03	assimilation of ammonia, metabolism of the glutamate group	8	0.0156613	NCU00378 NCU00715 NCU02482 NCU02543 NCU03415 NCU03648 NCU05537 NCU06803
01.01.03.01	metabolism of glutamine	0	1
01.01.03.01.01	biosynthesis of glutamine	0	1
01.01.03.01.02	degradation of glutamine	0	1
01.01.03.02	metabolism of glutamate	5	0.0357177	NCU00378 NCU00715 NCU02482 NCU03415 NCU06803
01.01.03.02.01	biosynthesis of glutamate	1	0.709586	NCU02482
01.01.03.02.02	degradation of glutamate	4	0.00740133	NCU00378 NCU00715 NCU03415 NCU06803
01.01.03.03	metabolism of proline	2	0.100122	NCU00378 NCU03415
01.01.03.03.01	biosynthesis of proline	2	0.0520333	NCU00378 NCU03415
01.01.03.03.02	degradation of proline	0	1
01.01.03.04	metabolism of -hydroxyproline	0	1
01.01.03.04.01	biosynthesis of -hydroxyproline	0	1
01.01.03.04.02	degradation of -hydroxyproline	0	1
01.01.03.05	metabolism of arginine	2	0.278243	NCU02543 NCU05537
01.01.03.05.01	biosynthesis of arginine	1	0.518228	NCU02543
01.01.03.05.02	degradation of arginine	1	0.325043	NCU05537
01.01.05	metabolism of urea cycle, creatine and polyamines	6	0.00284868	NCU00378 NCU00715 NCU02084 NCU03415 NCU05977 NCU09532
01.01.05.01	metabolism of polyamines	4	0.00566883	NCU00378 NCU00715 NCU02084 NCU03415
01.01.05.01.01	biosynthesis of polyamines	1	0.286042	NCU02084
01.01.05.01.02	degradation of polyamines	3	0.00737108	NCU00378 NCU00715 NCU03415
01.01.05.02	metabolism of creatine	0	1
01.01.05.02.01	biosynthesis of creatine	0	1
01.01.05.02.02	degradation of creatine	0	1
01.01.05.03	metabolism of urea (urea cycle)	2	0.100122	NCU05977 NCU09532
01.01.06	metabolism of the aspartate family	5	0.335138	NCU00680 NCU04230 NCU05805 NCU05977 NCU09532
01.01.06.01	metabolism of aspartate	0	1
01.01.06.01.01	biosynthesis of aspartate	0	1
01.01.06.01.02	degradation of aspartate	0	1
01.01.06.02	metabolism of asparagine	0	1
01.01.06.02.01	biosynthesis of asparagine	0	1
01.01.06.02.02	degradation of asparagine	0	1
01.01.06.04	metabolism of threonine	1	0.460907	NCU04230
01.01.06.04.01	biosynthesis of threonine	0	1
01.01.06.04.02	degradation of threonine	1	0.286042	NCU04230
01.01.06.05	metabolism of methionine	0	1
01.01.06.05.01	biosynthesis of methionine	0	1
01.01.06.05.01.01	biosynthesis of homocysteine	0	1
01.01.06.05.01.02	degradation of homocysteine	0	1
01.01.06.05.02	degradation of methionine	0	1
01.01.06.06	metabolism of lysine	4	0.0505583	NCU00680 NCU05805 NCU05977 NCU09532
01.01.06.06.01	biosynthesis of lysine	3	0.0450702	NCU00680 NCU05977 NCU09532
01.01.06.06.01.01	diaminopimelic acid pathway	2	0.0086019	NCU05977 NCU09532
01.01.06.06.01.03	aminoadipic acid pathway	0	1
01.01.06.06.02	degradation of lysine	1	0.490371	NCU05805
01.01.09	metabolism of the cysteine - aromatic group	10	0.045858	NCU00378 NCU00715 NCU03415 NCU04298 NCU05537 NCU05805 NCU07723 NCU08568 NCU09783 NCU11030
01.01.09.01	metabolism of glycine	1	0.518228	NCU05805
01.01.09.01.01	biosynthesis of glycine	1	0.396781	NCU05805
01.01.09.01.02	degradation of glycine	1	0.361918	NCU05805
01.01.09.02	metabolism of serine	2	0.236914	NCU05805 NCU09783
01.01.09.02.01	biosynthesis of serine	2	0.0669207	NCU05805 NCU09783
01.01.09.02.02	degradation of serine	0	1
01.01.09.03	metabolism of cysteine	0	1
01.01.09.03.01	biosynthesis of cysteine	0	1
01.01.09.03.02	degradation of cysteine	0	1
01.01.09.04	metabolism of phenylalanine	6	0.00187024	NCU00378 NCU00715 NCU03415 NCU05537 NCU07723 NCU11030
01.01.09.04.01	biosynthesis of phenylalanine	4	0.00566883	NCU00378 NCU00715 NCU03415 NCU11030
01.01.09.04.02	degradation of phenylalanine	2	0.118102	NCU05537 NCU11030
01.01.09.05	metabolism of tyrosine	5	0.0120534	NCU00378 NCU00715 NCU03415 NCU05537 NCU07723
01.01.09.05.01	biosynthesis of tyrosine	0	1
01.01.09.05.02	degradation of tyrosine	1	0.429743	NCU05537
01.01.09.06	metabolism of tryptophan	0	1
01.01.09.06.01	biosynthesis of tryptophan	0	1
01.01.09.06.02	degradation of tryptophan	0	1
01.01.09.07	metabolism of histidine	1	0.569464	NCU08568
01.01.09.07.01	biosynthesis of histidine	1	0.518228	NCU08568
01.01.09.07.02	degradation of histidine	0	1
01.01.11	metabolism of the pyruvate family (alanine, isoleucine, leucine, valine) and D-alanine	7	0.00618601	NCU00378 NCU00591 NCU02127 NCU03415 NCU05419 NCU06543 NCU09266
01.01.11.01	metabolism of alanine	0	1
01.01.11.01.01	biosynthesis of alanine	0	1
01.01.11.01.02	degradation of alanine	0	1
01.01.11.02	metabolism of isoleucine	1	0.61526	NCU06543
01.01.11.02.01	biosynthesis of isoleucine	0	1
01.01.11.02.02	degradation of isoleucine	1	0.244791	NCU06543
01.01.11.03	metabolism of valine	1	0.593004	NCU06543
01.01.11.03.01	biosynthesis of valine	0	1
01.01.11.03.02	degradation of valine	1	0.325043	NCU06543
01.01.11.04	metabolism of leucine	4	0.0176778	NCU00591 NCU02127 NCU05419 NCU06543
01.01.11.04.01	biosynthesis of leucine	1	0.460907	NCU06543
01.01.11.04.02	degradation of leucine	4	0.00213036	NCU00591 NCU02127 NCU05419 NCU06543
01.01.11.06	metabolism of the D-alanine amino acid group	0	1
01.01.11.07	metabolism of the hydroxyamino acid group	0	1
01.01.13	regulation of amino acid metabolism	0	1
01.02	nitrogen, sulfur and selenium metabolism	12	0.0514984	NCU00378 NCU01258 NCU02361 NCU03171 NCU03415 NCU03949 NCU04092 NCU05780 NCU08356 NCU08998 NCU10007 NCU10763
01.02.02	nitrogen metabolism	1	0.768127	NCU10007
01.02.02.01	nitrogen fixation	0	1
01.02.02.02	nitrate assimilation	0	1
01.02.02.03	nitrate dissimilation	0	1
01.02.02.05	ammonium nitrification	0	1
01.02.02.06	assimilation of ammonia	0	1
01.02.02.07	nitric oxide biosynthesis	0	1
01.02.02.09	catabolism of nitrogenous compounds	1	0.518228	NCU10007
01.02.02.09.01	urea catabolism (not urea cycle)	0	1
01.02.02.09.03	urate catabolism	0	1
01.02.02.09.05	cyanate catabolism	0	1
01.02.02.09.06	anthranilate catabolism	0	1
01.02.02.09.07	formamide catabolism	0	1
01.02.02.09.08	nitriles catabolism	0	1
01.02.03	sulfur metabolism	0	1
01.02.03.01	sulfate assimilation	0	1
01.02.03.03	assimilatory reduction of sulfur	0	1
01.02.03.04	conjunction of sulfate	0	1
01.02.03.05	oxidation of sulfur to sulfate, electron as energy source	0	1
01.02.03.06	sulfate dissimilation, anaerobic respiration, sulfate respiration	0	1
01.02.05	selenium metabolism	0	1
01.02.07	regulation of nitrogen, sulfur and selenium metabolism	2	0.236914	NCU05780 NCU08998
01.02.07.01	regulation of nitrogen metabolism	0	1
01.02.07.03	regulation of sulphur metabolism	0	1
01.02.07.05	regulation of selenium metabolism	0	1
01.03	nucleotide/nucleoside/nucleobase metabolism	13	0.335117	NCU01378 NCU02109 NCU02380 NCU02797 NCU03350 NCU04019 NCU05264 NCU05805 NCU06261 NCU06410 NCU07590 NCU08568 NCU10007
01.03.01	purin nucleotide/nucleoside/nucleobase metabolism	6	0.476351	NCU01378 NCU03350 NCU05805 NCU06410 NCU08568 NCU10007
01.03.01.01	purine nucleotide /nucleoside/nucleobase catabolism	1	0.286042	NCU03350
01.03.01.01.01	hypoxanthine catabolism	0	1
01.03.01.01.03	xanthine catabolism	1	0.155017	NCU03350
01.03.01.03	purine nucleotide/nucleoside/nucleobase anabolism	1	0.792818	NCU08568
01.03.04	pyrimidine nucleotide/nucleoside/nucleobase metabolism	5	0.104157	NCU02109 NCU02797 NCU05264 NCU06261 NCU08568
01.03.04.01	pyrimidine nucleotide/nucleoside/nucleobase catabolism	1	0.244791	NCU05264
01.03.04.03	pyrimidine nucleotide/nucleoside/nucleobase anabolism	0	1
01.03.07	deoxyribonucleotide metabolism	0	1
01.03.10	metabolism of cyclic and unusual nucleotides	1	0.396781	NCU04019
01.03.13	regulation of nucleotide/nucleoside/nucleobase metabolism	0	1
01.03.16	polynucleotide degradation	1	0.888513	NCU02380
01.03.16.01	RNA degradation	0	1
01.03.16.03	DNA degradation	0	1
01.04	phosphate metabolism	18	0.194972	NCU00108 NCU00575 NCU01181 NCU01376 NCU01378 NCU01701 NCU02109 NCU02544 NCU02797 NCU03387 NCU03779 NCU04019 NCU04797 NCU06410 NCU08568 NCU08997 NCU10143 NCU11426
01.04.04	regulation of phosphate metabolism	1	0.593004	NCU11426
01.05	C-compound and carbohydrate metabolism	75	5.27885e-09	NCU00130 NCU00173 NCU00378 NCU00403 NCU00575 NCU00680 NCU00715 NCU00810 NCU00838 NCU01107 NCU01233 NCU01353 NCU01378 NCU01517 NCU01701 NCU01861 NCU02109 NCU02127 NCU02322 NCU02328 NCU02397 NCU02480 NCU02482 NCU02550 NCU02580 NCU02583 NCU02797 NCU02887 NCU02948 NCU03350 NCU03358 NCU03415 NCU03749 NCU03779 NCU03803 NCU03813 NCU03995 NCU04230 NCU04395 NCU04443 NCU04510 NCU04674 NCU04778 NCU04797 NCU…
01.05.02	sugar, glucoside, polyol and carboxylate metabolism	22	1.15248e-05	NCU00130 NCU00403 NCU00810 NCU01233 NCU01517 NCU02322 NCU02480 NCU02482 NCU02797 NCU02887 NCU03803 NCU04510 NCU04797 NCU05105 NCU07240 NCU07281 NCU08054 NCU08384 NCU08755 NCU08852 NCU09705 NCU09821
01.05.02.01	nucleotide-sugar metabolism	2	0.136803	NCU00403 NCU02797
01.05.02.04	sugar, glucoside, polyol and carboxylate anabolism	8	0.0105067	NCU00130 NCU02322 NCU02482 NCU02797 NCU03803 NCU04797 NCU07281 NCU09821
01.05.02.07	sugar, glucoside, polyol and carboxylate catabolism	19	1.92517e-05	NCU00130 NCU00810 NCU01233 NCU01517 NCU02322 NCU02480 NCU02482 NCU02797 NCU02887 NCU03803 NCU04510 NCU04797 NCU05105 NCU07240 NCU07281 NCU08054 NCU08384 NCU08755 NCU09821
01.05.03	polysaccharide metabolism	14	0.0478488	NCU00130 NCU00403 NCU01517 NCU02583 NCU04510 NCU04674 NCU05057 NCU05956 NCU07253 NCU07340 NCU08054 NCU08384 NCU08755 NCU09040
01.05.03.01	glycogen metabolism	0	1
01.05.03.01.04	glycogen anabolism	0	1
01.05.03.01.07	glycogen catabolism	0	1
01.05.03.02	peptidoglycan metabolism	0	1
01.05.03.02.04	peptidoglycan anabolism	0	1
01.05.03.02.07	peptidoglycan catabolism	0	1
01.05.03.03	chitin metabolism	0	1
01.05.03.03.04	chitin anabolism	0	1
01.05.03.03.07	chitin catabolism	0	1
01.05.03.04	starch metabolism	0	1
01.05.03.04.04	starch anabolism	0	1
01.05.03.04.07	starch catabolism	0	1
01.05.05	C- compound metabolism	3	0.0145538	NCU00173 NCU03813 NCU05805
01.05.05.04	C- compound anabolism	1	0.244791	NCU05805
01.05.05.07	C- compound catabolism	3	0.0106126	NCU00173 NCU03813 NCU05805
01.05.05.07.01	serine-isocitrate lyase pathway	0	1
01.05.05.07.03	ribulose-monophosphate cycle	0	1
01.05.06	C- compound and organic acid metabolism	6	0.000690478	NCU00378 NCU00715 NCU02397 NCU02482 NCU03415 NCU04230
01.05.06.04	C- compound and organic acid anabolism	0	1
01.05.06.07	C- compound and organic acid catabolism	6	0.000516795	NCU00378 NCU00715 NCU02397 NCU02482 NCU03415 NCU04230
01.05.07	C- compound metabolism	0	1
01.05.07.04	C- compound anabolism	0	1
01.05.07.07	C- compound catabolism	0	1
01.05.08	C- compound metabolism	2	0.0266449	NCU01378 NCU09821
01.05.08.04	C- compound anabolism	0	1
01.05.08.07	C- compound catabolism	1	0.155017	NCU09821
01.05.09	aminosaccharide metabolism	1	0.709586	NCU02109
01.05.09.04	aminosaccharide anabolism	1	0.544565	NCU02109
01.05.09.07	aminosaccharide catabolism	1	0.490371	NCU02109
01.05.10	aliphatic hydrocarbon metabolism	0	1
01.05.10.04	aliphatic hydrocarbon anabolism	0	1
01.05.10.07	aliphatic hydrocarbon catabolism	0	1
01.05.11	aromate metabolism	4	0.172509	NCU00378 NCU02948 NCU03415 NCU07322
01.05.11.04	aromate anabolism	0	1
01.05.11.07	aromate catabolism	4	0.103117	NCU00378 NCU02948 NCU03415 NCU07322
01.05.11.07.01	aerobic aromate catabolism	4	0.103117	NCU00378 NCU02948 NCU03415 NCU07322
01.05.11.07.01.01	ortho-cleavage	0	1
01.05.11.07.01.03	meta-cleavage	1	0.106212	NCU07322
01.05.11.07.02	anaerobic aromate catabolism	0	1
01.05.12	autotrophic CO-fixation	0	1
01.05.12.01	Calvin cycle	0	1
01.05.12.03	reductive TCA cycle	0	1
01.05.12.05	hydroxypropionate pathway	0	1
01.05.12.07	acetyl-CoA pathway	0	1
01.05.13	transfer of activated C- groups	1	0.852227	NCU05805
01.05.13.01	S-adenosyl-methionine - homocysteine cycle	0	1
01.05.13.03	tetrahydrofolate-dependent C--transfer	1	0.460907	NCU05805
01.05.25	regulation of C-compound and carbohydrate metabolism	4	0.652313	NCU00575 NCU04963 NCU08561 NCU09333
01.06	lipid, fatty acid and isoprenoid metabolism	39	2.99578e-05	NCU00129 NCU00173 NCU00378 NCU00608 NCU00715 NCU00955 NCU01181 NCU01233 NCU01376 NCU01378 NCU01417 NCU02107 NCU02127 NCU02480 NCU03415 NCU03639 NCU03696 NCU03779 NCU03803 NCU03929 NCU04510 NCU04610 NCU04930 NCU05419 NCU05805 NCU06342 NCU06460 NCU06543 NCU08372 NCU08384 NCU08418 NCU08924 NCU08943 NCU09040 NCU09115 NCU09287 NCU09473 NCU09646 NCU09821
01.06.02	membrane lipid metabolism	2	0.735315	NCU00608 NCU03803
01.06.02.01	phospholipid metabolism	1	0.87521	NCU00608
01.06.02.02	glycolipid metabolism	1	0.544565	NCU03803
01.06.02.03	sphingolipid metabolism	0	1
01.06.05	fatty acid metabolism	8	0.0265014	NCU01181 NCU02480 NCU03803 NCU06543 NCU08943 NCU09473 NCU09646 NCU09821
01.06.06	isoprenoid metabolism	8	0.0335174	NCU00378 NCU00715 NCU01233 NCU03415 NCU04510 NCU04610 NCU08384 NCU09646
01.06.06.01	hemiterpenes metabolism	0	1
01.06.06.03	monoterpenes metabolism	0	1
01.06.06.05	sesquiterpenes metabolism	0	1
01.06.06.07	diterpenes metabolism	0	1
01.06.06.09	triterpenes metabolism	0	1
01.06.06.11	tetracyclic and pentacyclic triterpenes (cholesterin, steroids and hopanoids) metabolism	5	0.111635	NCU01233 NCU04510 NCU04610 NCU08384 NCU09646
01.06.06.13	tetraterpenes (carotinoids) metabolism	0	1
01.06.06.15	polyterpenes metabolism	0	1
01.06.10	regulation of lipid, fatty acid and isoprenoid metabolism	3	0.0925267	NCU03696 NCU03929 NCU05805
01.07	metabolism of vitamins, cofactors, and prosthetic groups	16	0.016326	NCU00378 NCU00715 NCU01376 NCU01378 NCU02397 NCU03108 NCU03350 NCU03358 NCU03415 NCU03813 NCU04019 NCU04510 NCU05805 NCU08384 NCU09141 NCU09821
01.07.01	biosynthesis of vitamins, cofactors, and prosthetic groups	8	0.179151	NCU00378 NCU00715 NCU01376 NCU02397 NCU03358 NCU03415 NCU04019 NCU09141
01.07.03	catabolism of vitamins, cofactors, and prosthetic groups	1	0.286042	NCU09141
01.07.04	utilization of vitamins, cofactors, and prosthetic groups	0	1
01.07.07	regulation of the metabolism of vitamins, cofactors, and prosthetic groups	1	0.244791	NCU02397
01.08	metabolism of intercellular mediators	0	1
01.08.01	metabolism of neurotransmitters	0	1
01.08.02	metabolism of hormones	0	1
01.08.03	metabolism of cytokines and growth factors	0	1
01.08.04	regulation of the metabolism of intercellular mediators	0	1
01.20	secondary metabolism	21	5.06693e-05	NCU00130 NCU00378 NCU00549 NCU00715 NCU01233 NCU01861 NCU03350 NCU03358 NCU03415 NCU03749 NCU04510 NCU04801 NCU05164 NCU05780 NCU06603 NCU08384 NCU08998 NCU09115 NCU09473 NCU09646 NCU09821
01.20.01	metabolism of primary metabolic sugar derivatives	2	0.156093	NCU00130 NCU09473
01.20.01.01	metabolism of secondary monosaccharides	0	1
01.20.01.03	metabolism of sugar carboxylic acids	0	1
01.20.01.05	metabolism of sugar alcohols	1	0.201162	NCU09473
01.20.01.07	metabolism of glycosides	1	0.106212	NCU00130
01.20.01.09	metabolism of aminoglycoside antibiotics	0	1
01.20.03	metabolism of derivatives of intermediates of glucose degradation	0	1
01.20.05	metabolism of acetic acid derivatives	4	0.00740133	NCU00378 NCU03415 NCU06603 NCU09115
01.20.05.01	metabolism of acetoacetate, acetone, hydroxybutyric acid	0	1
01.20.05.03	metabolism of alkanes, alkenes, alkanals, alkanols	1	0.0545936	NCU09115
01.20.05.05	metabolism of fatty acid esters	0	1
01.20.05.07	metabolism of acetylenes	0	1
01.20.05.09	metabolism of eicosanoids	0	1
01.20.05.11	metabolism of polyketides	1	0.325043	NCU06603
01.20.07	metabolism of propionic acid derivatives	0	1
01.20.09	metabolism of derivatives of intermediates of the TCA and glyoxylate pathway	0	1
01.20.13	metabolism of derivatives of homoisopentenyl pyrophosphate	0	1
01.20.15	metabolism of derivatives of dehydroquinic acid, shikimic acid and chorismic acid	0	1
01.20.15.01	metabolism of naphthoquinone, anthraquinone	0	1
01.20.15.03	metabolism of ubiquinone	0	1
01.20.17	metabolism of secondary products derived from primary amino acids	9	0.000100627	NCU00378 NCU00715 NCU01233 NCU01861 NCU03350 NCU03415 NCU04510 NCU08384 NCU08998
01.20.17.01	metabolism of nonprotein amino acids	3	0.0375364	NCU00378 NCU00715 NCU03415
01.20.17.03	metabolism of amines	1	0.286042	NCU03350
01.20.17.05	metabolism of cyanogenic glycosides	0	1
01.20.17.07	metabolism of glycosinolates and derivatives	0	1
01.20.17.09	metabolism of alkaloids	5	0.000904459	NCU01233 NCU01861 NCU03350 NCU04510 NCU08384
01.20.19	metabolism of secondary products derived from glycine, L-serine and L-alanine	1	0.518228	NCU05164
01.20.19.01	metabolism of porphyrins	1	0.490371	NCU05164
01.20.19.03	metabolism of open-chain tetrapyrrols	0	1
01.20.19.05	metabolism of cobalamins	0	1
01.20.21	metabolism of sulfuric acid and L-cysteine derivatives	0	1
01.20.23	metabolism of secondary products derived from L-methionine	0	1
01.20.25	metabolism of secondary products derived from L-valin, L-leucin and L-isoleucin	1	0.201162	NCU09646
01.20.27	metabolism of secondary products derived from L-aspartic acid and L-threonine	0	1
01.20.29	metabolism of secondary products derived from L-glutamic acid, L-proline and L-ornithine	2	0.0165828	NCU00378 NCU03415
01.20.31	metabolism of secondary products derived from L-lysine, L-arginine and L-histidine	2	0.118102	NCU00378 NCU03415
01.20.33	metabolism of secondary products derived from L-tryptophan	0	1
01.20.35	metabolism of secondary products derived from L-phenylalanine and L-tyrosine	3	0.194693	NCU03358 NCU04801 NCU09821
01.20.35.01	metabolism of phenylpropanoids	2	0.379962	NCU03358 NCU09821
01.20.35.01.01	metabolism of melanins	1	0.429743	NCU09821
01.20.35.01.03	metabolism of lignins	0	1
01.20.35.01.05	metabolism of stilbenes, flavonoids	0	1
01.20.35.01.07	metabolism of coumarins	0	1
01.20.35.01.09	metabolism of cinnamic acids	0	1
01.20.35.02	metabolism of thyroids	0	1
01.20.35.03	metabolism of catecholamines	0	1
01.20.36	non-ribosomal peptide synthesis	0	1
01.20.37	metabolism of peptide derived compounds	3	0.0450702	NCU00549 NCU03749 NCU05780
01.20.37.01	metabolism of thioredoxin, glutaredoxin, glutathion	3	0.0307076	NCU00549 NCU03749 NCU05780
01.20.37.03	metabolism of peptide antibiotics	0	1
01.20.37.05	metabolism of beta-lactams	0	1
01.20.38	metabolism of toxins/drugs	0	1
01.20.70	regulation of secondary metabolism	0	1
01.25	extracellular metabolism	0	1
01.25.01	extracellular polysaccharide degradation	0	1
01.25.03	extracellular protein degradation	0	1
01.25.05	extracellular polynucleotide degradation	0	1
01.25.07	extracellular ester compound degradation	0	1
01.25.09	extracellular lignin degradation	0	1
01.25.11	extracellular aminosaccharide degradation	0	1
2	ENERGY	37	4.08521e-05	NCU00130 NCU00378 NCU00575 NCU00715 NCU01100 NCU01140 NCU01181 NCU01417 NCU02397 NCU02480 NCU02482 NCU02580 NCU02797 NCU03358 NCU03415 NCU03813 NCU03929 NCU04230 NCU04443 NCU04510 NCU04797 NCU05069 NCU05777 NCU05805 NCU06518 NCU06543 NCU07281 NCU07723 NCU08272 NCU08384 NCU08924 NCU09115 NCU09473 NCU09646 NCU09821 NCU10007 NCU11395
02.01	glycolysis and gluconeogenesis	11	0.000401218	NCU00130 NCU00575 NCU01417 NCU02797 NCU03358 NCU04230 NCU04510 NCU04797 NCU05777 NCU07281 NCU10007
02.01.01	glycolysis methylglyoxal bypass	2	0.0029752	NCU03358 NCU04797
02.01.03	regulation of glycolysis and gluconeogenesis	3	0.00737108	NCU00575 NCU04797 NCU05777
02.04	glyoxylate cycle	0	1
02.05	Entner-Doudoroff pathway	0	1
02.07	pentose-phosphate pathway	3	0.238227	NCU02480 NCU07281 NCU09821
02.07.01	pentose-phosphate pathway oxidative branch	0	1
02.07.03	pentose-phosphate pathway non oxidative branch	0	1
02.07.05	regulation of pentose-phosphate pathway	0	1
02.08	pyruvate dehydrogenase complex	0	1
02.09	anaplerotic reactions	0	1
02.10	tricarboxylic-acid pathway (citrate cycle, Krebs cycle, TCA cycle)	0	1
02.11	electron transport and membrane-associated energy conservation	8	0.123115	NCU00378 NCU00715 NCU01140 NCU03415 NCU04443 NCU06543 NCU08272 NCU09473
02.11.05	accessory proteins of electron transport and membrane-associated energy conservation	2	0.493188	NCU01140 NCU09473
02.11.07	regulation of electron transport and membrane-associated energy conservation	1	0.155017	NCU04443
02.13	respiration	11	0.0543858	NCU00378 NCU00715 NCU01140 NCU02397 NCU02580 NCU03415 NCU05069 NCU05805 NCU06518 NCU08272 NCU09473
02.13.01	anaerobic respiration	0	1
02.13.03	aerobic respiration	3	0.769005	NCU01140 NCU06518 NCU09473
02.13.05	regulation of respiration	0	1
02.16	fermentation	11	0.000129922	NCU00378 NCU00715 NCU02397 NCU03415 NCU03813 NCU04230 NCU04510 NCU07723 NCU08272 NCU08384 NCU11395
02.16.01	alcohol fermentation	5	0.00705478	NCU00378 NCU00715 NCU02397 NCU03415 NCU11395
02.16.01.01	bacterial type ethanol fermentation	0	1
02.16.03	lactate fermentation	1	0.361918	NCU08272
02.16.03.01	homofermentative pathway	0	1
02.16.03.03	heterofermentative pathway and fermentaton of other saccharides	0	1
02.16.03.05	bifidum pathway	0	1
02.16.03.07	malo-lactate fermentation	0	1
02.16.05	butyrate and butanol-acetoine fermentation	0	1
02.16.07	ethanol-acetate fermentation	0	1
02.16.09	mixed acid and butanediol fermentation	0	1
02.16.11	propionate fermentation	1	0.201162	NCU04230
02.16.11.01	acrylate pathway	0	1
02.16.11.03	succinate-propionate pathway	0	1
02.16.13	acetate fermentation	0	1
02.16.15	methane fermentation	0	1
02.16.17	fermentation of nitrogenous compounds	0	1
02.16.17.01	single amino acid fermentations	0	1
02.16.17.03	stickland reactions	0	1
02.16.17.05	fermentation of heterocyclic compounds	0	1
02.16.20	regulation of fermentation	0	1
02.17	chemolithotrophy (egsulfide, nitrogenous compounds)	0	1
02.19	metabolism of energy reserves (egglycogen, trehalose)	2	0.6364	NCU01100 NCU02797
02.25	oxidation of fatty acids	5	0.0357177	NCU01181 NCU03929 NCU06543 NCU08924 NCU09646
02.30	photosynthesis	0	1
02.30.01	anoxygenic photosynthesis	0	1
02.30.03	oxygenic photosynthesis	0	1
02.30.07	accessory proteins of photosynthetic electron transport	0	1
02.30.10	regulation of photosynthesis	0	1
02.45	energy conversion and regeneration	5	0.135549	NCU00378 NCU00715 NCU03415 NCU09115 NCU10007
02.45.01	bioluminescence	0	1
02.45.03	light absorption	0	1
02.45.07	heat production	0	1
02.45.11	conversion to kinetic energy (egmovement)	0	1
02.45.15	energy generation (egATP synthase)	0	1
02.45.20	regulation of energy conversion / regeneration	0	1
4	STORAGE PROTEIN	0	1
04.01	storage facilitating proteins	0	1
04.02	stored proteins	0	1
10	CELL CYCLE AND DNA PROCESSING	17	0.997622	NCU00108 NCU01100 NCU01197 NCU01242 NCU01498 NCU01504 NCU03426 NCU04370 NCU05901 NCU06144 NCU06177 NCU06342 NCU06410 NCU07837 NCU08020 NCU08357 NCU08852
10.01	DNA processing	6	0.99917	NCU04370 NCU06410 NCU07837 NCU08020 NCU08357 NCU08852
10.01.01	cellular DNA uptake	0	1
10.01.01.01	bacterial competence	0	1
10.01.01.03	conjugational DNA transfer	0	1
10.01.02	DNA topology	0	1
10.01.03	DNA synthesis and replication	2	0.967738	NCU04370 NCU08357
10.01.03.03	ori recognition and priming complex formation	0	1
10.01.03.05	extension/ polymerization activity	0	1
10.01.05	DNA recombination and DNA repair	3	0.994744	NCU07837 NCU08020 NCU08852
10.01.05.01	DNA repair	3	0.97981	NCU07837 NCU08020 NCU08852
10.01.05.03	DNA recombination	0	1
10.01.05.03.01	meiotic recombination	0	1
10.01.05.03.03	somatic / mitotic recombination	0	1
10.01.05.03.05	DNA integration	0	1
10.01.09	DNA restriction or modification	2	0.978015	NCU06410 NCU08357
10.01.09.01	DNA methylation	0	1
10.01.09.03	DNA restriction	0	1
10.01.09.05	DNA conformation modification (egchromatin)	2	0.975791	NCU06410 NCU08357
10.01.09.07	DNA imprinting and other epigenetic effects	0	1
10.01.11	regulation of DNA processing	0	1
10.03	cell cycle	11	0.989523	NCU00108 NCU01100 NCU01197 NCU01242 NCU01498 NCU01504 NCU03426 NCU05901 NCU06144 NCU06177 NCU06342
10.03.01	mitotic cell cycle and cell cycle control	8	0.97827	NCU00108 NCU01100 NCU01197 NCU01242 NCU01498 NCU03426 NCU05901 NCU06144
10.03.01.01	mitotic cell cycle	1	0.995298	NCU00108
10.03.01.01.01	G phase of mitotic cell cycle	0	1
10.03.01.01.02	G/G transition, mitotic exit	0	1
10.03.01.01.03	G/S transition of mitotic cell cycle	0	1
10.03.01.01.05	S phase of mitotic cell cycle	0	1
10.03.01.01.07	G phase of mitotic cell cycle	0	1
10.03.01.01.09	G/M transition of mitotic cell cycle	0	1
10.03.01.01.11	M phase	1	0.882048	NCU00108
10.03.01.01.13	M/G transition of mitotic cell cycle	0	1
10.03.01.02	cell cycle arrest	0	1
10.03.01.03	cell cycle checkpoints (checkpoints of morphogenesis, DNA-damage,-replication, mitotic phase and spindle)	0	1
10.03.02	meiosis	4	0.524705	NCU01100 NCU01498 NCU01504 NCU06342
10.03.02.01	meiosis I	0	1
10.03.02.03	meiosis II	0	1
10.03.03	cytokinesis (cell division) /septum formation and hydrolysis	2	0.943261	NCU00108 NCU06177
10.03.04	nuclear and chromosomal cycle	1	0.969556	NCU00108
10.03.04.01	centromere/kinetochore complex maturation	1	0.155017	NCU00108
10.03.04.03	chromosome condensation	0	1
10.03.04.05	chromosome segregation/division	1	0.780819	NCU00108
10.03.04.06	chromosome inactivation	0	1
10.03.04.07	nuclear division	0	1
10.03.04.09	nuclear migration	0	1
10.03.05	cell cycle dependent cytoskeleton reorganization	1	0.814885	NCU00108
10.03.05.01	spindle pole body/centrosome and microtubule cycle	1	0.709586	NCU00108
10.03.05.03	cell cycle dependent actin filament reorganization	0	1
11	TRANSCRIPTION	16	0.999938	NCU01459 NCU02142 NCU02380 NCU02386 NCU02397 NCU02913 NCU03043 NCU03466 NCU04848 NCU06276 NCU06410 NCU07534 NCU07617 NCU08333 NCU08875 NCU09333
11.02	RNA synthesis	16	0.98797	NCU01459 NCU02142 NCU02380 NCU02386 NCU02397 NCU02913 NCU03043 NCU03466 NCU04848 NCU06276 NCU06410 NCU07534 NCU07617 NCU08333 NCU08875 NCU09333
11.02.01	rRNA synthesis	1	0.932888	NCU06276
11.02.02	tRNA synthesis	1	0.834605	NCU02380
11.02.03	mRNA synthesis	14	0.98284	NCU01459 NCU02142 NCU02386 NCU02397 NCU02913 NCU03043 NCU03466 NCU04848 NCU06410 NCU07534 NCU07617 NCU08333 NCU08875 NCU09333
11.02.03.01	general transcription activities	0	1
11.02.03.01.01	transcription initiation	0	1
11.02.03.01.04	transcription elongation	0	1
11.02.03.01.07	transcription termination	0	1
11.02.03.04	transcriptional control	14	0.823431	NCU01459 NCU02142 NCU02386 NCU02397 NCU02913 NCU03043 NCU03466 NCU04848 NCU06410 NCU07534 NCU07617 NCU08333 NCU08875 NCU09333
11.02.03.04.01	transcription activation	2	0.510772	NCU02397 NCU09333
11.02.03.04.03	transcription repression	0	1
11.02.03.04.05	enhancer/silencer interaction	0	1
11.02.03.04.07	posttranscriptional control	0	1
11.04	RNA processing	1	0.999999	NCU07534
11.04.01	rRNA processing	0	1
11.04.02	tRNA processing	0	1
11.04.03	mRNA processing (splicing, '-, '-end processing)	1	0.999656	NCU07534
11.04.03.01	splicing	0	1
11.04.03.01.10	regulation of splicing	0	1
11.04.03.03	'-end processing	0	1
11.04.03.05	'-end processing	0	1
11.04.03.11	control of mRNA stability	1	0.286042	NCU07534
11.04.05	RNA topology	0	1
11.06	RNA modification	0	1
11.06.01	rRNA modification	0	1
11.06.02	tRNA modification	0	1
11.06.03	mRNA modification	0	1
11.06.03.01	mRNA editing	0	1
12	PROTEIN SYNTHESIS	5	0.999943	NCU01100 NCU01187 NCU02380 NCU09241 NCU09513
12.01	ribosome biogenesis	0	1
12.01.01	ribosomal proteins	0	1
12.04	translation	3	0.996368	NCU02380 NCU09241 NCU09513
12.04.01	translation initiation	0	1
12.04.02	translation elongation	0	1
12.04.03	translation termination	0	1
12.07	translational control	2	0.775569	NCU01100 NCU01187
12.10	aminoacyl-tRNA-synthetases	0	1
12.11	selenocystein biosynthesis and incorporation	0	1
14	PROTEIN FATE (folding, modification, destination)	49	0.174388	NCU00108 NCU00188 NCU00263 NCU00477 NCU01100 NCU01181 NCU01187 NCU01268 NCU01315 NCU01545 NCU01955 NCU02273 NCU02322 NCU02391 NCU02520 NCU02688 NCU02797 NCU02885 NCU02915 NCU03108 NCU03214 NCU03290 NCU03357 NCU03387 NCU03441 NCU03739 NCU03929 NCU03995 NCU04192 NCU04370 NCU04479 NCU04541 NCU04639 NCU05777 NCU06055 NCU06177 NCU06230 NCU06410 NCU06672 NCU06779 NCU06882 NCU07063 NCU08333 NCU08357 NCU…
14.01	protein folding and stabilization	1	0.983654	NCU03739
14.04	protein targeting, sorting and translocation	7	0.885211	NCU01545 NCU01955 NCU03214 NCU03441 NCU04541 NCU04639 NCU06410
14.07	protein modification	34	0.0258073	NCU00108 NCU00188 NCU01181 NCU01187 NCU01268 NCU01315 NCU01545 NCU01955 NCU02273 NCU02322 NCU02391 NCU02520 NCU02688 NCU02797 NCU02885 NCU03441 NCU03929 NCU03995 NCU04192 NCU04370 NCU04479 NCU05777 NCU06177 NCU06230 NCU06672 NCU06779 NCU06882 NCU07063 NCU08333 NCU08418 NCU08852 NCU08997 NCU09122 NCU09710
14.07.01	modification with fatty acids (egmyristylation, palmitylation, farnesylation)	2	0.298878	NCU03929 NCU06672
14.07.02	modification with sugar residues (egglycosylation, deglycosylation)	5	0.16152	NCU01315 NCU02322 NCU02797 NCU03995 NCU06779
14.07.02.01	O-directed glycosylation, deglycosylation	0	1
14.07.02.02	N-directed glycosylation, deglycosylation	1	0.768127	NCU03995
14.07.03	modification by phosphorylation, dephosphorylation, autophosphorylation	8	0.531853	NCU00108 NCU00188 NCU01181 NCU01187 NCU02885 NCU06177 NCU06230 NCU08997
14.07.04	modification by acetylation, deacetylation	0	1
14.07.05	modification by ubiquitination, deubiquitination	8	0.0156613	NCU01268 NCU01545 NCU02688 NCU04370 NCU05777 NCU06672 NCU06882 NCU09122
14.07.07	modification by ubiquitin-related proteins	1	0.709586	NCU06882
14.07.09	posttranslational modification of amino acids (eghydroxylation, methylation)	1	0.834605	NCU08852
14.07.11	protein processing (proteolytic)	10	0.00322176	NCU01545 NCU01955 NCU02273 NCU02391 NCU03441 NCU04192 NCU04479 NCU07063 NCU08333 NCU08418
14.07.11.01	autoproteolytic processing	4	0.000269384	NCU01545 NCU01955 NCU02391 NCU03441
14.07.12	protein processing (non-proteolytic, egiron-incorporation)	0	1
14.10	assembly of protein complexes	0	1
14.13	protein/peptide degradation	22	0.00141279	NCU00263 NCU00477 NCU01100 NCU01268 NCU01545 NCU01955 NCU02273 NCU02688 NCU03108 NCU03290 NCU03357 NCU03387 NCU04192 NCU04370 NCU04479 NCU05777 NCU06055 NCU06882 NCU08333 NCU08418 NCU09122 NCU09710
14.13.01	cytoplasmic and nuclear protein degradation	12	0.0227954	NCU00477 NCU01100 NCU01268 NCU02273 NCU02688 NCU03108 NCU04192 NCU04370 NCU05777 NCU06882 NCU08333 NCU09122
14.13.01.01	proteasomal degradation (ubiquitin/proteasomal pathway)	6	0.290079	NCU01100 NCU01268 NCU02688 NCU04370 NCU05777 NCU06882
14.13.04	lysosomal and vacuolar protein degradation	6	9.40196e-06	NCU00477 NCU01545 NCU01955 NCU02273 NCU04192 NCU08418
14.13.04.01	lysosomal protein degradation	1	0.0545936	NCU02273
14.13.04.02	vacuolar protein degradation	4	0.000120664	NCU00477 NCU01955 NCU02273 NCU04192
16	PROTEIN WITH BINDING FUNCTION OR COFACTOR REQUIREMENT (structural or catalytic)	65	0.668898	NCU00108 NCU00378 NCU00403 NCU00450 NCU00591 NCU00608 NCU00715 NCU01181 NCU01197 NCU01233 NCU01268 NCU01545 NCU01861 NCU02127 NCU02273 NCU02380 NCU02391 NCU02463 NCU02544 NCU02580 NCU02887 NCU03043 NCU03108 NCU03350 NCU03387 NCU03415 NCU03441 NCU03749 NCU03929 NCU03944 NCU03995 NCU04370 NCU04415 NCU04421 NCU04443 NCU04510 NCU04848 NCU05180 NCU05537 NCU05777 NCU05805 NCU06410 NCU06518 NCU06543 NCU…
16.01	protein binding	22	0.991193	NCU00108 NCU01268 NCU01545 NCU02273 NCU02391 NCU02463 NCU02887 NCU03387 NCU03441 NCU03944 NCU03995 NCU04370 NCU04415 NCU05180 NCU05777 NCU06410 NCU06672 NCU06882 NCU08418 NCU08852 NCU08875 NCU09705
16.01.01	receptor binding	1	0.286042	NCU01545
16.02	peptide binding	0	1
16.03	nucleic acid binding	4	0.999979	NCU01197 NCU03043 NCU04848 NCU08852
16.03.01	DNA binding	3	0.989133	NCU03043 NCU04848 NCU08852
16.03.03	RNA binding	1	0.999836	NCU01197
16.05	polysaccharide binding	0	1
16.06	motor protein binding	0	1
16.07	structural protein binding	0	1
16.09	lipid binding	1	0.636301	NCU03441
16.10	amine binding	0	1
16.11	amino acid/amino acid derivatives binding	0	1
16.12	sulfate binding	0	1
16.13	C-compound binding	3	0.0818227	NCU00378 NCU00450 NCU03415
16.13.01	sugar binding	1	0.286042	NCU00450
16.13.03	fatty acid binding (egacyl-carrier protein)	0	1
16.14	selen binding	0	1
16.15	drug/toxin binding	0	1
16.16	antigen binding	0	1
16.17	metal binding	18	0.0688366	NCU02887 NCU03108 NCU03350 NCU03387 NCU03749 NCU03929 NCU04421 NCU04443 NCU05537 NCU05777 NCU06518 NCU06882 NCU08568 NCU09040 NCU09333 NCU10143 NCU11050 NCU11395
16.17.01	calcium binding	2	0.339804	NCU04421 NCU05537
16.17.03	potassium binding	1	0.201162	NCU02887
16.17.05	sodium binding	0	1
16.17.07	magnesium binding	5	0.0969365	NCU03387 NCU03929 NCU05537 NCU08568 NCU10143
16.17.09	heavy metal binding (Cu, Fe, Zn)	11	0.128377	NCU03108 NCU03350 NCU03749 NCU04443 NCU05777 NCU06518 NCU06882 NCU09040 NCU09333 NCU11050 NCU11395
16.18	virus particle binding	0	1
16.19	nucleotide/nucleoside/nucleobase binding	15	0.907173	NCU00108 NCU00591 NCU00608 NCU01268 NCU02127 NCU02380 NCU02544 NCU03387 NCU04370 NCU06410 NCU08333 NCU08358 NCU08827 NCU09513 NCU10143
16.19.01	cyclic nucleotide binding (cAMP, cGMP, etc)	0	1
16.19.03	ATP binding	12	0.827259	NCU00108 NCU00591 NCU01268 NCU02127 NCU02380 NCU02544 NCU03387 NCU04370 NCU06410 NCU08358 NCU08827 NCU10143
16.19.05	GTP binding	2	0.918023	NCU06410 NCU09513
16.21	complex cofactor/cosubstrate/vitamine binding	21	0.00113478	NCU00378 NCU00403 NCU00591 NCU00715 NCU01181 NCU01233 NCU01861 NCU02127 NCU02580 NCU03350 NCU03415 NCU04443 NCU04510 NCU05805 NCU06543 NCU08384 NCU08998 NCU09040 NCU09141 NCU09266 NCU09821
16.21.01	heme binding	0	1
16.21.03	molybdopterin binding	0	1
16.21.05	FAD/FMN binding	3	0.448583	NCU01181 NCU02580 NCU06543
16.21.07	NAD/NADP binding	13	0.00154175	NCU00378 NCU00403 NCU00715 NCU01233 NCU01861 NCU03415 NCU04443 NCU04510 NCU08384 NCU09040 NCU09141 NCU09266 NCU09821
16.21.08	Fe/S binding	1	0.725477	NCU03350
16.21.09	cobalamine binding	0	1
16.21.11	thiamine pyrophosphate binding	0	1
16.21.13	lipoamide binding	0	1
16.21.15	biotin binding	2	0.0266449	NCU00591 NCU02127
16.21.17	pyridoxal phosphate binding	2	0.438125	NCU05805 NCU08998
16.22	hormone binding	0	1
16.23	neurotransmitter binding	0	1
16.25	oxygen binding	0	1
18	REGULATION OF METABOLISM AND PROTEIN FUNCTION	5	0.984491	NCU00108 NCU01181 NCU02887 NCU04370 NCU06672
18.01	regulation by	3	0.871355	NCU00108 NCU01181 NCU04370
18.01.01	regulation by modification	3	0.46303	NCU00108 NCU01181 NCU04370
18.01.03	regulation by localization	0	1
18.01.05	regulation by processing	0	1
18.01.07	regulation by binding / dissociation	0	1
18.02	regulation of protein activity	5	0.981926	NCU00108 NCU01181 NCU02887 NCU04370 NCU06672
18.02.01	enzymatic activity regulation / enzyme regulator	2	0.998353	NCU04370 NCU06672
18.02.01.01	enzyme activator	2	0.877184	NCU04370 NCU06672
18.02.01.01.01	GTPase activator (GAP)	0	1
18.02.01.01.03	protease activator	0	1
18.02.01.01.05	kinase activator	0	1
18.02.01.02	enzyme inhibitor	0	1
18.02.01.02.01	GTPase inhibitor (GIP)	0	1
18.02.01.02.03	protease inhibitor	0	1
18.02.01.02.05	kinase inhibitior	0	1
18.02.03	guanyl-nucleotide exchange factor (GEF)	0	1
18.02.05	regulator of G-protein signalling	0	1
18.02.07	regulator of receptor activity	0	1
18.02.09	regulator of transcription factor	0	1
18.02.10	regulation of channel activity	0	1
20	CELLULAR TRANSPORT, TRANSPORT FACILITATION AND TRANSPORT ROUTES	59	0.0511486	NCU00121 NCU00378 NCU00450 NCU00575 NCU00715 NCU00790 NCU00916 NCU01140 NCU01181 NCU01545 NCU01815 NCU01826 NCU01955 NCU02391 NCU02544 NCU02580 NCU02887 NCU02948 NCU03171 NCU03214 NCU03281 NCU03350 NCU03387 NCU03415 NCU03441 NCU03929 NCU04374 NCU04421 NCU04443 NCU04541 NCU04639 NCU04963 NCU05069 NCU05180 NCU05195 NCU05853 NCU05897 NCU06026 NCU06144 NCU06410 NCU06444 NCU06518 NCU06543 NCU06672 NCU…
20.01	transported compounds (substrates)	49	0.00244986	NCU00378 NCU00450 NCU00575 NCU00715 NCU00790 NCU00916 NCU01140 NCU01181 NCU01545 NCU01815 NCU01826 NCU02391 NCU02580 NCU02887 NCU02948 NCU03171 NCU03281 NCU03350 NCU03387 NCU03415 NCU03929 NCU04374 NCU04443 NCU04541 NCU04639 NCU04963 NCU05069 NCU05853 NCU05897 NCU06026 NCU06410 NCU06444 NCU06518 NCU06543 NCU06672 NCU06699 NCU07175 NCU07960 NCU07966 NCU08147 NCU08272 NCU08358 NCU08561 NCU08715 NCU…
20.01.01	ion transport	10	0.178293	NCU00790 NCU00916 NCU02887 NCU03281 NCU06444 NCU06699 NCU07966 NCU08147 NCU08561 NCU10143
20.01.01.01	cation transport (H+, Na+, K+, Ca+ , NH+, etc)	8	0.229155	NCU00790 NCU00916 NCU02887 NCU03281 NCU06699 NCU07966 NCU08147 NCU10143
20.01.01.01.01	heavy metal ion transport (Cu+, Fe+, etc)	1	0.9004	NCU03281
20.01.01.01.01.01	siderophore-iron transport	0	1
20.01.01.01.01.02	citrate-iron transport	0	1
20.01.01.01.02	organic cation transport	0	1
20.01.01.07	anion transport	2	0.45685	NCU06444 NCU08561
20.01.01.07.01	nitrate transport	0	1
20.01.01.07.03	nitrite transport	0	1
20.01.01.07.05	sulfate/sulfite transport	0	1
20.01.01.07.07	phosphate transport	0	1
20.01.01.07.08	organic anion transport	0	1
20.01.01.07.09	chloride transport	1	0.155017	NCU06444
20.01.03	C-compound and carbohydrate transport	10	0.0339793	NCU00450 NCU00575 NCU01826 NCU04963 NCU05853 NCU05897 NCU06026 NCU07175 NCU08561 NCU09287
20.01.03.01	sugar transport	2	0.195973	NCU00450 NCU04963
20.01.03.03	C-dicarboxylate transport (egmalate, succinate, fumarate)	1	0.201162	NCU08561
20.01.07	amino acid/amino acid derivatives transport	0	1
20.01.09	peptide transport	2	0.118102	NCU03171 NCU10763
20.01.10	protein transport	7	0.403551	NCU01545 NCU02391 NCU03387 NCU04541 NCU04639 NCU06410 NCU06672
20.01.11	amine / polyamine transport	0	1
20.01.13	lipid/fatty acid transport	3	0.448583	NCU03929 NCU08358 NCU09287
20.01.15	electron transport	16	0.00872017	NCU00378 NCU00715 NCU01140 NCU01181 NCU01815 NCU02580 NCU02948 NCU03350 NCU03415 NCU04443 NCU05069 NCU06518 NCU06543 NCU08272 NCU09266 NCU09821
20.01.17	nucleotide/nucleoside/nucleobase transport	0	1
20.01.21	RNA transport	0	1
20.01.23	allantoin and allantoate transport	1	0.636301	NCU08715
20.01.25	vitamine/cofactor transport	2	0.319415	NCU04374 NCU08715
20.01.26	neurotransmitter transport	1	0.396781	NCU06410
20.01.27	drug/toxin transport	3	0.643697	NCU02948 NCU07960 NCU08358
20.01.28	hormone transport	0	1
20.03	transport facilities	21	0.0662834	NCU00121 NCU00790 NCU00916 NCU01140 NCU01815 NCU01826 NCU02544 NCU02887 NCU03171 NCU04963 NCU05853 NCU06444 NCU07175 NCU07966 NCU08147 NCU08358 NCU08561 NCU08715 NCU09287 NCU10143 NCU10763
20.03.01	channel / pore class transport	4	0.0340216	NCU00121 NCU01140 NCU02887 NCU06444
20.03.01.01	ion channels	3	0.0375364	NCU00121 NCU02887 NCU06444
20.03.01.03	gap-junction forming protein family (egconnexin, innexin)	0	1
20.03.01.05	nuclear pore forming protein	0	1
20.03.01.06	porins of mitochondria or plastids	0	1
20.03.01.07	general bacterial porin family (egompf, sugar porin, omf)	0	1
20.03.01.09	pore-forming toxins (egdiphteria toxin, hemolysin)	0	1
20.03.02	carrier (electrochemical potential-driven transport)	2	0.359999	NCU00916 NCU08561
20.03.02.01	uniporter	0	1
20.03.02.02	symporter	0	1
20.03.02.02.01	proton driven symporter	0	1
20.03.02.02.02	sodium driven symporter	0	1
20.03.02.03	antiporter	2	0.156093	NCU00916 NCU08561
20.03.02.03.01	proton driven antiporter	0	1
20.03.02.03.02	sodium driven antiporter	0	1
20.03.09	phosphotransferase system	0	1
20.03.22	transport ATPases	3	0.584326	NCU07966 NCU08147 NCU10143
20.03.25	ABC transporters	2	0.576981	NCU02544 NCU08358
20.09	transport routes	29	0.715639	NCU00575 NCU00790 NCU00916 NCU01545 NCU01955 NCU02391 NCU03214 NCU03281 NCU03387 NCU03441 NCU04374 NCU04421 NCU04541 NCU04639 NCU04963 NCU05180 NCU05195 NCU05853 NCU06026 NCU06144 NCU06410 NCU06444 NCU07966 NCU08092 NCU08147 NCU08358 NCU08561 NCU08715 NCU09287
20.09.01	nuclear transport	0	1
20.09.02	chloroplast transport	0	1
20.09.03	peroxisomal transport	0	1
20.09.04	mitochondrial transport	1	0.990178	NCU08561
20.09.05	non-vesicular ER transport	0	1
20.09.07	vesicular transport (Golgi network, etc)	8	0.658866	NCU01545 NCU02391 NCU03214 NCU03387 NCU04541 NCU05180 NCU06410 NCU08092
20.09.07.03	ER to Golgi transport	3	0.532535	NCU02391 NCU03387 NCU06410
20.09.07.05	intra Golgi transport	1	0.674999	NCU01545
20.09.07.06	post Golgi transport	0	1
20.09.07.07	retrograde transport	0	1
20.09.07.25	vesicle formation	1	0.709586	NCU02391
20.09.07.26	vesicle docking	0	1
20.09.07.27	vesicle fusion	0	1
20.09.07.29	vesicle recycling	0	1
20.09.13	vacuolar/lysosomal transport	6	0.476351	NCU00916 NCU01545 NCU01955 NCU03441 NCU05195 NCU06410
20.09.14	cytoskeleton-dependent transport	2	0.607544	NCU01545 NCU06144
20.09.14.01	tubulin dependent transport	0	1
20.09.14.02	actin dependent transport	0	1
20.09.16	cellular export and secretion	7	0.466661	NCU03387 NCU04421 NCU04639 NCU04963 NCU06410 NCU08358 NCU09287
20.09.16.01	Type I protein secretion system (ABC-type transport systems)	0	1
20.09.16.02	Type II protein secretion system (general secretory pathway, exocytosis)	0	1
20.09.16.03	Type III protein secretion system (virulence related secretory pathway, Gram- bacteria specific)	0	1
20.09.16.04	Type IV protein secretion system (conjugal DNA-protein transfer)	0	1
20.09.16.05	Type V protein secretion system (MttABC or TatABCDE-system)	0	1
20.09.16.07	non-vesicular cellular export	0	1
20.09.16.09	vesicular cellular export	1	0.768127	NCU06410
20.09.16.09.03	exocytosis	1	0.768127	NCU06410
20.09.16.09.05	synaptic vesicle exocytosis	0	1
20.09.18	cellular import	13	0.210935	NCU00575 NCU00790 NCU03281 NCU03387 NCU04374 NCU04421 NCU04963 NCU05853 NCU06026 NCU06410 NCU06444 NCU08715 NCU09287
20.09.18.07	non-vesicular cellular import	7	0.181318	NCU03281 NCU04374 NCU04963 NCU05853 NCU06026 NCU08715 NCU09287
20.09.18.09	vesicular cellular import	3	0.743742	NCU04421 NCU06410 NCU06444
20.09.18.09.01	endocytosis	3	0.743742	NCU04421 NCU06410 NCU06444
20.09.18.09.01.01	receptor-mediated endocytosis	0	1
20.09.18.09.01.03	constitutive endocytosis	0	1
20.09.18.09.01.05	synaptic vesicle endocytosis	0	1
30	CELLULAR COMMUNICATION/SIGNAL TRANSDUCTION MECHANISM	9	0.942941	NCU00108 NCU00188 NCU01545 NCU02273 NCU02463 NCU02885 NCU03426 NCU06177 NCU06410
30.01	cellular signalling	8	0.937736	NCU00108 NCU00188 NCU02273 NCU02463 NCU02885 NCU03426 NCU06177 NCU06410
30.01.05	enzyme mediated signal transduction	3	0.971459	NCU00108 NCU06177 NCU06410
30.01.05.01	protein kinase	1	0.963933	NCU00108
30.01.05.01.01	JAK-STAT cascade	0	1
30.01.05.01.02	JNK cascade	0	1
30.01.05.01.03	MAPKKK cascade	0	1
30.01.05.01.04	NIK-I-kappaB/NF-kappaB cascade	0	1
30.01.05.01.05	tyrosine kinase	0	1
30.01.05.01.06	serine/threonine kinase	1	0.593004	NCU00108
30.01.05.03	protease mediated signal transduction	0	1
30.01.05.05	G-protein mediated signal transduction	1	0.93657	NCU06410
30.01.05.05.01	small GTPase mediated signal transduction	1	0.894624	NCU06410
30.01.05.05.03	trimeric G-protein mediated signal transduction	0	1
30.01.05.07	two-component signal transduction system (egphosphorelay)	0	1
30.01.09	second messenger mediated signal transduction	2	0.650193	NCU00108 NCU02273
30.01.09.01	NO mediated signal transduction	0	1
30.01.09.03	Ca+ mediated signal transduction	0	1
30.01.09.07	cAMP/cGMP mediated signal transduction	0	1
30.01.09.08	hormone mediated signal transduction	1	0.106212	NCU02273
30.01.09.09	fatty acid derivatives mediated signal transduction	0	1
30.01.09.11	polyphosphoinositol mediated signal transduction	1	0.490371	NCU00108
30.01.11	ligand-dependent nuclear receptors	0	1
30.05	transmembrane signal transduction	1	0.954792	NCU01545
30.05.01	receptor enzyme mediated signalling	0	1
30.05.01.05	interleukine receptor signalling pathway	0	1
30.05.01.10	two-component signal transduction system (sensor kinase component)	0	1
30.05.01.12	transmembrane receptor protein tyrosine kinase signalling pathways	0	1
30.05.01.12.01	EGF-receptor signalling pathway	0	1
30.05.01.12.03	FGF-receptor signalling pathway	0	1
30.05.01.12.04	IGF-receptor signalling pathway	0	1
30.05.01.12.05	insulin receptor signalling pathway	0	1
30.05.01.18	transmembrane receptor protein serine/threonine kinase signalling pathways	0	1
30.05.01.18.01	TGF-beta-receptor signalling pathway	0	1
30.05.02	non-enzymatic receptor mediated signalling	1	0.754701	NCU01545
30.05.02.14	Notch-receptor signalling pathway	0	1
30.05.02.16	hedgehog-dependent signalling pathway	0	1
30.05.02.20	Wnt signalling pathway	0	1
30.05.02.22	Tl-receptor (LRR proteins) signalling pathway	0	1
30.05.02.24	G-protein coupled receptor signalling pathway	1	0.61526	NCU01545
30.05.02.24.01	serotonin receptor signalling pathway	0	1
30.05.02.24.02	acetyl choline receptor signalling pathway	0	1
30.05.02.24.03	dopamine receptor signalling pathway	0	1
30.05.02.24.04	gamma-aminobutyric acid signalling pathway	1	0.0545936	NCU01545
30.05.02.24.05	glutamate signalling pathway	0	1
30.05.02.24.06	neuropeptide signalling pathway	0	1
30.05.02.26	integrin receptor signalling pathway	0	1
30.05.02.28	cadherin mediated signalling pathway	0	1
30.05.02.30	ion channel mediated signalling pathway	0	1
30.07	regulation of signal transduction	0	1
32	CELL RESCUE, DEFENSE AND VIRULENCE	40	0.0308782	NCU00130 NCU00173 NCU00378 NCU00715 NCU00884 NCU00955 NCU01140 NCU01197 NCU01233 NCU01636 NCU02142 NCU02273 NCU02327 NCU02580 NCU02948 NCU03358 NCU03415 NCU03739 NCU03779 NCU03944 NCU04370 NCU04415 NCU04473 NCU04510 NCU05209 NCU05770 NCU05780 NCU06410 NCU06518 NCU06803 NCU07240 NCU07569 NCU07966 NCU08147 NCU08273 NCU08333 NCU08384 NCU09040 NCU09821 NCU11109
32.01	stress response	23	0.112432	NCU00378 NCU00715 NCU00884 NCU01197 NCU01233 NCU02273 NCU02580 NCU02948 NCU03358 NCU03415 NCU03739 NCU03779 NCU03944 NCU04370 NCU04510 NCU06518 NCU06803 NCU07569 NCU07966 NCU08147 NCU08273 NCU08384 NCU11109
32.01.01	oxidative stress response	7	0.0180449	NCU00378 NCU00715 NCU02948 NCU03358 NCU03415 NCU06518 NCU06803
32.01.03	osmotic and salt stress response	9	0.000998695	NCU00378 NCU00715 NCU01233 NCU03358 NCU03415 NCU03944 NCU04510 NCU08273 NCU08384
32.01.04	pH stress response	3	0.000621048	NCU03358 NCU07966 NCU08147
32.01.05	heat shock response	3	0.34401	NCU03358 NCU04510 NCU08384
32.01.06	cold shock response	0	1
32.01.07	unfolded protein response (egER quality control)	1	0.93657	NCU11109
32.01.09	DNA damage response	0	1
32.01.11	nutrient starvation response	1	0.593004	NCU02273
32.01.13	electromagnetic waves stress response (egUV, X-ray)	0	1
32.05	disease, virulence and defense	12	0.212698	NCU00130 NCU00378 NCU00715 NCU02142 NCU02327 NCU03415 NCU04415 NCU04473 NCU06410 NCU06803 NCU08333 NCU09821
32.05.01	resistance proteins	6	0.157849	NCU00378 NCU00715 NCU02142 NCU03415 NCU04415 NCU08333
32.05.01.01	antibiotic resistance	1	0.244791	NCU08333
32.05.01.03	chemical agent resistance	2	0.359999	NCU02142 NCU04415
32.05.01.03.01	organic chemical agent resistance	0	1
32.05.01.03.03	inorganic chemical agent resistance (egheavy metals)	0	1
32.05.01.05	bacteriocine resistance	0	1
32.05.01.07	electromagnetic waves resistance (egUV)	0	1
32.05.03	defense related proteins	5	0.0141453	NCU00130 NCU00378 NCU00715 NCU03415 NCU06803
32.05.05	virulence, disease factors	3	0.608812	NCU02327 NCU04473 NCU09821
32.05.05.01	toxins	0	1
32.05.05.02	antibiotics	0	1
32.05.05.03	bacteriocins	0	1
32.05.05.05	invasins	0	1
32.05.05.06	internalins	0	1
32.05.05.07	adhaesins	0	1
32.05.05.08	cytolysins	0	1
32.05.05.09	evasion of host immune system	0	1
32.05.05.13	antigenic determinants	0	1
32.07	detoxification	14	0.0229207	NCU00173 NCU00378 NCU00715 NCU00955 NCU01140 NCU01636 NCU03358 NCU03415 NCU05209 NCU05770 NCU05780 NCU07240 NCU08333 NCU09040
32.07.01	detoxification involving cytochrome P	0	1
32.07.03	detoxification by modification	5	0.00577549	NCU00173 NCU00378 NCU03358 NCU03415 NCU07240
32.07.05	detoxification by export	0	1
32.07.07	oxygen and radical detoxification	4	0.0568909	NCU00173 NCU01140 NCU05770 NCU05780
32.07.07.01	catalase reaction	1	0.155017	NCU05770
32.07.07.03	glutathione conjugation reaction	2	0.0830087	NCU00173 NCU05780
32.07.07.05	peroxidase reaction	0	1
32.07.07.07	superoxide metabolism	0	1
32.07.09	detoxification by degradation	3	0.0375364	NCU00378 NCU00715 NCU03415
32.07.11	detoxification by impermeability	0	1
32.10	degradation / modification of foreign (exogenous) compounds	0	1
32.10.03	degradation / modification of foreign (exogenous) polynucleotides	0	1
32.10.05	degradation / modification of foreign (exogenous) proteins	0	1
32.10.07	degradation / modification of foreign (exogenous) polysaccharides	0	1
32.10.09	degradation / modification of foreign (exogenous) ester compounds	0	1
34	INTERACTION WITH THE ENVIRONMENT	17	0.912403	NCU00121 NCU00916 NCU01233 NCU02273 NCU02887 NCU03171 NCU03281 NCU03741 NCU04421 NCU04510 NCU04963 NCU06444 NCU07966 NCU08147 NCU08333 NCU08384 NCU10763
34.01	homeostasis	9	0.550227	NCU00121 NCU00916 NCU02887 NCU03281 NCU03741 NCU04421 NCU06444 NCU07966 NCU08147
34.01.01	homeostasis of cations	7	0.705162	NCU00916 NCU02887 NCU03281 NCU03741 NCU04421 NCU07966 NCU08147
34.01.01.01	homeostasis of metal ions (Na, K, Ca etc)	6	0.523867	NCU00916 NCU02887 NCU03281 NCU04421 NCU07966 NCU08147
34.01.01.03	homeostasis of protons	1	0.87521	NCU00916
34.01.03	homeostasis of anions	2	0.195973	NCU00121 NCU06444
34.01.03.01	homeostasis of sulfate	0	1
34.01.03.03	homeostasis of phosphate	0	1
34.01.03.05	homeostasis of chloride	2	0.0385381	NCU00121 NCU06444
34.01.04	glucose homeostasis	0	1
34.01.05	water homeostasis	0	1
34.01.06	immune cell homeostasis	0	1
34.01.07	cholesterol homeostasis	0	1
34.03	membrane excitability	0	1
34.03.01	synaptic transmission	0	1
34.03.03	regulation, generation and propagation of action potential	0	1
34.05	cell motility	0	1
34.05.01	cell migration	0	1
34.05.02	motor activity	0	1
34.05.07	ciliary/flagellar motility	0	1
34.05.09	polymerization based motility	0	1
34.07	cell adhesion	0	1
34.07.01	cell-cell adhesion	0	1
34.07.02	cell-matrix adhesion	0	1
34.11	cellular sensing and response to external stimulus	8	0.947861	NCU01233 NCU02273 NCU03171 NCU04510 NCU04963 NCU08333 NCU08384 NCU10763
34.11.01	photoperception and response	0	1
34.11.01.02	phototropism	0	1
34.11.01.03	visual transduction	0	1
34.11.01.05	phototaxis	0	1
34.11.03	chemoperception and response	6	0.916718	NCU01233 NCU03171 NCU04510 NCU08333 NCU08384 NCU10763
34.11.03.03	chemotaxis	0	1
34.11.03.04	chemotropism	0	1
34.11.03.07	pheromone response, mating-type determination, sex-specific proteins	2	0.992521	NCU03171 NCU10763
34.11.03.07.01	sexual incompatibility	0	1
34.11.03.11	pH response	0	1
34.11.03.12	water response	0	1
34.11.03.13	osmosensing and response	3	0.268096	NCU01233 NCU04510 NCU08384
34.11.03.15	quorum sensing system	0	1
34.11.05	mechanical stimulus perception and response	0	1
34.11.07	gravity perception and response	0	1
34.11.07.01	gravitropism	0	1
34.11.08	electromagnetic field perception and response	0	1
34.11.09	temperature perception and response	0	1
34.11.10	response to biotic stimulus	0	1
34.11.11	rhythm (egcircadian, ultradian)	0	1
34.11.12	perception of nutrients and nutritional adaptation	2	0.379962	NCU02273 NCU04963
34.11.13	gas and metabolite distribution	1	0.244791	NCU02273
34.11.13.01	gas exchange and distribution	0	1
34.11.13.03	control of respiratory activity	0	1
34.11.13.05	metabolite distribution	0	1
34.11.13.07	circulation (egblood pressure)	1	0.244791	NCU02273
36	SYSTEMIC INTERACTION WITH THE ENVIRONMENT	0	1
36.20	plant / fungal specific systemic sensing and response	0	1
36.20.16	plant defense response	0	1
36.20.16.01	disease resistance (R-gene) specific	0	1
36.20.16.03	jasmonic acid/ethylene dependent systemic resistance	0	1
36.20.16.05	systemic acquired resistance	0	1
36.20.16.07	hypersensitive response	0	1
36.20.18	plant hormonal regulation	0	1
36.20.18.01	auxin response	0	1
36.20.18.02	ethylen response	0	1
36.20.18.03	gibberellic acid response	0	1
36.20.18.04	cytokinin response	0	1
36.20.18.05	abscisic acid response	0	1
36.20.18.06	brassinosteroid response	0	1
36.20.18.99	other plant signalling molecules response (jasmonic acid, salicylic acid etc)	0	1
36.25	animal specific systemic sensing and response	0	1
36.25.01	animal sensory mechanisms	0	1
36.25.01.01	vision	0	1
36.25.01.03	hearing	0	1
36.25.01.05	tactile sense (peripheral physical and mechanical stimuli perception)	0	1
36.25.01.07	sense of balance and equilibrium (vestibular pathways and mechanisms)	0	1
36.25.01.09	proprioceptive pathways and mechanisms	0	1
36.25.01.11	taste	0	1
36.25.01.13	olfaction	0	1
36.25.01.15	pain (nociceptive pathways)	0	1
36.25.03	nervous system physiology	0	1
36.25.03.01	nervous system mediated vegetative activities / neurosecretory activities	0	1
36.25.03.01.01	effect on glands / hormones	0	1
36.25.03.01.03	effect on smooth muscles	0	1
36.25.03.01.05	effect on heart muscle	0	1
36.25.03.03	nervous system mediated motor activity	0	1
36.25.03.03.01	neuromuscular junction-related activities	0	1
36.25.03.03.03	movement and posture coordination	0	1
36.25.03.04	neuronal integrative functions	0	1
36.25.03.04.01	learning and memory	0	1
36.25.07	animal hormonal regulation	0	1
36.25.07.01	effect on kinetics (muscle contraction, pigment, gland secretion)	0	1
36.25.07.03	effect on homeostasis (egmetabolism or electrolyte homeostasis)	0	1
36.25.07.05	effect on morphogenesis	0	1
36.25.07.07	effect on behaviour	0	1
36.25.09	muscle contraction	0	1
36.25.09.01	smooth muscle contraction	0	1
36.25.09.03	striated muscle contraction	0	1
36.25.09.04	heart muscle contraction	0	1
36.25.09.05	general muscle contraction regulation	0	1
36.25.16	immune response	0	1
36.25.16.01	innate immune response (invertebrates and vertebrates)	0	1
36.25.16.01.01	complement response	0	1
36.25.16.01.03	phagocyte response (egmacrophages, dendritic cells, granulocytes)	0	1
36.25.16.01.05	cytotoxic cell response (egNK)	0	1
36.25.16.01.07	acute phase response (C-reactive protein)	0	1
36.25.16.03	adaptive immune response (vertebrates)	0	1
36.25.16.03.01	humoral response (B-cells)	0	1
36.25.16.03.03	adaptive cell mediated response (T-cells)	0	1
36.25.16.03.05	antigen presentation / processing	0	1
36.25.16.03.07	immunological memory	0	1
36.25.16.07	inflammatory response	0	1
36.25.16.08	response to wounding	0	1
36.25.16.09	blood coagulation	0	1
38	TRANSPOSABLE ELEMENTS, VIRAL AND PLASMID PROTEINS	1	0.0545936	NCU02273
38.01	LTR retroelements (retroviral)	0	1
38.02	non-LTR retroelements	0	1
38.03	transposons	0	1
38.05	viral proteins	1	0.0545936	NCU02273
38.06	phage proteins	0	1
38.07	proteins necessary for transposon movement	0	1
40	CELL FATE	5	0.993735	NCU01197 NCU02273 NCU03944 NCU07253 NCU09812
40.01	cell growth / morphogenesis	4	0.983395	NCU01197 NCU03944 NCU07253 NCU09812
40.01.01	non-directional cell growth	0	1
40.01.03	directional cell growth (morphogenesis)	1	0.93657	NCU07253
40.01.03.01	regulation of directional cell growth	0	1
40.01.03.03	guidance of longitudinal cell extension (egpollen tube guidance, axonal pathfinding)	0	1
40.01.05	growth regulators / regulation of cell size	0	1
40.01.05.01	interpretation of external signals that control cell growth	0	1
40.01.05.02	interpretation of nuclear/cytoplasmic ratio to control cell growth	0	1
40.02.03	activity of intercellular mediators	0	1
40.02.03.01	cytokines (interleukines, colony stimulating factors, etc)	0	1
40.02.03.03	chemokines	0	1
40.02.03.05	growth factors	0	1
40.02.03.07	trophic factors	0	1
40.05	dedifferentiation	0	1
40.10	cell death	1	0.932888	NCU02273
40.10.02	apoptosis (type I programmed cell death)	1	0.932888	NCU02273
40.10.02.01	anti-apoptosis	0	1
40.10.02.02	apoptotic program	0	1
40.10.02.02.01	apoptotic mitochondrial changes	0	1
40.10.02.02.02	caspase activation	0	1
40.10.02.02.03	disassembly of cell structures	0	1
40.10.02.02.04	induction of proapoptotic gene products	0	1
40.10.02.02.05	repression of survival gene products	0	1
40.10.02.03	induction of apoptosis	1	0.361918	NCU02273
40.10.02.03.01	induction of apoptosis by extracellular signals	0	1
40.10.02.03.02	induction of apoptosis by intracellular signals	0	1
40.10.02.04	regulation of apoptosis	0	1
40.10.90	other programmed cell death	0	1
40.20	cell aging	0	1
41	DEVELOPMENT (Systemic)	0	1
41.01	fungal/microorganismic development	0	1
41.01.01	mating (fertilization)	0	1
41.01.03	tissue pattern formation	0	1
41.01.03.01	fruit body development (sexually or asexually derived spores)	0	1
41.01.03.03	mycelium development (hyphae, vegetative thallus)	0	1
41.03	plant development	0	1
41.03.01	gametophyte development	0	1
41.03.01.01	microspore development (male gametophyte)	0	1
41.03.01.02	macrospore development (female gametophyte)	0	1
41.03.02	fertilization (pollen hydration, pollen tube guidance, double fertilization of oocyte and endosperm)	0	1
41.03.03	embryonal development	0	1
41.03.03.01	zygote development	0	1
41.03.03.02	early embryo development (Dicotyledone pre-heart stages)	0	1
41.03.03.03	mid-stage embryo development (Dicotyledone heart to torpedo)	0	1
41.03.03.04	late-stage embryo development (Dicotyledone torpedo and later)	0	1
41.03.03.05	mature embryo development	0	1
41.03.04	endosperm development	0	1
41.03.05	germination	0	1
41.03.06	vegetative development	0	1
41.03.07	flower development	0	1
41.03.08	fruit development and ripening	0	1
41.03.10	senescence	0	1
41.05	animal development	0	1
41.05.01	fertilization	0	1
41.05.02	embryo implantation (mammalia)	0	1
41.05.04	embryogenesis	0	1
41.05.04.01	early embryogenesis	0	1
41.05.04.01.01	morula development	0	1
41.05.04.01.03	blastocyst development	0	1
41.05.04.01.03.01	trophectoderm	0	1
41.05.04.01.03.03	inner cell mass	0	1
41.05.04.01.05	blastocoel development	0	1
41.05.04.01.07	blastulation	0	1
41.05.04.02	gastrulation	0	1
41.05.04.03	late embryogenesis	0	1
41.05.11	extraembryonal tissue development	0	1
41.05.12	odontogenesis	0	1
41.05.13	neurogenesis	0	1
41.05.13.01	synaptogenesis	0	1
41.05.15	myogenesis	0	1
41.05.16	angiogenesis	0	1
41.05.17	osteogenesis	0	1
41.05.18	hemopoiesis	0	1
41.05.19	asymmetries and axis determination	0	1
41.05.19.01	vegetal pole determination	0	1
41.05.19.03	animal pole determination	0	1
41.05.19.05	anterior-posterior axis determination	0	1
41.05.19.07	dorso-ventral axis determination	0	1
41.05.19.08	proximal-distal axis determination	0	1
41.05.19.09	medio-lateral axis determination	0	1
41.05.19.11	segment specification	0	1
41.05.21	extremities and appendages development	0	1
41.05.23	sex differentiation	0	1
41.05.25	gametogenesis	0	1
42	BIOGENESIS OF CELLULAR COMPONENTS	24	0.696967	NCU00108 NCU00378 NCU00715 NCU01107 NCU01197 NCU01545 NCU02109 NCU02322 NCU02391 NCU02482 NCU03358 NCU03415 NCU03441 NCU03944 NCU04368 NCU04541 NCU06410 NCU06672 NCU07253 NCU08272 NCU08418 NCU08561 NCU08820 NCU09040
42.01	cell wall	8	0.539831	NCU01197 NCU02109 NCU02322 NCU03358 NCU04368 NCU07253 NCU08820 NCU09040
42.02	eukaryotic plasma membrane	0	1
42.02.01	eukaryotic intracellular plasma membrane	0	1
42.03	cytoplasm	0	1
42.04	cytoskeleton/structural proteins	3	0.971459	NCU00108 NCU01545 NCU03944
42.04.03	actin cytoskeleton	1	0.95962	NCU03944
42.04.05	microtubule cytoskeleton	2	0.622185	NCU00108 NCU01545
42.04.07	intermediate filaments	0	1
42.05	centrosome	0	1
42.06	cell junction	0	1
42.06.03	cell-substrate adherens junction	0	1
42.06.04	intercellular junction (gap junction/adherens junction)	0	1
42.07	endoplasmic reticulum	0	1
42.08	Golgi	1	0.569464	NCU06410
42.09	intracellular transport vesicles	1	0.792818	NCU02391
42.10	nucleus	1	0.991713	NCU06410
42.10.03	organization of chromosome structure	1	0.986206	NCU06410
42.10.04	centromere / kinetochore	0	1
42.10.05	nuclear membrane	0	1
42.10.06	nuclear matrix	0	1
42.10.07	nucleolus	0	1
42.10.09	nuclear speckles	0	1
42.16	mitochondrion	7	0.114047	NCU00378 NCU00715 NCU01107 NCU02482 NCU03415 NCU08272 NCU08561
42.16.01	mitochondrion inheritance	0	1
42.19	peroxisome	0	1
42.22	endosome	1	0.244791	NCU06410
42.25	vacuole or lysosome	5	0.0282418	NCU01545 NCU03441 NCU04541 NCU06672 NCU08418
42.26	plastid	0	1
42.26.03	chloroplast	0	1
42.26.05	amyloplast	0	1
42.26.07	chromoplast	0	1
42.26.09	elaioplast	0	1
42.26.11	etioplast	0	1
42.26.13	leucoplast	0	1
42.27	extracellular / secretion proteins	0	1
42.27.01	extracellular matrix	0	1
42.27.03	cell membrane or cell wall attached	0	1
42.28	periplasmatic space	0	1
42.29	bud / growth tip	0	1
42.30	prokaryotic cytoplasmic membrane	0	1
42.32	flagellum	0	1
42.33	pilus/fimbria	0	1
42.34	prokaryotic cell envelope structures	0	1
42.34.01	bacterial outer membrane (only in Gram- bacteria)	0	1
42.34.03	capsule and slime layer	0	1
42.34.05	S-Layer	0	1
42.34.07	peptidoglycan layer or other prokaryotic cell wall	0	1
42.34.09	spore or cyst coat	0	1
42.35	prokaryotic intracytoplasmic membrane	0	1
42.35.03	prokaryotic vesicular intracytoplasmic membrane	0	1
42.35.05	prokaryotic tubular intracytoplasmic membrane	0	1
42.35.07	prokaryotic thylakoid-like and thylakoid membrane	0	1
42.36	prokaryotic cell inclusions	0	1
42.37	prokaryotic nucleoid	0	1
43	CELL TYPE DIFFERENTIATION	12	0.748349	NCU00575 NCU01100 NCU01197 NCU01498 NCU02273 NCU03171 NCU03441 NCU03944 NCU04264 NCU06342 NCU07325 NCU10763
43.01	fungal/microorganismic cell type differentiation	12	0.698357	NCU00575 NCU01100 NCU01197 NCU01498 NCU02273 NCU03171 NCU03441 NCU03944 NCU04264 NCU06342 NCU07325 NCU10763
43.01.02	prokaryotic cell type differentiation	0	1
43.01.02.01	development free living cell or mycelium	0	1
43.01.02.02	development of sporangia and cystophore	0	1
43.01.02.03	development of heterocyste	0	1
43.01.02.05	sporulation and other development of resting stage	0	1
43.01.02.05.01	development of endospore	0	1
43.01.02.05.03	development of exospore, cyst, akinete or other resting cell	0	1
43.01.02.07	germination from resting stage	0	1
43.01.02.09	development of stalked or other sessile cell	0	1
43.01.02.11	development of swarmer or other mobile cell	0	1
43.01.03	fungal and other eukaryotic cell type differentiation	12	0.698357	NCU00575 NCU01100 NCU01197 NCU01498 NCU02273 NCU03171 NCU03441 NCU03944 NCU04264 NCU06342 NCU07325 NCU10763
43.01.03.01	development of free swimming or amoeboid cell	0	1
43.01.03.02	development of mycelial or yeast-like cell	0	1
43.01.03.03	development of thallic, plasmodial or sporangiophore cell	0	1
43.01.03.05	budding, cell polarity and filament formation	3	0.981501	NCU01100 NCU01197 NCU03944
43.01.03.06	hyphae formation	0	1
43.01.03.07	development of conidia	1	0.361918	NCU07325
43.01.03.09	development of asco- basidio- or zygospore	9	0.0471764	NCU00575 NCU01100 NCU01498 NCU02273 NCU03171 NCU03441 NCU04264 NCU06342 NCU10763
43.01.06	protist cell differentiation	0	1
43.01.07	biofilm formation	0	1
43.02	plant cell type differentiation	0	1
43.02.01	stem cell/meristematic cell	0	1
43.02.05	epidermal cell	0	1
43.02.05.01	stomata/guard cell	0	1
43.02.05.02	plant hair cell (trichome egcotton)	0	1
43.02.05.03	root hair	0	1
43.02.07	storage cell	0	1
43.02.09	vascular cell	0	1
43.02.09.01	sieve cell (phloem)	0	1
43.02.09.02	companion cell (phloem)	0	1
43.02.09.03	vessel element (xylem)	0	1
43.02.11	mesenchymal / parenchymal cell	0	1
43.02.13	strengthening cell	0	1
43.02.13.01	sclerenchyma cell(dead)	0	1
43.02.13.02	collenchyma cell (living)	0	1
43.02.17	gametophytic cell	0	1
43.02.17.01	male gametophyte	0	1
43.02.17.01.01	generative pollen cell	0	1
43.02.17.02	female gametophyte	0	1
43.02.17.02.01	oocyte	0	1
43.02.17.02.03	central cell (n)	0	1
43.02.19	secretory cell	0	1
43.03	animal cell type differentiation	1	0.593004	NCU02273
43.03.01	stem cell (toti- or pluripotent)	0	1
43.03.02	germ cell	0	1
43.03.03	pigment cell	0	1
43.03.04	epidermal cell (egkeratinocytes)	0	1
43.03.05	myoblast	0	1
43.03.07	blood cell	0	1
43.03.07.01	erythrocyte	0	1
43.03.07.02	leucocyte	0	1
43.03.07.02.01	lymphocyte	0	1
43.03.07.02.01.01	B-cell	0	1
43.03.07.02.01.02	T-cell	0	1
43.03.07.02.01.03	NK cell	0	1
43.03.07.02.02	granulocyte	0	1
43.03.07.02.03	monocyte (macrophage, dendritic cell)	0	1
43.03.07.03	platelet	0	1
43.03.11	glia cell	0	1
43.03.13	neuron	0	1
43.03.15	secretory cell (mastcell, endocrine cell, etc)	0	1
43.03.17	structural cell of tissue (fibroblast, osteoblast, etc)	0	1
43.03.18	storage cell (lipocyte, etc)	0	1
43.03.19	extracellular matrix forming cell (fibrocyte, chondrocyte, osteocyte)	0	1
43.03.21	extracellular matrix degrading cell (chondroclast, osteoclast)	0	1
43.03.23	sensory cell	0	1
45	TISSUE DIFFERENTIATION	0	1
45.01	fungal/microorganismic tissue	0	1
45.01.01	reproductive tissue	0	1
45.01.10	thallic tissue	0	1
45.01.11	plectenchymatic tissue and tissue of primitive thalli (eghigher fungi)	0	1
45.02	plant tissue	0	1
45.02.01	meristematic tissue	0	1
45.02.01.01	shoot apical meristem	0	1
45.02.01.02	root meristem	0	1
45.02.05	parenchyma	0	1
45.02.09	dermal tissue	0	1
45.02.09.01	epidermis	0	1
45.02.09.03	rhizodermis	0	1
45.02.09.05	secondary dermal tissue (cork, phellem)	0	1
45.02.09.07	endodermis (with casparian band)	0	1
45.02.13	vascular tissue	0	1
45.02.15	thallus	0	1
45.03	animal tissue	0	1
45.03.03	proliferative tissue (bone marrow, epidermis, etc)	0	1
45.03.05	connective tissue	0	1
45.03.05.01	loose connective tissue / soft tissue	0	1
45.03.05.03	fibrous connective tissue (tendons, ligaments)	0	1
45.03.05.05	cartilage	0	1
45.03.05.07	bone	0	1
45.03.05.09	whole blood and lymph	0	1
45.03.05.11	adipose tissue	0	1
45.03.09	epithelium	0	1
45.03.10	chorion	0	1
45.03.11	endothelium	0	1
45.03.12	muscle	0	1
45.03.12.01	striated muscle	0	1
45.03.12.02	smooth muscle	0	1
45.03.12.03	heart muscle	0	1
45.03.15	reproductive tissue	0	1
45.03.17	nervous tissue	0	1
45.03.19	glandular tissue	0	1
47	ORGAN DIFFERENTIATION	0	1
47.01	fungal organ	0	1
47.01.01	hyphe	0	1
47.01.03	reproductive organ	0	1
47.01.03.01	fruit body	0	1
47.02	plant organ	0	1
47.02.01	shoot	0	1
47.02.01.01	stem	0	1
47.02.01.02	leaf	0	1
47.02.01.03	flower	0	1
47.02.01.03.01	sepal	0	1
47.02.01.03.02	petal	0	1
47.02.01.03.03	anther	0	1
47.02.01.03.04	carpel	0	1
47.02.01.04	fruit	0	1
47.02.01.05	seed	0	1
47.02.01.05.01	embryo	0	1
47.02.01.05.02	endosperm	0	1
47.02.01.06	rhizome (potato tuber/onion)	0	1
47.02.02	root	0	1
47.03	animal organ	0	1
47.03.01	nervous system	0	1
47.03.01.01	central nervous system	0	1
47.03.01.01.01	brain	0	1
47.03.01.01.01.01	cerebrum	0	1
47.03.01.01.01.02	cerebellum	0	1
47.03.01.02	peripheral nervous system	0	1
47.03.02	sensory organs	0	1
47.03.02.01	ear	0	1
47.03.02.02	eye	0	1
47.03.02.03	nose	0	1
47.03.02.04	tongue	0	1
47.03.02.05	skin	0	1
47.03.03	vascular organs	0	1
47.03.03.02	vessels	0	1
47.03.05	immune system organs	0	1
47.03.05.01	thymus	0	1
47.03.05.02	spleen	0	1
47.03.05.03	lymphatic system	0	1
47.03.07	excretory apparatus	0	1
47.03.07.01	kidney	0	1
47.03.07.03	malphigi	0	1
47.03.07.05	pronephros (sensu Invertebrata)	0	1
47.03.07.07	metanephros (sensu Invertebrata)	0	1
47.03.09	respiratory system	0	1
47.03.09.01	lung	0	1
47.03.09.03	gill	0	1
47.03.09.05	trachea (sensu Insecta)	0	1
47.03.11	gastro-intestinal system	0	1
47.03.11.01	tooth	0	1
47.03.11.02	oesophagus	0	1
47.03.11.03	stomach	0	1
47.03.11.05	intestine	0	1
47.03.11.07	liver	0	1
47.03.11.09	pancreas	0	1
47.03.11.11	gastro-intestinal system accessory organs	0	1
47.03.13	dermis/cuticula	0	1
47.03.13.05	hair / feather follicule	0	1
47.03.15	reproductive apparatus	0	1
47.03.15.01	female gonad (ovary)	0	1
47.03.15.02	oviduct	0	1
47.03.15.04	uterus	0	1
47.03.15.04.03	cervix	0	1
47.03.15.05	placenta	0	1
47.03.15.07	male gonad (testis)	0	1
47.03.17	skeletal system	0	1
47.03.21	secretory organs (glands)	0	1
47.03.21.01	mammary gland	0	1
47.03.21.02	salivary gland	0	1
47.03.21.03	endocrine organ	0	1
47.03.21.03.01	adrenal gland	0	1
47.03.21.03.02	pancreatic islet	0	1
47.03.21.03.03	parathyroid	0	1
47.03.21.03.04	pineal gland	0	1
47.03.21.03.05	pituitary gland	0	1
47.03.21.03.06	thyroid gland	0	1
47.03.21.03.07	hypothalamus	0	1
47.03.21.04	prostate gland	0	1
47.03.21.05	sweat (perspiratory) gland	0	1
70	SUBCELLULAR LOCALIZATION	0	1
70.01	cell wall	0	1
70.02	eukaryotic plasma membrane / membrane attached	0	1
70.02.01	eukaryotic intracellular plasma membrane	0	1
70.03	cytoplasm	0	1
70.04	cytoskeleton	0	1
70.04.03	actin cytoskeleton	0	1
70.04.05	microtubule cytoskeleton	0	1
70.04.07	intermediate filaments	0	1
70.05	centrosome	0	1
70.06	cell junction	0	1
70.06.03	cell-substrate adherens junction	0	1
70.06.04	intercellular junction (gap junction/adherens junction)	0	1
70.07	endoplasmic reticulum	0	1
70.08	Golgi	0	1
70.09	intracellular transport vesicles	0	1
70.10	nucleus	0	1
70.10.03	chromosome	0	1
70.10.04	centromere / kinetochore	0	1
70.10.05	nuclear membrane	0	1
70.10.06	nuclear matrix	0	1
70.10.07	nucleolus	0	1
70.10.09	nuclear speckles	0	1
70.16	mitochondrion	0	1
70.16.01	mitochondrial outer membrane	0	1
70.16.03	mitochondrial intermembrane space	0	1
70.16.05	mitochondrial inner membrane	0	1
70.16.07	mitochondrial matrix	0	1
70.19	peroxisome	0	1
70.22	endosome	0	1
70.25	vacuole or lysosome	0	1
70.26	plastid	0	1
70.26.03	chloroplast	0	1
70.26.05	amyloplast	0	1
70.26.07	chromoplast	0	1
70.26.09	elaioplast	0	1
70.26.11	etioplast	0	1
70.26.13	leucoplast	0	1
70.27	extracellular / secretion proteins	0	1
70.27.01	extracellular matrix component	0	1
70.27.03	cell membrane or cell wall attached	0	1
70.28	periplasmatic space	0	1
70.29	bud / growth tip	0	1
70.30	prokaryotic cytoplasmic membrane	0	1
70.32	flagellum	0	1
70.33	pilus/fimbria	0	1
70.34	prokaryotic cell envelope component	0	1
70.34.01	bacterial outer membrane (only present in Gram- bacteria)	0	1
70.34.03	capsule and slime layer	0	1
70.34.05	S-Layer	0	1
70.34.07	peptidoglycan layer or other prokaryotic cell wall	0	1
70.34.09	spore or cyst coat	0	1
70.35	prokaryotic intracytoplasmic membrane	0	1
70.35.03	prokaryotic vesicular intracytoplasmic membrane	0	1
70.35.05	prokaryotic tubular intracytoplasmic membrane	0	1
70.35.07	prokaryotic thylakoid-like and thylakoid membrane	0	1
70.36	prokaryotic cell inclusions	0	1
70.36.03	carboxysomes	0	1
70.36.05	gas vesicles	0	1
70.36.07	sulfur globules or magnetosomes	0	1
70.36.09	bacteriocins, rhapidosomes and protein crystals	0	1
70.37	prokaryotic nucleoid	0	1
73	CELL TYPE LOCALIZATION	0	1
73.01	fungal / microorganismic cell type	0	1
73.01.02	prokaryotic cell type	0	1
73.01.02.01	free living cell or mycelium	0	1
73.01.02.02	sporangial or cystophor cell	0	1
73.01.02.03	heterocyste	0	1
73.01.02.05	spores and other resting cell types	0	1
73.01.02.05.01	endospore	0	1
73.01.02.05.03	exospore, cyst, akinete or other resting cells	0	1
73.01.02.11	swarmer and other mobile cells	0	1
73.01.03	fungal and other eukaryotic cell types	0	1
73.01.03.01	free swimming or amoeboid cell	0	1
73.01.03.02	mycelial or yeast-like cell	0	1
73.01.03.03	thallic, plasmodial or sporangiophore cell	0	1
73.01.03.07	conidia	0	1
73.01.03.09	asco- basidio- or zygospore	0	1
73.02	plant cell type	0	1
73.02.01	stem cell/meristematic cell	0	1
73.02.05	specialized epidermal cell	0	1
73.02.05.01	stomata/guard cell	0	1
73.02.05.02	plant hair cell (trichome egcotton)	0	1
73.02.05.03	root hair	0	1
73.02.07	storage cell	0	1
73.02.09	vascular cell	0	1
73.02.09.01	sieve cell (phloem)	0	1
73.02.09.02	companion cell (phloem)	0	1
73.02.09.03	vessel element (xylem)	0	1
73.02.13	strengthening cell	0	1
73.02.13.01	sclerenchyma cell(dead)	0	1
73.02.13.02	collenchyma cell (living)	0	1
73.02.17	gametophytic cell	0	1
73.02.17.01	male gametophyte	0	1
73.02.17.01.01	generative pollen cell	0	1
73.02.17.02	female gametophyte	0	1
73.02.17.02.01	oocyte	0	1
73.02.17.02.03	central cell (n)	0	1
73.02.19	secretory cell	0	1
73.03	animal cell type	0	1
73.03.01	stem cell (toti- or pluripotent)	0	1
73.03.02	germ cell	0	1
73.03.03	pigment cell	0	1
73.03.07	blood cell	0	1
73.03.07.01	erythrocyte	0	1
73.03.07.02	leucocyte	0	1
73.03.07.02.01	lymphocyte	0	1
73.03.07.02.01.01	B-cell	0	1
73.03.07.02.01.02	T-cell	0	1
73.03.07.02.01.03	NK cell	0	1
73.03.07.02.02	granulocyte	0	1
73.03.07.02.03	monocyte (macrophage, dendritic cell)	0	1
73.03.07.03	platelet	0	1
73.03.11	glia cell	0	1
73.03.13	neuron	0	1
73.03.15	secretory cell (mastcell, endocrine cell, etc)	0	1
73.03.17	structural cell of tissue (fibroblast, osteoblast, etc)	0	1
73.03.18	storage cell (lipocyte, etc)	0	1
73.03.19	extracellular matrix forming cell (fibrocyte, chondrocyte, osteocyte)	0	1
73.03.21	extracellular matrix degrading cell (chondroclast, osteoclast)	0	1
73.03.23	sensory cell	0	1
75	TISSUE LOCALIZATION	0	1
75.01	fungal/microorganismic tissue	0	1
75.01.01	reproductive tissue	0	1
75.01.10	thallic tissue	0	1
75.01.11	plectenchymatic tissue and tissue of primitive thalli (eghigher fungi)	0	1
75.02	plant tissue	0	1
75.02.01	meristematic tissue	0	1
75.02.01.01	shoot apical meristem	0	1
75.02.01.02	root meristem	0	1
75.02.05	parenchyma	0	1
75.02.09	dermal tissue	0	1
75.02.09.01	epidermis	0	1
75.02.09.03	rhizodermis	0	1
75.02.09.05	secondary dermal tissue (cork, phellem)	0	1
75.02.09.07	endodermis (with casparian band)	0	1
75.02.13	vascular tissue	0	1
75.02.15	thallus	0	1
75.03	animal tissue	0	1
75.03.03	proliferative tissue	0	1
75.03.03.01	bone marrow	0	1
75.03.04	adipose tissue	0	1
75.03.05	connective tissue	0	1
75.03.05.01	loose connective tissue / soft tissue	0	1
75.03.05.03	fibrous connective tissue (tendons, ligaments)	0	1
75.03.06	cartilage	0	1
75.03.07	bone	0	1
75.03.08	whole blood and lymph	0	1
75.03.09	epithelium	0	1
75.03.12	muscle	0	1
75.03.12.01	striated muscle	0	1
75.03.12.02	smooth muscle	0	1
75.03.12.03	heart muscle	0	1
75.03.15	reproductive tissue	0	1
75.03.17	nervous tissue	0	1
75.03.19	glandular tissue	0	1
77	ORGAN LOCALIZATION	0	1
77.01	fungal organ	0	1
77.01.01	hyphe	0	1
77.01.03	reproductive organ	0	1
77.01.03.01	fruit body	0	1
77.02	plant organ	0	1
77.02.01	shoot	0	1
77.02.01.01	stem	0	1
77.02.01.02	leaf	0	1
77.02.01.03	flower	0	1
77.02.01.03.01	sepal	0	1
77.02.01.03.02	petal	0	1
77.02.01.03.03	anther	0	1
77.02.01.03.04	carpel	0	1
77.02.01.04	fruit	0	1
77.02.01.05	seed	0	1
77.02.01.05.01	embryo	0	1
77.02.01.05.02	endosperm	0	1
77.02.01.06	rhizome (potato tuber/onion)	0	1
77.02.02	root	0	1
77.03	animal organ	0	1
77.03.01	nervous system	0	1
77.03.01.01	central nervous system	0	1
77.03.01.01.01	brain	0	1
77.03.01.01.01.01	cerebrum	0	1
77.03.01.01.01.02	cerebellum	0	1
77.03.01.02	peripheral nervous system	0	1
77.03.02	sensory organs	0	1
77.03.02.01	ear	0	1
77.03.02.02	eye	0	1
77.03.02.03	nose	0	1
77.03.02.04	tongue	0	1
77.03.02.05	skin	0	1
77.03.03	vascular organs	0	1
77.03.03.02	vessels	0	1
77.03.05	immune system organs	0	1
77.03.05.01	thymus	0	1
77.03.05.02	spleen	0	1
77.03.05.03	lymphatic system	0	1
77.03.07	excretory apparatus	0	1
77.03.07.01	kidney	0	1
77.03.07.03	malphigi	0	1
77.03.07.05	pronephros (sensu Invertebrata)	0	1
77.03.07.07	metanephros (sensu Invertebrata)	0	1
77.03.09	respiratory system	0	1
77.03.09.01	lung	0	1
77.03.09.03	gill	0	1
77.03.09.05	trachea (sensu Insecta)	0	1
77.03.11	gastro-intestinal system	0	1
77.03.11.01	teeth	0	1
77.03.11.02	oesophagus	0	1
77.03.11.03	stomach	0	1
77.03.11.05	intestine	0	1
77.03.11.07	liver	0	1
77.03.11.09	pancreas	0	1
77.03.11.11	gastro-intestinal system accessory organs	0	1
77.03.13	dermis/cuticula	0	1
77.03.13.05	hair / feather follicule	0	1
77.03.15	reproductive apparatus	0	1
77.03.15.01	female gonad (ovary)	0	1
77.03.15.02	oviduct	0	1
77.03.15.04	uterus	0	1
77.03.15.04.03	cervix	0	1
77.03.15.05	placenta	0	1
77.03.15.07	male gonad (testis)	0	1
77.03.17	skeletal system	0	1
77.03.19	non organ cavities and their linings	0	1
77.03.21	secretory organs (glands)	0	1
77.03.21.01	mammary gland	0	1
77.03.21.02	salivary gland	0	1
77.03.21.03	endocrine organ	0	1
77.03.21.03.01	adrenal gland	0	1
77.03.21.03.02	pancreatic islet	0	1
77.03.21.03.03	parathyroid	0	1
77.03.21.03.04	pineal gland	0	1
77.03.21.03.05	pituitary gland	0	1
77.03.21.03.06	thyroid gland	0	1
77.03.21.04	prostate gland	0	1
77.03.21.05	sweat (perspiratory) gland	0	1
98	CLASSIFICATION NOT YET CLEAR-CUT	0	1
99	UNCLASSIFIED PROTEINS	274	1	NCU00005 NCU00017 NCU00024 NCU00025 NCU00061 NCU00080 NCU00101 NCU00148 NCU00180 NCU00240 NCU00262 NCU00282 NCU00295 NCU00397 NCU00407 NCU00442 NCU00454 NCU00456 NCU00473 NCU00515 NCU00573 NCU00627 NCU00630 NCU00631 NCU00633 NCU00666 NCU00673 NCU00695 NCU00802 NCU00835 NCU00864 NCU00984 NCU01026 NCU01053 NCU01081 NCU01112 NCU01170 NCU01193 NCU01200 NCU01205 NCU01230 NCU01380 NCU01409 NCU01449 NCU…

## Sheet: wtSTSdown
ID	Category	No. proteins	P-value	NCUs
1	METABOLISM	49	0.013625	NCU00043 NCU00218 NCU00281 NCU00585 NCU00606 NCU00720 NCU00963 NCU01045 NCU01195 NCU01754 NCU02046 NCU02193 NCU02754 NCU03188 NCU03233 NCU03530 NCU04494 NCU04720 NCU04823 NCU04887 NCU05136 NCU05410 NCU05653 NCU05789 NCU06005 NCU06017 NCU06360 NCU06424 NCU06532 NCU06727 NCU06924 NCU07024 NCU07027 NCU07309 NCU07334 NCU07465 NCU07506 NCU07523 NCU07853 NCU08057 NCU08228 NCU08332 NCU08699 NCU09331 NCU…
01.01	amino acid metabolism	7	0.496318	NCU01195 NCU05410 NCU06360 NCU06424 NCU06727 NCU06924 NCU09331
01.01.03	assimilation of ammonia, metabolism of the glutamate group	2	0.40356	NCU01195 NCU05410
01.01.03.01	metabolism of glutamine	1	0.278376	NCU01195
01.01.03.01.01	biosynthesis of glutamine	0	1
01.01.03.01.02	degradation of glutamine	1	0.189155	NCU01195
01.01.03.02	metabolism of glutamate	2	0.1839	NCU01195 NCU05410
01.01.03.02.01	biosynthesis of glutamate	2	0.09019	NCU01195 NCU05410
01.01.03.02.02	degradation of glutamate	1	0.295011	NCU01195
01.01.03.03	metabolism of proline	1	0.207837	NCU01195
01.01.03.03.01	biosynthesis of proline	0	1
01.01.03.03.02	degradation of proline	1	0.0674861	NCU01195
01.01.03.04	metabolism of -hydroxyproline	0	1
01.01.03.04.01	biosynthesis of -hydroxyproline	0	1
01.01.03.04.02	degradation of -hydroxyproline	0	1
01.01.03.05	metabolism of arginine	2	0.069795	NCU01195 NCU05410
01.01.03.05.01	biosynthesis of arginine	1	0.26135	NCU05410
01.01.03.05.02	degradation of arginine	1	0.150465	NCU01195
01.01.05	metabolism of urea cycle, creatine and polyamines	2	0.127345	NCU05410 NCU06727
01.01.05.01	metabolism of polyamines	1	0.278376	NCU06727
01.01.05.01.01	biosynthesis of polyamines	1	0.130437	NCU06727
01.01.05.01.02	degradation of polyamines	0	1
01.01.05.02	metabolism of creatine	0	1
01.01.05.02.01	biosynthesis of creatine	0	1
01.01.05.02.02	degradation of creatine	0	1
01.01.05.03	metabolism of urea (urea cycle)	0	1
01.01.06	metabolism of the aspartate family	0	1
01.01.06.01	metabolism of aspartate	0	1
01.01.06.01.01	biosynthesis of aspartate	0	1
01.01.06.01.02	degradation of aspartate	0	1
01.01.06.02	metabolism of asparagine	0	1
01.01.06.02.01	biosynthesis of asparagine	0	1
01.01.06.02.02	degradation of asparagine	0	1
01.01.06.04	metabolism of threonine	0	1
01.01.06.04.01	biosynthesis of threonine	0	1
01.01.06.04.02	degradation of threonine	0	1
01.01.06.05	metabolism of methionine	0	1
01.01.06.05.01	biosynthesis of methionine	0	1
01.01.06.05.01.01	biosynthesis of homocysteine	0	1
01.01.06.05.01.02	degradation of homocysteine	0	1
01.01.06.05.02	degradation of methionine	0	1
01.01.06.06	metabolism of lysine	0	1
01.01.06.06.01	biosynthesis of lysine	0	1
01.01.06.06.01.01	diaminopimelic acid pathway	0	1
01.01.06.06.01.03	aminoadipic acid pathway	0	1
01.01.06.06.02	degradation of lysine	0	1
01.01.09	metabolism of the cysteine - aromatic group	3	0.405772	NCU06360 NCU06424 NCU06924
01.01.09.01	metabolism of glycine	1	0.26135	NCU06424
01.01.09.01.01	biosynthesis of glycine	0	1
01.01.09.01.02	degradation of glycine	1	0.170035	NCU06424
01.01.09.02	metabolism of serine	0	1
01.01.09.02.01	biosynthesis of serine	0	1
01.01.09.02.02	degradation of serine	0	1
01.01.09.03	metabolism of cysteine	0	1
01.01.09.03.01	biosynthesis of cysteine	0	1
01.01.09.03.02	degradation of cysteine	0	1
01.01.09.04	metabolism of phenylalanine	1	0.441735	NCU06360
01.01.09.04.01	biosynthesis of phenylalanine	1	0.278376	NCU06360
01.01.09.04.02	degradation of phenylalanine	0	1
01.01.09.05	metabolism of tyrosine	1	0.454619	NCU06360
01.01.09.05.01	biosynthesis of tyrosine	1	0.109938	NCU06360
01.01.09.05.02	degradation of tyrosine	0	1
01.01.09.06	metabolism of tryptophan	1	0.454619	NCU06924
01.01.09.06.01	biosynthesis of tryptophan	0	1
01.01.09.06.02	degradation of tryptophan	0	1
01.01.09.07	metabolism of histidine	1	0.295011	NCU06360
01.01.09.07.01	biosynthesis of histidine	1	0.26135	NCU06360
01.01.09.07.02	degradation of histidine	0	1
01.01.11	metabolism of the pyruvate family (alanine, isoleucine, leucine, valine) and D-alanine	1	0.615873	NCU09331
01.01.11.01	metabolism of alanine	0	1
01.01.11.01.01	biosynthesis of alanine	0	1
01.01.11.01.02	degradation of alanine	0	1
01.01.11.02	metabolism of isoleucine	1	0.327143	NCU09331
01.01.11.02.01	biosynthesis of isoleucine	1	0.243925	NCU09331
01.01.11.02.02	degradation of isoleucine	0	1
01.01.11.03	metabolism of valine	0	1
01.01.11.03.01	biosynthesis of valine	0	1
01.01.11.03.02	degradation of valine	0	1
01.01.11.04	metabolism of leucine	0	1
01.01.11.04.01	biosynthesis of leucine	0	1
01.01.11.04.02	degradation of leucine	0	1
01.01.11.06	metabolism of the D-alanine amino acid group	0	1
01.01.11.07	metabolism of the hydroxyamino acid group	0	1
01.01.13	regulation of amino acid metabolism	0	1
01.02	nitrogen, sulfur and selenium metabolism	8	0.0102353	NCU00043 NCU01195 NCU04720 NCU05410 NCU06017 NCU06424 NCU07309 NCU09800
01.02.02	nitrogen metabolism	2	0.119648	NCU06017 NCU06424
01.02.02.01	nitrogen fixation	0	1
01.02.02.02	nitrate assimilation	0	1
01.02.02.03	nitrate dissimilation	0	1
01.02.02.05	ammonium nitrification	0	1
01.02.02.06	assimilation of ammonia	0	1
01.02.02.07	nitric oxide biosynthesis	0	1
01.02.02.09	catabolism of nitrogenous compounds	1	0.26135	NCU06017
01.02.02.09.01	urea catabolism (not urea cycle)	0	1
01.02.02.09.03	urate catabolism	0	1
01.02.02.09.05	cyanate catabolism	1	0.0230189	NCU06017
01.02.02.09.06	anthranilate catabolism	0	1
01.02.02.09.07	formamide catabolism	0	1
01.02.02.09.08	nitriles catabolism	0	1
01.02.03	sulfur metabolism	0	1
01.02.03.01	sulfate assimilation	0	1
01.02.03.03	assimilatory reduction of sulfur	0	1
01.02.03.04	conjunction of sulfate	0	1
01.02.03.05	oxidation of sulfur to sulfate, electron as energy source	0	1
01.02.03.06	sulfate dissimilation, anaerobic respiration, sulfate respiration	0	1
01.02.05	selenium metabolism	0	1
01.02.07	regulation of nitrogen, sulfur and selenium metabolism	0	1
01.02.07.01	regulation of nitrogen metabolism	0	1
01.02.07.03	regulation of sulphur metabolism	0	1
01.02.07.05	regulation of selenium metabolism	0	1
01.03	nucleotide/nucleoside/nucleobase metabolism	11	0.00805895	NCU00218 NCU00963 NCU01045 NCU06532 NCU07309 NCU07334 NCU07853 NCU08228 NCU08332 NCU09331 NCU10893
01.03.01	purin nucleotide/nucleoside/nucleobase metabolism	5	0.0833233	NCU00218 NCU00963 NCU07309 NCU07853 NCU09331
01.03.01.01	purine nucleotide /nucleoside/nucleobase catabolism	1	0.130437	NCU07853
01.03.01.01.01	hypoxanthine catabolism	0	1
01.03.01.01.03	xanthine catabolism	0	1
01.03.01.03	purine nucleotide/nucleoside/nucleobase anabolism	1	0.479504	NCU00963
01.03.04	pyrimidine nucleotide/nucleoside/nucleobase metabolism	4	0.0209705	NCU06532 NCU07334 NCU08228 NCU10893
01.03.04.01	pyrimidine nucleotide/nucleoside/nucleobase catabolism	1	0.109938	NCU10893
01.03.04.03	pyrimidine nucleotide/nucleoside/nucleobase anabolism	1	0.278376	NCU06532
01.03.07	deoxyribonucleotide metabolism	1	0.22609	NCU10893
01.03.10	metabolism of cyclic and unusual nucleotides	0	1
01.03.13	regulation of nucleotide/nucleoside/nucleobase metabolism	0	1
01.03.16	polynucleotide degradation	2	0.226141	NCU01045 NCU08332
01.03.16.01	RNA degradation	1	0.441735	NCU01045
01.03.16.03	DNA degradation	0	1
01.04	phosphate metabolism	9	0.155604	NCU00043 NCU00218 NCU02754 NCU06005 NCU07024 NCU07027 NCU07465 NCU09873 NCU10893
01.04.04	regulation of phosphate metabolism	1	0.311264	NCU07024
01.05	C-compound and carbohydrate metabolism	26	0.00931879	NCU00043 NCU00606 NCU00720 NCU00963 NCU01754 NCU02046 NCU02193 NCU03188 NCU03530 NCU04494 NCU04823 NCU04887 NCU05136 NCU05653 NCU05789 NCU06005 NCU06424 NCU06924 NCU07024 NCU07027 NCU07506 NCU07523 NCU08057 NCU08228 NCU09873 NCU11090
01.05.02	sugar, glucoside, polyol and carboxylate metabolism	6	0.117786	NCU00720 NCU02046 NCU03530 NCU07024 NCU07027 NCU08228
01.05.02.01	nucleotide-sugar metabolism	1	0.243925	NCU08228
01.05.02.04	sugar, glucoside, polyol and carboxylate anabolism	1	0.729596	NCU08228
01.05.02.07	sugar, glucoside, polyol and carboxylate catabolism	4	0.288327	NCU00720 NCU02046 NCU03530 NCU07027
01.05.03	polysaccharide metabolism	7	0.0705205	NCU04494 NCU04887 NCU05136 NCU05789 NCU07027 NCU07523 NCU08228
01.05.03.01	glycogen metabolism	1	0.0674861	NCU07027
01.05.03.01.04	glycogen anabolism	0	1
01.05.03.01.07	glycogen catabolism	1	0.0230189	NCU07027
01.05.03.02	peptidoglycan metabolism	0	1
01.05.03.02.04	peptidoglycan anabolism	0	1
01.05.03.02.07	peptidoglycan catabolism	0	1
01.05.03.03	chitin metabolism	0	1
01.05.03.03.04	chitin anabolism	0	1
01.05.03.03.07	chitin catabolism	0	1
01.05.03.04	starch metabolism	0	1
01.05.03.04.04	starch anabolism	0	1
01.05.03.04.07	starch catabolism	0	1
01.05.05	C- compound metabolism	0	1
01.05.05.04	C- compound anabolism	0	1
01.05.05.07	C- compound catabolism	0	1
01.05.05.07.01	serine-isocitrate lyase pathway	0	1
01.05.05.07.03	ribulose-monophosphate cycle	0	1
01.05.06	C- compound and organic acid metabolism	2	0.0832108	NCU01754 NCU02193
01.05.06.04	C- compound and organic acid anabolism	0	1
01.05.06.07	C- compound and organic acid catabolism	2	0.0764084	NCU01754 NCU02193
01.05.07	C- compound metabolism	1	0.109938	NCU06005
01.05.07.04	C- compound anabolism	0	1
01.05.07.07	C- compound catabolism	0	1
01.05.08	C- compound metabolism	0	1
01.05.08.04	C- compound anabolism	0	1
01.05.08.07	C- compound catabolism	0	1
01.05.09	aminosaccharide metabolism	2	0.09019	NCU03530 NCU08228
01.05.09.04	aminosaccharide anabolism	2	0.0400191	NCU03530 NCU08228
01.05.09.07	aminosaccharide catabolism	0	1
01.05.10	aliphatic hydrocarbon metabolism	0	1
01.05.10.04	aliphatic hydrocarbon anabolism	0	1
01.05.10.07	aliphatic hydrocarbon catabolism	0	1
01.05.11	aromate metabolism	2	0.234685	NCU07506 NCU11090
01.05.11.04	aromate anabolism	0	1
01.05.11.07	aromate catabolism	2	0.175593	NCU07506 NCU11090
01.05.11.07.01	aerobic aromate catabolism	2	0.175593	NCU07506 NCU11090
01.05.11.07.01.01	ortho-cleavage	0	1
01.05.11.07.01.03	meta-cleavage	0	1
01.05.11.07.02	anaerobic aromate catabolism	0	1
01.05.12	autotrophic CO-fixation	0	1
01.05.12.01	Calvin cycle	0	1
01.05.12.03	reductive TCA cycle	0	1
01.05.12.05	hydroxypropionate pathway	0	1
01.05.12.07	acetyl-CoA pathway	0	1
01.05.13	transfer of activated C- groups	2	0.1839	NCU00963 NCU06424
01.05.13.01	S-adenosyl-methionine - homocysteine cycle	0	1
01.05.13.03	tetrahydrofolate-dependent C--transfer	2	0.0253037	NCU00963 NCU06424
01.05.25	regulation of C-compound and carbohydrate metabolism	2	0.560017	NCU00043 NCU07024
01.06	lipid, fatty acid and isoprenoid metabolism	8	0.591532	NCU00281 NCU00585 NCU00606 NCU01754 NCU06005 NCU07024 NCU08699 NCU09692
01.06.02	membrane lipid metabolism	1	0.666175	NCU06005
01.06.02.01	phospholipid metabolism	1	0.578215	NCU06005
01.06.02.02	glycolipid metabolism	1	0.278376	NCU06005
01.06.02.03	sphingolipid metabolism	0	1
01.06.05	fatty acid metabolism	2	0.45117	NCU00606 NCU07024
01.06.06	isoprenoid metabolism	1	0.800617	NCU00585
01.06.06.01	hemiterpenes metabolism	0	1
01.06.06.03	monoterpenes metabolism	0	1
01.06.06.05	sesquiterpenes metabolism	0	1
01.06.06.07	diterpenes metabolism	0	1
01.06.06.09	triterpenes metabolism	0	1
01.06.06.11	tetracyclic and pentacyclic triterpenes (cholesterin, steroids and hopanoids) metabolism	0	1
01.06.06.13	tetraterpenes (carotinoids) metabolism	1	0.0674861	NCU00585
01.06.06.15	polyterpenes metabolism	0	1
01.06.10	regulation of lipid, fatty acid and isoprenoid metabolism	1	0.372629	NCU09692
01.07	metabolism of vitamins, cofactors, and prosthetic groups	6	0.17373	NCU00963 NCU03188 NCU03233 NCU06727 NCU06924 NCU08228
01.07.01	biosynthesis of vitamins, cofactors, and prosthetic groups	3	0.405772	NCU03188 NCU06727 NCU06924
01.07.03	catabolism of vitamins, cofactors, and prosthetic groups	0	1
01.07.04	utilization of vitamins, cofactors, and prosthetic groups	0	1
01.07.07	regulation of the metabolism of vitamins, cofactors, and prosthetic groups	0	1
01.08	metabolism of intercellular mediators	0	1
01.08.01	metabolism of neurotransmitters	0	1
01.08.02	metabolism of hormones	0	1
01.08.03	metabolism of cytokines and growth factors	0	1
01.08.04	regulation of the metabolism of intercellular mediators	0	1
01.20	secondary metabolism	5	0.254896	NCU04823 NCU05410 NCU06727 NCU06924 NCU08057
01.20.01	metabolism of primary metabolic sugar derivatives	0	1
01.20.01.01	metabolism of secondary monosaccharides	0	1
01.20.01.03	metabolism of sugar carboxylic acids	0	1
01.20.01.05	metabolism of sugar alcohols	0	1
01.20.01.07	metabolism of glycosides	0	1
01.20.01.09	metabolism of aminoglycoside antibiotics	0	1
01.20.03	metabolism of derivatives of intermediates of glucose degradation	0	1
01.20.05	metabolism of acetic acid derivatives	0	1
01.20.05.01	metabolism of acetoacetate, acetone, hydroxybutyric acid	0	1
01.20.05.03	metabolism of alkanes, alkenes, alkanals, alkanols	0	1
01.20.05.05	metabolism of fatty acid esters	0	1
01.20.05.07	metabolism of acetylenes	0	1
01.20.05.09	metabolism of eicosanoids	0	1
01.20.05.11	metabolism of polyketides	0	1
01.20.07	metabolism of propionic acid derivatives	0	1
01.20.09	metabolism of derivatives of intermediates of the TCA and glyoxylate pathway	0	1
01.20.13	metabolism of derivatives of homoisopentenyl pyrophosphate	0	1
01.20.15	metabolism of derivatives of dehydroquinic acid, shikimic acid and chorismic acid	0	1
01.20.15.01	metabolism of naphthoquinone, anthraquinone	0	1
01.20.15.03	metabolism of ubiquinone	0	1
01.20.17	metabolism of secondary products derived from primary amino acids	4	0.00904102	NCU05410 NCU06727 NCU06924 NCU08057
01.20.17.01	metabolism of nonprotein amino acids	1	0.278376	NCU05410
01.20.17.03	metabolism of amines	1	0.130437	NCU06727
01.20.17.05	metabolism of cyanogenic glycosides	0	1
01.20.17.07	metabolism of glycosinolates and derivatives	0	1
01.20.17.09	metabolism of alkaloids	1	0.295011	NCU08057
01.20.19	metabolism of secondary products derived from glycine, L-serine and L-alanine	0	1
01.20.19.01	metabolism of porphyrins	0	1
01.20.19.03	metabolism of open-chain tetrapyrrols	0	1
01.20.19.05	metabolism of cobalamins	0	1
01.20.21	metabolism of sulfuric acid and L-cysteine derivatives	0	1
01.20.23	metabolism of secondary products derived from L-methionine	0	1
01.20.25	metabolism of secondary products derived from L-valin, L-leucin and L-isoleucin	0	1
01.20.27	metabolism of secondary products derived from L-aspartic acid and L-threonine	0	1
01.20.29	metabolism of secondary products derived from L-glutamic acid, L-proline and L-ornithine	0	1
01.20.31	metabolism of secondary products derived from L-lysine, L-arginine and L-histidine	0	1
01.20.33	metabolism of secondary products derived from L-tryptophan	1	0.0674861	NCU06924
01.20.35	metabolism of secondary products derived from L-phenylalanine and L-tyrosine	1	0.479504	NCU04823
01.20.35.01	metabolism of phenylpropanoids	1	0.428549	NCU04823
01.20.35.01.01	metabolism of melanins	0	1
01.20.35.01.03	metabolism of lignins	0	1
01.20.35.01.05	metabolism of stilbenes, flavonoids	0	1
01.20.35.01.07	metabolism of coumarins	0	1
01.20.35.01.09	metabolism of cinnamic acids	0	1
01.20.35.02	metabolism of thyroids	0	1
01.20.35.03	metabolism of catecholamines	0	1
01.20.36	non-ribosomal peptide synthesis	0	1
01.20.37	metabolism of peptide derived compounds	0	1
01.20.37.01	metabolism of thioredoxin, glutaredoxin, glutathion	0	1
01.20.37.03	metabolism of peptide antibiotics	0	1
01.20.37.05	metabolism of beta-lactams	0	1
01.20.38	metabolism of toxins/drugs	0	1
01.20.70	regulation of secondary metabolism	0	1
01.25	extracellular metabolism	2	0.209131	NCU04494 NCU07523
01.25.01	extracellular polysaccharide degradation	1	0.342659	NCU07523
01.25.03	extracellular protein degradation	0	1
01.25.05	extracellular polynucleotide degradation	0	1
01.25.07	extracellular ester compound degradation	1	0.0889582	NCU04494
01.25.09	extracellular lignin degradation	0	1
01.25.11	extracellular aminosaccharide degradation	0	1
2	ENERGY	28	3.69332e-09	NCU00043 NCU00385 NCU00502 NCU00606 NCU00636 NCU00720 NCU01195 NCU01606 NCU01754 NCU01962 NCU02193 NCU02250 NCU03233 NCU03340 NCU03558 NCU04120 NCU04823 NCU05220 NCU05430 NCU05457 NCU05689 NCU05816 NCU06695 NCU07024 NCU07027 NCU07756 NCU08093 NCU09873
02.01	glycolysis and gluconeogenesis	4	0.0515255	NCU00720 NCU01754 NCU04823 NCU09873
02.01.01	glycolysis methylglyoxal bypass	0	1
02.01.03	regulation of glycolysis and gluconeogenesis	0	1
02.04	glyoxylate cycle	0	1
02.05	Entner-Doudoroff pathway	0	1
02.07	pentose-phosphate pathway	1	0.514729	NCU00606
02.07.01	pentose-phosphate pathway oxidative branch	0	1
02.07.03	pentose-phosphate pathway non oxidative branch	0	1
02.07.05	regulation of pentose-phosphate pathway	0	1
02.08	pyruvate dehydrogenase complex	0	1
02.09	anaplerotic reactions	0	1
02.10	tricarboxylic-acid pathway (citrate cycle, Krebs cycle, TCA cycle)	0	1
02.11	electron transport and membrane-associated energy conservation	16	2.06235e-10	NCU00385 NCU00502 NCU00636 NCU01606 NCU02250 NCU03233 NCU03340 NCU03558 NCU05220 NCU05430 NCU05457 NCU05689 NCU05816 NCU06695 NCU07756 NCU08093
02.11.05	accessory proteins of electron transport and membrane-associated energy conservation	3	0.0309414	NCU03233 NCU03340 NCU06695
02.11.07	regulation of electron transport and membrane-associated energy conservation	0	1
02.13	respiration	17	1.22016e-09	NCU00385 NCU00502 NCU00636 NCU01606 NCU01962 NCU02193 NCU02250 NCU03233 NCU03340 NCU05220 NCU05430 NCU05457 NCU05689 NCU05816 NCU06695 NCU07756 NCU08093
02.13.01	anaerobic respiration	1	0.130437	NCU05457
02.13.03	aerobic respiration	12	8.80726e-08	NCU00385 NCU01606 NCU01962 NCU02250 NCU03233 NCU05220 NCU05430 NCU05457 NCU05689 NCU05816 NCU06695 NCU07756
02.13.05	regulation of respiration	0	1
02.16	fermentation	4	0.035296	NCU00720 NCU01754 NCU02193 NCU04823
02.16.01	alcohol fermentation	3	0.0151745	NCU01754 NCU02193 NCU04823
02.16.01.01	bacterial type ethanol fermentation	0	1
02.16.03	lactate fermentation	1	0.170035	NCU00720
02.16.03.01	homofermentative pathway	0	1
02.16.03.03	heterofermentative pathway and fermentaton of other saccharides	0	1
02.16.03.05	bifidum pathway	0	1
02.16.03.07	malo-lactate fermentation	0	1
02.16.05	butyrate and butanol-acetoine fermentation	0	1
02.16.07	ethanol-acetate fermentation	0	1
02.16.09	mixed acid and butanediol fermentation	0	1
02.16.11	propionate fermentation	0	1
02.16.11.01	acrylate pathway	0	1
02.16.11.03	succinate-propionate pathway	0	1
02.16.13	acetate fermentation	0	1
02.16.15	methane fermentation	0	1
02.16.17	fermentation of nitrogenous compounds	0	1
02.16.17.01	single amino acid fermentations	0	1
02.16.17.03	stickland reactions	0	1
02.16.17.05	fermentation of heterocyclic compounds	0	1
02.16.20	regulation of fermentation	0	1
02.17	chemolithotrophy (egsulfide, nitrogenous compounds)	0	1
02.19	metabolism of energy reserves (egglycogen, trehalose)	3	0.0599994	NCU00043 NCU07024 NCU07027
02.25	oxidation of fatty acids	1	0.547579	NCU07024
02.30	photosynthesis	0	1
02.30.01	anoxygenic photosynthesis	0	1
02.30.03	oxygenic photosynthesis	0	1
02.30.07	accessory proteins of photosynthetic electron transport	0	1
02.30.10	regulation of photosynthesis	0	1
02.45	energy conversion and regeneration	9	1.70594e-06	NCU00385 NCU00502 NCU00636 NCU01606 NCU02250 NCU04120 NCU05220 NCU05430 NCU08093
02.45.01	bioluminescence	0	1
02.45.03	light absorption	0	1
02.45.07	heat production	0	1
02.45.11	conversion to kinetic energy (egmovement)	1	0.130437	NCU04120
02.45.15	energy generation (egATP synthase)	8	1.68724e-08	NCU00385 NCU00502 NCU00636 NCU01606 NCU02250 NCU05220 NCU05430 NCU08093
02.45.20	regulation of energy conversion / regeneration	0	1
4	STORAGE PROTEIN	0	1
04.01	storage facilitating proteins	0	1
04.02	stored proteins	0	1
10	CELL CYCLE AND DNA PROCESSING	8	0.944329	NCU00043 NCU00218 NCU02754 NCU04120 NCU04847 NCU06863 NCU07024 NCU08850
10.01	DNA processing	4	0.915133	NCU00043 NCU04120 NCU07024 NCU08850
10.01.01	cellular DNA uptake	0	1
10.01.01.01	bacterial competence	0	1
10.01.01.03	conjugational DNA transfer	0	1
10.01.02	DNA topology	1	0.673897	NCU04120
10.01.03	DNA synthesis and replication	1	0.889156	NCU07024
10.01.03.03	ori recognition and priming complex formation	0	1
10.01.03.05	extension/ polymerization activity	0	1
10.01.05	DNA recombination and DNA repair	2	0.895248	NCU04120 NCU08850
10.01.05.01	DNA repair	2	0.818538	NCU04120 NCU08850
10.01.05.03	DNA recombination	1	0.650183	NCU04120
10.01.05.03.01	meiotic recombination	0	1
10.01.05.03.03	somatic / mitotic recombination	0	1
10.01.05.03.05	DNA integration	0	1
10.01.09	DNA restriction or modification	1	0.908171	NCU00043
10.01.09.01	DNA methylation	0	1
10.01.09.03	DNA restriction	0	1
10.01.09.05	DNA conformation modification (egchromatin)	1	0.903746	NCU00043
10.01.09.07	DNA imprinting and other epigenetic effects	0	1
10.01.11	regulation of DNA processing	0	1
10.03	cell cycle	7	0.725576	NCU00043 NCU00218 NCU02754 NCU04120 NCU04847 NCU06863 NCU07024
10.03.01	mitotic cell cycle and cell cycle control	6	0.567165	NCU00043 NCU00218 NCU02754 NCU04120 NCU04847 NCU07024
10.03.01.01	mitotic cell cycle	4	0.175382	NCU00043 NCU02754 NCU04120 NCU07024
10.03.01.01.01	G phase of mitotic cell cycle	0	1
10.03.01.01.02	G/G transition, mitotic exit	0	1
10.03.01.01.03	G/S transition of mitotic cell cycle	3	0.0258138	NCU00043 NCU02754 NCU07024
10.03.01.01.05	S phase of mitotic cell cycle	1	0.150465	NCU07024
10.03.01.01.07	G phase of mitotic cell cycle	0	1
10.03.01.01.09	G/M transition of mitotic cell cycle	2	0.0764084	NCU02754 NCU07024
10.03.01.01.11	M phase	2	0.217621	NCU04120 NCU07024
10.03.01.01.13	M/G transition of mitotic cell cycle	0	1
10.03.01.02	cell cycle arrest	1	0.311264	NCU07024
10.03.01.03	cell cycle checkpoints (checkpoints of morphogenesis, DNA-damage,-replication, mitotic phase and spindle)	2	0.217621	NCU00043 NCU07024
10.03.02	meiosis	2	0.474161	NCU00043 NCU07024
10.03.02.01	meiosis I	1	0.130437	NCU07024
10.03.02.03	meiosis II	0	1
10.03.03	cytokinesis (cell division) /septum formation and hydrolysis	2	0.566707	NCU00043 NCU04120
10.03.04	nuclear and chromosomal cycle	3	0.170988	NCU00043 NCU04120 NCU06863
10.03.04.01	centromere/kinetochore complex maturation	0	1
10.03.04.03	chromosome condensation	1	0.295011	NCU06863
10.03.04.05	chromosome segregation/division	1	0.467206	NCU00043
10.03.04.06	chromosome inactivation	0	1
10.03.04.07	nuclear division	1	0.189155	NCU04120
10.03.04.09	nuclear migration	0	1
10.03.05	cell cycle dependent cytoskeleton reorganization	1	0.503259	NCU04120
10.03.05.01	spindle pole body/centrosome and microtubule cycle	1	0.401238	NCU04120
10.03.05.03	cell cycle dependent actin filament reorganization	0	1
11	TRANSCRIPTION	9	0.962458	NCU00043 NCU02754 NCU03766 NCU04120 NCU07024 NCU07728 NCU08894 NCU09048 NCU09331
11.02	RNA synthesis	8	0.857275	NCU00043 NCU02754 NCU03766 NCU04120 NCU07024 NCU07728 NCU08894 NCU09331
11.02.01	rRNA synthesis	1	0.673897	NCU02754
11.02.02	tRNA synthesis	2	0.167348	NCU02754 NCU08894
11.02.03	mRNA synthesis	6	0.918834	NCU00043 NCU02754 NCU03766 NCU07024 NCU07728 NCU09331
11.02.03.01	general transcription activities	1	0.838574	NCU00043
11.02.03.01.01	transcription initiation	0	1
11.02.03.01.04	transcription elongation	0	1
11.02.03.01.07	transcription termination	1	0.207837	NCU00043
11.02.03.04	transcriptional control	4	0.935654	NCU02754 NCU07024 NCU07728 NCU09331
11.02.03.04.01	transcription activation	0	1
11.02.03.04.03	transcription repression	0	1
11.02.03.04.05	enhancer/silencer interaction	0	1
11.02.03.04.07	posttranscriptional control	0	1
11.04	RNA processing	4	0.839101	NCU00043 NCU03766 NCU04120 NCU09048
11.04.01	rRNA processing	3	0.563267	NCU00043 NCU03766 NCU04120
11.04.02	tRNA processing	0	1
11.04.03	mRNA processing (splicing, '-, '-end processing)	3	0.634356	NCU03766 NCU04120 NCU09048
11.04.03.01	splicing	3	0.436543	NCU03766 NCU04120 NCU09048
11.04.03.01.10	regulation of splicing	0	1
11.04.03.03	'-end processing	0	1
11.04.03.05	'-end processing	0	1
11.04.03.11	control of mRNA stability	0	1
11.04.05	RNA topology	0	1
11.06	RNA modification	0	1
11.06.01	rRNA modification	0	1
11.06.02	tRNA modification	0	1
11.06.03	mRNA modification	0	1
11.06.03.01	mRNA editing	0	1
12	PROTEIN SYNTHESIS	11	0.133931	NCU00043 NCU00294 NCU00410 NCU03038 NCU03827 NCU06431 NCU07082 NCU08137 NCU08332 NCU08888 NCU08894
12.01	ribosome biogenesis	5	0.50309	NCU00294 NCU03038 NCU03827 NCU06431 NCU08137
12.01.01	ribosomal proteins	5	0.212445	NCU00294 NCU03038 NCU03827 NCU06431 NCU08137
12.04	translation	5	0.362985	NCU00294 NCU00410 NCU03038 NCU06431 NCU08332
12.04.01	translation initiation	1	0.650183	NCU08332
12.04.02	translation elongation	0	1
12.04.03	translation termination	1	0.109938	NCU00410
12.07	translational control	1	0.69601	NCU00043
12.10	aminoacyl-tRNA-synthetases	0	1
12.11	selenocystein biosynthesis and incorporation	0	1
14	PROTEIN FATE (folding, modification, destination)	10	0.988562	NCU00043 NCU00218 NCU00636 NCU02057 NCU02754 NCU04098 NCU05220 NCU05816 NCU07024 NCU08707
14.01	protein folding and stabilization	0	1
14.04	protein targeting, sorting and translocation	1	0.987089	NCU00218
14.07	protein modification	6	0.944497	NCU00043 NCU00218 NCU02057 NCU02754 NCU04098 NCU07024
14.07.01	modification with fatty acids (egmyristylation, palmitylation, farnesylation)	0	1
14.07.02	modification with sugar residues (egglycosylation, deglycosylation)	1	0.709916	NCU00218
14.07.02.01	O-directed glycosylation, deglycosylation	0	1
14.07.02.02	N-directed glycosylation, deglycosylation	0	1
14.07.03	modification by phosphorylation, dephosphorylation, autophosphorylation	4	0.424197	NCU00043 NCU02057 NCU02754 NCU07024
14.07.04	modification by acetylation, deacetylation	0	1
14.07.05	modification by ubiquitination, deubiquitination	0	1
14.07.07	modification by ubiquitin-related proteins	0	1
14.07.09	posttranslational modification of amino acids (eghydroxylation, methylation)	1	0.525934	NCU00218
14.07.11	protein processing (proteolytic)	0	1
14.07.11.01	autoproteolytic processing	0	1
14.07.12	protein processing (non-proteolytic, egiron-incorporation)	0	1
14.10	assembly of protein complexes	0	1
14.13	protein/peptide degradation	0	1
14.13.01	cytoplasmic and nuclear protein degradation	0	1
14.13.01.01	proteasomal degradation (ubiquitin/proteasomal pathway)	0	1
14.13.04	lysosomal and vacuolar protein degradation	0	1
14.13.04.01	lysosomal protein degradation	0	1
14.13.04.02	vacuolar protein degradation	0	1
16	PROTEIN WITH BINDING FUNCTION OR COFACTOR REQUIREMENT (structural or catalytic)	36	0.0846449	NCU00043 NCU00218 NCU00294 NCU00385 NCU00410 NCU00502 NCU00636 NCU00720 NCU00963 NCU01195 NCU01606 NCU01754 NCU02133 NCU02250 NCU02754 NCU03038 NCU03188 NCU03233 NCU03766 NCU04120 NCU04720 NCU04823 NCU05430 NCU06005 NCU06360 NCU06431 NCU06695 NCU06863 NCU06924 NCU07024 NCU07027 NCU07309 NCU07728 NCU08057 NCU08332 NCU10893
16.01	protein binding	12	0.773703	NCU00043 NCU00218 NCU00294 NCU00410 NCU00720 NCU02754 NCU03038 NCU04120 NCU06431 NCU06695 NCU07024 NCU08332
16.01.01	receptor binding	0	1
16.02	peptide binding	0	1
16.03	nucleic acid binding	5	0.854172	NCU03038 NCU03766 NCU04120 NCU06863 NCU07728
16.03.01	DNA binding	2	0.85911	NCU06863 NCU07728
16.03.03	RNA binding	2	0.873825	NCU03038 NCU03766
16.05	polysaccharide binding	0	1
16.06	motor protein binding	0	1
16.07	structural protein binding	3	0.0258138	NCU00502 NCU00636 NCU01606
16.09	lipid binding	1	0.342659	NCU02250
16.10	amine binding	0	1
16.11	amino acid/amino acid derivatives binding	0	1
16.12	sulfate binding	0	1
16.13	C-compound binding	0	1
16.13.01	sugar binding	0	1
16.13.03	fatty acid binding (egacyl-carrier protein)	0	1
16.14	selen binding	0	1
16.15	drug/toxin binding	0	1
16.16	antigen binding	0	1
16.17	metal binding	10	0.0360995	NCU00043 NCU01754 NCU02133 NCU04120 NCU04720 NCU04823 NCU06695 NCU07024 NCU07309 NCU10893
16.17.01	calcium binding	1	0.401238	NCU04120
16.17.03	potassium binding	0	1
16.17.05	sodium binding	0	1
16.17.07	magnesium binding	2	0.277576	NCU07024 NCU10893
16.17.09	heavy metal binding (Cu, Fe, Zn)	7	0.0387937	NCU00043 NCU01754 NCU02133 NCU04720 NCU04823 NCU06695 NCU07309
16.18	virus particle binding	0	1
16.19	nucleotide/nucleoside/nucleobase binding	8	0.613436	NCU00218 NCU00385 NCU01606 NCU04120 NCU05430 NCU06005 NCU07024 NCU07027
16.19.01	cyclic nucleotide binding (cAMP, cGMP, etc)	0	1
16.19.03	ATP binding	6	0.610981	NCU00385 NCU01606 NCU04120 NCU05430 NCU06005 NCU07024
16.19.05	GTP binding	1	0.822685	NCU00218
16.21	complex cofactor/cosubstrate/vitamine binding	11	0.00363628	NCU00720 NCU00963 NCU01195 NCU03188 NCU03233 NCU04720 NCU06360 NCU06695 NCU06924 NCU07027 NCU08057
16.21.01	heme binding	1	0.311264	NCU06695
16.21.03	molybdopterin binding	0	1
16.21.05	FAD/FMN binding	3	0.0844253	NCU03188 NCU04720 NCU06924
16.21.07	NAD/NADP binding	5	0.0631083	NCU00720 NCU00963 NCU01195 NCU06924 NCU08057
16.21.08	Fe/S binding	1	0.415052	NCU03233
16.21.09	cobalamine binding	0	1
16.21.11	thiamine pyrophosphate binding	0	1
16.21.13	lipoamide binding	0	1
16.21.15	biotin binding	0	1
16.21.17	pyridoxal phosphate binding	2	0.127345	NCU06360 NCU07027
16.22	hormone binding	0	1
16.23	neurotransmitter binding	0	1
16.25	oxygen binding	0	1
18	REGULATION OF METABOLISM AND PROTEIN FUNCTION	6	0.297184	NCU00043 NCU00218 NCU00410 NCU02133 NCU04120 NCU07024
18.01	regulation by	3	0.336672	NCU00043 NCU04120 NCU07024
18.01.01	regulation by modification	2	0.286155	NCU00043 NCU07024
18.01.03	regulation by localization	0	1
18.01.05	regulation by processing	0	1
18.01.07	regulation by binding / dissociation	1	0.68144	NCU04120
18.02	regulation of protein activity	6	0.28122	NCU00043 NCU00218 NCU00410 NCU02133 NCU04120 NCU07024
18.02.01	enzymatic activity regulation / enzyme regulator	6	0.144502	NCU00043 NCU00218 NCU00410 NCU02133 NCU04120 NCU07024
18.02.01.01	enzyme activator	4	0.062349	NCU00218 NCU00410 NCU02133 NCU07024
18.02.01.01.01	GTPase activator (GAP)	1	0.26135	NCU00410
18.02.01.01.03	protease activator	0	1
18.02.01.01.05	kinase activator	1	0.243925	NCU02133
18.02.01.02	enzyme inhibitor	0	1
18.02.01.02.01	GTPase inhibitor (GIP)	0	1
18.02.01.02.03	protease inhibitor	0	1
18.02.01.02.05	kinase inhibitior	0	1
18.02.03	guanyl-nucleotide exchange factor (GEF)	0	1
18.02.05	regulator of G-protein signalling	1	0.327143	NCU07024
18.02.07	regulator of receptor activity	0	1
18.02.09	regulator of transcription factor	1	0.401238	NCU07024
18.02.10	regulation of channel activity	0	1
20	CELLULAR TRANSPORT, TRANSPORT FACILITATION AND TRANSPORT ROUTES	32	0.00579455	NCU00218 NCU00385 NCU00502 NCU00636 NCU01606 NCU02122 NCU02250 NCU03199 NCU03233 NCU04098 NCU04120 NCU05220 NCU05430 NCU05457 NCU05689 NCU05816 NCU06005 NCU06017 NCU06231 NCU06695 NCU06924 NCU07334 NCU07465 NCU07740 NCU08093 NCU08225 NCU08228 NCU08397 NCU08707 NCU09020 NCU09909 NCU10368
20.01	transported compounds (substrates)	30	4.05689e-05	NCU00218 NCU00385 NCU00502 NCU00636 NCU01606 NCU02122 NCU02250 NCU03233 NCU04098 NCU04120 NCU05220 NCU05430 NCU05457 NCU05689 NCU05816 NCU06017 NCU06231 NCU06695 NCU06924 NCU07334 NCU07465 NCU07740 NCU08093 NCU08225 NCU08228 NCU08397 NCU08707 NCU09020 NCU09909 NCU10368
20.01.01	ion transport	15	3.04222e-07	NCU00385 NCU00502 NCU00636 NCU01606 NCU02122 NCU02250 NCU04120 NCU05220 NCU05430 NCU06017 NCU07465 NCU08093 NCU08225 NCU08707 NCU09909
20.01.01.01	cation transport (H+, Na+, K+, Ca+ , NH+, etc)	12	5.95829e-06	NCU00385 NCU00502 NCU00636 NCU01606 NCU02250 NCU04120 NCU05220 NCU05430 NCU08093 NCU08225 NCU08707 NCU09909
20.01.01.01.01	heavy metal ion transport (Cu+, Fe+, etc)	2	0.243247	NCU08225 NCU08707
20.01.01.01.01.01	siderophore-iron transport	0	1
20.01.01.01.01.02	citrate-iron transport	0	1
20.01.01.01.02	organic cation transport	0	1
20.01.01.07	anion transport	4	0.00362623	NCU02122 NCU06017 NCU07465 NCU09909
20.01.01.07.01	nitrate transport	0	1
20.01.01.07.03	nitrite transport	0	1
20.01.01.07.05	sulfate/sulfite transport	1	0.109938	NCU06017
20.01.01.07.07	phosphate transport	1	0.170035	NCU07465
20.01.01.07.08	organic anion transport	0	1
20.01.01.07.09	chloride transport	1	0.0674861	NCU02122
20.01.03	C-compound and carbohydrate transport	3	0.374536	NCU09020 NCU09909 NCU10368
20.01.03.01	sugar transport	0	1
20.01.03.03	C-dicarboxylate transport (egmalate, succinate, fumarate)	1	0.0889582	NCU09020
20.01.07	amino acid/amino acid derivatives transport	1	0.547579	NCU06231
20.01.09	peptide transport	1	0.22609	NCU08397
20.01.10	protein transport	1	0.925707	NCU00218
20.01.11	amine / polyamine transport	2	0.0050391	NCU07334 NCU09909
20.01.13	lipid/fatty acid transport	0	1
20.01.15	electron transport	16	3.90714e-07	NCU00385 NCU00502 NCU00636 NCU01606 NCU02250 NCU03233 NCU04098 NCU05220 NCU05430 NCU05457 NCU05689 NCU05816 NCU06695 NCU06924 NCU08093 NCU08228
20.01.17	nucleotide/nucleoside/nucleobase transport	1	0.278376	NCU07334
20.01.21	RNA transport	0	1
20.01.23	allantoin and allantoate transport	2	0.0633831	NCU07334 NCU10368
20.01.25	vitamine/cofactor transport	1	0.3871	NCU10368
20.01.26	neurotransmitter transport	0	1
20.01.27	drug/toxin transport	1	0.753784	NCU07740
20.01.28	hormone transport	0	1
20.03	transport facilities	14	0.0039672	NCU00385 NCU00502 NCU00636 NCU01606 NCU02250 NCU03199 NCU04120 NCU05430 NCU05457 NCU06005 NCU06695 NCU07465 NCU08397 NCU10368
20.03.01	channel / pore class transport	1	0.415052	NCU02250
20.03.01.01	ion channels	0	1
20.03.01.03	gap-junction forming protein family (egconnexin, innexin)	0	1
20.03.01.05	nuclear pore forming protein	0	1
20.03.01.06	porins of mitochondria or plastids	0	1
20.03.01.07	general bacterial porin family (egompf, sugar porin, omf)	0	1
20.03.01.09	pore-forming toxins (egdiphteria toxin, hemolysin)	0	1
20.03.02	carrier (electrochemical potential-driven transport)	1	0.415052	NCU07465
20.03.02.01	uniporter	0	1
20.03.02.02	symporter	1	0.207837	NCU07465
20.03.02.02.01	proton driven symporter	0	1
20.03.02.02.02	sodium driven symporter	0	1
20.03.02.03	antiporter	0	1
20.03.02.03.01	proton driven antiporter	0	1
20.03.02.03.02	sodium driven antiporter	0	1
20.03.09	phosphotransferase system	1	0.0889582	NCU06005
20.03.22	transport ATPases	7	0.000247359	NCU00385 NCU00502 NCU00636 NCU01606 NCU02250 NCU03199 NCU05430
20.03.25	ABC transporters	0	1
20.09	transport routes	13	0.578422	NCU00218 NCU00385 NCU00502 NCU00636 NCU01606 NCU04120 NCU05430 NCU06231 NCU07334 NCU07465 NCU07740 NCU09020 NCU10368
20.09.01	nuclear transport	0	1
20.09.02	chloroplast transport	0	1
20.09.03	peroxisomal transport	0	1
20.09.04	mitochondrial transport	6	0.0113942	NCU00385 NCU00502 NCU00636 NCU01606 NCU05430 NCU07465
20.09.05	non-vesicular ER transport	0	1
20.09.07	vesicular transport (Golgi network, etc)	1	0.977192	NCU00218
20.09.07.03	ER to Golgi transport	1	0.69601	NCU00218
20.09.07.05	intra Golgi transport	1	0.372629	NCU00218
20.09.07.06	post Golgi transport	0	1
20.09.07.07	retrograde transport	0	1
20.09.07.25	vesicle formation	0	1
20.09.07.26	vesicle docking	0	1
20.09.07.27	vesicle fusion	0	1
20.09.07.29	vesicle recycling	0	1
20.09.13	vacuolar/lysosomal transport	3	0.411969	NCU00218 NCU04120 NCU07465
20.09.14	cytoskeleton-dependent transport	1	0.578215	NCU04120
20.09.14.01	tubulin dependent transport	0	1
20.09.14.02	actin dependent transport	0	1
20.09.16	cellular export and secretion	2	0.759698	NCU00218 NCU07740
20.09.16.01	Type I protein secretion system (ABC-type transport systems)	0	1
20.09.16.02	Type II protein secretion system (general secretory pathway, exocytosis)	0	1
20.09.16.03	Type III protein secretion system (virulence related secretory pathway, Gram- bacteria specific)	0	1
20.09.16.04	Type IV protein secretion system (conjugal DNA-protein transfer)	0	1
20.09.16.05	Type V protein secretion system (MttABC or TatABCDE-system)	0	1
20.09.16.07	non-vesicular cellular export	0	1
20.09.16.09	vesicular cellular export	0	1
20.09.16.09.03	exocytosis	0	1
20.09.16.09.05	synaptic vesicle exocytosis	0	1
20.09.18	cellular import	6	0.253801	NCU00218 NCU04120 NCU06231 NCU07334 NCU09020 NCU10368
20.09.18.07	non-vesicular cellular import	3	0.31135	NCU07334 NCU09020 NCU10368
20.09.18.09	vesicular cellular import	2	0.481695	NCU00218 NCU04120
20.09.18.09.01	endocytosis	2	0.481695	NCU00218 NCU04120
20.09.18.09.01.01	receptor-mediated endocytosis	1	0.109938	NCU00218
20.09.18.09.01.03	constitutive endocytosis	0	1
20.09.18.09.01.05	synaptic vesicle endocytosis	0	1
30	CELLULAR COMMUNICATION/SIGNAL TRANSDUCTION MECHANISM	8	0.234441	NCU00043 NCU00218 NCU02057 NCU02133 NCU02754 NCU04120 NCU06005 NCU07024
30.01	cellular signalling	7	0.275772	NCU00043 NCU00218 NCU02133 NCU02754 NCU04120 NCU06005 NCU07024
30.01.05	enzyme mediated signal transduction	6	0.0706358	NCU00043 NCU00218 NCU02133 NCU02754 NCU06005 NCU07024
30.01.05.01	protein kinase	3	0.154199	NCU00043 NCU02133 NCU07024
30.01.05.01.01	JAK-STAT cascade	0	1
30.01.05.01.02	JNK cascade	1	0.0455103	NCU07024
30.01.05.01.03	MAPKKK cascade	2	0.069795	NCU02133 NCU07024
30.01.05.01.04	NIK-I-kappaB/NF-kappaB cascade	1	0.243925	NCU00043
30.01.05.01.05	tyrosine kinase	0	1
30.01.05.01.06	serine/threonine kinase	1	0.311264	NCU07024
30.01.05.03	protease mediated signal transduction	0	1
30.01.05.05	G-protein mediated signal transduction	1	0.68144	NCU00218
30.01.05.05.01	small GTPase mediated signal transduction	1	0.606785	NCU00218
30.01.05.05.03	trimeric G-protein mediated signal transduction	0	1
30.01.05.07	two-component signal transduction system (egphosphorelay)	0	1
30.01.09	second messenger mediated signal transduction	1	0.606785	NCU04120
30.01.09.01	NO mediated signal transduction	0	1
30.01.09.03	Ca+ mediated signal transduction	1	0.189155	NCU04120
30.01.09.07	cAMP/cGMP mediated signal transduction	0	1
30.01.09.08	hormone mediated signal transduction	0	1
30.01.09.09	fatty acid derivatives mediated signal transduction	0	1
30.01.09.11	polyphosphoinositol mediated signal transduction	0	1
30.01.11	ligand-dependent nuclear receptors	0	1
30.05	transmembrane signal transduction	4	0.037402	NCU00218 NCU02057 NCU02754 NCU07024
30.05.01	receptor enzyme mediated signalling	2	0.0400191	NCU02057 NCU07024
30.05.01.05	interleukine receptor signalling pathway	0	1
30.05.01.10	two-component signal transduction system (sensor kinase component)	1	0.0674861	NCU02057
30.05.01.12	transmembrane receptor protein tyrosine kinase signalling pathways	0	1
30.05.01.12.01	EGF-receptor signalling pathway	0	1
30.05.01.12.03	FGF-receptor signalling pathway	0	1
30.05.01.12.04	IGF-receptor signalling pathway	0	1
30.05.01.12.05	insulin receptor signalling pathway	0	1
30.05.01.18	transmembrane receptor protein serine/threonine kinase signalling pathways	1	0.0674861	NCU07024
30.05.01.18.01	TGF-beta-receptor signalling pathway	0	1
30.05.02	non-enzymatic receptor mediated signalling	2	0.112074	NCU00218 NCU02754
30.05.02.14	Notch-receptor signalling pathway	0	1
30.05.02.16	hedgehog-dependent signalling pathway	0	1
30.05.02.20	Wnt signalling pathway	1	0.109938	NCU02754
30.05.02.22	Tl-receptor (LRR proteins) signalling pathway	0	1
30.05.02.24	G-protein coupled receptor signalling pathway	1	0.327143	NCU00218
30.05.02.24.01	serotonin receptor signalling pathway	0	1
30.05.02.24.02	acetyl choline receptor signalling pathway	0	1
30.05.02.24.03	dopamine receptor signalling pathway	0	1
30.05.02.24.04	gamma-aminobutyric acid signalling pathway	0	1
30.05.02.24.05	glutamate signalling pathway	0	1
30.05.02.24.06	neuropeptide signalling pathway	0	1
30.05.02.26	integrin receptor signalling pathway	0	1
30.05.02.28	cadherin mediated signalling pathway	0	1
30.05.02.30	ion channel mediated signalling pathway	0	1
30.07	regulation of signal transduction	0	1
32	CELL RESCUE, DEFENSE AND VIRULENCE	19	0.0442106	NCU00043 NCU00281 NCU01754 NCU02133 NCU02754 NCU03188 NCU04098 NCU04120 NCU04213 NCU04471 NCU04494 NCU06017 NCU07024 NCU07523 NCU07740 NCU08001 NCU09210 NCU09331 NCU09534
32.01	stress response	11	0.124182	NCU00043 NCU02133 NCU02754 NCU03188 NCU04098 NCU04120 NCU04213 NCU07024 NCU08001 NCU09331 NCU09534
32.01.01	oxidative stress response	4	0.0275773	NCU02133 NCU03188 NCU04098 NCU09534
32.01.03	osmotic and salt stress response	2	0.303276	NCU04098 NCU07024
32.01.04	pH stress response	0	1
32.01.05	heat shock response	2	0.217621	NCU00043 NCU09331
32.01.06	cold shock response	0	1
32.01.07	unfolded protein response (egER quality control)	0	1
32.01.09	DNA damage response	3	0.102698	NCU02754 NCU04213 NCU07024
32.01.11	nutrient starvation response	0	1
32.01.13	electromagnetic waves stress response (egUV, X-ray)	0	1
32.05	disease, virulence and defense	5	0.34923	NCU00281 NCU03188 NCU04471 NCU04494 NCU07523
32.05.01	resistance proteins	0	1
32.05.01.01	antibiotic resistance	0	1
32.05.01.03	chemical agent resistance	0	1
32.05.01.03.01	organic chemical agent resistance	0	1
32.05.01.03.03	inorganic chemical agent resistance (egheavy metals)	0	1
32.05.01.05	bacteriocine resistance	0	1
32.05.01.07	electromagnetic waves resistance (egUV)	0	1
32.05.03	defense related proteins	0	1
32.05.05	virulence, disease factors	4	0.0418265	NCU00281 NCU03188 NCU04494 NCU07523
32.05.05.01	toxins	0	1
32.05.05.02	antibiotics	0	1
32.05.05.03	bacteriocins	0	1
32.05.05.05	invasins	0	1
32.05.05.06	internalins	0	1
32.05.05.07	adhaesins	0	1
32.05.05.08	cytolysins	0	1
32.05.05.09	evasion of host immune system	0	1
32.05.05.13	antigenic determinants	0	1
32.07	detoxification	7	0.0456196	NCU01754 NCU02133 NCU04098 NCU06017 NCU07740 NCU09210 NCU09534
32.07.01	detoxification involving cytochrome P	0	1
32.07.03	detoxification by modification	1	0.401238	NCU06017
32.07.05	detoxification by export	1	0.568239	NCU07740
32.07.07	oxygen and radical detoxification	3	0.0234365	NCU02133 NCU09210 NCU09534
32.07.07.01	catalase reaction	0	1
32.07.07.03	glutathione conjugation reaction	1	0.189155	NCU09534
32.07.07.05	peroxidase reaction	2	0.0050391	NCU09210 NCU09534
32.07.07.07	superoxide metabolism	1	0.0889582	NCU02133
32.07.09	detoxification by degradation	0	1
32.07.11	detoxification by impermeability	0	1
32.10	degradation / modification of foreign (exogenous) compounds	1	0.243925	NCU07523
32.10.03	degradation / modification of foreign (exogenous) polynucleotides	0	1
32.10.05	degradation / modification of foreign (exogenous) proteins	0	1
32.10.07	degradation / modification of foreign (exogenous) polysaccharides	1	0.243925	NCU07523
32.10.09	degradation / modification of foreign (exogenous) ester compounds	0	1
34	INTERACTION WITH THE ENVIRONMENT	24	2.5878e-05	NCU00043 NCU00218 NCU00385 NCU00502 NCU00636 NCU01606 NCU02122 NCU02133 NCU02250 NCU02754 NCU03199 NCU04098 NCU04120 NCU05430 NCU07024 NCU07465 NCU07728 NCU08001 NCU08225 NCU08397 NCU08707 NCU09331 NCU09909 NCU11307
34.01	homeostasis	17	2.2856e-07	NCU00385 NCU00502 NCU00636 NCU01606 NCU02122 NCU02133 NCU02250 NCU02754 NCU03199 NCU04098 NCU05430 NCU07465 NCU07728 NCU08225 NCU08707 NCU09909 NCU11307
34.01.01	homeostasis of cations	13	3.53668e-05	NCU00385 NCU00502 NCU00636 NCU01606 NCU02133 NCU02250 NCU03199 NCU05430 NCU07728 NCU08225 NCU08707 NCU09909 NCU11307
34.01.01.01	homeostasis of metal ions (Na, K, Ca etc)	5	0.0975021	NCU02133 NCU07728 NCU08225 NCU08707 NCU11307
34.01.01.03	homeostasis of protons	7	1.78372e-05	NCU00385 NCU00502 NCU00636 NCU01606 NCU02250 NCU03199 NCU05430
34.01.03	homeostasis of anions	3	0.00446257	NCU02122 NCU07465 NCU09909
34.01.03.01	homeostasis of sulfate	0	1
34.01.03.03	homeostasis of phosphate	1	0.0889582	NCU07465
34.01.03.05	homeostasis of chloride	1	0.130437	NCU02122
34.01.04	glucose homeostasis	0	1
34.01.05	water homeostasis	0	1
34.01.06	immune cell homeostasis	0	1
34.01.07	cholesterol homeostasis	0	1
34.03	membrane excitability	0	1
34.03.01	synaptic transmission	0	1
34.03.03	regulation, generation and propagation of action potential	0	1
34.05	cell motility	3	0.097991	NCU00218 NCU04120 NCU07024
34.05.01	cell migration	0	1
34.05.02	motor activity	1	0.0889582	NCU04120
34.05.07	ciliary/flagellar motility	1	0.0674861	NCU04120
34.05.09	polymerization based motility	0	1
34.07	cell adhesion	2	0.0764084	NCU00218 NCU02754
34.07.01	cell-cell adhesion	1	0.130437	NCU02754
34.07.02	cell-matrix adhesion	0	1
34.11	cellular sensing and response to external stimulus	7	0.297532	NCU00043 NCU02754 NCU04120 NCU07024 NCU08001 NCU08397 NCU09331
34.11.01	photoperception and response	0	1
34.11.01.02	phototropism	0	1
34.11.01.03	visual transduction	0	1
34.11.01.05	phototaxis	0	1
34.11.03	chemoperception and response	4	0.567001	NCU04120 NCU07024 NCU08397 NCU09331
34.11.03.03	chemotaxis	1	0.207837	NCU07024
34.11.03.04	chemotropism	0	1
34.11.03.07	pheromone response, mating-type determination, sex-specific proteins	4	0.319538	NCU04120 NCU07024 NCU08397 NCU09331
34.11.03.07.01	sexual incompatibility	0	1
34.11.03.11	pH response	0	1
34.11.03.12	water response	0	1
34.11.03.13	osmosensing and response	1	0.536883	NCU07024
34.11.03.15	quorum sensing system	0	1
34.11.05	mechanical stimulus perception and response	0	1
34.11.07	gravity perception and response	0	1
34.11.07.01	gravitropism	0	1
34.11.08	electromagnetic field perception and response	0	1
34.11.09	temperature perception and response	1	0.357818	NCU00043
34.11.10	response to biotic stimulus	0	1
34.11.11	rhythm (egcircadian, ultradian)	1	0.207837	NCU02754
34.11.12	perception of nutrients and nutritional adaptation	1	0.428549	NCU08001
34.11.13	gas and metabolite distribution	0	1
34.11.13.01	gas exchange and distribution	0	1
34.11.13.03	control of respiratory activity	0	1
34.11.13.05	metabolite distribution	0	1
34.11.13.07	circulation (egblood pressure)	0	1
36	SYSTEMIC INTERACTION WITH THE ENVIRONMENT	0	1
36.20	plant / fungal specific systemic sensing and response	0	1
36.20.16	plant defense response	0	1
36.20.16.01	disease resistance (R-gene) specific	0	1
36.20.16.03	jasmonic acid/ethylene dependent systemic resistance	0	1
36.20.16.05	systemic acquired resistance	0	1
36.20.16.07	hypersensitive response	0	1
36.20.18	plant hormonal regulation	0	1
36.20.18.01	auxin response	0	1
36.20.18.02	ethylen response	0	1
36.20.18.03	gibberellic acid response	0	1
36.20.18.04	cytokinin response	0	1
36.20.18.05	abscisic acid response	0	1
36.20.18.06	brassinosteroid response	0	1
36.20.18.99	other plant signalling molecules response (jasmonic acid, salicylic acid etc)	0	1
36.25	animal specific systemic sensing and response	0	1
36.25.01	animal sensory mechanisms	0	1
36.25.01.01	vision	0	1
36.25.01.03	hearing	0	1
36.25.01.05	tactile sense (peripheral physical and mechanical stimuli perception)	0	1
36.25.01.07	sense of balance and equilibrium (vestibular pathways and mechanisms)	0	1
36.25.01.09	proprioceptive pathways and mechanisms	0	1
36.25.01.11	taste	0	1
36.25.01.13	olfaction	0	1
36.25.01.15	pain (nociceptive pathways)	0	1
36.25.03	nervous system physiology	0	1
36.25.03.01	nervous system mediated vegetative activities / neurosecretory activities	0	1
36.25.03.01.01	effect on glands / hormones	0	1
36.25.03.01.03	effect on smooth muscles	0	1
36.25.03.01.05	effect on heart muscle	0	1
36.25.03.03	nervous system mediated motor activity	0	1
36.25.03.03.01	neuromuscular junction-related activities	0	1
36.25.03.03.03	movement and posture coordination	0	1
36.25.03.04	neuronal integrative functions	0	1
36.25.03.04.01	learning and memory	0	1
36.25.07	animal hormonal regulation	0	1
36.25.07.01	effect on kinetics (muscle contraction, pigment, gland secretion)	0	1
36.25.07.03	effect on homeostasis (egmetabolism or electrolyte homeostasis)	0	1
36.25.07.05	effect on morphogenesis	0	1
36.25.07.07	effect on behaviour	0	1
36.25.09	muscle contraction	0	1
36.25.09.01	smooth muscle contraction	0	1
36.25.09.03	striated muscle contraction	0	1
36.25.09.04	heart muscle contraction	0	1
36.25.09.05	general muscle contraction regulation	0	1
36.25.16	immune response	0	1
36.25.16.01	innate immune response (invertebrates and vertebrates)	0	1
36.25.16.01.01	complement response	0	1
36.25.16.01.03	phagocyte response (egmacrophages, dendritic cells, granulocytes)	0	1
36.25.16.01.05	cytotoxic cell response (egNK)	0	1
36.25.16.01.07	acute phase response (C-reactive protein)	0	1
36.25.16.03	adaptive immune response (vertebrates)	0	1
36.25.16.03.01	humoral response (B-cells)	0	1
36.25.16.03.03	adaptive cell mediated response (T-cells)	0	1
36.25.16.03.05	antigen presentation / processing	0	1
36.25.16.03.07	immunological memory	0	1
36.25.16.07	inflammatory response	0	1
36.25.16.08	response to wounding	0	1
36.25.16.09	blood coagulation	0	1
38	TRANSPOSABLE ELEMENTS, VIRAL AND PLASMID PROTEINS	0	1
38.01	LTR retroelements (retroviral)	0	1
38.02	non-LTR retroelements	0	1
38.03	transposons	0	1
38.05	viral proteins	0	1
38.06	phage proteins	0	1
38.07	proteins necessary for transposon movement	0	1
40	CELL FATE	7	0.240536	NCU00043 NCU00218 NCU02133 NCU04120 NCU04887 NCU05430 NCU07024
40.01	cell growth / morphogenesis	5	0.340076	NCU00043 NCU00218 NCU04120 NCU04887 NCU07024
40.01.01	non-directional cell growth	0	1
40.01.03	directional cell growth (morphogenesis)	2	0.311812	NCU04120 NCU07024
40.01.03.01	regulation of directional cell growth	0	1
40.01.03.03	guidance of longitudinal cell extension (egpollen tube guidance, axonal pathfinding)	0	1
40.01.05	growth regulators / regulation of cell size	0	1
40.01.05.01	interpretation of external signals that control cell growth	0	1
40.01.05.02	interpretation of nuclear/cytoplasmic ratio to control cell growth	0	1
40.02.03	activity of intercellular mediators	0	1
40.02.03.01	cytokines (interleukines, colony stimulating factors, etc)	0	1
40.02.03.03	chemokines	0	1
40.02.03.05	growth factors	0	1
40.02.03.07	trophic factors	0	1
40.05	dedifferentiation	0	1
40.10	cell death	1	0.673897	NCU02133
40.10.02	apoptosis (type I programmed cell death)	1	0.673897	NCU02133
40.10.02.01	anti-apoptosis	0	1
40.10.02.02	apoptotic program	1	0.109938	NCU02133
40.10.02.02.01	apoptotic mitochondrial changes	0	1
40.10.02.02.02	caspase activation	0	1
40.10.02.02.03	disassembly of cell structures	1	0.0230189	NCU02133
40.10.02.02.04	induction of proapoptotic gene products	0	1
40.10.02.02.05	repression of survival gene products	0	1
40.10.02.03	induction of apoptosis	0	1
40.10.02.03.01	induction of apoptosis by extracellular signals	0	1
40.10.02.03.02	induction of apoptosis by intracellular signals	0	1
40.10.02.04	regulation of apoptosis	0	1
40.10.90	other programmed cell death	0	1
40.20	cell aging	0	1
41	DEVELOPMENT (Systemic)	0	1
41.01	fungal/microorganismic development	0	1
41.01.01	mating (fertilization)	0	1
41.01.03	tissue pattern formation	0	1
41.01.03.01	fruit body development (sexually or asexually derived spores)	0	1
41.01.03.03	mycelium development (hyphae, vegetative thallus)	0	1
41.03	plant development	0	1
41.03.01	gametophyte development	0	1
41.03.01.01	microspore development (male gametophyte)	0	1
41.03.01.02	macrospore development (female gametophyte)	0	1
41.03.02	fertilization (pollen hydration, pollen tube guidance, double fertilization of oocyte and endosperm)	0	1
41.03.03	embryonal development	0	1
41.03.03.01	zygote development	0	1
41.03.03.02	early embryo development (Dicotyledone pre-heart stages)	0	1
41.03.03.03	mid-stage embryo development (Dicotyledone heart to torpedo)	0	1
41.03.03.04	late-stage embryo development (Dicotyledone torpedo and later)	0	1
41.03.03.05	mature embryo development	0	1
41.03.04	endosperm development	0	1
41.03.05	germination	0	1
41.03.06	vegetative development	0	1
41.03.07	flower development	0	1
41.03.08	fruit development and ripening	0	1
41.03.10	senescence	0	1
41.05	animal development	0	1
41.05.01	fertilization	0	1
41.05.02	embryo implantation (mammalia)	0	1
41.05.04	embryogenesis	0	1
41.05.04.01	early embryogenesis	0	1
41.05.04.01.01	morula development	0	1
41.05.04.01.03	blastocyst development	0	1
41.05.04.01.03.01	trophectoderm	0	1
41.05.04.01.03.03	inner cell mass	0	1
41.05.04.01.05	blastocoel development	0	1
41.05.04.01.07	blastulation	0	1
41.05.04.02	gastrulation	0	1
41.05.04.03	late embryogenesis	0	1
41.05.11	extraembryonal tissue development	0	1
41.05.12	odontogenesis	0	1
41.05.13	neurogenesis	0	1
41.05.13.01	synaptogenesis	0	1
41.05.15	myogenesis	0	1
41.05.16	angiogenesis	0	1
41.05.17	osteogenesis	0	1
41.05.18	hemopoiesis	0	1
41.05.19	asymmetries and axis determination	0	1
41.05.19.01	vegetal pole determination	0	1
41.05.19.03	animal pole determination	0	1
41.05.19.05	anterior-posterior axis determination	0	1
41.05.19.07	dorso-ventral axis determination	0	1
41.05.19.08	proximal-distal axis determination	0	1
41.05.19.09	medio-lateral axis determination	0	1
41.05.19.11	segment specification	0	1
41.05.21	extremities and appendages development	0	1
41.05.23	sex differentiation	0	1
41.05.25	gametogenesis	0	1
42	BIOGENESIS OF CELLULAR COMPONENTS	14	0.212068	NCU00043 NCU00218 NCU01195 NCU01464 NCU03827 NCU04098 NCU04120 NCU04823 NCU05789 NCU06727 NCU07024 NCU07523 NCU08228 NCU09331
42.01	cell wall	9	0.00626683	NCU00043 NCU01195 NCU01464 NCU04120 NCU04823 NCU05789 NCU06727 NCU07024 NCU08228
42.02	eukaryotic plasma membrane	0	1
42.02.01	eukaryotic intracellular plasma membrane	0	1
42.03	cytoplasm	0	1
42.04	cytoskeleton/structural proteins	3	0.557881	NCU00043 NCU00218 NCU04120
42.04.03	actin cytoskeleton	2	0.37903	NCU00043 NCU00218
42.04.05	microtubule cytoskeleton	3	0.0563046	NCU00043 NCU00218 NCU04120
42.04.07	intermediate filaments	0	1
42.05	centrosome	1	0.150465	NCU04120
42.06	cell junction	0	1
42.06.03	cell-substrate adherens junction	0	1
42.06.04	intercellular junction (gap junction/adherens junction)	0	1
42.07	endoplasmic reticulum	0	1
42.08	Golgi	1	0.295011	NCU00218
42.09	intracellular transport vesicles	1	0.479504	NCU00218
42.10	nucleus	0	1
42.10.03	organization of chromosome structure	0	1
42.10.04	centromere / kinetochore	0	1
42.10.05	nuclear membrane	0	1
42.10.06	nuclear matrix	0	1
42.10.07	nucleolus	0	1
42.10.09	nuclear speckles	0	1
42.16	mitochondrion	3	0.248597	NCU03827 NCU04098 NCU09331
42.16.01	mitochondrion inheritance	0	1
42.19	peroxisome	0	1
42.22	endosome	0	1
42.25	vacuole or lysosome	1	0.525934	NCU00218
42.26	plastid	0	1
42.26.03	chloroplast	0	1
42.26.05	amyloplast	0	1
42.26.07	chromoplast	0	1
42.26.09	elaioplast	0	1
42.26.11	etioplast	0	1
42.26.13	leucoplast	0	1
42.27	extracellular / secretion proteins	1	0.243925	NCU07523
42.27.01	extracellular matrix	0	1
42.27.03	cell membrane or cell wall attached	0	1
42.28	periplasmatic space	0	1
42.29	bud / growth tip	2	0.0764084	NCU00043 NCU04120
42.30	prokaryotic cytoplasmic membrane	0	1
42.32	flagellum	0	1
42.33	pilus/fimbria	0	1
42.34	prokaryotic cell envelope structures	0	1
42.34.01	bacterial outer membrane (only in Gram- bacteria)	0	1
42.34.03	capsule and slime layer	0	1
42.34.05	S-Layer	0	1
42.34.07	peptidoglycan layer or other prokaryotic cell wall	0	1
42.34.09	spore or cyst coat	0	1
42.35	prokaryotic intracytoplasmic membrane	0	1
42.35.03	prokaryotic vesicular intracytoplasmic membrane	0	1
42.35.05	prokaryotic tubular intracytoplasmic membrane	0	1
42.35.07	prokaryotic thylakoid-like and thylakoid membrane	0	1
42.36	prokaryotic cell inclusions	0	1
42.37	prokaryotic nucleoid	0	1
43	CELL TYPE DIFFERENTIATION	7	0.375993	NCU00043 NCU02754 NCU04120 NCU07024 NCU08332 NCU08397 NCU08468
43.01	fungal/microorganismic cell type differentiation	7	0.338304	NCU00043 NCU02754 NCU04120 NCU07024 NCU08332 NCU08397 NCU08468
43.01.02	prokaryotic cell type differentiation	0	1
43.01.02.01	development free living cell or mycelium	0	1
43.01.02.02	development of sporangia and cystophore	0	1
43.01.02.03	development of heterocyste	0	1
43.01.02.05	sporulation and other development of resting stage	0	1
43.01.02.05.01	development of endospore	0	1
43.01.02.05.03	development of exospore, cyst, akinete or other resting cell	0	1
43.01.02.07	germination from resting stage	0	1
43.01.02.09	development of stalked or other sessile cell	0	1
43.01.02.11	development of swarmer or other mobile cell	0	1
43.01.03	fungal and other eukaryotic cell type differentiation	7	0.338304	NCU00043 NCU02754 NCU04120 NCU07024 NCU08332 NCU08397 NCU08468
43.01.03.01	development of free swimming or amoeboid cell	0	1
43.01.03.02	development of mycelial or yeast-like cell	0	1
43.01.03.03	development of thallic, plasmodial or sporangiophore cell	0	1
43.01.03.05	budding, cell polarity and filament formation	5	0.204244	NCU00043 NCU02754 NCU04120 NCU07024 NCU08468
43.01.03.06	hyphae formation	0	1
43.01.03.07	development of conidia	0	1
43.01.03.09	development of asco- basidio- or zygospore	3	0.32401	NCU04120 NCU07024 NCU08397
43.01.06	protist cell differentiation	0	1
43.01.07	biofilm formation	0	1
43.02	plant cell type differentiation	0	1
43.02.01	stem cell/meristematic cell	0	1
43.02.05	epidermal cell	0	1
43.02.05.01	stomata/guard cell	0	1
43.02.05.02	plant hair cell (trichome egcotton)	0	1
43.02.05.03	root hair	0	1
43.02.07	storage cell	0	1
43.02.09	vascular cell	0	1
43.02.09.01	sieve cell (phloem)	0	1
43.02.09.02	companion cell (phloem)	0	1
43.02.09.03	vessel element (xylem)	0	1
43.02.11	mesenchymal / parenchymal cell	0	1
43.02.13	strengthening cell	0	1
43.02.13.01	sclerenchyma cell(dead)	0	1
43.02.13.02	collenchyma cell (living)	0	1
43.02.17	gametophytic cell	0	1
43.02.17.01	male gametophyte	0	1
43.02.17.01.01	generative pollen cell	0	1
43.02.17.02	female gametophyte	0	1
43.02.17.02.01	oocyte	0	1
43.02.17.02.03	central cell (n)	0	1
43.02.19	secretory cell	0	1
43.03	animal cell type differentiation	0	1
43.03.01	stem cell (toti- or pluripotent)	0	1
43.03.02	germ cell	0	1
43.03.03	pigment cell	0	1
43.03.04	epidermal cell (egkeratinocytes)	0	1
43.03.05	myoblast	0	1
43.03.07	blood cell	0	1
43.03.07.01	erythrocyte	0	1
43.03.07.02	leucocyte	0	1
43.03.07.02.01	lymphocyte	0	1
43.03.07.02.01.01	B-cell	0	1
43.03.07.02.01.02	T-cell	0	1
43.03.07.02.01.03	NK cell	0	1
43.03.07.02.02	granulocyte	0	1
43.03.07.02.03	monocyte (macrophage, dendritic cell)	0	1
43.03.07.03	platelet	0	1
43.03.11	glia cell	0	1
43.03.13	neuron	0	1
43.03.15	secretory cell (mastcell, endocrine cell, etc)	0	1
43.03.17	structural cell of tissue (fibroblast, osteoblast, etc)	0	1
43.03.18	storage cell (lipocyte, etc)	0	1
43.03.19	extracellular matrix forming cell (fibrocyte, chondrocyte, osteocyte)	0	1
43.03.21	extracellular matrix degrading cell (chondroclast, osteoclast)	0	1
43.03.23	sensory cell	0	1
45	TISSUE DIFFERENTIATION	0	1
45.01	fungal/microorganismic tissue	0	1
45.01.01	reproductive tissue	0	1
45.01.10	thallic tissue	0	1
45.01.11	plectenchymatic tissue and tissue of primitive thalli (eghigher fungi)	0	1
45.02	plant tissue	0	1
45.02.01	meristematic tissue	0	1
45.02.01.01	shoot apical meristem	0	1
45.02.01.02	root meristem	0	1
45.02.05	parenchyma	0	1
45.02.09	dermal tissue	0	1
45.02.09.01	epidermis	0	1
45.02.09.03	rhizodermis	0	1
45.02.09.05	secondary dermal tissue (cork, phellem)	0	1
45.02.09.07	endodermis (with casparian band)	0	1
45.02.13	vascular tissue	0	1
45.02.15	thallus	0	1
45.03	animal tissue	0	1
45.03.03	proliferative tissue (bone marrow, epidermis, etc)	0	1
45.03.05	connective tissue	0	1
45.03.05.01	loose connective tissue / soft tissue	0	1
45.03.05.03	fibrous connective tissue (tendons, ligaments)	0	1
45.03.05.05	cartilage	0	1
45.03.05.07	bone	0	1
45.03.05.09	whole blood and lymph	0	1
45.03.05.11	adipose tissue	0	1
45.03.09	epithelium	0	1
45.03.10	chorion	0	1
45.03.11	endothelium	0	1
45.03.12	muscle	0	1
45.03.12.01	striated muscle	0	1
45.03.12.02	smooth muscle	0	1
45.03.12.03	heart muscle	0	1
45.03.15	reproductive tissue	0	1
45.03.17	nervous tissue	0	1
45.03.19	glandular tissue	0	1
47	ORGAN DIFFERENTIATION	0	1
47.01	fungal organ	0	1
47.01.01	hyphe	0	1
47.01.03	reproductive organ	0	1
47.01.03.01	fruit body	0	1
47.02	plant organ	0	1
47.02.01	shoot	0	1
47.02.01.01	stem	0	1
47.02.01.02	leaf	0	1
47.02.01.03	flower	0	1
47.02.01.03.01	sepal	0	1
47.02.01.03.02	petal	0	1
47.02.01.03.03	anther	0	1
47.02.01.03.04	carpel	0	1
47.02.01.04	fruit	0	1
47.02.01.05	seed	0	1
47.02.01.05.01	embryo	0	1
47.02.01.05.02	endosperm	0	1
47.02.01.06	rhizome (potato tuber/onion)	0	1
47.02.02	root	0	1
47.03	animal organ	0	1
47.03.01	nervous system	0	1
47.03.01.01	central nervous system	0	1
47.03.01.01.01	brain	0	1
47.03.01.01.01.01	cerebrum	0	1
47.03.01.01.01.02	cerebellum	0	1
47.03.01.02	peripheral nervous system	0	1
47.03.02	sensory organs	0	1
47.03.02.01	ear	0	1
47.03.02.02	eye	0	1
47.03.02.03	nose	0	1
47.03.02.04	tongue	0	1
47.03.02.05	skin	0	1
47.03.03	vascular organs	0	1
47.03.03.02	vessels	0	1
47.03.05	immune system organs	0	1
47.03.05.01	thymus	0	1
47.03.05.02	spleen	0	1
47.03.05.03	lymphatic system	0	1
47.03.07	excretory apparatus	0	1
47.03.07.01	kidney	0	1
47.03.07.03	malphigi	0	1
47.03.07.05	pronephros (sensu Invertebrata)	0	1
47.03.07.07	metanephros (sensu Invertebrata)	0	1
47.03.09	respiratory system	0	1
47.03.09.01	lung	0	1
47.03.09.03	gill	0	1
47.03.09.05	trachea (sensu Insecta)	0	1
47.03.11	gastro-intestinal system	0	1
47.03.11.01	tooth	0	1
47.03.11.02	oesophagus	0	1
47.03.11.03	stomach	0	1
47.03.11.05	intestine	0	1
47.03.11.07	liver	0	1
47.03.11.09	pancreas	0	1
47.03.11.11	gastro-intestinal system accessory organs	0	1
47.03.13	dermis/cuticula	0	1
47.03.13.05	hair / feather follicule	0	1
47.03.15	reproductive apparatus	0	1
47.03.15.01	female gonad (ovary)	0	1
47.03.15.02	oviduct	0	1
47.03.15.04	uterus	0	1
47.03.15.04.03	cervix	0	1
47.03.15.05	placenta	0	1
47.03.15.07	male gonad (testis)	0	1
47.03.17	skeletal system	0	1
47.03.21	secretory organs (glands)	0	1
47.03.21.01	mammary gland	0	1
47.03.21.02	salivary gland	0	1
47.03.21.03	endocrine organ	0	1
47.03.21.03.01	adrenal gland	0	1
47.03.21.03.02	pancreatic islet	0	1
47.03.21.03.03	parathyroid	0	1
47.03.21.03.04	pineal gland	0	1
47.03.21.03.05	pituitary gland	0	1
47.03.21.03.06	thyroid gland	0	1
47.03.21.03.07	hypothalamus	0	1
47.03.21.04	prostate gland	0	1
47.03.21.05	sweat (perspiratory) gland	0	1
70	SUBCELLULAR LOCALIZATION	0	1
70.01	cell wall	0	1
70.02	eukaryotic plasma membrane / membrane attached	0	1
70.02.01	eukaryotic intracellular plasma membrane	0	1
70.03	cytoplasm	0	1
70.04	cytoskeleton	0	1
70.04.03	actin cytoskeleton	0	1
70.04.05	microtubule cytoskeleton	0	1
70.04.07	intermediate filaments	0	1
70.05	centrosome	0	1
70.06	cell junction	0	1
70.06.03	cell-substrate adherens junction	0	1
70.06.04	intercellular junction (gap junction/adherens junction)	0	1
70.07	endoplasmic reticulum	0	1
70.08	Golgi	0	1
70.09	intracellular transport vesicles	0	1
70.10	nucleus	0	1
70.10.03	chromosome	0	1
70.10.04	centromere / kinetochore	0	1
70.10.05	nuclear membrane	0	1
70.10.06	nuclear matrix	0	1
70.10.07	nucleolus	0	1
70.10.09	nuclear speckles	0	1
70.16	mitochondrion	0	1
70.16.01	mitochondrial outer membrane	0	1
70.16.03	mitochondrial intermembrane space	0	1
70.16.05	mitochondrial inner membrane	0	1
70.16.07	mitochondrial matrix	0	1
70.19	peroxisome	0	1
70.22	endosome	0	1
70.25	vacuole or lysosome	0	1
70.26	plastid	0	1
70.26.03	chloroplast	0	1
70.26.05	amyloplast	0	1
70.26.07	chromoplast	0	1
70.26.09	elaioplast	0	1
70.26.11	etioplast	0	1
70.26.13	leucoplast	0	1
70.27	extracellular / secretion proteins	0	1
70.27.01	extracellular matrix component	0	1
70.27.03	cell membrane or cell wall attached	0	1
70.28	periplasmatic space	0	1
70.29	bud / growth tip	0	1
70.30	prokaryotic cytoplasmic membrane	0	1
70.32	flagellum	0	1
70.33	pilus/fimbria	0	1
70.34	prokaryotic cell envelope component	0	1
70.34.01	bacterial outer membrane (only present in Gram- bacteria)	0	1
70.34.03	capsule and slime layer	0	1
70.34.05	S-Layer	0	1
70.34.07	peptidoglycan layer or other prokaryotic cell wall	0	1
70.34.09	spore or cyst coat	0	1
70.35	prokaryotic intracytoplasmic membrane	0	1
70.35.03	prokaryotic vesicular intracytoplasmic membrane	0	1
70.35.05	prokaryotic tubular intracytoplasmic membrane	0	1
70.35.07	prokaryotic thylakoid-like and thylakoid membrane	0	1
70.36	prokaryotic cell inclusions	0	1
70.36.03	carboxysomes	0	1
70.36.05	gas vesicles	0	1
70.36.07	sulfur globules or magnetosomes	0	1
70.36.09	bacteriocins, rhapidosomes and protein crystals	0	1
70.37	prokaryotic nucleoid	0	1
73	CELL TYPE LOCALIZATION	0	1
73.01	fungal / microorganismic cell type	0	1
73.01.02	prokaryotic cell type	0	1
73.01.02.01	free living cell or mycelium	0	1
73.01.02.02	sporangial or cystophor cell	0	1
73.01.02.03	heterocyste	0	1
73.01.02.05	spores and other resting cell types	0	1
73.01.02.05.01	endospore	0	1
73.01.02.05.03	exospore, cyst, akinete or other resting cells	0	1
73.01.02.11	swarmer and other mobile cells	0	1
73.01.03	fungal and other eukaryotic cell types	0	1
73.01.03.01	free swimming or amoeboid cell	0	1
73.01.03.02	mycelial or yeast-like cell	0	1
73.01.03.03	thallic, plasmodial or sporangiophore cell	0	1
73.01.03.07	conidia	0	1
73.01.03.09	asco- basidio- or zygospore	0	1
73.02	plant cell type	0	1
73.02.01	stem cell/meristematic cell	0	1
73.02.05	specialized epidermal cell	0	1
73.02.05.01	stomata/guard cell	0	1
73.02.05.02	plant hair cell (trichome egcotton)	0	1
73.02.05.03	root hair	0	1
73.02.07	storage cell	0	1
73.02.09	vascular cell	0	1
73.02.09.01	sieve cell (phloem)	0	1
73.02.09.02	companion cell (phloem)	0	1
73.02.09.03	vessel element (xylem)	0	1
73.02.13	strengthening cell	0	1
73.02.13.01	sclerenchyma cell(dead)	0	1
73.02.13.02	collenchyma cell (living)	0	1
73.02.17	gametophytic cell	0	1
73.02.17.01	male gametophyte	0	1
73.02.17.01.01	generative pollen cell	0	1
73.02.17.02	female gametophyte	0	1
73.02.17.02.01	oocyte	0	1
73.02.17.02.03	central cell (n)	0	1
73.02.19	secretory cell	0	1
73.03	animal cell type	0	1
73.03.01	stem cell (toti- or pluripotent)	0	1
73.03.02	germ cell	0	1
73.03.03	pigment cell	0	1
73.03.07	blood cell	0	1
73.03.07.01	erythrocyte	0	1
73.03.07.02	leucocyte	0	1
73.03.07.02.01	lymphocyte	0	1
73.03.07.02.01.01	B-cell	0	1
73.03.07.02.01.02	T-cell	0	1
73.03.07.02.01.03	NK cell	0	1
73.03.07.02.02	granulocyte	0	1
73.03.07.02.03	monocyte (macrophage, dendritic cell)	0	1
73.03.07.03	platelet	0	1
73.03.11	glia cell	0	1
73.03.13	neuron	0	1
73.03.15	secretory cell (mastcell, endocrine cell, etc)	0	1
73.03.17	structural cell of tissue (fibroblast, osteoblast, etc)	0	1
73.03.18	storage cell (lipocyte, etc)	0	1
73.03.19	extracellular matrix forming cell (fibrocyte, chondrocyte, osteocyte)	0	1
73.03.21	extracellular matrix degrading cell (chondroclast, osteoclast)	0	1
73.03.23	sensory cell	0	1
75	TISSUE LOCALIZATION	0	1
75.01	fungal/microorganismic tissue	0	1
75.01.01	reproductive tissue	0	1
75.01.10	thallic tissue	0	1
75.01.11	plectenchymatic tissue and tissue of primitive thalli (eghigher fungi)	0	1
75.02	plant tissue	0	1
75.02.01	meristematic tissue	0	1
75.02.01.01	shoot apical meristem	0	1
75.02.01.02	root meristem	0	1
75.02.05	parenchyma	0	1
75.02.09	dermal tissue	0	1
75.02.09.01	epidermis	0	1
75.02.09.03	rhizodermis	0	1
75.02.09.05	secondary dermal tissue (cork, phellem)	0	1
75.02.09.07	endodermis (with casparian band)	0	1
75.02.13	vascular tissue	0	1
75.02.15	thallus	0	1
75.03	animal tissue	0	1
75.03.03	proliferative tissue	0	1
75.03.03.01	bone marrow	0	1
75.03.04	adipose tissue	0	1
75.03.05	connective tissue	0	1
75.03.05.01	loose connective tissue / soft tissue	0	1
75.03.05.03	fibrous connective tissue (tendons, ligaments)	0	1
75.03.06	cartilage	0	1
75.03.07	bone	0	1
75.03.08	whole blood and lymph	0	1
75.03.09	epithelium	0	1
75.03.12	muscle	0	1
75.03.12.01	striated muscle	0	1
75.03.12.02	smooth muscle	0	1
75.03.12.03	heart muscle	0	1
75.03.15	reproductive tissue	0	1
75.03.17	nervous tissue	0	1
75.03.19	glandular tissue	0	1
77	ORGAN LOCALIZATION	0	1
77.01	fungal organ	0	1
77.01.01	hyphe	0	1
77.01.03	reproductive organ	0	1
77.01.03.01	fruit body	0	1
77.02	plant organ	0	1
77.02.01	shoot	0	1
77.02.01.01	stem	0	1
77.02.01.02	leaf	0	1
77.02.01.03	flower	0	1
77.02.01.03.01	sepal	0	1
77.02.01.03.02	petal	0	1
77.02.01.03.03	anther	0	1
77.02.01.03.04	carpel	0	1
77.02.01.04	fruit	0	1
77.02.01.05	seed	0	1
77.02.01.05.01	embryo	0	1
77.02.01.05.02	endosperm	0	1
77.02.01.06	rhizome (potato tuber/onion)	0	1
77.02.02	root	0	1
77.03	animal organ	0	1
77.03.01	nervous system	0	1
77.03.01.01	central nervous system	0	1
77.03.01.01.01	brain	0	1
77.03.01.01.01.01	cerebrum	0	1
77.03.01.01.01.02	cerebellum	0	1
77.03.01.02	peripheral nervous system	0	1
77.03.02	sensory organs	0	1
77.03.02.01	ear	0	1
77.03.02.02	eye	0	1
77.03.02.03	nose	0	1
77.03.02.04	tongue	0	1
77.03.02.05	skin	0	1
77.03.03	vascular organs	0	1
77.03.03.02	vessels	0	1
77.03.05	immune system organs	0	1
77.03.05.01	thymus	0	1
77.03.05.02	spleen	0	1
77.03.05.03	lymphatic system	0	1
77.03.07	excretory apparatus	0	1
77.03.07.01	kidney	0	1
77.03.07.03	malphigi	0	1
77.03.07.05	pronephros (sensu Invertebrata)	0	1
77.03.07.07	metanephros (sensu Invertebrata)	0	1
77.03.09	respiratory system	0	1
77.03.09.01	lung	0	1
77.03.09.03	gill	0	1
77.03.09.05	trachea (sensu Insecta)	0	1
77.03.11	gastro-intestinal system	0	1
77.03.11.01	teeth	0	1
77.03.11.02	oesophagus	0	1
77.03.11.03	stomach	0	1
77.03.11.05	intestine	0	1
77.03.11.07	liver	0	1
77.03.11.09	pancreas	0	1
77.03.11.11	gastro-intestinal system accessory organs	0	1
77.03.13	dermis/cuticula	0	1
77.03.13.05	hair / feather follicule	0	1
77.03.15	reproductive apparatus	0	1
77.03.15.01	female gonad (ovary)	0	1
77.03.15.02	oviduct	0	1
77.03.15.04	uterus	0	1
77.03.15.04.03	cervix	0	1
77.03.15.05	placenta	0	1
77.03.15.07	male gonad (testis)	0	1
77.03.17	skeletal system	0	1
77.03.19	non organ cavities and their linings	0	1
77.03.21	secretory organs (glands)	0	1
77.03.21.01	mammary gland	0	1
77.03.21.02	salivary gland	0	1
77.03.21.03	endocrine organ	0	1
77.03.21.03.01	adrenal gland	0	1
77.03.21.03.02	pancreatic islet	0	1
77.03.21.03.03	parathyroid	0	1
77.03.21.03.04	pineal gland	0	1
77.03.21.03.05	pituitary gland	0	1
77.03.21.03.06	thyroid gland	0	1
77.03.21.04	prostate gland	0	1
77.03.21.05	sweat (perspiratory) gland	0	1
98	CLASSIFICATION NOT YET CLEAR-CUT	0	1
99	UNCLASSIFIED PROTEINS	112	0.999943	NCU00238 NCU00250 NCU00766 NCU00881 NCU00944 NCU00992 NCU01061 NCU01086 NCU01148 NCU01218 NCU01371 NCU01391 NCU01538 NCU01555 NCU01697 NCU01845 NCU01882 NCU01891 NCU02064 NCU02192 NCU02246 NCU02271 NCU02370 NCU02388 NCU02429 NCU02451 NCU02613 NCU02745 NCU02765 NCU02773 NCU02794 NCU02810 NCU02880 NCU02882 NCU02972 NCU03078 NCU03131 NCU03408 NCU03552 NCU03599 NCU03600 NCU03647 NCU03807 NCU03859 NCU…

## Sheet: NCU09974STSdown
ID	Category	No. proteins	P-value	NCUs
1	METABOLISM	231	1.46859e-09	NCU00008 NCU00028 NCU00087 NCU00147 NCU00150 NCU00168 NCU00177 NCU00194 NCU00216 NCU00274 NCU00293 NCU00334 NCU00409 NCU00504 NCU00505 NCU00519 NCU00554 NCU00580 NCU00649 NCU00693 NCU00712 NCU00742 NCU00775 NCU00776 NCU00812 NCU00892 NCU00893 NCU00905 NCU01084 NCU01141 NCU01147 NCU01178 NCU01271 NCU01272 NCU01302 NCU01333 NCU01393 NCU01433 NCU01632 NCU01633 NCU01643 NCU01652 NCU01666 NCU01745 NCU…
01.01	amino acid metabolism	60	6.99863e-08	NCU00147 NCU00150 NCU00194 NCU00409 NCU00554 NCU00775 NCU00892 NCU01141 NCU01271 NCU01632 NCU01652 NCU01666 NCU02005 NCU02010 NCU02094 NCU02274 NCU02430 NCU02571 NCU02677 NCU02704 NCU03004 NCU03010 NCU03118 NCU03235 NCU03347 NCU03761 NCU03877 NCU03935 NCU03973 NCU04077 NCU04118 NCU04280 NCU04292 NCU04303 NCU04385 NCU04754 NCU05254 NCU05418 NCU05420 NCU06168 NCU06512 NCU06559 NCU06662 NCU06724 NCU…
01.01.03	assimilation of ammonia, metabolism of the glutamate group	13	0.00730379	NCU00194 NCU00775 NCU00892 NCU02677 NCU03347 NCU03973 NCU04280 NCU04303 NCU06662 NCU06724 NCU07307 NCU07697 NCU08287
01.01.03.01	metabolism of glutamine	6	0.00173865	NCU02677 NCU03347 NCU04303 NCU06724 NCU07307 NCU08287
01.01.03.01.01	biosynthesis of glutamine	1	0.420588	NCU06724
01.01.03.01.02	degradation of glutamine	4	0.00934391	NCU02677 NCU03347 NCU07307 NCU08287
01.01.03.02	metabolism of glutamate	7	0.0556095	NCU00775 NCU03347 NCU03973 NCU04280 NCU06724 NCU07307 NCU07697
01.01.03.02.01	biosynthesis of glutamate	5	0.069605	NCU00775 NCU03347 NCU04280 NCU06724 NCU07697
01.01.03.02.02	degradation of glutamate	1	0.805652	NCU07307
01.01.03.03	metabolism of proline	1	0.664381	NCU00194
01.01.03.03.01	biosynthesis of proline	0	1
01.01.03.03.02	degradation of proline	0	1
01.01.03.04	metabolism of -hydroxyproline	0	1
01.01.03.04.01	biosynthesis of -hydroxyproline	0	1
01.01.03.04.02	degradation of -hydroxyproline	0	1
01.01.03.05	metabolism of arginine	4	0.125839	NCU00194 NCU02677 NCU06662 NCU08287
01.01.03.05.01	biosynthesis of arginine	3	0.144029	NCU02677 NCU06662 NCU08287
01.01.03.05.02	degradation of arginine	1	0.534257	NCU00194
01.01.05	metabolism of urea cycle, creatine and polyamines	5	0.140068	NCU00194 NCU01271 NCU02677 NCU05418 NCU08287
01.01.05.01	metabolism of polyamines	1	0.783208	NCU01271
01.01.05.01.01	biosynthesis of polyamines	1	0.480519	NCU01271
01.01.05.01.02	degradation of polyamines	0	1
01.01.05.02	metabolism of creatine	0	1
01.01.05.02.01	biosynthesis of creatine	0	1
01.01.05.02.02	degradation of creatine	0	1
01.01.05.03	metabolism of urea (urea cycle)	2	0.27701	NCU00194 NCU08287
01.01.06	metabolism of the aspartate family	23	2.56732e-07	NCU00147 NCU00554 NCU00775 NCU01652 NCU02005 NCU02274 NCU02571 NCU03010 NCU03118 NCU03761 NCU03935 NCU04077 NCU04118 NCU04303 NCU06512 NCU07001 NCU07690 NCU07697 NCU07930 NCU08434 NCU09230 NCU09545 NCU09789
01.01.06.01	metabolism of aspartate	1	0.625644	NCU09789
01.01.06.01.01	biosynthesis of aspartate	1	0.480519	NCU09789
01.01.06.01.02	degradation of aspartate	1	0.480519	NCU09789
01.01.06.02	metabolism of asparagine	1	0.420588	NCU04303
01.01.06.02.01	biosynthesis of asparagine	1	0.353751	NCU04303
01.01.06.02.02	degradation of asparagine	0	1
01.01.06.04	metabolism of threonine	4	0.0206826	NCU00554 NCU03761 NCU03935 NCU04118
01.01.06.04.01	biosynthesis of threonine	1	0.420588	NCU03935
01.01.06.04.02	degradation of threonine	1	0.480519	NCU03761
01.01.06.05	metabolism of methionine	14	2.54849e-07	NCU00147 NCU00554 NCU01652 NCU02005 NCU03935 NCU04077 NCU04118 NCU06512 NCU07001 NCU07690 NCU07930 NCU08434 NCU09230 NCU09545
01.01.06.05.01	biosynthesis of methionine	9	7.60466e-05	NCU00147 NCU01652 NCU04077 NCU06512 NCU07001 NCU07690 NCU08434 NCU09230 NCU09545
01.01.06.05.01.01	biosynthesis of homocysteine	3	0.0280315	NCU01652 NCU04077 NCU09230
01.01.06.05.01.02	degradation of homocysteine	0	1
01.01.06.05.02	degradation of methionine	1	0.353751	NCU06512
01.01.06.06	metabolism of lysine	8	0.00362336	NCU00554 NCU00775 NCU02274 NCU02571 NCU03010 NCU03118 NCU03935 NCU07697
01.01.06.06.01	biosynthesis of lysine	6	0.00264654	NCU00554 NCU00775 NCU03010 NCU03118 NCU03935 NCU07697
01.01.06.06.01.01	diaminopimelic acid pathway	0	1
01.01.06.06.01.03	aminoadipic acid pathway	4	0.00564965	NCU00775 NCU03010 NCU03118 NCU07697
01.01.06.06.02	degradation of lysine	3	0.119545	NCU02274 NCU02571 NCU03118
01.01.09	metabolism of the cysteine - aromatic group	18	0.013346	NCU00150 NCU00409 NCU00554 NCU01632 NCU01652 NCU02274 NCU02430 NCU03347 NCU03761 NCU03935 NCU04118 NCU05254 NCU05420 NCU06970 NCU07001 NCU09230 NCU09320 NCU09817
01.01.09.01	metabolism of glycine	1	0.758175	NCU02274
01.01.09.01.01	biosynthesis of glycine	1	0.625644	NCU02274
01.01.09.01.02	degradation of glycine	1	0.58244	NCU02274
01.01.09.02	metabolism of serine	6	0.00546224	NCU00554 NCU02274 NCU03761 NCU03935 NCU04118 NCU07001
01.01.09.02.01	biosynthesis of serine	1	0.58244	NCU02274
01.01.09.02.02	degradation of serine	1	0.279212	NCU03761
01.01.09.03	metabolism of cysteine	3	0.119545	NCU01652 NCU02430 NCU09230
01.01.09.03.01	biosynthesis of cysteine	2	0.236815	NCU01652 NCU09230
01.01.09.03.02	degradation of cysteine	2	0.0298309	NCU01652 NCU09230
01.01.09.04	metabolism of phenylalanine	4	0.255182	NCU00409 NCU01632 NCU03347 NCU05420
01.01.09.04.01	biosynthesis of phenylalanine	2	0.43274	NCU00409 NCU03347
01.01.09.04.02	degradation of phenylalanine	0	1
01.01.09.05	metabolism of tyrosine	3	0.512846	NCU01632 NCU03347 NCU05420
01.01.09.05.01	biosynthesis of tyrosine	1	0.420588	NCU03347
01.01.09.05.02	degradation of tyrosine	0	1
01.01.09.06	metabolism of tryptophan	5	0.12407	NCU01632 NCU03347 NCU05254 NCU05420 NCU06970
01.01.09.06.01	biosynthesis of tryptophan	3	0.144029	NCU03347 NCU05254 NCU06970
01.01.09.06.02	degradation of tryptophan	1	0.625644	NCU03347
01.01.09.07	metabolism of histidine	4	0.06138	NCU00150 NCU05254 NCU06970 NCU09320
01.01.09.07.01	biosynthesis of histidine	4	0.0379288	NCU00150 NCU05254 NCU06970 NCU09320
01.01.09.07.02	degradation of histidine	0	1
01.01.11	metabolism of the pyruvate family (alanine, isoleucine, leucine, valine) and D-alanine	11	0.00233223	NCU00775 NCU01666 NCU02010 NCU03004 NCU03973 NCU04292 NCU04385 NCU04754 NCU06559 NCU07697 NCU07982
01.01.11.01	metabolism of alanine	1	0.353751	NCU03973
01.01.11.01.01	biosynthesis of alanine	0	1
01.01.11.01.02	degradation of alanine	0	1
01.01.11.02	metabolism of isoleucine	5	0.02512	NCU00775 NCU04292 NCU04754 NCU07697 NCU07982
01.01.11.02.01	biosynthesis of isoleucine	5	0.0049748	NCU00775 NCU04292 NCU04754 NCU07697 NCU07982
01.01.11.02.02	degradation of isoleucine	2	0.0864008	NCU04292 NCU04754
01.01.11.03	metabolism of valine	7	0.000610435	NCU00775 NCU01666 NCU04292 NCU04754 NCU06559 NCU07697 NCU07982
01.01.11.03.01	biosynthesis of valine	6	0.00017511	NCU00775 NCU01666 NCU04292 NCU04754 NCU07697 NCU07982
01.01.11.03.02	degradation of valine	3	0.0280315	NCU04292 NCU04754 NCU06559
01.01.11.04	metabolism of leucine	6	0.0100041	NCU00775 NCU02010 NCU04292 NCU04385 NCU04754 NCU07697
01.01.11.04.01	biosynthesis of leucine	6	0.000351554	NCU00775 NCU02010 NCU04292 NCU04385 NCU04754 NCU07697
01.01.11.04.02	degradation of leucine	3	0.0967926	NCU04292 NCU04385 NCU04754
01.01.11.06	metabolism of the D-alanine amino acid group	0	1
01.01.11.07	metabolism of the hydroxyamino acid group	0	1
01.01.13	regulation of amino acid metabolism	3	0.283274	NCU02094 NCU07430 NCU09320
01.02	nitrogen, sulfur and selenium metabolism	24	0.0033976	NCU00194 NCU00905 NCU01652 NCU01816 NCU02005 NCU02430 NCU02677 NCU03235 NCU03347 NCU03973 NCU04077 NCU04292 NCU04303 NCU04754 NCU06724 NCU06870 NCU07430 NCU07690 NCU08287 NCU08301 NCU09205 NCU09230 NCU09456 NCU09545
01.02.02	nitrogen metabolism	6	0.0455812	NCU00194 NCU01816 NCU03347 NCU04292 NCU04754 NCU06870
01.02.02.01	nitrogen fixation	0	1
01.02.02.02	nitrate assimilation	0	1
01.02.02.03	nitrate dissimilation	0	1
01.02.02.05	ammonium nitrification	0	1
01.02.02.06	assimilation of ammonia	0	1
01.02.02.07	nitric oxide biosynthesis	0	1
01.02.02.09	catabolism of nitrogenous compounds	1	0.758175	NCU01816
01.02.02.09.01	urea catabolism (not urea cycle)	0	1
01.02.02.09.03	urate catabolism	0	1
01.02.02.09.05	cyanate catabolism	0	1
01.02.02.09.06	anthranilate catabolism	0	1
01.02.02.09.07	formamide catabolism	0	1
01.02.02.09.08	nitriles catabolism	0	1
01.02.03	sulfur metabolism	3	0.0414606	NCU02005 NCU04077 NCU09230
01.02.03.01	sulfate assimilation	3	0.0414606	NCU02005 NCU04077 NCU09230
01.02.03.03	assimilatory reduction of sulfur	1	0.103382	NCU02005
01.02.03.04	conjunction of sulfate	0	1
01.02.03.05	oxidation of sulfur to sulfate, electron as energy source	0	1
01.02.03.06	sulfate dissimilation, anaerobic respiration, sulfate respiration	0	1
01.02.05	selenium metabolism	0	1
01.02.07	regulation of nitrogen, sulfur and selenium metabolism	2	0.537119	NCU07430 NCU09205
01.02.07.01	regulation of nitrogen metabolism	1	0.279212	NCU09205
01.02.07.03	regulation of sulphur metabolism	0	1
01.02.07.05	regulation of selenium metabolism	0	1
01.03	nucleotide/nucleoside/nucleobase metabolism	43	4.81585e-06	NCU00177 NCU00293 NCU00334 NCU00505 NCU00649 NCU00693 NCU00812 NCU01643 NCU01772 NCU01816 NCU01902 NCU02274 NCU02572 NCU02677 NCU02812 NCU03061 NCU03515 NCU03616 NCU03625 NCU03877 NCU04155 NCU04195 NCU04242 NCU05234 NCU05251 NCU05254 NCU06493 NCU06729 NCU06970 NCU07188 NCU07700 NCU08287 NCU08297 NCU08685 NCU08823 NCU08989 NCU09076 NCU09320 NCU09345 NCU09659 NCU09789 NCU10053 NCU11187
01.03.01	purin nucleotide/nucleoside/nucleobase metabolism	22	0.000530481	NCU00177 NCU01816 NCU02274 NCU02572 NCU02812 NCU03515 NCU03616 NCU03877 NCU05234 NCU05254 NCU06493 NCU06729 NCU06970 NCU07700 NCU08297 NCU08685 NCU08823 NCU08989 NCU09320 NCU09659 NCU09789 NCU11187
01.03.01.01	purine nucleotide /nucleoside/nucleobase catabolism	2	0.120933	NCU01816 NCU09659
01.03.01.01.01	hypoxanthine catabolism	0	1
01.03.01.01.03	xanthine catabolism	0	1
01.03.01.03	purine nucleotide/nucleoside/nucleobase anabolism	6	0.0625887	NCU00177 NCU03877 NCU05254 NCU06970 NCU08685 NCU09789
01.03.04	pyrimidine nucleotide/nucleoside/nucleobase metabolism	10	0.0171644	NCU00649 NCU01902 NCU02677 NCU02812 NCU05254 NCU06970 NCU08287 NCU09345 NCU09659 NCU10053
01.03.04.01	pyrimidine nucleotide/nucleoside/nucleobase catabolism	1	0.420588	NCU09659
01.03.04.03	pyrimidine nucleotide/nucleoside/nucleobase anabolism	4	0.0488797	NCU02812 NCU05254 NCU06970 NCU10053
01.03.07	deoxyribonucleotide metabolism	3	0.0967926	NCU00505 NCU03625 NCU10053
01.03.10	metabolism of cyclic and unusual nucleotides	1	0.625644	NCU07188
01.03.13	regulation of nucleotide/nucleoside/nucleobase metabolism	2	0.0555948	NCU03616 NCU08823
01.03.16	polynucleotide degradation	8	0.0430282	NCU00334 NCU00693 NCU00812 NCU01643 NCU03061 NCU04155 NCU04242 NCU09076
01.03.16.01	RNA degradation	8	0.00275404	NCU00334 NCU00693 NCU00812 NCU01643 NCU03061 NCU04155 NCU04242 NCU09076
01.03.16.03	DNA degradation	0	1
01.04	phosphate metabolism	43	0.00165637	NCU00293 NCU01084 NCU01433 NCU01632 NCU01745 NCU01809 NCU01993 NCU02572 NCU02812 NCU03061 NCU03197 NCU03482 NCU03515 NCU03616 NCU03875 NCU04005 NCU04117 NCU04118 NCU04142 NCU04242 NCU04481 NCU04987 NCU05234 NCU05254 NCU06488 NCU06493 NCU06729 NCU06854 NCU06970 NCU07556 NCU07700 NCU08056 NCU08297 NCU08301 NCU08439 NCU08693 NCU08743 NCU08823 NCU08989 NCU09367 NCU09602 NCU10030 NCU11187
01.04.04	regulation of phosphate metabolism	3	0.225222	NCU04987 NCU08743 NCU10030
01.05	C-compound and carbohydrate metabolism	77	0.266365	NCU00028 NCU00087 NCU00504 NCU00519 NCU00742 NCU00775 NCU01178 NCU01272 NCU01393 NCU01632 NCU01633 NCU01666 NCU01814 NCU01902 NCU02184 NCU02252 NCU02274 NCU02299 NCU02571 NCU02592 NCU02624 NCU02704 NCU03004 NCU03055 NCU03100 NCU03347 NCU03515 NCU03616 NCU03760 NCU03877 NCU03957 NCU04108 NCU04189 NCU04280 NCU04454 NCU04483 NCU04528 NCU05185 NCU05418 NCU05544 NCU05916 NCU06482 NCU06488 NCU06559 NCU…
01.05.02	sugar, glucoside, polyol and carboxylate metabolism	14	0.647778	NCU00519 NCU00742 NCU00775 NCU04280 NCU04454 NCU04483 NCU06666 NCU06675 NCU07165 NCU07190 NCU07550 NCU07697 NCU07807 NCU07860
01.05.02.01	nucleotide-sugar metabolism	0	1
01.05.02.04	sugar, glucoside, polyol and carboxylate anabolism	8	0.217956	NCU00519 NCU00775 NCU04280 NCU04483 NCU06666 NCU07165 NCU07697 NCU07860
01.05.02.07	sugar, glucoside, polyol and carboxylate catabolism	12	0.569172	NCU00519 NCU00742 NCU00775 NCU04280 NCU04483 NCU06675 NCU07165 NCU07190 NCU07550 NCU07697 NCU07807 NCU07860
01.05.03	polysaccharide metabolism	7	0.99778	NCU02299 NCU04189 NCU07190 NCU07860 NCU09663 NCU09764 NCU10030
01.05.03.01	glycogen metabolism	0	1
01.05.03.01.04	glycogen anabolism	0	1
01.05.03.01.07	glycogen catabolism	0	1
01.05.03.02	peptidoglycan metabolism	0	1
01.05.03.02.04	peptidoglycan anabolism	0	1
01.05.03.02.07	peptidoglycan catabolism	0	1
01.05.03.03	chitin metabolism	0	1
01.05.03.03.04	chitin anabolism	0	1
01.05.03.03.07	chitin catabolism	0	1
01.05.03.04	starch metabolism	0	1
01.05.03.04.04	starch anabolism	0	1
01.05.03.04.07	starch catabolism	0	1
01.05.05	C- compound metabolism	3	0.0760353	NCU02274 NCU03877 NCU07930
01.05.05.04	C- compound anabolism	3	0.00938577	NCU02274 NCU03877 NCU07930
01.05.05.07	C- compound catabolism	3	0.057519	NCU02274 NCU03877 NCU07930
01.05.05.07.01	serine-isocitrate lyase pathway	0	1
01.05.05.07.03	ribulose-monophosphate cycle	0	1
01.05.06	C- compound and organic acid metabolism	2	0.654392	NCU03877 NCU06836
01.05.06.04	C- compound and organic acid anabolism	0	1
01.05.06.07	C- compound and organic acid catabolism	2	0.627484	NCU03877 NCU06836
01.05.07	C- compound metabolism	2	0.0864008	NCU00742 NCU07550
01.05.07.04	C- compound anabolism	0	1
01.05.07.07	C- compound catabolism	1	0.103382	NCU00742
01.05.08	C- compound metabolism	0	1
01.05.08.04	C- compound anabolism	0	1
01.05.08.07	C- compound catabolism	0	1
01.05.09	aminosaccharide metabolism	3	0.401069	NCU01814 NCU01902 NCU03877
01.05.09.04	aminosaccharide anabolism	2	0.43274	NCU01814 NCU01902
01.05.09.07	aminosaccharide catabolism	2	0.356561	NCU01902 NCU03877
01.05.10	aliphatic hydrocarbon metabolism	0	1
01.05.10.04	aliphatic hydrocarbon anabolism	0	1
01.05.10.07	aliphatic hydrocarbon catabolism	0	1
01.05.11	aromate metabolism	3	0.797376	NCU01632 NCU04528 NCU09817
01.05.11.04	aromate anabolism	3	0.057519	NCU01632 NCU04528 NCU09817
01.05.11.07	aromate catabolism	1	0.972876	NCU04528
01.05.11.07.01	aerobic aromate catabolism	1	0.972876	NCU04528
01.05.11.07.01.01	ortho-cleavage	0	1
01.05.11.07.01.03	meta-cleavage	0	1
01.05.11.07.02	anaerobic aromate catabolism	0	1
01.05.12	autotrophic CO-fixation	0	1
01.05.12.01	Calvin cycle	0	1
01.05.12.03	reductive TCA cycle	0	1
01.05.12.05	hydroxypropionate pathway	0	1
01.05.12.07	acetyl-CoA pathway	0	1
01.05.13	transfer of activated C- groups	11	0.00041487	NCU00504 NCU02274 NCU02624 NCU03347 NCU03616 NCU03877 NCU07690 NCU07930 NCU08823 NCU09545 NCU10053
01.05.13.01	S-adenosyl-methionine - homocysteine cycle	2	0.317058	NCU03347 NCU07930
01.05.13.03	tetrahydrofolate-dependent C--transfer	5	0.00316936	NCU02274 NCU03877 NCU07690 NCU09545 NCU10053
01.05.25	regulation of C-compound and carbohydrate metabolism	14	0.0369638	NCU01178 NCU01633 NCU02592 NCU03515 NCU03616 NCU03957 NCU06488 NCU07430 NCU08297 NCU08301 NCU08807 NCU08823 NCU09248 NCU10021
01.06	lipid, fatty acid and isoprenoid metabolism	61	6.25012e-05	NCU00008 NCU00168 NCU00216 NCU00274 NCU00293 NCU00580 NCU00712 NCU00742 NCU01141 NCU01302 NCU01333 NCU01993 NCU02209 NCU02274 NCU02299 NCU02571 NCU02624 NCU02704 NCU02757 NCU03004 NCU03006 NCU03176 NCU03223 NCU03243 NCU03298 NCU03492 NCU03695 NCU03752 NCU03922 NCU04156 NCU04461 NCU04699 NCU04983 NCU04987 NCU05185 NCU05200 NCU05259 NCU05278 NCU05985 NCU06031 NCU06054 NCU06346 NCU06663 NCU06694 NCU…
01.06.02	membrane lipid metabolism	12	0.0023737	NCU00008 NCU00168 NCU01141 NCU01993 NCU03695 NCU04699 NCU05985 NCU06663 NCU06870 NCU09192 NCU09367 NCU09643
01.06.02.01	phospholipid metabolism	10	0.00343777	NCU00168 NCU01141 NCU01993 NCU03695 NCU04699 NCU05985 NCU06663 NCU09192 NCU09367 NCU09643
01.06.02.02	glycolipid metabolism	3	0.169979	NCU00008 NCU06663 NCU06870
01.06.02.03	sphingolipid metabolism	1	0.196085	NCU06870
01.06.05	fatty acid metabolism	12	0.0362805	NCU00216 NCU00580 NCU00742 NCU01302 NCU02571 NCU05259 NCU06694 NCU06783 NCU06836 NCU07307 NCU07308 NCU07550
01.06.06	isoprenoid metabolism	14	0.00995377	NCU00216 NCU00293 NCU00712 NCU01333 NCU02571 NCU02624 NCU03006 NCU03752 NCU03922 NCU04156 NCU04461 NCU04983 NCU05278 NCU06054
01.06.06.01	hemiterpenes metabolism	0	1
01.06.06.03	monoterpenes metabolism	0	1
01.06.06.05	sesquiterpenes metabolism	0	1
01.06.06.07	diterpenes metabolism	0	1
01.06.06.09	triterpenes metabolism	0	1
01.06.06.11	tetracyclic and pentacyclic triterpenes (cholesterin, steroids and hopanoids) metabolism	13	0.000703241	NCU00216 NCU00712 NCU01333 NCU02571 NCU02624 NCU03006 NCU03752 NCU03922 NCU04156 NCU04461 NCU04983 NCU05278 NCU06054
01.06.06.13	tetraterpenes (carotinoids) metabolism	0	1
01.06.06.15	polyterpenes metabolism	0	1
01.06.10	regulation of lipid, fatty acid and isoprenoid metabolism	4	0.145147	NCU00168 NCU02274 NCU04987 NCU07430
01.07	metabolism of vitamins, cofactors, and prosthetic groups	31	0.000563627	NCU00293 NCU00649 NCU00892 NCU00893 NCU01084 NCU01271 NCU02274 NCU02677 NCU03347 NCU03877 NCU03957 NCU03979 NCU04180 NCU04768 NCU05420 NCU05982 NCU06110 NCU06714 NCU06836 NCU07188 NCU07308 NCU07690 NCU07930 NCU08029 NCU08138 NCU08661 NCU09345 NCU09489 NCU09545 NCU10292 NCU10351
01.07.01	biosynthesis of vitamins, cofactors, and prosthetic groups	21	0.00116036	NCU00649 NCU00892 NCU00893 NCU01271 NCU03347 NCU03877 NCU03979 NCU05982 NCU06110 NCU06714 NCU06836 NCU07188 NCU07308 NCU07690 NCU07930 NCU08029 NCU08661 NCU09345 NCU09489 NCU09545 NCU10292
01.07.03	catabolism of vitamins, cofactors, and prosthetic groups	2	0.120933	NCU00649 NCU04768
01.07.04	utilization of vitamins, cofactors, and prosthetic groups	1	0.353751	NCU08138
01.07.07	regulation of the metabolism of vitamins, cofactors, and prosthetic groups	3	0.00938577	NCU00293 NCU01084 NCU03957
01.08	metabolism of intercellular mediators	0	1
01.08.01	metabolism of neurotransmitters	0	1
01.08.02	metabolism of hormones	0	1
01.08.03	metabolism of cytokines and growth factors	0	1
01.08.04	regulation of the metabolism of intercellular mediators	0	1
01.20	secondary metabolism	17	0.360431	NCU00194 NCU00776 NCU01271 NCU01632 NCU01902 NCU02571 NCU03347 NCU03695 NCU03957 NCU05011 NCU05418 NCU05420 NCU05982 NCU06666 NCU09638 NCU09817 NCU10292
01.20.01	metabolism of primary metabolic sugar derivatives	2	0.395203	NCU01902 NCU06666
01.20.01.01	metabolism of secondary monosaccharides	1	0.279212	NCU06666
01.20.01.03	metabolism of sugar carboxylic acids	0	1
01.20.01.05	metabolism of sugar alcohols	0	1
01.20.01.07	metabolism of glycosides	0	1
01.20.01.09	metabolism of aminoglycoside antibiotics	0	1
01.20.03	metabolism of derivatives of intermediates of glucose degradation	0	1
01.20.05	metabolism of acetic acid derivatives	2	0.468988	NCU05011 NCU09638
01.20.05.01	metabolism of acetoacetate, acetone, hydroxybutyric acid	0	1
01.20.05.03	metabolism of alkanes, alkenes, alkanals, alkanols	0	1
01.20.05.05	metabolism of fatty acid esters	0	1
01.20.05.07	metabolism of acetylenes	0	1
01.20.05.09	metabolism of eicosanoids	0	1
01.20.05.11	metabolism of polyketides	2	0.158094	NCU05011 NCU09638
01.20.07	metabolism of propionic acid derivatives	0	1
01.20.09	metabolism of derivatives of intermediates of the TCA and glyoxylate pathway	0	1
01.20.13	metabolism of derivatives of homoisopentenyl pyrophosphate	0	1
01.20.15	metabolism of derivatives of dehydroquinic acid, shikimic acid and chorismic acid	5	0.0319015	NCU01632 NCU03957 NCU05420 NCU05982 NCU09817
01.20.15.01	metabolism of naphthoquinone, anthraquinone	0	1
01.20.15.03	metabolism of ubiquinone	2	0.0555948	NCU03957 NCU05982
01.20.17	metabolism of secondary products derived from primary amino acids	2	0.899091	NCU00194 NCU01271
01.20.17.01	metabolism of nonprotein amino acids	1	0.783208	NCU00194
01.20.17.03	metabolism of amines	1	0.480519	NCU01271
01.20.17.05	metabolism of cyanogenic glycosides	0	1
01.20.17.07	metabolism of glycosinolates and derivatives	0	1
01.20.17.09	metabolism of alkaloids	0	1
01.20.19	metabolism of secondary products derived from glycine, L-serine and L-alanine	2	0.395203	NCU03695 NCU10292
01.20.19.01	metabolism of porphyrins	1	0.730254	NCU10292
01.20.19.03	metabolism of open-chain tetrapyrrols	0	1
01.20.19.05	metabolism of cobalamins	0	1
01.20.21	metabolism of sulfuric acid and L-cysteine derivatives	0	1
01.20.23	metabolism of secondary products derived from L-methionine	0	1
01.20.25	metabolism of secondary products derived from L-valin, L-leucin and L-isoleucin	1	0.353751	NCU02571
01.20.27	metabolism of secondary products derived from L-aspartic acid and L-threonine	0	1
01.20.29	metabolism of secondary products derived from L-glutamic acid, L-proline and L-ornithine	0	1
01.20.31	metabolism of secondary products derived from L-lysine, L-arginine and L-histidine	2	0.317058	NCU01271 NCU05418
01.20.33	metabolism of secondary products derived from L-tryptophan	1	0.279212	NCU03347
01.20.35	metabolism of secondary products derived from L-phenylalanine and L-tyrosine	1	0.95311	NCU00776
01.20.35.01	metabolism of phenylpropanoids	1	0.92736	NCU00776
01.20.35.01.01	metabolism of melanins	1	0.664381	NCU00776
01.20.35.01.03	metabolism of lignins	0	1
01.20.35.01.05	metabolism of stilbenes, flavonoids	0	1
01.20.35.01.07	metabolism of coumarins	0	1
01.20.35.01.09	metabolism of cinnamic acids	0	1
01.20.35.02	metabolism of thyroids	0	1
01.20.35.03	metabolism of catecholamines	0	1
01.20.36	non-ribosomal peptide synthesis	0	1
01.20.37	metabolism of peptide derived compounds	0	1
01.20.37.01	metabolism of thioredoxin, glutaredoxin, glutathion	0	1
01.20.37.03	metabolism of peptide antibiotics	0	1
01.20.37.05	metabolism of beta-lactams	0	1
01.20.38	metabolism of toxins/drugs	0	1
01.20.70	regulation of secondary metabolism	0	1
01.25	extracellular metabolism	1	0.982498	NCU04528
01.25.01	extracellular polysaccharide degradation	0	1
01.25.03	extracellular protein degradation	0	1
01.25.05	extracellular polynucleotide degradation	0	1
01.25.07	extracellular ester compound degradation	0	1
01.25.09	extracellular lignin degradation	1	0.58244	NCU04528
01.25.11	extracellular aminosaccharide degradation	0	1
2	ENERGY	40	0.207096	NCU00028 NCU00087 NCU00153 NCU00216 NCU00519 NCU00580 NCU00775 NCU01178 NCU01680 NCU01859 NCU01916 NCU02252 NCU02274 NCU02571 NCU03004 NCU03100 NCU03137 NCU03973 NCU04117 NCU04142 NCU04280 NCU04507 NCU04768 NCU05185 NCU05254 NCU06482 NCU06617 NCU06662 NCU06836 NCU06970 NCU07442 NCU07550 NCU07659 NCU07697 NCU07807 NCU07860 NCU08301 NCU08930 NCU08992 NCU09447
02.01	glycolysis and gluconeogenesis	11	0.0461954	NCU00775 NCU01178 NCU02252 NCU03004 NCU03973 NCU06482 NCU06836 NCU07550 NCU07659 NCU07697 NCU07807
02.01.01	glycolysis methylglyoxal bypass	0	1
02.01.03	regulation of glycolysis and gluconeogenesis	1	0.58244	NCU03973
02.04	glyoxylate cycle	0	1
02.05	Entner-Doudoroff pathway	0	1
02.07	pentose-phosphate pathway	7	0.0355705	NCU00087 NCU00519 NCU03100 NCU05254 NCU06970 NCU07550 NCU07807
02.07.01	pentose-phosphate pathway oxidative branch	3	0.00406708	NCU00087 NCU00519 NCU03100
02.07.03	pentose-phosphate pathway non oxidative branch	1	0.420588	NCU00519
02.07.05	regulation of pentose-phosphate pathway	0	1
02.08	pyruvate dehydrogenase complex	3	0.0173361	NCU03004 NCU06482 NCU07659
02.09	anaplerotic reactions	0	1
02.10	tricarboxylic-acid pathway (citrate cycle, Krebs cycle, TCA cycle)	0	1
02.11	electron transport and membrane-associated energy conservation	8	0.736815	NCU00153 NCU00216 NCU01680 NCU01859 NCU04768 NCU06662 NCU08930 NCU09447
02.11.05	accessory proteins of electron transport and membrane-associated energy conservation	2	0.831593	NCU01859 NCU04768
02.11.07	regulation of electron transport and membrane-associated energy conservation	1	0.279212	NCU06662
02.13	respiration	11	0.6759	NCU00153 NCU00216 NCU01859 NCU01916 NCU02274 NCU03137 NCU04117 NCU04507 NCU04768 NCU06662 NCU08992
02.13.01	anaerobic respiration	0	1
02.13.03	aerobic respiration	7	0.640502	NCU00153 NCU01859 NCU03137 NCU04117 NCU04507 NCU04768 NCU08992
02.13.05	regulation of respiration	1	0.196085	NCU06662
02.16	fermentation	7	0.322878	NCU00028 NCU00153 NCU03004 NCU04280 NCU06836 NCU07442 NCU07860
02.16.01	alcohol fermentation	2	0.703519	NCU00028 NCU00153
02.16.01.01	bacterial type ethanol fermentation	0	1
02.16.03	lactate fermentation	0	1
02.16.03.01	homofermentative pathway	0	1
02.16.03.03	heterofermentative pathway and fermentaton of other saccharides	0	1
02.16.03.05	bifidum pathway	0	1
02.16.03.07	malo-lactate fermentation	0	1
02.16.05	butyrate and butanol-acetoine fermentation	1	0.279212	NCU03004
02.16.07	ethanol-acetate fermentation	0	1
02.16.09	mixed acid and butanediol fermentation	0	1
02.16.11	propionate fermentation	1	0.353751	NCU04280
02.16.11.01	acrylate pathway	0	1
02.16.11.03	succinate-propionate pathway	0	1
02.16.13	acetate fermentation	1	0.103382	NCU06836
02.16.15	methane fermentation	0	1
02.16.17	fermentation of nitrogenous compounds	0	1
02.16.17.01	single amino acid fermentations	0	1
02.16.17.03	stickland reactions	0	1
02.16.17.05	fermentation of heterocyclic compounds	0	1
02.16.20	regulation of fermentation	0	1
02.17	chemolithotrophy (egsulfide, nitrogenous compounds)	0	1
02.19	metabolism of energy reserves (egglycogen, trehalose)	3	0.782922	NCU04142 NCU07860 NCU08301
02.25	oxidation of fatty acids	4	0.472773	NCU00580 NCU02571 NCU04768 NCU05185
02.30	photosynthesis	0	1
02.30.01	anoxygenic photosynthesis	0	1
02.30.03	oxygenic photosynthesis	0	1
02.30.07	accessory proteins of photosynthetic electron transport	0	1
02.30.10	regulation of photosynthesis	0	1
02.45	energy conversion and regeneration	3	0.902165	NCU06617 NCU06662 NCU06836
02.45.01	bioluminescence	0	1
02.45.03	light absorption	0	1
02.45.07	heat production	1	0.103382	NCU06662
02.45.11	conversion to kinetic energy (egmovement)	1	0.480519	NCU06617
02.45.15	energy generation (egATP synthase)	0	1
02.45.20	regulation of energy conversion / regeneration	0	1
4	STORAGE PROTEIN	0	1
04.01	storage facilitating proteins	0	1
04.02	stored proteins	0	1
10	CELL CYCLE AND DNA PROCESSING	76	0.00517403	NCU00019 NCU00274 NCU00276 NCU00465 NCU00649 NCU00693 NCU01084 NCU01141 NCU01143 NCU01249 NCU01433 NCU01435 NCU01634 NCU01635 NCU01643 NCU01689 NCU01809 NCU01902 NCU01936 NCU01998 NCU02364 NCU02498 NCU02539 NCU02631 NCU02683 NCU02685 NCU02812 NCU03197 NCU03264 NCU03363 NCU03482 NCU03515 NCU03555 NCU03616 NCU03794 NCU03875 NCU03892 NCU04005 NCU04142 NCU04242 NCU04292 NCU04754 NCU05234 NCU05251 NCU…
10.01	DNA processing	46	0.00325122	NCU00019 NCU00276 NCU00465 NCU00649 NCU00693 NCU01143 NCU01249 NCU01634 NCU01635 NCU01643 NCU01689 NCU01809 NCU01936 NCU02364 NCU02539 NCU02631 NCU02683 NCU02685 NCU03363 NCU03482 NCU03555 NCU03616 NCU03875 NCU03892 NCU04005 NCU04242 NCU05234 NCU05251 NCU05588 NCU06110 NCU06488 NCU06854 NCU07414 NCU07442 NCU07482 NCU07587 NCU07870 NCU08003 NCU08301 NCU08693 NCU08823 NCU09076 NCU09106 NCU09248 NCU…
10.01.01	cellular DNA uptake	0	1
10.01.01.01	bacterial competence	0	1
10.01.01.03	conjugational DNA transfer	0	1
10.01.02	DNA topology	11	0.00853358	NCU01143 NCU01809 NCU02539 NCU02685 NCU03363 NCU03482 NCU04242 NCU06488 NCU06854 NCU09076 NCU09106
10.01.03	DNA synthesis and replication	17	0.0152054	NCU00276 NCU00465 NCU01689 NCU02539 NCU02631 NCU02683 NCU03482 NCU03555 NCU04242 NCU05588 NCU06854 NCU07414 NCU07587 NCU07870 NCU08693 NCU09602 NCU10053
10.01.03.03	ori recognition and priming complex formation	2	0.356561	NCU02539 NCU07870
10.01.03.05	extension/ polymerization activity	2	0.627484	NCU00276 NCU07870
10.01.05	DNA recombination and DNA repair	17	0.533681	NCU00693 NCU01249 NCU01643 NCU01936 NCU02685 NCU03363 NCU03482 NCU04005 NCU04242 NCU06110 NCU06854 NCU07442 NCU07482 NCU07587 NCU07870 NCU09076 NCU10053
10.01.05.01	DNA repair	11	0.830571	NCU01643 NCU01936 NCU02685 NCU03363 NCU04005 NCU04242 NCU06110 NCU07482 NCU07870 NCU09076 NCU10053
10.01.05.03	DNA recombination	6	0.319507	NCU01249 NCU01643 NCU02685 NCU03363 NCU07442 NCU09076
10.01.05.03.01	meiotic recombination	1	0.534257	NCU07442
10.01.05.03.03	somatic / mitotic recombination	0	1
10.01.05.03.05	DNA integration	0	1
10.01.09	DNA restriction or modification	18	0.0162101	NCU00019 NCU00649 NCU01634 NCU01635 NCU01643 NCU02364 NCU03482 NCU03616 NCU03875 NCU03892 NCU05234 NCU05251 NCU06488 NCU06854 NCU08003 NCU08301 NCU08823 NCU09248
10.01.09.01	DNA methylation	0	1
10.01.09.03	DNA restriction	0	1
10.01.09.05	DNA conformation modification (egchromatin)	18	0.013346	NCU00019 NCU00649 NCU01634 NCU01635 NCU01643 NCU02364 NCU03482 NCU03616 NCU03875 NCU03892 NCU05234 NCU05251 NCU06488 NCU06854 NCU08003 NCU08301 NCU08823 NCU09248
10.01.09.07	DNA imprinting and other epigenetic effects	0	1
10.01.11	regulation of DNA processing	1	0.420588	NCU01249
10.03	cell cycle	44	0.130692	NCU00019 NCU00274 NCU00465 NCU01084 NCU01141 NCU01433 NCU01435 NCU01634 NCU01902 NCU01998 NCU02498 NCU02539 NCU02812 NCU03197 NCU03264 NCU03515 NCU03616 NCU03794 NCU04005 NCU04142 NCU04292 NCU04754 NCU05234 NCU06331 NCU06488 NCU06617 NCU06638 NCU06684 NCU07293 NCU07380 NCU07414 NCU07430 NCU07460 NCU07587 NCU08297 NCU08301 NCU08507 NCU08693 NCU08811 NCU08823 NCU08944 NCU08989 NCU09367 NCU09602
10.03.01	mitotic cell cycle and cell cycle control	35	0.070329	NCU00019 NCU00465 NCU01141 NCU01433 NCU01435 NCU01902 NCU02498 NCU02539 NCU02812 NCU03197 NCU03515 NCU03616 NCU04005 NCU04292 NCU04754 NCU05234 NCU06488 NCU06617 NCU06638 NCU06684 NCU07293 NCU07414 NCU07430 NCU07460 NCU07587 NCU08297 NCU08301 NCU08507 NCU08693 NCU08811 NCU08823 NCU08944 NCU08989 NCU09367 NCU09602
10.03.01.01	mitotic cell cycle	10	0.525712	NCU00465 NCU01433 NCU02498 NCU02539 NCU04005 NCU04292 NCU04754 NCU06617 NCU07414 NCU08301
10.03.01.01.01	G phase of mitotic cell cycle	2	0.196971	NCU00465 NCU07414
10.03.01.01.02	G/G transition, mitotic exit	0	1
10.03.01.01.03	G/S transition of mitotic cell cycle	4	0.327566	NCU02498 NCU04292 NCU04754 NCU08301
10.03.01.01.05	S phase of mitotic cell cycle	0	1
10.03.01.01.07	G phase of mitotic cell cycle	0	1
10.03.01.01.09	G/M transition of mitotic cell cycle	0	1
10.03.01.01.11	M phase	3	0.767626	NCU01433 NCU04005 NCU06617
10.03.01.01.13	M/G transition of mitotic cell cycle	0	1
10.03.01.02	cell cycle arrest	4	0.0753939	NCU00465 NCU02498 NCU02812 NCU07414
10.03.01.03	cell cycle checkpoints (checkpoints of morphogenesis, DNA-damage,-replication, mitotic phase and spindle)	1	0.984315	NCU08301
10.03.02	meiosis	8	0.422128	NCU00274 NCU04005 NCU04142 NCU06331 NCU06488 NCU08301 NCU08693 NCU09602
10.03.02.01	meiosis I	0	1
10.03.02.03	meiosis II	0	1
10.03.03	cytokinesis (cell division) /septum formation and hydrolysis	13	0.0772267	NCU01084 NCU01435 NCU01998 NCU03515 NCU03616 NCU03794 NCU04005 NCU06617 NCU06638 NCU07460 NCU08297 NCU08301 NCU08823
10.03.04	nuclear and chromosomal cycle	4	0.895554	NCU01634 NCU04005 NCU06617 NCU08301
10.03.04.01	centromere/kinetochore complex maturation	0	1
10.03.04.03	chromosome condensation	1	0.805652	NCU01634
10.03.04.05	chromosome segregation/division	2	0.784345	NCU04005 NCU08301
10.03.04.06	chromosome inactivation	0	1
10.03.04.07	nuclear division	2	0.236815	NCU04005 NCU06617
10.03.04.09	nuclear migration	0	1
10.03.05	cell cycle dependent cytoskeleton reorganization	4	0.37654	NCU03264 NCU03515 NCU07380 NCU08297
10.03.05.01	spindle pole body/centrosome and microtubule cycle	1	0.909596	NCU07380
10.03.05.03	cell cycle dependent actin filament reorganization	0	1
11	TRANSCRIPTION	109	4.75673e-08	NCU00019 NCU00037 NCU00038 NCU00087 NCU00090 NCU00155 NCU00310 NCU00334 NCU00340 NCU00417 NCU00501 NCU00505 NCU00617 NCU00693 NCU00812 NCU01008 NCU01022 NCU01235 NCU01252 NCU01345 NCU01433 NCU01478 NCU01614 NCU01634 NCU01635 NCU01640 NCU01643 NCU01695 NCU01772 NCU01793 NCU02094 NCU02356 NCU02364 NCU02423 NCU02539 NCU02572 NCU02621 NCU02666 NCU02685 NCU02699 NCU02716 NCU02780 NCU03039 NCU03061 NCU…
11.02	RNA synthesis	80	4.46279e-06	NCU00019 NCU00038 NCU00090 NCU00155 NCU00310 NCU00340 NCU00417 NCU00505 NCU00617 NCU01008 NCU01235 NCU01252 NCU01345 NCU01433 NCU01478 NCU01614 NCU01634 NCU01635 NCU01640 NCU01643 NCU01695 NCU01772 NCU01793 NCU02094 NCU02356 NCU02364 NCU02539 NCU02572 NCU02621 NCU02666 NCU02685 NCU02699 NCU03061 NCU03149 NCU03363 NCU03482 NCU03502 NCU03616 NCU03625 NCU03814 NCU03853 NCU03875 NCU03892 NCU03956 NCU…
11.02.01	rRNA synthesis	10	0.0228251	NCU01008 NCU01772 NCU03875 NCU03892 NCU03986 NCU04523 NCU05251 NCU05305 NCU07011 NCU11012
11.02.02	tRNA synthesis	8	0.013977	NCU00310 NCU01772 NCU01793 NCU03149 NCU03986 NCU04523 NCU05305 NCU11012
11.02.03	mRNA synthesis	70	1.79107e-05	NCU00019 NCU00038 NCU00090 NCU00155 NCU00340 NCU00417 NCU00505 NCU00617 NCU01235 NCU01252 NCU01345 NCU01478 NCU01614 NCU01634 NCU01635 NCU01640 NCU01643 NCU01695 NCU01772 NCU02094 NCU02356 NCU02364 NCU02539 NCU02572 NCU02621 NCU02666 NCU02685 NCU02699 NCU03061 NCU03482 NCU03502 NCU03616 NCU03625 NCU03814 NCU03853 NCU03875 NCU03892 NCU03956 NCU04149 NCU04176 NCU04182 NCU04731 NCU04830 NCU05234 NCU…
11.02.03.01	general transcription activities	12	0.10377	NCU01643 NCU01695 NCU01772 NCU03482 NCU03956 NCU04176 NCU05251 NCU05305 NCU06854 NCU08031 NCU08301 NCU11012
11.02.03.01.01	transcription initiation	0	1
11.02.03.01.04	transcription elongation	2	0.468988	NCU04176 NCU05251
11.02.03.01.07	transcription termination	2	0.27701	NCU01643 NCU08301
11.02.03.04	transcriptional control	50	0.00129588	NCU00019 NCU00038 NCU00090 NCU00155 NCU00340 NCU00417 NCU00617 NCU01252 NCU01345 NCU01478 NCU01634 NCU01635 NCU01640 NCU01643 NCU02094 NCU02356 NCU02364 NCU02539 NCU02621 NCU02666 NCU02699 NCU03482 NCU03502 NCU03616 NCU03853 NCU03875 NCU03892 NCU04176 NCU04731 NCU04830 NCU05234 NCU05251 NCU06403 NCU06488 NCU06854 NCU07430 NCU07556 NCU07587 NCU07846 NCU08003 NCU08423 NCU08485 NCU08668 NCU08807 NCU…
11.02.03.04.01	transcription activation	6	0.0942167	NCU00155 NCU01478 NCU02356 NCU03875 NCU09205 NCU09248
11.02.03.04.03	transcription repression	0	1
11.02.03.04.05	enhancer/silencer interaction	0	1
11.02.03.04.07	posttranscriptional control	0	1
11.04	RNA processing	48	2.10818e-05	NCU00037 NCU00087 NCU00334 NCU00501 NCU00505 NCU00693 NCU00812 NCU01008 NCU01022 NCU01235 NCU01614 NCU01643 NCU01793 NCU02423 NCU02572 NCU02685 NCU02716 NCU02780 NCU03039 NCU03061 NCU03217 NCU03363 NCU03482 NCU03625 NCU03794 NCU03814 NCU03907 NCU04149 NCU04155 NCU04182 NCU04242 NCU05645 NCU06622 NCU06854 NCU07011 NCU07058 NCU07299 NCU07548 NCU07700 NCU08026 NCU08301 NCU08368 NCU08668 NCU09076 NCU…
11.04.01	rRNA processing	19	0.0629439	NCU00334 NCU00501 NCU00693 NCU00812 NCU01008 NCU01643 NCU02685 NCU03363 NCU03482 NCU03794 NCU03907 NCU04155 NCU06854 NCU07011 NCU07058 NCU08301 NCU08668 NCU09076 NCU09756
11.04.02	tRNA processing	3	0.512846	NCU00087 NCU01793 NCU08368
11.04.03	mRNA processing (splicing, '-, '-end processing)	28	0.000501584	NCU00037 NCU00505 NCU01235 NCU01614 NCU01643 NCU02423 NCU02572 NCU02685 NCU02716 NCU02780 NCU03039 NCU03061 NCU03217 NCU03363 NCU03625 NCU03814 NCU04149 NCU04182 NCU04242 NCU05645 NCU06622 NCU07299 NCU07548 NCU07700 NCU09076 NCU09091 NCU09435 NCU11251
11.04.03.01	splicing	23	0.000367348	NCU00505 NCU01235 NCU01614 NCU02423 NCU02572 NCU02685 NCU02716 NCU02780 NCU03039 NCU03217 NCU03363 NCU03625 NCU03814 NCU04149 NCU04182 NCU05645 NCU06622 NCU07299 NCU07548 NCU07700 NCU09076 NCU09091 NCU11251
11.04.03.01.10	regulation of splicing	0	1
11.04.03.03	'-end processing	1	0.58244	NCU09076
11.04.03.05	'-end processing	1	0.699113	NCU00037
11.04.03.11	control of mRNA stability	2	0.120933	NCU03061 NCU04242
11.04.05	RNA topology	1	0.103382	NCU04242
11.06	RNA modification	5	0.313613	NCU01008 NCU03149 NCU03877 NCU07409 NCU10185
11.06.01	rRNA modification	1	0.625644	NCU01008
11.06.02	tRNA modification	4	0.279021	NCU03149 NCU03877 NCU07409 NCU10185
11.06.03	mRNA modification	0	1
11.06.03.01	mRNA editing	0	1
12	PROTEIN SYNTHESIS	46	0.0183615	NCU00501 NCU00693 NCU00915 NCU00920 NCU01008 NCU01443 NCU01501 NCU01809 NCU02003 NCU02414 NCU02572 NCU02685 NCU02757 NCU03061 NCU03197 NCU03394 NCU03616 NCU03814 NCU03876 NCU04149 NCU04225 NCU04242 NCU04307 NCU05270 NCU05803 NCU06038 NCU06066 NCU06278 NCU06279 NCU06866 NCU07002 NCU07021 NCU07380 NCU07414 NCU07690 NCU07700 NCU07831 NCU07868 NCU08071 NCU08301 NCU08668 NCU08692 NCU08823 NCU09076 NCU…
12.01	ribosome biogenesis	18	0.788806	NCU00501 NCU00693 NCU01008 NCU01809 NCU02685 NCU02757 NCU03061 NCU03394 NCU03616 NCU04225 NCU06038 NCU06066 NCU07690 NCU08071 NCU08668 NCU08823 NCU09545 NCU09756
12.01.01	ribosomal proteins	8	0.978951	NCU01008 NCU02757 NCU03061 NCU06038 NCU06066 NCU07690 NCU08071 NCU09545
12.04	translation	24	0.0783926	NCU00915 NCU01443 NCU01501 NCU02003 NCU02414 NCU02572 NCU03061 NCU03197 NCU03616 NCU03876 NCU04149 NCU05270 NCU06066 NCU06278 NCU06279 NCU06866 NCU07021 NCU07380 NCU07414 NCU07700 NCU07831 NCU07868 NCU08823 NCU09076
12.04.01	translation initiation	9	0.0381292	NCU02414 NCU03061 NCU03876 NCU05270 NCU06279 NCU07380 NCU07831 NCU07868 NCU09076
12.04.02	translation elongation	5	0.0319015	NCU02003 NCU02572 NCU06278 NCU07021 NCU07700
12.04.03	translation termination	1	0.420588	NCU01501
12.07	translational control	10	0.0336782	NCU01501 NCU02414 NCU02685 NCU04149 NCU04242 NCU05803 NCU07002 NCU08301 NCU08692 NCU09076
12.10	aminoacyl-tRNA-synthetases	0	1
12.11	selenocystein biosynthesis and incorporation	0	1
14	PROTEIN FATE (folding, modification, destination)	95	0.0522434	NCU00008 NCU00170 NCU00465 NCU00480 NCU00504 NCU00505 NCU00714 NCU00914 NCU01084 NCU01179 NCU01249 NCU01272 NCU01433 NCU01435 NCU01457 NCU01589 NCU01640 NCU01745 NCU01792 NCU01843 NCU01902 NCU01907 NCU01975 NCU02149 NCU02162 NCU02207 NCU02245 NCU02357 NCU02498 NCU02705 NCU02967 NCU03055 NCU03080 NCU03113 NCU03197 NCU03278 NCU03296 NCU03460 NCU03515 NCU03658 NCU03690 NCU03853 NCU04003 NCU04005 NCU…
14.01	protein folding and stabilization	24	1.39408e-07	NCU00170 NCU00465 NCU00714 NCU01589 NCU01792 NCU01843 NCU02207 NCU03853 NCU04087 NCU04142 NCU05196 NCU05418 NCU06052 NCU06279 NCU07004 NCU07414 NCU07567 NCU08693 NCU09139 NCU09249 NCU09265 NCU09602 NCU09709 NCU10166
14.04	protein targeting, sorting and translocation	29	0.0146605	NCU00008 NCU00465 NCU01179 NCU01249 NCU01272 NCU01589 NCU01745 NCU01843 NCU01907 NCU02357 NCU03278 NCU03658 NCU03690 NCU04003 NCU04127 NCU04307 NCU04507 NCU05234 NCU06091 NCU06447 NCU07414 NCU07989 NCU08693 NCU08823 NCU08989 NCU09367 NCU09602 NCU10927 NCU11187
14.07	protein modification	41	0.790579	NCU00465 NCU00480 NCU00504 NCU00714 NCU00914 NCU01272 NCU01433 NCU01435 NCU01589 NCU01843 NCU01902 NCU02207 NCU02245 NCU02498 NCU02967 NCU03055 NCU03080 NCU03197 NCU03460 NCU04005 NCU04335 NCU04644 NCU05418 NCU05916 NCU06330 NCU06493 NCU06512 NCU06729 NCU06756 NCU06762 NCU07165 NCU07308 NCU07338 NCU07414 NCU08301 NCU08380 NCU08434 NCU08693 NCU08944 NCU08989 NCU09602
14.07.01	modification with fatty acids (egmyristylation, palmitylation, farnesylation)	2	0.627484	NCU00465 NCU07414
14.07.02	modification with sugar residues (egglycosylation, deglycosylation)	6	0.472152	NCU03055 NCU05916 NCU06762 NCU07165 NCU07338 NCU08989
14.07.02.01	O-directed glycosylation, deglycosylation	1	0.534257	NCU05916
14.07.02.02	N-directed glycosylation, deglycosylation	1	0.941637	NCU03055
14.07.03	modification by phosphorylation, dephosphorylation, autophosphorylation	13	0.738129	NCU00714 NCU00914 NCU01433 NCU01435 NCU02245 NCU03197 NCU04005 NCU04335 NCU06330 NCU06493 NCU06729 NCU08301 NCU08380
14.07.04	modification by acetylation, deacetylation	2	0.801261	NCU04644 NCU08944
14.07.05	modification by ubiquitination, deubiquitination	5	0.756968	NCU00480 NCU01843 NCU02207 NCU02498 NCU06756
14.07.07	modification by ubiquitin-related proteins	0	1
14.07.09	posttranslational modification of amino acids (eghydroxylation, methylation)	5	0.231374	NCU06493 NCU06512 NCU06729 NCU08434 NCU08989
14.07.11	protein processing (proteolytic)	3	0.974889	NCU01272 NCU02967 NCU03080
14.07.11.01	autoproteolytic processing	0	1
14.07.12	protein processing (non-proteolytic, egiron-incorporation)	0	1
14.10	assembly of protein complexes	0	1
14.13	protein/peptide degradation	12	0.989703	NCU00480 NCU01272 NCU01457 NCU01640 NCU01843 NCU02207 NCU02967 NCU05196 NCU05200 NCU07533 NCU08656 NCU09709
14.13.01	cytoplasmic and nuclear protein degradation	5	0.994174	NCU00480 NCU01843 NCU02207 NCU02967 NCU09709
14.13.01.01	proteasomal degradation (ubiquitin/proteasomal pathway)	1	0.999875	NCU02967
14.13.04	lysosomal and vacuolar protein degradation	0	1
14.13.04.01	lysosomal protein degradation	0	1
14.13.04.02	vacuolar protein degradation	0	1
16	PROTEIN WITH BINDING FUNCTION OR COFACTOR REQUIREMENT (structural or catalytic)	184	7.92005e-08	NCU00028 NCU00038 NCU00090 NCU00147 NCU00168 NCU00177 NCU00194 NCU00216 NCU00276 NCU00417 NCU00465 NCU00501 NCU00505 NCU00712 NCU00714 NCU00722 NCU00742 NCU00775 NCU00915 NCU00920 NCU01008 NCU01084 NCU01241 NCU01249 NCU01272 NCU01342 NCU01433 NCU01443 NCU01589 NCU01613 NCU01614 NCU01632 NCU01634 NCU01635 NCU01643 NCU01652 NCU01772 NCU01793 NCU01809 NCU01843 NCU01907 NCU02003 NCU02207 NCU02252 NCU…
16.01	protein binding	80	0.0201176	NCU00147 NCU00501 NCU00505 NCU00714 NCU01249 NCU01342 NCU01433 NCU01589 NCU01613 NCU01643 NCU01772 NCU01843 NCU01907 NCU02003 NCU02207 NCU02357 NCU02498 NCU02539 NCU02572 NCU02704 NCU02967 NCU03061 NCU03217 NCU03363 NCU03482 NCU03515 NCU03616 NCU03625 NCU03853 NCU03875 NCU04117 NCU04142 NCU04155 NCU04176 NCU04507 NCU05196 NCU05234 NCU05251 NCU05305 NCU05544 NCU06052 NCU06110 NCU06279 NCU06493 NCU…
16.01.01	receptor binding	2	0.120933	NCU03616 NCU08823
16.02	peptide binding	1	0.480519	NCU03853
16.03	nucleic acid binding	58	7.03418e-06	NCU00038 NCU00090 NCU00276 NCU00501 NCU00505 NCU00722 NCU00915 NCU01008 NCU01589 NCU01614 NCU01634 NCU01635 NCU01643 NCU01772 NCU01793 NCU02356 NCU02364 NCU02539 NCU02631 NCU02736 NCU03039 NCU03363 NCU03482 NCU03616 NCU03625 NCU03794 NCU03814 NCU03875 NCU03892 NCU03986 NCU04155 NCU04830 NCU05251 NCU05305 NCU05645 NCU06622 NCU06854 NCU06866 NCU07011 NCU07058 NCU07430 NCU07482 NCU07548 NCU07574 NCU…
16.03.01	DNA binding	28	0.00111093	NCU00038 NCU00090 NCU00276 NCU01589 NCU01634 NCU01635 NCU01772 NCU02356 NCU02364 NCU02539 NCU02631 NCU03482 NCU03875 NCU03892 NCU03986 NCU04830 NCU05251 NCU05305 NCU06854 NCU07430 NCU07482 NCU07587 NCU07735 NCU07870 NCU08807 NCU09076 NCU09248 NCU11012
16.03.03	RNA binding	24	0.0263919	NCU00501 NCU00505 NCU00722 NCU01008 NCU01614 NCU01793 NCU02736 NCU03039 NCU03625 NCU03794 NCU03814 NCU04155 NCU05645 NCU06622 NCU07011 NCU07058 NCU07548 NCU07574 NCU07868 NCU08026 NCU09076 NCU10166 NCU11187 NCU11251
16.05	polysaccharide binding	1	0.805652	NCU09663
16.06	motor protein binding	0	1
16.07	structural protein binding	0	1
16.09	lipid binding	4	0.107709	NCU03515 NCU06346 NCU08297 NCU09659
16.10	amine binding	0	1
16.11	amino acid/amino acid derivatives binding	0	1
16.12	sulfate binding	0	1
16.13	C-compound binding	3	0.312793	NCU06346 NCU08944 NCU09265
16.13.01	sugar binding	2	0.120933	NCU08944 NCU09265
16.13.03	fatty acid binding (egacyl-carrier protein)	1	0.279212	NCU06346
16.14	selen binding	0	1
16.15	drug/toxin binding	0	1
16.16	antigen binding	0	1
16.17	metal binding	37	0.00309089	NCU00028 NCU00147 NCU00417 NCU00465 NCU00920 NCU01241 NCU01272 NCU01433 NCU01643 NCU01772 NCU02252 NCU02299 NCU02364 NCU02624 NCU02666 NCU03061 NCU03243 NCU03492 NCU04242 NCU04983 NCU04987 NCU05169 NCU05251 NCU06054 NCU06617 NCU06970 NCU07414 NCU07930 NCU07982 NCU08287 NCU08301 NCU08507 NCU09192 NCU09264 NCU09265 NCU09659 NCU09789
16.17.01	calcium binding	3	0.401069	NCU01241 NCU06617 NCU09265
16.17.03	potassium binding	0	1
16.17.05	sodium binding	0	1
16.17.07	magnesium binding	5	0.50339	NCU03243 NCU06054 NCU06970 NCU07982 NCU09789
16.17.09	heavy metal binding (Cu, Fe, Zn)	24	0.00672299	NCU00028 NCU00417 NCU00465 NCU00920 NCU01272 NCU01433 NCU01643 NCU01772 NCU02299 NCU02364 NCU02624 NCU02666 NCU03492 NCU04242 NCU04983 NCU05169 NCU05251 NCU07414 NCU07930 NCU08287 NCU08301 NCU08507 NCU09264 NCU09659
16.18	virus particle binding	0	1
16.19	nucleotide/nucleoside/nucleobase binding	60	0.000199257	NCU00177 NCU00775 NCU00915 NCU00920 NCU01084 NCU01443 NCU01632 NCU01809 NCU01843 NCU02003 NCU02207 NCU02539 NCU02572 NCU02677 NCU02685 NCU02736 NCU02812 NCU03061 NCU03197 NCU03363 NCU03482 NCU03515 NCU03616 NCU03814 NCU03875 NCU03877 NCU04005 NCU04117 NCU04142 NCU04149 NCU04242 NCU04481 NCU04507 NCU05234 NCU06278 NCU06393 NCU06488 NCU06493 NCU06729 NCU06836 NCU06854 NCU06866 NCU07556 NCU07567 NCU…
16.19.01	cyclic nucleotide binding (cAMP, cGMP, etc)	0	1
16.19.03	ATP binding	44	0.00210578	NCU00177 NCU00775 NCU00915 NCU00920 NCU01084 NCU01443 NCU01632 NCU01809 NCU01843 NCU02207 NCU02539 NCU02572 NCU02677 NCU02685 NCU02812 NCU03061 NCU03197 NCU03363 NCU03482 NCU03616 NCU03814 NCU03875 NCU03877 NCU04005 NCU04117 NCU04142 NCU04242 NCU04481 NCU05234 NCU06393 NCU06488 NCU06854 NCU06866 NCU07556 NCU07567 NCU07697 NCU08056 NCU08287 NCU08439 NCU08693 NCU08823 NCU09076 NCU09602 NCU09709
16.19.05	GTP binding	16	0.0031641	NCU02003 NCU02572 NCU03515 NCU03616 NCU04149 NCU04507 NCU05234 NCU06278 NCU06493 NCU06729 NCU07700 NCU08297 NCU08823 NCU08989 NCU09789 NCU11187
16.21	complex cofactor/cosubstrate/vitamine binding	35	0.000283934	NCU00168 NCU00194 NCU00216 NCU00712 NCU00742 NCU00775 NCU01632 NCU01652 NCU02274 NCU02299 NCU02624 NCU02704 NCU03100 NCU03118 NCU03347 NCU03492 NCU03877 NCU03973 NCU04077 NCU04280 NCU04292 NCU04754 NCU04768 NCU05169 NCU06482 NCU06559 NCU06666 NCU07659 NCU07690 NCU07697 NCU07930 NCU07982 NCU08138 NCU09230 NCU09545
16.21.01	heme binding	5	0.0193383	NCU00216 NCU02624 NCU03492 NCU05169 NCU08138
16.21.03	molybdopterin binding	0	1
16.21.05	FAD/FMN binding	2	0.954742	NCU00216 NCU04768
16.21.07	NAD/NADP binding	17	0.0137341	NCU00216 NCU00712 NCU00742 NCU00775 NCU01632 NCU02299 NCU03100 NCU03118 NCU03877 NCU04077 NCU05169 NCU06559 NCU06666 NCU07690 NCU07697 NCU07930 NCU09545
16.21.08	Fe/S binding	2	0.703519	NCU04280 NCU04768
16.21.09	cobalamine binding	0	1
16.21.11	thiamine pyrophosphate binding	2	0.0864008	NCU06482 NCU07982
16.21.13	lipoamide binding	0	1
16.21.15	biotin binding	1	0.420588	NCU07659
16.21.17	pyridoxal phosphate binding	8	0.00469063	NCU00194 NCU01652 NCU02274 NCU03347 NCU03973 NCU04292 NCU04754 NCU09230
16.22	hormone binding	0	1
16.23	neurotransmitter binding	0	1
16.25	oxygen binding	0	1
18	REGULATION OF METABOLISM AND PROTEIN FUNCTION	28	0.0478238	NCU00465 NCU00617 NCU00714 NCU01433 NCU01666 NCU02003 NCU02592 NCU02967 NCU03061 NCU03197 NCU03616 NCU03875 NCU04005 NCU04176 NCU06493 NCU06617 NCU06729 NCU06756 NCU07414 NCU08301 NCU08507 NCU08693 NCU08811 NCU08823 NCU08989 NCU09602 NCU09758 NCU10270
18.01	regulation by	14	0.0722111	NCU01433 NCU02967 NCU03061 NCU03197 NCU03616 NCU03875 NCU04005 NCU04176 NCU06493 NCU06617 NCU06729 NCU06756 NCU08301 NCU08823
18.01.01	regulation by modification	7	0.192816	NCU01433 NCU03197 NCU04005 NCU06493 NCU06729 NCU06756 NCU08301
18.01.03	regulation by localization	0	1
18.01.05	regulation by processing	0	1
18.01.07	regulation by binding / dissociation	9	0.0611968	NCU02967 NCU03061 NCU03616 NCU03875 NCU04176 NCU06493 NCU06617 NCU06729 NCU08823
18.02	regulation of protein activity	26	0.0914416	NCU00465 NCU00617 NCU00714 NCU01433 NCU01666 NCU02003 NCU02592 NCU02967 NCU03061 NCU03197 NCU03616 NCU03875 NCU04005 NCU06493 NCU06617 NCU06729 NCU07414 NCU08301 NCU08507 NCU08693 NCU08811 NCU08823 NCU08989 NCU09602 NCU09758 NCU10270
18.02.01	enzymatic activity regulation / enzyme regulator	19	0.240028	NCU00465 NCU00617 NCU00714 NCU01666 NCU02003 NCU02592 NCU02967 NCU03061 NCU06493 NCU06617 NCU06729 NCU07414 NCU08301 NCU08507 NCU08693 NCU08811 NCU08989 NCU09602 NCU10270
18.02.01.01	enzyme activator	7	0.51417	NCU00465 NCU02003 NCU06493 NCU06729 NCU07414 NCU08811 NCU08989
18.02.01.01.01	GTPase activator (GAP)	2	0.395203	NCU02003 NCU08811
18.02.01.01.03	protease activator	0	1
18.02.01.01.05	kinase activator	0	1
18.02.01.02	enzyme inhibitor	3	0.342378	NCU00617 NCU00714 NCU03061
18.02.01.02.01	GTPase inhibitor (GIP)	1	0.279212	NCU00617
18.02.01.02.03	protease inhibitor	0	1
18.02.01.02.05	kinase inhibitior	0	1
18.02.03	guanyl-nucleotide exchange factor (GEF)	2	0.196971	NCU06493 NCU06729
18.02.05	regulator of G-protein signalling	3	0.254013	NCU03616 NCU08823 NCU09758
18.02.07	regulator of receptor activity	2	0.0864008	NCU03616 NCU08823
18.02.09	regulator of transcription factor	1	0.909596	NCU03875
18.02.10	regulation of channel activity	0	1
20	CELLULAR TRANSPORT, TRANSPORT FACILITATION AND TRANSPORT ROUTES	122	0.000263322	NCU00008 NCU00153 NCU00216 NCU00430 NCU00465 NCU00711 NCU00775 NCU00821 NCU00860 NCU01179 NCU01241 NCU01249 NCU01342 NCU01480 NCU01568 NCU01589 NCU01633 NCU01643 NCU01680 NCU01689 NCU01741 NCU01745 NCU01793 NCU01809 NCU01907 NCU01916 NCU01939 NCU01993 NCU01998 NCU02049 NCU02207 NCU02238 NCU02269 NCU02357 NCU02421 NCU02422 NCU02423 NCU02610 NCU02626 NCU02879 NCU03061 NCU03217 NCU03223 NCU03235 NCU…
20.01	transported compounds (substrates)	86	0.00074067	NCU00153 NCU00216 NCU00430 NCU00465 NCU00711 NCU00775 NCU00821 NCU00860 NCU01179 NCU01241 NCU01249 NCU01342 NCU01480 NCU01568 NCU01589 NCU01633 NCU01680 NCU01689 NCU01793 NCU01907 NCU01916 NCU02238 NCU02269 NCU02357 NCU02423 NCU02879 NCU03235 NCU03297 NCU03363 NCU03509 NCU03515 NCU03616 NCU03690 NCU04003 NCU04117 NCU04127 NCU04180 NCU04195 NCU04418 NCU04768 NCU05075 NCU05079 NCU05089 NCU05168 NCU…
20.01.01	ion transport	17	0.193437	NCU00430 NCU00860 NCU01480 NCU01680 NCU02423 NCU02879 NCU03235 NCU03509 NCU05075 NCU05830 NCU06132 NCU06449 NCU06660 NCU07884 NCU08056 NCU08743 NCU11312
20.01.01.01	cation transport (H+, Na+, K+, Ca+ , NH+, etc)	12	0.42838	NCU00430 NCU00860 NCU01680 NCU02423 NCU02879 NCU03509 NCU05830 NCU06132 NCU06449 NCU06660 NCU08056 NCU11312
20.01.01.01.01	heavy metal ion transport (Cu+, Fe+, etc)	7	0.125097	NCU00860 NCU02423 NCU02879 NCU03509 NCU05830 NCU06132 NCU11312
20.01.01.01.01.01	siderophore-iron transport	1	0.534257	NCU06132
20.01.01.01.01.02	citrate-iron transport	0	1
20.01.01.01.02	organic cation transport	0	1
20.01.01.07	anion transport	5	0.156911	NCU01480 NCU03235 NCU05075 NCU07884 NCU08743
20.01.01.07.01	nitrate transport	0	1
20.01.01.07.03	nitrite transport	0	1
20.01.01.07.05	sulfate/sulfite transport	2	0.0864008	NCU03235 NCU07884
20.01.01.07.07	phosphate transport	1	0.58244	NCU08743
20.01.01.07.08	organic anion transport	0	1
20.01.01.07.09	chloride transport	1	0.279212	NCU01480
20.01.03	C-compound and carbohydrate transport	14	0.109721	NCU00821 NCU01568 NCU01633 NCU01689 NCU02238 NCU03509 NCU05075 NCU05089 NCU05830 NCU06167 NCU06846 NCU07884 NCU08056 NCU10021
20.01.03.01	sugar transport	2	0.468988	NCU01633 NCU10021
20.01.03.03	C-dicarboxylate transport (egmalate, succinate, fumarate)	1	0.353751	NCU07884
20.01.07	amino acid/amino acid derivatives transport	7	0.0556095	NCU01241 NCU01568 NCU03509 NCU05168 NCU05830 NCU06662 NCU08880
20.01.09	peptide transport	3	0.0967926	NCU04117 NCU05079 NCU08738
20.01.10	protein transport	21	0.00440975	NCU00465 NCU01179 NCU01249 NCU01342 NCU01589 NCU01907 NCU02357 NCU03616 NCU03690 NCU04003 NCU04127 NCU05234 NCU06052 NCU07414 NCU07989 NCU08693 NCU08823 NCU08989 NCU09367 NCU09602 NCU11187
20.01.11	amine / polyamine transport	2	0.0864008	NCU06847 NCU08895
20.01.13	lipid/fatty acid transport	5	0.50339	NCU02269 NCU05168 NCU06346 NCU06662 NCU08056
20.01.15	electron transport	12	0.873782	NCU00153 NCU00216 NCU00775 NCU01680 NCU03297 NCU04768 NCU05169 NCU05185 NCU05420 NCU06662 NCU07697 NCU08930
20.01.17	nucleotide/nucleoside/nucleobase transport	3	0.169979	NCU01916 NCU04195 NCU08310
20.01.21	RNA transport	6	0.0723196	NCU01249 NCU01793 NCU02357 NCU03363 NCU03690 NCU09076
20.01.23	allantoin and allantoate transport	1	0.859991	NCU02238
20.01.25	vitamine/cofactor transport	2	0.654392	NCU02238 NCU04180
20.01.26	neurotransmitter transport	2	0.236815	NCU03515 NCU08297
20.01.27	drug/toxin transport	11	0.0415871	NCU00711 NCU04418 NCU05492 NCU06847 NCU08056 NCU08439 NCU09156 NCU09444 NCU09551 NCU09912 NCU10314
20.01.28	hormone transport	0	1
20.03	transport facilities	40	0.0128592	NCU00216 NCU00430 NCU00711 NCU00821 NCU01179 NCU01568 NCU01633 NCU01680 NCU01916 NCU02207 NCU02238 NCU02269 NCU02422 NCU02423 NCU03061 NCU03509 NCU04117 NCU04127 NCU04180 NCU04195 NCU04481 NCU04768 NCU05089 NCU05168 NCU05492 NCU05830 NCU05985 NCU06167 NCU06662 NCU06846 NCU06847 NCU07884 NCU08056 NCU08439 NCU08693 NCU08895 NCU08930 NCU09602 NCU09912 NCU10021
20.03.01	channel / pore class transport	1	0.918963	NCU06662
20.03.01.01	ion channels	1	0.783208	NCU06662
20.03.01.03	gap-junction forming protein family (egconnexin, innexin)	0	1
20.03.01.05	nuclear pore forming protein	0	1
20.03.01.06	porins of mitochondria or plastids	0	1
20.03.01.07	general bacterial porin family (egompf, sugar porin, omf)	0	1
20.03.01.09	pore-forming toxins (egdiphteria toxin, hemolysin)	0	1
20.03.02	carrier (electrochemical potential-driven transport)	3	0.429884	NCU00430 NCU09912 NCU10021
20.03.02.01	uniporter	0	1
20.03.02.02	symporter	1	0.664381	NCU10021
20.03.02.02.01	proton driven symporter	1	0.480519	NCU10021
20.03.02.02.02	sodium driven symporter	0	1
20.03.02.03	antiporter	2	0.395203	NCU00430 NCU09912
20.03.02.03.01	proton driven antiporter	0	1
20.03.02.03.02	sodium driven antiporter	0	1
20.03.09	phosphotransferase system	0	1
20.03.22	transport ATPases	5	0.685042	NCU01680 NCU04117 NCU04481 NCU08056 NCU08439
20.03.25	ABC transporters	6	0.147239	NCU00711 NCU03061 NCU04117 NCU05492 NCU08056 NCU08439
20.09	transport routes	92	1.32888e-05	NCU00008 NCU00465 NCU00711 NCU00821 NCU01179 NCU01241 NCU01249 NCU01342 NCU01480 NCU01568 NCU01589 NCU01633 NCU01643 NCU01689 NCU01741 NCU01745 NCU01809 NCU01907 NCU01916 NCU01939 NCU01993 NCU01998 NCU02049 NCU02238 NCU02269 NCU02357 NCU02421 NCU02423 NCU02610 NCU02626 NCU02879 NCU03217 NCU03223 NCU03235 NCU03363 NCU03423 NCU03509 NCU03515 NCU03616 NCU03658 NCU03690 NCU04003 NCU04005 NCU04117 NCU…
20.09.01	nuclear transport	11	0.0263278	NCU01249 NCU01643 NCU01809 NCU01939 NCU02357 NCU03363 NCU03690 NCU04437 NCU07574 NCU08693 NCU09602
20.09.02	chloroplast transport	0	1
20.09.03	peroxisomal transport	1	0.58244	NCU06052
20.09.04	mitochondrial transport	19	0.000557277	NCU00465 NCU01179 NCU01241 NCU01568 NCU01589 NCU01689 NCU01916 NCU02269 NCU02423 NCU03217 NCU04117 NCU04180 NCU05075 NCU05168 NCU06662 NCU07414 NCU07884 NCU08693 NCU09602
20.09.05	non-vesicular ER transport	4	0.00564965	NCU04127 NCU08693 NCU09602 NCU11187
20.09.07	vesicular transport (Golgi network, etc)	25	0.0247835	NCU00008 NCU00465 NCU01342 NCU01741 NCU01907 NCU02049 NCU02421 NCU03616 NCU04003 NCU04005 NCU04244 NCU04943 NCU05234 NCU06447 NCU06694 NCU06922 NCU07414 NCU07939 NCU07989 NCU08693 NCU08811 NCU08823 NCU08989 NCU09602 NCU11246
20.09.07.03	ER to Golgi transport	11	0.0135195	NCU00008 NCU01342 NCU01907 NCU04003 NCU05234 NCU06447 NCU06922 NCU07939 NCU08811 NCU08823 NCU08989
20.09.07.05	intra Golgi transport	3	0.342378	NCU02421 NCU08989 NCU11246
20.09.07.06	post Golgi transport	2	0.0864008	NCU06694 NCU07989
20.09.07.07	retrograde transport	0	1
20.09.07.25	vesicle formation	2	0.679725	NCU07989 NCU08823
20.09.07.26	vesicle docking	0	1
20.09.07.27	vesicle fusion	1	0.783208	NCU01907
20.09.07.29	vesicle recycling	0	1
20.09.13	vacuolar/lysosomal transport	7	0.908812	NCU01745 NCU05234 NCU06091 NCU06617 NCU06694 NCU07989 NCU08989
20.09.14	cytoskeleton-dependent transport	6	0.177874	NCU01998 NCU02610 NCU02626 NCU06617 NCU06684 NCU06832
20.09.14.01	tubulin dependent transport	0	1
20.09.14.02	actin dependent transport	1	0.534257	NCU01998
20.09.16	cellular export and secretion	21	0.00903517	NCU00711 NCU01633 NCU03423 NCU03509 NCU03515 NCU03658 NCU04003 NCU05234 NCU05492 NCU05830 NCU06847 NCU06922 NCU08056 NCU08297 NCU08439 NCU08989 NCU09156 NCU09367 NCU09551 NCU09912 NCU10314
20.09.16.01	Type I protein secretion system (ABC-type transport systems)	3	0.197129	NCU00711 NCU08056 NCU08439
20.09.16.02	Type II protein secretion system (general secretory pathway, exocytosis)	1	0.279212	NCU06922
20.09.16.03	Type III protein secretion system (virulence related secretory pathway, Gram- bacteria specific)	0	1
20.09.16.04	Type IV protein secretion system (conjugal DNA-protein transfer)	0	1
20.09.16.05	Type V protein secretion system (MttABC or TatABCDE-system)	0	1
20.09.16.07	non-vesicular cellular export	0	1
20.09.16.09	vesicular cellular export	3	0.512846	NCU03515 NCU05234 NCU08297
20.09.16.09.03	exocytosis	3	0.512846	NCU03515 NCU05234 NCU08297
20.09.16.09.05	synaptic vesicle exocytosis	0	1
20.09.18	cellular import	24	0.143653	NCU00821 NCU01480 NCU01633 NCU01907 NCU02238 NCU02879 NCU03235 NCU03509 NCU03616 NCU04005 NCU05079 NCU05168 NCU05234 NCU05830 NCU06132 NCU06167 NCU06449 NCU06617 NCU07989 NCU08738 NCU08823 NCU08989 NCU10021 NCU11312
20.09.18.07	non-vesicular cellular import	14	0.0525741	NCU01480 NCU01633 NCU02238 NCU02879 NCU03235 NCU03509 NCU05079 NCU05168 NCU05830 NCU06132 NCU06167 NCU06449 NCU08738 NCU10021
20.09.18.09	vesicular cellular import	8	0.438412	NCU01907 NCU03616 NCU04005 NCU05234 NCU06617 NCU07989 NCU08823 NCU08989
20.09.18.09.01	endocytosis	8	0.438412	NCU01907 NCU03616 NCU04005 NCU05234 NCU06617 NCU07989 NCU08823 NCU08989
20.09.18.09.01.01	receptor-mediated endocytosis	1	0.420588	NCU08989
20.09.18.09.01.03	constitutive endocytosis	0	1
20.09.18.09.01.05	synaptic vesicle endocytosis	0	1
30	CELLULAR COMMUNICATION/SIGNAL TRANSDUCTION MECHANISM	31	0.192282	NCU00007 NCU00478 NCU00914 NCU01433 NCU01435 NCU01613 NCU01795 NCU02245 NCU03197 NCU03616 NCU04005 NCU04176 NCU04201 NCU04335 NCU04426 NCU04507 NCU04514 NCU05234 NCU06493 NCU06617 NCU06729 NCU06922 NCU08301 NCU08823 NCU08989 NCU09367 NCU09427 NCU09492 NCU09643 NCU10053 NCU11187
30.01	cellular signalling	28	0.197994	NCU00478 NCU00914 NCU01433 NCU01435 NCU01613 NCU02245 NCU03197 NCU03616 NCU04005 NCU04176 NCU04201 NCU04335 NCU04426 NCU04507 NCU04514 NCU05234 NCU06493 NCU06617 NCU06729 NCU06922 NCU08301 NCU08823 NCU08989 NCU09367 NCU09492 NCU09643 NCU10053 NCU11187
30.01.05	enzyme mediated signal transduction	17	0.153004	NCU01433 NCU02245 NCU03197 NCU03616 NCU04005 NCU04176 NCU04426 NCU04507 NCU04514 NCU05234 NCU06493 NCU06729 NCU08301 NCU08823 NCU08989 NCU09367 NCU11187
30.01.05.01	protein kinase	10	0.0788743	NCU01433 NCU03197 NCU03616 NCU04005 NCU04176 NCU06493 NCU06729 NCU08301 NCU08823 NCU09367
30.01.05.01.01	JAK-STAT cascade	1	0.103382	NCU04176
30.01.05.01.02	JNK cascade	0	1
30.01.05.01.03	MAPKKK cascade	1	0.874492	NCU09367
30.01.05.01.04	NIK-I-kappaB/NF-kappaB cascade	2	0.356561	NCU01433 NCU08301
30.01.05.01.05	tyrosine kinase	0	1
30.01.05.01.06	serine/threonine kinase	2	0.503812	NCU03197 NCU04005
30.01.05.03	protease mediated signal transduction	0	1
30.01.05.05	G-protein mediated signal transduction	9	0.0611968	NCU03616 NCU04507 NCU04514 NCU05234 NCU06493 NCU06729 NCU08823 NCU08989 NCU11187
30.01.05.05.01	small GTPase mediated signal transduction	7	0.113252	NCU03616 NCU04507 NCU05234 NCU06493 NCU06729 NCU08823 NCU08989
30.01.05.05.03	trimeric G-protein mediated signal transduction	2	0.120933	NCU06493 NCU06729
30.01.05.07	two-component signal transduction system (egphosphorelay)	0	1
30.01.09	second messenger mediated signal transduction	9	0.0187021	NCU00478 NCU03616 NCU06493 NCU06617 NCU06729 NCU08823 NCU09367 NCU09643 NCU10053
30.01.09.01	NO mediated signal transduction	0	1
30.01.09.03	Ca+ mediated signal transduction	1	0.625644	NCU06617
30.01.09.07	cAMP/cGMP mediated signal transduction	5	0.0049748	NCU00478 NCU03616 NCU06493 NCU06729 NCU08823
30.01.09.08	hormone mediated signal transduction	0	1
30.01.09.09	fatty acid derivatives mediated signal transduction	1	0.103382	NCU09643
30.01.09.11	polyphosphoinositol mediated signal transduction	2	0.356561	NCU09367 NCU10053
30.01.11	ligand-dependent nuclear receptors	0	1
30.05	transmembrane signal transduction	7	0.340232	NCU00007 NCU01795 NCU04005 NCU06493 NCU06729 NCU08989 NCU09427
30.05.01	receptor enzyme mediated signalling	0	1
30.05.01.05	interleukine receptor signalling pathway	0	1
30.05.01.10	two-component signal transduction system (sensor kinase component)	0	1
30.05.01.12	transmembrane receptor protein tyrosine kinase signalling pathways	0	1
30.05.01.12.01	EGF-receptor signalling pathway	0	1
30.05.01.12.03	FGF-receptor signalling pathway	0	1
30.05.01.12.04	IGF-receptor signalling pathway	0	1
30.05.01.12.05	insulin receptor signalling pathway	0	1
30.05.01.18	transmembrane receptor protein serine/threonine kinase signalling pathways	0	1
30.05.01.18.01	TGF-beta-receptor signalling pathway	0	1
30.05.02	non-enzymatic receptor mediated signalling	5	0.108976	NCU04005 NCU06493 NCU06729 NCU08989 NCU09427
30.05.02.14	Notch-receptor signalling pathway	0	1
30.05.02.16	hedgehog-dependent signalling pathway	0	1
30.05.02.20	Wnt signalling pathway	1	0.420588	NCU04005
30.05.02.22	Tl-receptor (LRR proteins) signalling pathway	0	1
30.05.02.24	G-protein coupled receptor signalling pathway	4	0.0908628	NCU06493 NCU06729 NCU08989 NCU09427
30.05.02.24.01	serotonin receptor signalling pathway	0	1
30.05.02.24.02	acetyl choline receptor signalling pathway	0	1
30.05.02.24.03	dopamine receptor signalling pathway	0	1
30.05.02.24.04	gamma-aminobutyric acid signalling pathway	0	1
30.05.02.24.05	glutamate signalling pathway	0	1
30.05.02.24.06	neuropeptide signalling pathway	0	1
30.05.02.26	integrin receptor signalling pathway	0	1
30.05.02.28	cadherin mediated signalling pathway	0	1
30.05.02.30	ion channel mediated signalling pathway	0	1
30.07	regulation of signal transduction	1	0.279212	NCU04176
32	CELL RESCUE, DEFENSE AND VIRULENCE	62	0.211864	NCU00430 NCU00465 NCU00711 NCU00714 NCU00742 NCU00974 NCU01589 NCU01792 NCU01843 NCU02207 NCU02299 NCU02624 NCU02627 NCU02736 NCU02967 NCU03061 NCU03297 NCU03616 NCU03853 NCU03887 NCU04005 NCU04087 NCU04106 NCU04117 NCU04142 NCU04234 NCU04418 NCU04528 NCU05011 NCU05169 NCU05196 NCU05278 NCU05492 NCU06031 NCU06279 NCU06430 NCU06660 NCU06714 NCU06811 NCU06847 NCU07414 NCU07430 NCU07567 NCU07870 NCU…
32.01	stress response	37	0.270149	NCU00430 NCU00465 NCU00714 NCU00742 NCU01589 NCU01792 NCU01843 NCU02207 NCU02736 NCU02967 NCU03297 NCU03616 NCU03853 NCU03887 NCU04005 NCU04087 NCU04117 NCU04142 NCU05169 NCU05196 NCU06031 NCU06279 NCU06660 NCU07414 NCU07430 NCU07567 NCU07870 NCU08056 NCU08301 NCU08380 NCU08693 NCU08823 NCU08992 NCU09265 NCU09602 NCU09709 NCU10270
32.01.01	oxidative stress response	4	0.774016	NCU03297 NCU05169 NCU06031 NCU08056
32.01.03	osmotic and salt stress response	3	0.886248	NCU00430 NCU00742 NCU08380
32.01.04	pH stress response	0	1
32.01.05	heat shock response	8	0.0374654	NCU00465 NCU01589 NCU03853 NCU04142 NCU07414 NCU08301 NCU08693 NCU09602
32.01.06	cold shock response	1	0.103382	NCU02736
32.01.07	unfolded protein response (egER quality control)	13	0.0010799	NCU00714 NCU01843 NCU02207 NCU03853 NCU04142 NCU05196 NCU06279 NCU07567 NCU08693 NCU08992 NCU09265 NCU09602 NCU09709
32.01.09	DNA damage response	1	0.995304	NCU07870
32.01.11	nutrient starvation response	0	1
32.01.13	electromagnetic waves stress response (egUV, X-ray)	0	1
32.05	disease, virulence and defense	19	0.385029	NCU00711 NCU02627 NCU03061 NCU03887 NCU04106 NCU04418 NCU05011 NCU06430 NCU06714 NCU06811 NCU06847 NCU08056 NCU08439 NCU08441 NCU08823 NCU09156 NCU09551 NCU09638 NCU11312
32.05.01	resistance proteins	10	0.149899	NCU00711 NCU03887 NCU04418 NCU06714 NCU06847 NCU08056 NCU08439 NCU09156 NCU09551 NCU11312
32.05.01.01	antibiotic resistance	0	1
32.05.01.03	chemical agent resistance	4	0.208964	NCU03887 NCU04418 NCU08056 NCU11312
32.05.01.03.01	organic chemical agent resistance	0	1
32.05.01.03.03	inorganic chemical agent resistance (egheavy metals)	1	0.480519	NCU11312
32.05.01.05	bacteriocine resistance	0	1
32.05.01.07	electromagnetic waves resistance (egUV)	0	1
32.05.03	defense related proteins	1	0.947687	NCU03061
32.05.05	virulence, disease factors	5	0.715412	NCU02627 NCU05011 NCU06430 NCU08441 NCU09638
32.05.05.01	toxins	1	0.758175	NCU08441
32.05.05.02	antibiotics	0	1
32.05.05.03	bacteriocins	0	1
32.05.05.05	invasins	0	1
32.05.05.06	internalins	0	1
32.05.05.07	adhaesins	0	1
32.05.05.08	cytolysins	0	1
32.05.05.09	evasion of host immune system	0	1
32.05.05.13	antigenic determinants	0	1
32.07	detoxification	21	0.0582999	NCU00711 NCU00974 NCU02299 NCU02624 NCU03297 NCU03887 NCU04234 NCU04418 NCU04528 NCU05169 NCU05278 NCU05492 NCU06031 NCU06847 NCU07430 NCU08056 NCU08439 NCU09444 NCU09551 NCU10314 NCU11312
32.07.01	detoxification involving cytochrome P	3	0.197129	NCU02624 NCU04234 NCU05278
32.07.03	detoxification by modification	3	0.401069	NCU00974 NCU03297 NCU05169
32.07.05	detoxification by export	8	0.0278338	NCU00711 NCU04418 NCU06847 NCU08056 NCU08439 NCU09551 NCU10314 NCU11312
32.07.07	oxygen and radical detoxification	3	0.539053	NCU03297 NCU05169 NCU06031
32.07.07.01	catalase reaction	1	0.279212	NCU05169
32.07.07.03	glutathione conjugation reaction	0	1
32.07.07.05	peroxidase reaction	2	0.0864008	NCU03297 NCU06031
32.07.07.07	superoxide metabolism	0	1
32.07.09	detoxification by degradation	1	0.783208	NCU04528
32.07.11	detoxification by impermeability	0	1
32.10	degradation / modification of foreign (exogenous) compounds	0	1
32.10.03	degradation / modification of foreign (exogenous) polynucleotides	0	1
32.10.05	degradation / modification of foreign (exogenous) proteins	0	1
32.10.07	degradation / modification of foreign (exogenous) polysaccharides	0	1
32.10.09	degradation / modification of foreign (exogenous) ester compounds	0	1
34	INTERACTION WITH THE ENVIRONMENT	56	0.0191388	NCU00007 NCU00090 NCU00430 NCU00617 NCU00742 NCU00860 NCU01345 NCU01480 NCU01633 NCU01680 NCU02265 NCU02356 NCU02406 NCU02683 NCU02736 NCU02879 NCU03115 NCU03235 NCU03264 NCU03509 NCU03515 NCU03616 NCU04005 NCU04142 NCU04201 NCU04830 NCU04987 NCU05168 NCU05830 NCU06132 NCU06449 NCU06488 NCU06493 NCU06617 NCU06662 NCU06694 NCU06729 NCU07430 NCU07690 NCU08056 NCU08218 NCU08297 NCU08301 NCU08439 NCU…
34.01	homeostasis	20	0.257968	NCU00430 NCU00860 NCU01480 NCU01680 NCU02879 NCU03235 NCU03509 NCU04830 NCU04987 NCU05830 NCU06132 NCU06449 NCU06493 NCU06729 NCU08056 NCU08693 NCU09265 NCU09291 NCU09602 NCU11312
34.01.01	homeostasis of cations	18	0.267396	NCU00430 NCU00860 NCU01680 NCU02879 NCU03509 NCU04830 NCU04987 NCU05830 NCU06132 NCU06449 NCU06493 NCU06729 NCU08056 NCU08693 NCU09265 NCU09291 NCU09602 NCU11312
34.01.01.01	homeostasis of metal ions (Na, K, Ca etc)	17	0.0439041	NCU00430 NCU00860 NCU02879 NCU03509 NCU04830 NCU04987 NCU05830 NCU06132 NCU06449 NCU06493 NCU06729 NCU08056 NCU08693 NCU09265 NCU09291 NCU09602 NCU11312
34.01.01.03	homeostasis of protons	2	0.907527	NCU00430 NCU01680
34.01.03	homeostasis of anions	2	0.468988	NCU01480 NCU03235
34.01.03.01	homeostasis of sulfate	1	0.353751	NCU03235
34.01.03.03	homeostasis of phosphate	0	1
34.01.03.05	homeostasis of chloride	1	0.480519	NCU01480
34.01.04	glucose homeostasis	0	1
34.01.05	water homeostasis	0	1
34.01.06	immune cell homeostasis	0	1
34.01.07	cholesterol homeostasis	0	1
34.03	membrane excitability	0	1
34.03.01	synaptic transmission	0	1
34.03.03	regulation, generation and propagation of action potential	0	1
34.05	cell motility	4	0.745518	NCU03264 NCU06617 NCU08297 NCU08989
34.05.01	cell migration	1	0.758175	NCU03264
34.05.02	motor activity	1	0.353751	NCU06617
34.05.07	ciliary/flagellar motility	0	1
34.05.09	polymerization based motility	0	1
34.07	cell adhesion	1	0.887492	NCU08989
34.07.01	cell-cell adhesion	0	1
34.07.02	cell-matrix adhesion	0	1
34.11	cellular sensing and response to external stimulus	38	0.00340744	NCU00007 NCU00090 NCU00617 NCU00742 NCU01345 NCU01633 NCU02265 NCU02356 NCU02406 NCU02683 NCU02736 NCU03115 NCU03515 NCU03616 NCU04005 NCU04142 NCU04201 NCU04987 NCU05168 NCU06488 NCU06493 NCU06617 NCU06662 NCU06694 NCU07430 NCU07690 NCU08218 NCU08297 NCU08301 NCU08439 NCU08693 NCU08737 NCU08823 NCU08880 NCU09282 NCU09545 NCU09602 NCU10021
34.11.01	photoperception and response	1	0.699113	NCU02356
34.11.01.02	phototropism	0	1
34.11.01.03	visual transduction	0	1
34.11.01.05	phototaxis	0	1
34.11.03	chemoperception and response	25	0.0526825	NCU00007 NCU00090 NCU00617 NCU00742 NCU01345 NCU02406 NCU02683 NCU03115 NCU03515 NCU03616 NCU04142 NCU04201 NCU04987 NCU05168 NCU06488 NCU06493 NCU06617 NCU06694 NCU07430 NCU08218 NCU08297 NCU08439 NCU08737 NCU08823 NCU09282
34.11.03.03	chemotaxis	2	0.27701	NCU03616 NCU08823
34.11.03.04	chemotropism	0	1
34.11.03.07	pheromone response, mating-type determination, sex-specific proteins	16	0.208842	NCU00617 NCU01345 NCU02683 NCU03115 NCU03515 NCU04142 NCU04201 NCU06488 NCU06493 NCU06617 NCU06694 NCU07430 NCU08218 NCU08297 NCU08737 NCU09282
34.11.03.07.01	sexual incompatibility	0	1
34.11.03.11	pH response	2	0.158094	NCU00007 NCU00090
34.11.03.12	water response	0	1
34.11.03.13	osmosensing and response	3	0.677717	NCU00742 NCU02406 NCU05168
34.11.03.15	quorum sensing system	0	1
34.11.05	mechanical stimulus perception and response	0	1
34.11.07	gravity perception and response	0	1
34.11.07.01	gravitropism	0	1
34.11.08	electromagnetic field perception and response	0	1
34.11.09	temperature perception and response	5	0.0397221	NCU02736 NCU06662 NCU08301 NCU08693 NCU09602
34.11.10	response to biotic stimulus	0	1
34.11.11	rhythm (egcircadian, ultradian)	2	0.27701	NCU02265 NCU04005
34.11.12	perception of nutrients and nutritional adaptation	7	0.00883496	NCU01633 NCU03616 NCU04005 NCU06493 NCU08823 NCU08880 NCU10021
34.11.13	gas and metabolite distribution	2	0.0864008	NCU07690 NCU09545
34.11.13.01	gas exchange and distribution	0	1
34.11.13.03	control of respiratory activity	0	1
34.11.13.05	metabolite distribution	0	1
34.11.13.07	circulation (egblood pressure)	2	0.0864008	NCU07690 NCU09545
36	SYSTEMIC INTERACTION WITH THE ENVIRONMENT	2	0.0864008	NCU06493 NCU06729
36.20	plant / fungal specific systemic sensing and response	0	1
36.20.16	plant defense response	0	1
36.20.16.01	disease resistance (R-gene) specific	0	1
36.20.16.03	jasmonic acid/ethylene dependent systemic resistance	0	1
36.20.16.05	systemic acquired resistance	0	1
36.20.16.07	hypersensitive response	0	1
36.20.18	plant hormonal regulation	0	1
36.20.18.01	auxin response	0	1
36.20.18.02	ethylen response	0	1
36.20.18.03	gibberellic acid response	0	1
36.20.18.04	cytokinin response	0	1
36.20.18.05	abscisic acid response	0	1
36.20.18.06	brassinosteroid response	0	1
36.20.18.99	other plant signalling molecules response (jasmonic acid, salicylic acid etc)	0	1
36.25	animal specific systemic sensing and response	2	0.0298309	NCU06493 NCU06729
36.25.01	animal sensory mechanisms	2	0.0298309	NCU06493 NCU06729
36.25.01.01	vision	0	1
36.25.01.03	hearing	0	1
36.25.01.05	tactile sense (peripheral physical and mechanical stimuli perception)	0	1
36.25.01.07	sense of balance and equilibrium (vestibular pathways and mechanisms)	0	1
36.25.01.09	proprioceptive pathways and mechanisms	0	1
36.25.01.11	taste	0	1
36.25.01.13	olfaction	2	0.0298309	NCU06493 NCU06729
36.25.01.15	pain (nociceptive pathways)	0	1
36.25.03	nervous system physiology	0	1
36.25.03.01	nervous system mediated vegetative activities / neurosecretory activities	0	1
36.25.03.01.01	effect on glands / hormones	0	1
36.25.03.01.03	effect on smooth muscles	0	1
36.25.03.01.05	effect on heart muscle	0	1
36.25.03.03	nervous system mediated motor activity	0	1
36.25.03.03.01	neuromuscular junction-related activities	0	1
36.25.03.03.03	movement and posture coordination	0	1
36.25.03.04	neuronal integrative functions	0	1
36.25.03.04.01	learning and memory	0	1
36.25.07	animal hormonal regulation	0	1
36.25.07.01	effect on kinetics (muscle contraction, pigment, gland secretion)	0	1
36.25.07.03	effect on homeostasis (egmetabolism or electrolyte homeostasis)	0	1
36.25.07.05	effect on morphogenesis	0	1
36.25.07.07	effect on behaviour	0	1
36.25.09	muscle contraction	0	1
36.25.09.01	smooth muscle contraction	0	1
36.25.09.03	striated muscle contraction	0	1
36.25.09.04	heart muscle contraction	0	1
36.25.09.05	general muscle contraction regulation	0	1
36.25.16	immune response	0	1
36.25.16.01	innate immune response (invertebrates and vertebrates)	0	1
36.25.16.01.01	complement response	0	1
36.25.16.01.03	phagocyte response (egmacrophages, dendritic cells, granulocytes)	0	1
36.25.16.01.05	cytotoxic cell response (egNK)	0	1
36.25.16.01.07	acute phase response (C-reactive protein)	0	1
36.25.16.03	adaptive immune response (vertebrates)	0	1
36.25.16.03.01	humoral response (B-cells)	0	1
36.25.16.03.03	adaptive cell mediated response (T-cells)	0	1
36.25.16.03.05	antigen presentation / processing	0	1
36.25.16.03.07	immunological memory	0	1
36.25.16.07	inflammatory response	0	1
36.25.16.08	response to wounding	0	1
36.25.16.09	blood coagulation	0	1
38	TRANSPOSABLE ELEMENTS, VIRAL AND PLASMID PROTEINS	0	1
38.01	LTR retroelements (retroviral)	0	1
38.02	non-LTR retroelements	0	1
38.03	transposons	0	1
38.05	viral proteins	0	1
38.06	phage proteins	0	1
38.07	proteins necessary for transposon movement	0	1
40	CELL FATE	32	0.0275139	NCU00008 NCU00622 NCU00714 NCU01501 NCU01589 NCU01643 NCU01795 NCU02003 NCU02498 NCU03115 NCU03137 NCU03274 NCU03515 NCU03616 NCU03853 NCU04005 NCU05200 NCU06493 NCU06617 NCU06694 NCU06729 NCU06850 NCU06970 NCU07419 NCU08297 NCU08301 NCU08693 NCU08823 NCU08989 NCU09264 NCU09602 NCU10518
40.01	cell growth / morphogenesis	21	0.200393	NCU00622 NCU00714 NCU01643 NCU03115 NCU03137 NCU03274 NCU03515 NCU03616 NCU03853 NCU04005 NCU06493 NCU06617 NCU06694 NCU06729 NCU06850 NCU06970 NCU08297 NCU08301 NCU08823 NCU08989 NCU10518
40.01.01	non-directional cell growth	0	1
40.01.03	directional cell growth (morphogenesis)	8	0.128215	NCU00622 NCU03115 NCU03616 NCU04005 NCU06493 NCU06617 NCU06729 NCU08823
40.01.03.01	regulation of directional cell growth	4	0.0379288	NCU03616 NCU06493 NCU06729 NCU08823
40.01.03.03	guidance of longitudinal cell extension (egpollen tube guidance, axonal pathfinding)	0	1
40.01.05	growth regulators / regulation of cell size	1	0.730254	NCU06970
40.01.05.01	interpretation of external signals that control cell growth	0	1
40.01.05.02	interpretation of nuclear/cytoplasmic ratio to control cell growth	0	1
40.02.03	activity of intercellular mediators	1	0.420588	NCU01795
40.02.03.01	cytokines (interleukines, colony stimulating factors, etc)	1	0.196085	NCU01795
40.02.03.03	chemokines	1	0.196085	NCU01795
40.02.03.05	growth factors	0	1
40.02.03.07	trophic factors	0	1
40.05	dedifferentiation	0	1
40.10	cell death	7	0.223326	NCU01501 NCU02003 NCU02498 NCU05200 NCU08693 NCU09264 NCU09602
40.10.02	apoptosis (type I programmed cell death)	7	0.223326	NCU01501 NCU02003 NCU02498 NCU05200 NCU08693 NCU09264 NCU09602
40.10.02.01	anti-apoptosis	3	0.119545	NCU02003 NCU08693 NCU09602
40.10.02.02	apoptotic program	0	1
40.10.02.02.01	apoptotic mitochondrial changes	0	1
40.10.02.02.02	caspase activation	0	1
40.10.02.02.03	disassembly of cell structures	0	1
40.10.02.02.04	induction of proapoptotic gene products	0	1
40.10.02.02.05	repression of survival gene products	0	1
40.10.02.03	induction of apoptosis	1	0.58244	NCU02498
40.10.02.03.01	induction of apoptosis by extracellular signals	0	1
40.10.02.03.02	induction of apoptosis by intracellular signals	1	0.353751	NCU02498
40.10.02.04	regulation of apoptosis	0	1
40.10.90	other programmed cell death	0	1
40.20	cell aging	0	1
41	DEVELOPMENT (Systemic)	5	0.313613	NCU03515 NCU07492 NCU08297 NCU08693 NCU09602
41.01	fungal/microorganismic development	5	0.313613	NCU03515 NCU07492 NCU08297 NCU08693 NCU09602
41.01.01	mating (fertilization)	4	0.125839	NCU03515 NCU08297 NCU08693 NCU09602
41.01.03	tissue pattern formation	0	1
41.01.03.01	fruit body development (sexually or asexually derived spores)	0	1
41.01.03.03	mycelium development (hyphae, vegetative thallus)	0	1
41.03	plant development	0	1
41.03.01	gametophyte development	0	1
41.03.01.01	microspore development (male gametophyte)	0	1
41.03.01.02	macrospore development (female gametophyte)	0	1
41.03.02	fertilization (pollen hydration, pollen tube guidance, double fertilization of oocyte and endosperm)	0	1
41.03.03	embryonal development	0	1
41.03.03.01	zygote development	0	1
41.03.03.02	early embryo development (Dicotyledone pre-heart stages)	0	1
41.03.03.03	mid-stage embryo development (Dicotyledone heart to torpedo)	0	1
41.03.03.04	late-stage embryo development (Dicotyledone torpedo and later)	0	1
41.03.03.05	mature embryo development	0	1
41.03.04	endosperm development	0	1
41.03.05	germination	0	1
41.03.06	vegetative development	0	1
41.03.07	flower development	0	1
41.03.08	fruit development and ripening	0	1
41.03.10	senescence	0	1
41.05	animal development	0	1
41.05.01	fertilization	0	1
41.05.02	embryo implantation (mammalia)	0	1
41.05.04	embryogenesis	0	1
41.05.04.01	early embryogenesis	0	1
41.05.04.01.01	morula development	0	1
41.05.04.01.03	blastocyst development	0	1
41.05.04.01.03.01	trophectoderm	0	1
41.05.04.01.03.03	inner cell mass	0	1
41.05.04.01.05	blastocoel development	0	1
41.05.04.01.07	blastulation	0	1
41.05.04.02	gastrulation	0	1
41.05.04.03	late embryogenesis	0	1
41.05.11	extraembryonal tissue development	0	1
41.05.12	odontogenesis	0	1
41.05.13	neurogenesis	0	1
41.05.13.01	synaptogenesis	0	1
41.05.15	myogenesis	0	1
41.05.16	angiogenesis	0	1
41.05.17	osteogenesis	0	1
41.05.18	hemopoiesis	0	1
41.05.19	asymmetries and axis determination	0	1
41.05.19.01	vegetal pole determination	0	1
41.05.19.03	animal pole determination	0	1
41.05.19.05	anterior-posterior axis determination	0	1
41.05.19.07	dorso-ventral axis determination	0	1
41.05.19.08	proximal-distal axis determination	0	1
41.05.19.09	medio-lateral axis determination	0	1
41.05.19.11	segment specification	0	1
41.05.21	extremities and appendages development	0	1
41.05.23	sex differentiation	0	1
41.05.25	gametogenesis	0	1
42	BIOGENESIS OF CELLULAR COMPONENTS	65	0.0121372	NCU00153 NCU00274 NCU00469 NCU00812 NCU01141 NCU01249 NCU01271 NCU01393 NCU01634 NCU01635 NCU01643 NCU01689 NCU01745 NCU01809 NCU01843 NCU01902 NCU02207 NCU02299 NCU02364 NCU02592 NCU02626 NCU02757 NCU03055 NCU03137 NCU03297 NCU03298 NCU03460 NCU03515 NCU03616 NCU03875 NCU03892 NCU04768 NCU05075 NCU05234 NCU05251 NCU05686 NCU06066 NCU06193 NCU06215 NCU06430 NCU06447 NCU06617 NCU06762 NCU06836 NCU…
42.01	cell wall	22	0.0421795	NCU00812 NCU01141 NCU01271 NCU01393 NCU01902 NCU02299 NCU02592 NCU03055 NCU03137 NCU03298 NCU03460 NCU03515 NCU03616 NCU05686 NCU06215 NCU06836 NCU07165 NCU08297 NCU08301 NCU08693 NCU08823 NCU09602
42.02	eukaryotic plasma membrane	1	0.699113	NCU09643
42.02.01	eukaryotic intracellular plasma membrane	0	1
42.03	cytoplasm	1	0.279212	NCU07550
42.04	cytoskeleton/structural proteins	18	0.0975329	NCU00469 NCU01643 NCU01843 NCU02207 NCU02626 NCU03055 NCU03515 NCU03616 NCU06617 NCU07567 NCU08053 NCU08297 NCU08301 NCU08823 NCU08989 NCU09249 NCU09367 NCU09709
42.04.03	actin cytoskeleton	7	0.375244	NCU03055 NCU03616 NCU08053 NCU08301 NCU08823 NCU08989 NCU09367
42.04.05	microtubule cytoskeleton	5	0.356147	NCU00469 NCU01643 NCU02626 NCU08301 NCU08989
42.04.07	intermediate filaments	0	1
42.05	centrosome	0	1
42.06	cell junction	0	1
42.06.03	cell-substrate adherens junction	0	1
42.06.04	intercellular junction (gap junction/adherens junction)	0	1
42.07	endoplasmic reticulum	1	0.196085	NCU06447
42.08	Golgi	3	0.197129	NCU06447 NCU06762 NCU08989
42.09	intracellular transport vesicles	3	0.564431	NCU05234 NCU07989 NCU08989
42.10	nucleus	12	0.164525	NCU00274 NCU01634 NCU01635 NCU01643 NCU02364 NCU03616 NCU03875 NCU03892 NCU05234 NCU05251 NCU08823 NCU09248
42.10.03	organization of chromosome structure	12	0.089305	NCU00274 NCU01634 NCU01635 NCU01643 NCU02364 NCU03616 NCU03875 NCU03892 NCU05234 NCU05251 NCU08823 NCU09248
42.10.04	centromere / kinetochore	0	1
42.10.05	nuclear membrane	0	1
42.10.06	nuclear matrix	0	1
42.10.07	nucleolus	0	1
42.10.09	nuclear speckles	0	1
42.16	mitochondrion	14	0.0202206	NCU00153 NCU01141 NCU01689 NCU02757 NCU03297 NCU04768 NCU05075 NCU06066 NCU06193 NCU07824 NCU07955 NCU08071 NCU09025 NCU09291
42.16.01	mitochondrion inheritance	0	1
42.19	peroxisome	1	0.758175	NCU01809
42.22	endosome	1	0.420588	NCU05234
42.25	vacuole or lysosome	2	0.857683	NCU01745 NCU08989
42.26	plastid	0	1
42.26.03	chloroplast	0	1
42.26.05	amyloplast	0	1
42.26.07	chromoplast	0	1
42.26.09	elaioplast	0	1
42.26.11	etioplast	0	1
42.26.13	leucoplast	0	1
42.27	extracellular / secretion proteins	1	0.730254	NCU06430
42.27.01	extracellular matrix	0	1
42.27.03	cell membrane or cell wall attached	0	1
42.28	periplasmatic space	0	1
42.29	bud / growth tip	2	0.627484	NCU06617 NCU08301
42.30	prokaryotic cytoplasmic membrane	0	1
42.32	flagellum	0	1
42.33	pilus/fimbria	0	1
42.34	prokaryotic cell envelope structures	0	1
42.34.01	bacterial outer membrane (only in Gram- bacteria)	0	1
42.34.03	capsule and slime layer	0	1
42.34.05	S-Layer	0	1
42.34.07	peptidoglycan layer or other prokaryotic cell wall	0	1
42.34.09	spore or cyst coat	0	1
42.35	prokaryotic intracytoplasmic membrane	0	1
42.35.03	prokaryotic vesicular intracytoplasmic membrane	0	1
42.35.05	prokaryotic tubular intracytoplasmic membrane	0	1
42.35.07	prokaryotic thylakoid-like and thylakoid membrane	0	1
42.36	prokaryotic cell inclusions	0	1
42.37	prokaryotic nucleoid	0	1
43	CELL TYPE DIFFERENTIATION	31	0.198411	NCU00417 NCU00622 NCU01345 NCU01418 NCU01713 NCU03055 NCU03115 NCU03515 NCU03616 NCU03621 NCU03794 NCU04005 NCU04142 NCU04201 NCU05254 NCU06331 NCU06493 NCU06617 NCU06694 NCU06729 NCU06922 NCU07430 NCU07481 NCU08297 NCU08301 NCU08423 NCU08693 NCU08737 NCU08823 NCU09602 NCU09686
43.01	fungal/microorganismic cell type differentiation	29	0.252682	NCU00417 NCU00622 NCU01345 NCU01418 NCU01713 NCU03055 NCU03115 NCU03515 NCU03616 NCU03621 NCU03794 NCU04005 NCU04142 NCU04201 NCU05254 NCU06331 NCU06493 NCU06617 NCU06694 NCU06729 NCU06922 NCU07430 NCU07481 NCU08297 NCU08301 NCU08423 NCU08737 NCU08823 NCU09686
43.01.02	prokaryotic cell type differentiation	0	1
43.01.02.01	development free living cell or mycelium	0	1
43.01.02.02	development of sporangia and cystophore	0	1
43.01.02.03	development of heterocyste	0	1
43.01.02.05	sporulation and other development of resting stage	0	1
43.01.02.05.01	development of endospore	0	1
43.01.02.05.03	development of exospore, cyst, akinete or other resting cell	0	1
43.01.02.07	germination from resting stage	0	1
43.01.02.09	development of stalked or other sessile cell	0	1
43.01.02.11	development of swarmer or other mobile cell	0	1
43.01.03	fungal and other eukaryotic cell type differentiation	29	0.252682	NCU00417 NCU00622 NCU01345 NCU01418 NCU01713 NCU03055 NCU03115 NCU03515 NCU03616 NCU03621 NCU03794 NCU04005 NCU04142 NCU04201 NCU05254 NCU06331 NCU06493 NCU06617 NCU06694 NCU06729 NCU06922 NCU07430 NCU07481 NCU08297 NCU08301 NCU08423 NCU08737 NCU08823 NCU09686
43.01.03.01	development of free swimming or amoeboid cell	0	1
43.01.03.02	development of mycelial or yeast-like cell	0	1
43.01.03.03	development of thallic, plasmodial or sporangiophore cell	0	1
43.01.03.05	budding, cell polarity and filament formation	19	0.106983	NCU00417 NCU00622 NCU01713 NCU03055 NCU03115 NCU03515 NCU03616 NCU03621 NCU03794 NCU04005 NCU05254 NCU06493 NCU06617 NCU06694 NCU06922 NCU07481 NCU08297 NCU08301 NCU08823
43.01.03.06	hyphae formation	2	0.27701	NCU03616 NCU08823
43.01.03.07	development of conidia	2	0.196971	NCU06493 NCU06729
43.01.03.09	development of asco- basidio- or zygospore	13	0.110797	NCU01418 NCU03515 NCU03616 NCU04142 NCU06331 NCU06493 NCU06617 NCU06694 NCU06922 NCU07430 NCU08423 NCU08823 NCU09686
43.01.06	protist cell differentiation	0	1
43.01.07	biofilm formation	0	1
43.02	plant cell type differentiation	0	1
43.02.01	stem cell/meristematic cell	0	1
43.02.05	epidermal cell	0	1
43.02.05.01	stomata/guard cell	0	1
43.02.05.02	plant hair cell (trichome egcotton)	0	1
43.02.05.03	root hair	0	1
43.02.07	storage cell	0	1
43.02.09	vascular cell	0	1
43.02.09.01	sieve cell (phloem)	0	1
43.02.09.02	companion cell (phloem)	0	1
43.02.09.03	vessel element (xylem)	0	1
43.02.11	mesenchymal / parenchymal cell	0	1
43.02.13	strengthening cell	0	1
43.02.13.01	sclerenchyma cell(dead)	0	1
43.02.13.02	collenchyma cell (living)	0	1
43.02.17	gametophytic cell	0	1
43.02.17.01	male gametophyte	0	1
43.02.17.01.01	generative pollen cell	0	1
43.02.17.02	female gametophyte	0	1
43.02.17.02.01	oocyte	0	1
43.02.17.02.03	central cell (n)	0	1
43.02.19	secretory cell	0	1
43.03	animal cell type differentiation	4	0.0753939	NCU06493 NCU06729 NCU08693 NCU09602
43.03.01	stem cell (toti- or pluripotent)	0	1
43.03.02	germ cell	0	1
43.03.03	pigment cell	0	1
43.03.04	epidermal cell (egkeratinocytes)	0	1
43.03.05	myoblast	0	1
43.03.07	blood cell	0	1
43.03.07.01	erythrocyte	0	1
43.03.07.02	leucocyte	0	1
43.03.07.02.01	lymphocyte	0	1
43.03.07.02.01.01	B-cell	0	1
43.03.07.02.01.02	T-cell	0	1
43.03.07.02.01.03	NK cell	0	1
43.03.07.02.02	granulocyte	0	1
43.03.07.02.03	monocyte (macrophage, dendritic cell)	0	1
43.03.07.03	platelet	0	1
43.03.11	glia cell	0	1
43.03.13	neuron	0	1
43.03.15	secretory cell (mastcell, endocrine cell, etc)	0	1
43.03.17	structural cell of tissue (fibroblast, osteoblast, etc)	0	1
43.03.18	storage cell (lipocyte, etc)	0	1
43.03.19	extracellular matrix forming cell (fibrocyte, chondrocyte, osteocyte)	0	1
43.03.21	extracellular matrix degrading cell (chondroclast, osteoclast)	0	1
43.03.23	sensory cell	0	1
45	TISSUE DIFFERENTIATION	0	1
45.01	fungal/microorganismic tissue	0	1
45.01.01	reproductive tissue	0	1
45.01.10	thallic tissue	0	1
45.01.11	plectenchymatic tissue and tissue of primitive thalli (eghigher fungi)	0	1
45.02	plant tissue	0	1
45.02.01	meristematic tissue	0	1
45.02.01.01	shoot apical meristem	0	1
45.02.01.02	root meristem	0	1
45.02.05	parenchyma	0	1
45.02.09	dermal tissue	0	1
45.02.09.01	epidermis	0	1
45.02.09.03	rhizodermis	0	1
45.02.09.05	secondary dermal tissue (cork, phellem)	0	1
45.02.09.07	endodermis (with casparian band)	0	1
45.02.13	vascular tissue	0	1
45.02.15	thallus	0	1
45.03	animal tissue	0	1
45.03.03	proliferative tissue (bone marrow, epidermis, etc)	0	1
45.03.05	connective tissue	0	1
45.03.05.01	loose connective tissue / soft tissue	0	1
45.03.05.03	fibrous connective tissue (tendons, ligaments)	0	1
45.03.05.05	cartilage	0	1
45.03.05.07	bone	0	1
45.03.05.09	whole blood and lymph	0	1
45.03.05.11	adipose tissue	0	1
45.03.09	epithelium	0	1
45.03.10	chorion	0	1
45.03.11	endothelium	0	1
45.03.12	muscle	0	1
45.03.12.01	striated muscle	0	1
45.03.12.02	smooth muscle	0	1
45.03.12.03	heart muscle	0	1
45.03.15	reproductive tissue	0	1
45.03.17	nervous tissue	0	1
45.03.19	glandular tissue	0	1
47	ORGAN DIFFERENTIATION	0	1
47.01	fungal organ	0	1
47.01.01	hyphe	0	1
47.01.03	reproductive organ	0	1
47.01.03.01	fruit body	0	1
47.02	plant organ	0	1
47.02.01	shoot	0	1
47.02.01.01	stem	0	1
47.02.01.02	leaf	0	1
47.02.01.03	flower	0	1
47.02.01.03.01	sepal	0	1
47.02.01.03.02	petal	0	1
47.02.01.03.03	anther	0	1
47.02.01.03.04	carpel	0	1
47.02.01.04	fruit	0	1
47.02.01.05	seed	0	1
47.02.01.05.01	embryo	0	1
47.02.01.05.02	endosperm	0	1
47.02.01.06	rhizome (potato tuber/onion)	0	1
47.02.02	root	0	1
47.03	animal organ	0	1
47.03.01	nervous system	0	1
47.03.01.01	central nervous system	0	1
47.03.01.01.01	brain	0	1
47.03.01.01.01.01	cerebrum	0	1
47.03.01.01.01.02	cerebellum	0	1
47.03.01.02	peripheral nervous system	0	1
47.03.02	sensory organs	0	1
47.03.02.01	ear	0	1
47.03.02.02	eye	0	1
47.03.02.03	nose	0	1
47.03.02.04	tongue	0	1
47.03.02.05	skin	0	1
47.03.03	vascular organs	0	1
47.03.03.02	vessels	0	1
47.03.05	immune system organs	0	1
47.03.05.01	thymus	0	1
47.03.05.02	spleen	0	1
47.03.05.03	lymphatic system	0	1
47.03.07	excretory apparatus	0	1
47.03.07.01	kidney	0	1
47.03.07.03	malphigi	0	1
47.03.07.05	pronephros (sensu Invertebrata)	0	1
47.03.07.07	metanephros (sensu Invertebrata)	0	1
47.03.09	respiratory system	0	1
47.03.09.01	lung	0	1
47.03.09.03	gill	0	1
47.03.09.05	trachea (sensu Insecta)	0	1
47.03.11	gastro-intestinal system	0	1
47.03.11.01	tooth	0	1
47.03.11.02	oesophagus	0	1
47.03.11.03	stomach	0	1
47.03.11.05	intestine	0	1
47.03.11.07	liver	0	1
47.03.11.09	pancreas	0	1
47.03.11.11	gastro-intestinal system accessory organs	0	1
47.03.13	dermis/cuticula	0	1
47.03.13.05	hair / feather follicule	0	1
47.03.15	reproductive apparatus	0	1
47.03.15.01	female gonad (ovary)	0	1
47.03.15.02	oviduct	0	1
47.03.15.04	uterus	0	1
47.03.15.04.03	cervix	0	1
47.03.15.05	placenta	0	1
47.03.15.07	male gonad (testis)	0	1
47.03.17	skeletal system	0	1
47.03.21	secretory organs (glands)	0	1
47.03.21.01	mammary gland	0	1
47.03.21.02	salivary gland	0	1
47.03.21.03	endocrine organ	0	1
47.03.21.03.01	adrenal gland	0	1
47.03.21.03.02	pancreatic islet	0	1
47.03.21.03.03	parathyroid	0	1
47.03.21.03.04	pineal gland	0	1
47.03.21.03.05	pituitary gland	0	1
47.03.21.03.06	thyroid gland	0	1
47.03.21.03.07	hypothalamus	0	1
47.03.21.04	prostate gland	0	1
47.03.21.05	sweat (perspiratory) gland	0	1
70	SUBCELLULAR LOCALIZATION	0	1
70.01	cell wall	0	1
70.02	eukaryotic plasma membrane / membrane attached	0	1
70.02.01	eukaryotic intracellular plasma membrane	0	1
70.03	cytoplasm	0	1
70.04	cytoskeleton	0	1
70.04.03	actin cytoskeleton	0	1
70.04.05	microtubule cytoskeleton	0	1
70.04.07	intermediate filaments	0	1
70.05	centrosome	0	1
70.06	cell junction	0	1
70.06.03	cell-substrate adherens junction	0	1
70.06.04	intercellular junction (gap junction/adherens junction)	0	1
70.07	endoplasmic reticulum	0	1
70.08	Golgi	0	1
70.09	intracellular transport vesicles	0	1
70.10	nucleus	0	1
70.10.03	chromosome	0	1
70.10.04	centromere / kinetochore	0	1
70.10.05	nuclear membrane	0	1
70.10.06	nuclear matrix	0	1
70.10.07	nucleolus	0	1
70.10.09	nuclear speckles	0	1
70.16	mitochondrion	0	1
70.16.01	mitochondrial outer membrane	0	1
70.16.03	mitochondrial intermembrane space	0	1
70.16.05	mitochondrial inner membrane	0	1
70.16.07	mitochondrial matrix	0	1
70.19	peroxisome	0	1
70.22	endosome	0	1
70.25	vacuole or lysosome	0	1
70.26	plastid	0	1
70.26.03	chloroplast	0	1
70.26.05	amyloplast	0	1
70.26.07	chromoplast	0	1
70.26.09	elaioplast	0	1
70.26.11	etioplast	0	1
70.26.13	leucoplast	0	1
70.27	extracellular / secretion proteins	0	1
70.27.01	extracellular matrix component	0	1
70.27.03	cell membrane or cell wall attached	0	1
70.28	periplasmatic space	0	1
70.29	bud / growth tip	0	1
70.30	prokaryotic cytoplasmic membrane	0	1
70.32	flagellum	0	1
70.33	pilus/fimbria	0	1
70.34	prokaryotic cell envelope component	0	1
70.34.01	bacterial outer membrane (only present in Gram- bacteria)	0	1
70.34.03	capsule and slime layer	0	1
70.34.05	S-Layer	0	1
70.34.07	peptidoglycan layer or other prokaryotic cell wall	0	1
70.34.09	spore or cyst coat	0	1
[truncated: 185 more rows]

## Sheet: wtNCU09974STSshareddown
ID	Category	No. proteins	P-value	NCUs
[truncated: 1,362 more rows]
