# Supplementary material for: CZT-1 Is a Novel Transcription Factor Controlling Cell Death and Natural Drug Resistance in Neurospora crassa
Source: G3 (Bethesda). 2014 Apr 8;4(6):1091–102. doi: 10.1534/g3.114.011312 (PMC4065252; doi:10.1534/g3.114.011312)
Supplement: Supporting Information [file supp_g3.114.011312_FileS4.xlsx]

## Sheet: Sheet1
czt-1, STS-induced genes (test set) over and under-represented GO-IDs (Wild type STS-induced genes as the reference set)
GO-ID	Term	Category	FDR	P-Value	#Test	#Ref	#notAnnotTest	#notAnnotRef	Over/Under	TestSeqs	RefSeqs
GO:0009416	response to light stimulus	P	2.3746386663508895E-5	3.136907088970792E-8	130	17	163	93	over	NCU05850, NCU04415, NCU03731, NCU03290, NCU04801, NCU09715, NCU09714, NCU00132, NCU07159, NCU00884, NCU08190, NCU09266, NCU03312, NCU06506, NCU02596, NCU01555, NCU05785, NCU07142, NCU04343, NCU04342, NCU10055, NCU05770, NCU09646, NCU04295, NCU01539, NCU07120, NCU07082, NCU09992, NCU09235, NCU01881, NCU08949, NCU04675, NCU04674, NCU08549, NCU04275, NCU00838, NCU01510, NCU00790, NCU07064, NCU04667,…	NCU04814, NCU02579, NCU03184, NCU00567, NCU06407, NCU07075, NCU04265, NCU08501, NCU02356, NCU04637, NCU04796, NCU09931, NCU10021, NCU06597, NCU05882, NCU05627, NCU02287
GO:0005789	endoplasmic reticulum membrane	C	0.005507356070975488	2.5463337184166723E-5	0	8	293	102	under		NCU00018, NCU06771, NCU00447, NCU10497, NCU03637, NCU06694, NCU08535, NCU09332
GO:0005488	binding	F	0.04471008631218817	4.2945749042201165E-4	11	16	282	94	under	NCU03309, NCU10055, NCU01545, NCU04730, NCU04281, NCU03576, NCU04990, NCU04221, NCU08384, NCU05495, NCU06948	NCU03715, NCU00116, NCU06028, NCU06771, NCU00104, NCU01069, NCU02356, NCU03258, NCU04142, NCU07898, NCU03982, NCU02788, NCU02424, NCU00714, NCU06785, NCU09332
GO:0044255	cellular lipid metabolic process	P	0.04906101273960524	6.590851663160261E-4	3	9	290	101	under	NCU11424, NCU00585, NCU06948	NCU00008, NCU07308, NCU07307, NCU00447, NCU04699, NCU06694, NCU08045, NCU08828, NCU06198
GO:0044249	cellular biosynthetic process	P	0.04906101273960524	6.647237037170166E-4	20	21	273	89	under	NCU04801, NCU09715, NCU00477, NCU01545, NCU07887, NCU05805, NCU06779, NCU04648, NCU09559, NCU01446, NCU02482, NCU06672, NCU02797, NCU03071, NCU02380, NCU07289, NCU00585, NCU03415, NCU07987, NCU06948	NCU02677, NCU00116, NCU00567, NCU05278, NCU00008, NCU02103, NCU04265, NCU07308, NCU01648, NCU00447, NCU10497, NCU08162, NCU01439, NCU06836, NCU04699, NCU06694, NCU08045, NCU06493, NCU06198, NCU06687, NCU09332
GO:0016887	ATPase activity	F	0.04906101273960524	6.805028187131506E-4	2	8	291	102	under	NCU08035, NCU03387	NCU09975, NCU00018, NCU00104, NCU03305, NCU00352, NCU05046, NCU03982, NCU03292
czt-1 STS-repressed genes (test set) over and under-represented GO-IDs (Wild type STS-repressed genes as the reference set)
GO-ID	Term	Category	FDR	P-Value	#Test	#Ref	#notAnnotTest	#notAnnotRef	Over/Under	TestSeqs	RefSeqs
GO:0009416	response to light stimulus	P	6.974241556134419E-6	1.3688403446780018E-8	55	30	521	58	under	NCU02470, NCU00276, NCU00274, NCU01345, NCU05594, NCU02771, NCU06662, NCU06660, NCU00584, NCU00582, NCU04452, NCU02265, NCU02264, NCU00097, NCU08674, NCU07221, NCU01154, NCU04754, NCU06915, NCU09723, NCU07541, NCU08626, NCU06420, NCU03602, NCU07846, NCU06751, NCU09201, NCU07392, NCU00315, NCU07363, NCU02819, NCU03460, NCU08440, NCU09089, NCU09502, NCU02356, NCU07338, NCU05169, NCU00979, NCU09841,…	NCU08133, NCU03188, NCU00766, NCU02765, NCU07024, NCU07082, NCU04605, NCU06017, NCU06506, NCU01754, NCU09210, NCU01555, NCU06005, NCU08850, NCU08057, NCU09057, NCU07441, NCU03530, NCU00720, NCU04924, NCU04921, NCU08699, NCU04823, NCU00585, NCU02133, NCU09534, NCU09692, NCU07728, NCU08824, NCU00281
GO:0015934	large ribosomal subunit	C	0.010063145121057628	1.4319490113379353E-4	78	1	498	87	over	NCU00413, NCU06038, NCU08552, NCU03565, NCU01827, NCU05287, NCU08893, NCU02905, NCU01023, NCU05714, NCU03094, NCU04171, NCU08861, NCU00706, NCU03516, NCU07408, NCU04138, NCU01317, NCU08389, NCU02757, NCU09109, NCU02744, NCU00211, NCU05554, NCU05552, NCU01650, NCU05890, NCU08344, NCU02707, NCU08329, NCU01966, NCU04779, NCU08663, NCU01948, NCU07562, NCU07560, NCU03302, NCU08990, NCU06469, NCU01485,…	NCU00294
GO:0003735	structural constituent of ribosome	F	0.01184165544607341	2.2591885886644934E-4	102	3	474	85	over	NCU06047, NCU00413, NCU06038, NCU08552, NCU03565, NCU01827, NCU05287, NCU08893, NCU02905, NCU01023, NCU05714, NCU03094, NCU04171, NCU08502, NCU08500, NCU08861, NCU00706, NCU03516, NCU07408, NCU00258, NCU05599, NCU04138, NCU09475, NCU01317, NCU08389, NCU02757, NCU09109, NCU03393, NCU02744, NCU00211, NCU05554, NCU05552, NCU01650, NCU05890, NCU08344, NCU02707, NCU08329, NCU01966, NCU04779, NCU01949,…	NCU00294, NCU06431, NCU03038
GO:0004129	cytochrome-c oxidase activity	F	0.01184165544607341	2.9052147806853313E-4	0	4	576	84	under		NCU05457, NCU06741, NCU06695, NCU05689
GO:0015986	ATP synthesis coupled proton transport	P	0.01184165544607341	2.9052147806853313E-4	0	4	576	84	under		NCU05220, NCU00636, NCU05430, NCU00385
GO:0046933	hydrogen ion transporting ATP synthase activity, rotational mechanism	F	0.01184165544607341	2.9052147806853313E-4	0	4	576	84	under		NCU05220, NCU00636, NCU05430, NCU00385
GO:0005753	mitochondrial proton-transporting ATP synthase complex	C	0.01184165544607341	2.9052147806853313E-4	0	4	576	84	under		NCU05220, NCU00636, NCU05430, NCU00385
GO:0006412	translation	P	0.02010982017400374	5.032388757969532E-4	125	6	451	82	over	NCU06047, NCU07922, NCU00413, NCU06038, NCU08552, NCU03565, NCU01827, NCU05287, NCU08893, NCU02905, NCU01023, NCU06003, NCU05714, NCU05274, NCU07437, NCU01369, NCU03094, NCU04171, NCU07420, NCU08502, NCU08500, NCU08861, NCU00706, NCU03516, NCU03876, NCU07408, NCU05599, NCU03061, NCU04138, NCU09475, NCU01317, NCU08389, NCU02757, NCU09109, NCU03393, NCU03030, NCU02744, NCU00211, NCU05554, NCU05552,…	NCU00410, NCU00294, NCU08894, NCU06431, NCU03038, NCU02810
GO:0070013	intracellular organelle lumen	C	0.03171913308851098	8.248842265412571E-4	112	5	464	83	over	NCU06038, NCU08552, NCU05289, NCU05287, NCU08893, NCU01023, NCU05717, NCU05714, NCU07430, NCU01800, NCU03094, NCU08071, NCU04171, NCU08861, NCU03516, NCU02428, NCU04159, NCU03509, NCU00258, NCU04150, NCU05235, NCU03065, NCU01331, NCU02419, NCU01689, NCU04138, NCU02757, NCU01666, NCU03396, NCU00211, NCU05552, NCU01650, NCU05890, NCU01635, NCU01634, NCU03004, NCU06606, NCU08693, NCU06958, NCU08329,…	NCU05410, NCU01754, NCU00043, NCU03827, NCU04098
