# Supplementary material for: CZT-1 Is a Novel Transcription Factor Controlling Cell Death and Natural Drug Resistance in Neurospora crassa
Source: G3 (Bethesda). 2014 Apr 8;4(6):1091–102. doi: 10.1534/g3.114.011312 (PMC4065252; doi:10.1534/g3.114.011312)
Supplement: Supporting Information [file supp_g3.114.011312_FileS5.xlsx]

## Sheet: wtDMSOvs9974DMSO
ABC-transporters
Gene	wt_DMSO	czt-1_DMSO	Fold change	log2(fold_change)	q_value	Broad_Annotation_March2011
NCU00018	249.577	271.313	1.08709	0.120475	0.827343	cell division control protein Cdc48, variant
NCU00290	0	0	#DIV/0!	0	1	ABC transporter
NCU00711	2.13134	3.26536	1.53207	0.615482	0.355443	multidrug resistance protein fnx1
NCU01750	8.05279	5.50613	0.683754	-0.548449	0.455172	hypothetical protein
NCU01751	11.3737	12.1961	1.07231	0.100722	0.980603	ATP-binding cassette protein
NCU02051	0.899047	0.332918	0.370301	-1.43323	1	hypothetical protein
NCU02544	8.62214	17.2301	1.99836	0.99881	0.0232489	ABC transporter
NCU03061	175.551	170.255	0.969832	-0.0441952	0.931236	translation initiation factor RLI1
NCU03228	0.198113	0.365522	1.84502	0.883636	1	heavy metal tolerance protein
NCU03591	30.8018	53.9494	1.7515	0.808592	0.0207538	ATP-dependent bile acid permease
NCU04051	70.1767	49.5123	0.705538	-0.503206	0.206094	GCN20
NCU04097	212.284	141.913	0.668505	-0.580995	0.123377	ABC transporter
NCU04117	28.4315	38.5979	1.35758	0.44103	0.295875	ATP-dependent permease MDL2
NCU04161	2.93844	3.69855	1.25868	0.331909	0.574256	multidrug resistance-associated protein 5
NCU04391	0.0930046	0.105143	1.13051	0.176978	1	MFS aflatoxin efflux pump
NCU04886	0.902849	0.987705	1.09399	0.129596	1	MFS multidrug transporter
NCU05492	3.79184	5.14584	1.35708	0.440509	0.510691	drug resistance protein
NCU05591	5.6809	8.95726	1.57673	0.656938	0.174964	ABC transporter CDR4
NCU06009	2.77814	2.71061	0.975692	-0.0355005	0.970707	oxidoreductase
NCU06011	0.112714	0.0332506	0.295	-1.76121	1	multidrug resistance protein 3
NCU06382	5.39928	3.18575	0.590032	-0.761133	0.09361	ABC transporter
NCU06946	0.713503	0.976165	1.36813	0.452204	1	hypothetical protein
NCU07546	6.50889	14.8363	2.27939	1.18865	0.00327292	multidrug resistance protein MDR
NCU08056	6.1774	13.4694	2.18043	1.12461	0.00862804	ABC drug exporter AtrF
NCU08358	25.6903	36.5726	1.4236	0.509541	0.187605	hypothetical protein
NCU08382	21.3216	22.7527	1.06712	0.0937233	0.860326	peroxisomal half ABC transporter
NCU08439	5.48686	9.50482	1.73229	0.792678	0.095577	leptomycin B resistance protein pmd1
NCU08920	321.801	288.08	0.895212	-0.159699	0.728952	ATP-binding cassette sub-family F member 2
NCU09012	16.8821	27.2467	1.61394	0.690588	0.0656275	hypothetical protein
NCU09443	1.76368	1.99702	1.1323	0.179256	0.806404	hypothetical protein
NCU09640	0.0515213	0	0	-1,79769e+308	1	MFS toxin efflux pump
NCU09830	2.96413	4.62654	1.56084	0.642326	0.247421	ABC multidrug transporter
NCU09975	6.78603	13.3621	1.96906	0.977503	0.0178411	multidrug resistance protein 3
NCU10009	6.88745	13.5616	1.96903	0.977482	0.0143199	ATP-binding cassette transporter
NCU09458	2.11994	1.70427	0.803924	-0.314876	0.725927	MFS transporter
NCU00010	19.3973	19.6949	1.01534	0.0219658	0.969184	heavy metal tolerance protein
NCU04021	4.92571	7.41345	1.50505	0.589812	0.212081	ABC transporter
NCU07276	4.54964	11.8083	2.59544	1.37598	0.000599285	ABC bile acid transporter
NCU05029	16.9166	21.146	1.25001	0.321945	0.501979	iron-sulfur clusters transporter atm-1
NCU09820	0.351924	0.356675	1.0135	0.0193462	1	hypothetical protein

## Sheet: DMSOvsSTS
ABC-transporters (ABC transporter domain)
Gene	Broad_Annotation_March2011	Wild type					czt-1					different between wild type and czt-1?
		wt_DMSO	wt_STS	Fold change	log2(fold_change)	q_value	czt-1_DMSO	czt-1_STS	Fold change	log2(fold_change)	q_value
NCU00018	cell division control protein Cdc48, variant	249.577	488.555	1.95753	0.969034	0.0478367	271.313	363.612	1.34019	0.422439	0.387908	yes
NCU00290	ABC transporter	0	0.116193	#DIV/0!	1,79769e+308	1	0	0.146248	#DIV/0!	1,79769e+308	1
NCU00711	multidrug resistance protein fnx1	2.13134	1.39749	0.655686	-0.608923	0.499383	3.26536	0.560619	0.171687	-2.54215	6.79149e-05	yes
NCU01750	hypothetical protein	8.05279	17.5522	2.17964	1.12409	0.111825	5.50613	9.63503	1.74987	0.807249	0.229467
NCU01751	ATP-binding cassette protein	11.3737	25.5449	2.24596	1.16734	0.776346	12.1961	9.90925	0.812493	-0.299573	0.936412
NCU02051	hypothetical protein	0.899047	1.21962	1.35657	0.439967	1	0.332918	0.361333	1.08535	0.118165	1
NCU02544	ABC transporter	8.62214	47.5599	5.51602	2.46363	5.5978e-08	17.2301	47.2033	2.73958	1.45396	7.90588e-06
NCU03061	translation initiation factor RLI1	175.551	122.754	0.69925	-0.516117	0.276348	170.255	102.914	0.60447	-0.726263	0.0366299	yes
NCU03228	heavy metal tolerance protein	0.198113	0.150627	0.760309	-0.395343	1	0.365522	0.260498	0.712674	-0.488688	1
NCU03591	ATP-dependent bile acid permease	30.8018	55.5421	1.80321	0.850567	0.0527524	53.9494	86.4031	1.60156	0.679476	0.0527535
NCU04051	GCN20	70.1767	44.6632	0.636439	-0.651907	0.180712	49.5123	41.5161	0.838501	-0.254115	0.578959
NCU04097	ABC transporter	212.284	115.856	0.545759	-0.873659	0.0488456	141.913	17.1935	0.121155	-3.04507	0
NCU04117	ATP-dependent permease MDL2	28.4315	30.1018	1.05875	0.0823555	0.902525	38.5979	18.2555	0.472966	-1.08019	0.00283028	yes
NCU04161	multidrug resistance-associated protein 5	2.93844	5.74422	1.95485	0.96706	0.100263	3.69855	9.66584	2.61341	1.38593	0.000238993	yes
NCU04391	MFS aflatoxin efflux pump	0.0930046	0.0488917	0.525691	-0.927713	1	0.105143	0.430371	4.0932	2.03323	1
NCU04886	MFS multidrug transporter	0.902849	0.254887	0.282314	-1.82462	1	0.987705	0.512308	0.518685	-0.947069	1
NCU05492	drug resistance protein	3.79184	3.6869	0.972325	-0.0404916	0.969077	5.14584	1.86774	0.362961	-1.46211	0.0129209	yes
NCU05591	ABC transporter CDR4	5.6809	14.5636	2.56361	1.35818	0.00736413	8.95726	11.8543	1.32343	0.404278	0.36368	yes
NCU06009	oxidoreductase	2.77814	4.61973	1.66289	0.733692	0.379994	2.71061	11.1321	4.10686	2.03804	5.18094e-05	yes
NCU06011	multidrug resistance protein 3	0.112714	0.175151	1.55394	0.635935	1	0.0332506	0.161062	4.84388	2.27616	1
NCU06382	ABC transporter	5.39928	0.894413	0.165654	-2.59375	8.02974e-06	3.18575	1.45989	0.458256	-1.12578	0.0296074
NCU06946	hypothetical protein	0.713503	0.848334	1.18897	0.249712	1	0.976165	1.25266	1.28325	0.359799	1
NCU07546	multidrug resistance protein MDR	6.50889	33.5115	5.14857	2.36417	7.53497e-08	14.8363	8.8009	0.5932	-0.753406	0.0660759	yes
NCU08056	ABC drug exporter AtrF	6.1774	4.79468	0.776165	-0.365564	0.598751	13.4694	5.52381	0.410101	-1.28595	0.00121117	yes
NCU08358	hypothetical protein	25.6903	104.967	4.08586	2.03064	1.68536e-07	36.5726	82.5489	2.25712	1.17449	0.000255104
NCU08382	peroxisomal half ABC transporter	21.3216	49.0224	2.29919	1.20113	0.005731	22.7527	23.3334	1.02552	0.0363585	0.947894	yes
NCU08439	leptomycin B resistance protein pmd1	5.48686	3.63077	0.661721	-0.595704	0.397429	9.50482	0.726862	0.076473	-3.70891	8.61292e-12	yes
NCU08920	ATP-binding cassette sub-family F member 2	321.801	139.007	0.431966	-1.21101	0.00299986	288.08	93.8361	0.325729	-1.61825	2.51249e-07
NCU09012	hypothetical protein	16.8821	25.433	1.50651	0.591213	0.230215	27.2467	22.6447	0.831099	-0.266905	0.545207
NCU09443	hypothetical protein	1.76368	1.33327	0.755959	-0.403616	0.636945	1.99702	1.56584	0.784088	-0.350906	0.599002
NCU09640	MFS toxin efflux pump	0.0515213	0.141308	2.74271	1.4556	1	0	0.175702	#DIV/0!	1,79769e+308	1
NCU09830	ABC multidrug transporter	2.96413	5.55604	1.87443	0.906449	0.160626	4.62654	9.65644	2.08718	1.06156	0.010799	yes
NCU09975	multidrug resistance protein 3	6.78603	797.821	117.568	6.87735	0	13.3621	12.9868	0.971913	-0.0410984	0.943648	yes
NCU10009	ATP-binding cassette transporter	6.88745	10.9823	1.59454	0.673141	0.218093	13.5616	14.2102	1.04783	0.0674013	0.902525
NCU09458	MFS transporter	2.11994	17.8759	8.43227	3.07592	1.83001e-07	1.70427	7.75425	4.5499	2.18584	6.28876e-05
NCU00010	heavy metal tolerance protein	19.3973	21.7351	1.12052	0.164166	0.796635	19.6949	27.4261	1.39255	0.477725	0.224593
NCU04021	ABC transporter	4.92571	25.2868	5.13364	2.35998	1.33784e-07	7.41345	13.3989	1.80738	0.853896	0.0275284
NCU07276	ABC bile acid transporter	4.54964	8.42191	1.85112	0.888394	0.103399	11.8083	10.3894	0.879839	-0.184695	0.71447
NCU05029	iron-sulfur clusters transporter atm-1	16.9166	18.1272	1.07156	0.0997157	0.889698	21.146	22.2697	1.05314	0.0746966	0.894413
NCU09820	hypothetical protein	0.351924	0.385813	1.0963	0.132637	1	0.356675	0.750554	2.10431	1.07335	1
