# Supplementary material for: CZT-1 Is a Novel Transcription Factor Controlling Cell Death and Natural Drug Resistance in Neurospora crassa
Source: G3 (Bethesda). 2014 Apr 8;4(6):1091–102. doi: 10.1534/g3.114.011312 (PMC4065252; doi:10.1534/g3.114.011312)
Supplement: Supporting Information [file supp_g3.114.011312_FileS6.xlsx]

## Sheet: wtDMSOvs9974DMSO
Oxidative stress genes
Gene	wt_DMSO	czt-1_DMSO	Fold change	log2(fold_change)	q_value	Broad_Annotation_March2011
NCU00173	44.9773	50.139	1.11476	0.156735	0.813935	esterase D
NCU00355	42.6524	36.7954	0.862681	-0.213104	0.65826	catalase-3
NCU00378	32.914	45.7609	1.39032	0.475415	0.256602	aldehyde dehydrogenase
NCU00523	13.6053	13.2363	0.972878	-0.0396652	0.950419	NAD-dependent deacetylase sirtuin-2
NCU00678	1.10999	0.568447	0.512119	-0.965442	1	glutamate decarboxylase
NCU00715	4.02206	6.18745	1.53838	0.62141	0.296082	betaine aldehyde dehydrogenase
NCU00936	48.7997	35.3333	0.724047	-0.465843	0.698227	succinate semialdehyde dehydrogenase
NCU01140	0.578918	1.21427	2.09748	1.06866	1	NAD(P) transhydrogenase
NCU01219	654.949	487.501	0.744334	-0.425978	0.273799	glutaredoxin
NCU01320	67.7788	49.3148	0.727584	-0.458812	0.364604	glutathione S-transferase, variant
NCU02110	129.118	133.318	1.03253	0.0461865	0.928974	NADPH oxidase 1
NCU02117	49.6924	28.5725	0.574987	-0.798399	0.0476245	sym-1
NCU02133	2193.53	1290.82	0.588467	-0.764969	0.0328667	superoxide dismutase
NCU02413	35.765	32.3945	0.90576	-0.142799	0.779741	transcription factor prr1
NCU02895	62.0893	58.459	0.941531	-0.0869192	0.871579	MutT/nudix family protein
NCU02948	386.249	268.212	0.694402	-0.526155	0.154228	non-anchored cell wall protein 4
NCU03068	128.518	109.545	0.852371	-0.230444	0.619828	glycerol-3-phosphate phosphatase 1
NCU03112	256.955	247.314	0.96248	-0.0551741	0.913494	NADH-cytochrome b5 reductase 2
NCU03151	392.426	332.626	0.847615	-0.238519	0.924518	peroxisomal membrane protein
NCU03188	51.0672	45.5365	0.891698	-0.165373	0.730276	sugar 1,4-lactone oxidase
NCU03200	63.7015	80.2911	1.26043	0.333912	0.408584	serine/threonine-protein kinase sck1
NCU03297	381.66	341.317	0.894296	-0.161174	0.732394	cytochrome c peroxidase, variant
NCU03339	152.906	163.765	1.07102	0.0989865	0.839912	glutathione reductase
NCU03358	52.3581	35.2323	0.67291	-0.571515	0.171984	ketoreductase
NCU03368	157.988	148.935	0.942698	-0.0851341	0.870434	hypothetical protein
NCU03415	22.7915	30.2985	1.32938	0.410751	0.386202	aldehyde dehydrogenase
NCU03857	340.869	420.227	1.23281	0.301949	0.493103	hypothetical protein
NCU03891	46.3425	37.8965	0.817748	-0.290272	0.583925	peptide methionine sulfoxide reductase msrB
NCU04098	277.494	143.411	0.516808	-0.952299	0.00790702	monothiol glutaredoxin-5
NCU04109	62.635	48.1829	0.769265	-0.378449	0.379334	theta class glutathione S-transferase
NCU05169	6.55319	6.37569	0.972914	-0.039617	0.960833	catalase 2
NCU05591	5.6809	8.95726	1.57673	0.656938	0.174964	ABC transporter CDR4
NCU05706	73.948	57.8493	0.782297	-0.354212	0.448082	glutathione S-transferase
NCU05731	88.259	75.08	0.850678	-0.233316	0.635216	thioredoxin I
NCU05770	1.16786	1.19414	1.0225	0.0321044	1	peroxidase/catalase 2
NCU05780	45.5337	28.0555	0.616148	-0.698653	0.117361	glutathione transferase
NCU06031	722.888	693.475	0.959312	-0.0599288	0.906973	mitochondrial peroxiredoxin PRX1
NCU06191	61.6738	37.8816	0.614225	-0.703159	0.0872461	glutathione synthetase large subunit
NCU06518	1.68969	1.70046	1.00637	0.00916272	0.99344	NADH-cytochrome b5 reductase 2
NCU06556	639.009	506.018	0.791879	-0.336647	0.407824	thioredoxin II
NCU06803	0.152431	0.193246	1.26776	0.34228	1	glutamate decarboxylase
NCU06880	257.177	152.563	0.593222	-0.753354	0.0369423	AhpC/TSA family protein
NCU07053	0.0553857	0.0521249	0.941126	-0.0875414	1	aldehyde dehydrogenase
NCU07232	0.121284	0.0430667	0.35509	-1.49374	1	heat shock protein 30
NCU08056	6.1774	13.4694	2.18043	1.12461	0.00862804	ABC drug exporter AtrF
NCU08352	159.806	123.206	0.770972	-0.375251	0.348571	thioredoxin-disulfide reductase
NCU08791	3.28536	1.37435	0.418326	-1.2573	0.0431564	catalase-1
NCU09210	3.69746	3.72353	1.00705	0.0101369	0.99032	dyp-type peroxidase
NCU09364	11.9358	16.6407	1.39418	0.479422	0.748726	hsp30-like protein
NCU09420	1.28047	1.18718	0.927144	-0.109135	1	hsp20-like protein
NCU09534	131.626	78.6112	0.597232	-0.743634	0.0619149	peroxiredoxin HYR1
NCU09560	329.213	175.301	0.532485	-0.909184	0.00908783	superoxide dismutase
NCU09733	8.09664	15.9496	1.9699	0.978123	0.0610052	SUN domain-containing protein
NCU09803	157.519	171.379	1.08799	0.121666	0.800573	thioredoxin
NCU09830	2.96413	4.62654	1.56084	0.642326	0.247421	ABC multidrug transporter
NCU09933	1.0923	2.22577	2.03769	1.02694	0.263338	ion channel protein
NCU10009	6.88745	13.5616	1.96903	0.977482	0.0143199	ATP-binding cassette transporter
NCU10029	123.431	111.899	0.906571	-0.141504	0.887489	peptide methionine sulfoxide reductase msrA
NCU10220	67.8889	53.0673	0.781679	-0.355353	0.435459	POS9-activating factor FAP7
NCU10521	43.6806	21.7709	0.498411	-1.00459	0.0116392	hypothetical protein
NCU10775	14.8501	16.2372	1.09341	0.128833	0.827088	NADPH oxidase 2
NCU11816	9.91929	11.0409	1.11307	0.154548	0.826873	DSBA family oxidoreductase
NCU01213	32.5943	24.3762	0.747867	-0.419146	0.372679	superoxide dismutase

## Sheet: DMSOvsSTS
Oxidative stress genes
Gene	Broad_Annotation_March2011	Wild type					czt-1					different between wild type and czt-1?
		wt_DMSO	wt_STS	Fold change	log2(fold_change)	q_value	czt-1_DMSO	czt-1_STS	Fold change	log2(fold_change)	q_value
NCU00173	esterase D	44.9773	115.689	2.57216	1.36299	0.0108934	50.139	140.965	2.81148	1.49133	0.000166954
NCU00355	catalase-3	42.6524	2.41884	0.0567105	-4.14024	0	36.7954	4.33013	0.117681	-3.08704	1.55923e-12
NCU00378	aldehyde dehydrogenase	32.914	120.156	3.6506	1.86814	4.6427e-06	45.7609	270.71	5.91575	2.56456	0
NCU00523	NAD-dependent deacetylase sirtuin-2	13.6053	10.009	0.735669	-0.442862	0.504024	13.2363	14.2718	1.07823	0.108661	0.855289
NCU00678	glutamate decarboxylase	1.10999	0.334026	0.300927	-1.73251	1	0.568447	2.33688	4.11099	2.03949	0.0121527	yes
NCU00715	betaine aldehyde dehydrogenase	4.02206	15.785	3.92461	1.97255	0.000383925	6.18745	50.4984	8.16142	3.02882	0
NCU00936	succinate semialdehyde dehydrogenase	48.7997	70.2964	1.44051	0.52658	0.676107	35.3333	102.521	2.90154	1.53682	0.0174669	yes
NCU01140	NAD(P) transhydrogenase	0.578918	2.52264	4.35751	2.1235	0.00622472	1.21427	5.0154	4.13038	2.04628	7.92945e-06
NCU01219	glutaredoxin	654.949	370.16	0.565174	-0.823234	0.0613989	487.501	532.595	1.0925	0.127634	0.788542
NCU01320	glutathione S-transferase, variant	67.7788	84.773	1.25073	0.322771	0.666258	49.3148	43.321	0.878458	-0.186955	0.752955
NCU02110	NADPH oxidase 1	129.118	37.0502	0.286948	-1.80113	1.01773e-05	133.318	33.8429	0.253851	-1.97795	2.15013e-09
NCU02117	sym-1	49.6924	19.1387	0.385143	-1.37653	0.00726626	28.5725	13.1475	0.460145	-1.11983	0.0144412
NCU02133	superoxide dismutase	2193.53	1042.35	0.475193	-1.07342	0.0115733	1290.82	880.283	0.681956	-0.552244	0.129469	yes
NCU02413	transcription factor prr1	35.765	16.197	0.452873	-1.14282	0.0148284	32.3945	14.35	0.442976	-1.1747	0.00179063
NCU02895	MutT/nudix family protein	62.0893	56.783	0.914538	-0.128885	0.844982	58.459	42.3336	0.724159	-0.465623	0.267216
NCU02948	non-anchored cell wall protein 4	386.249	1094.01	2.8324	1.50202	0.000155885	268.212	681.736	2.54178	1.34584	2.01912e-05
NCU03068	glycerol-3-phosphate phosphatase 1	128.518	84.8379	0.660125	-0.599193	0.235598	109.545	99.0029	0.903765	-0.145986	0.773565
NCU03112	NADH-cytochrome b5 reductase 2	256.955	262.665	1.02222	0.0317066	0.960833	247.314	221.57	0.895906	-0.158577	0.73217
NCU03151	peroxisomal membrane protein	392.426	308.33	0.785702	-0.347946	0.890607	332.626	437.952	1.31665	0.396868	0.747945
NCU03188	sugar 1,4-lactone oxidase	51.0672	22.2192	0.435097	-1.20059	0.00759199	45.5365	44.9844	0.987876	-0.0175998	0.974398	yes
NCU03200	serine/threonine-protein kinase sck1	63.7015	68.2588	1.07154	0.0996865	0.869839	80.2911	57.6781	0.718362	-0.477216	0.205557
NCU03297	cytochrome c peroxidase, variant	381.66	312.222	0.818063	-0.289714	0.596831	341.317	183.641	0.538036	-0.894223	0.00786569	yes
NCU03339	glutathione reductase	152.906	164.566	1.07626	0.10602	0.860918	163.765	187.339	1.14395	0.194019	0.664712
NCU03358	ketoreductase	52.3581	112.475	2.14819	1.10312	0.0147769	35.2323	88.4087	2.50931	1.32729	0.00011323
NCU03368	hypothetical protein	157.988	244.995	1.55072	0.632939	0.18843	148.935	331.21	2.22386	1.15307	0.000453882
NCU03415	aldehyde dehydrogenase	22.7915	283.492	12.4385	3.63674	0	30.2985	231.902	7.65391	2.93619	0
NCU03857	hypothetical protein	340.869	343.213	1.00688	0.0098854	0.988444	420.227	256.552	0.610508	-0.711917	0.055689
NCU03891	peptide methionine sulfoxide reductase msrB	46.3425	45.4391	0.980506	-0.0284029	0.971378	37.8965	40.2314	1.06161	0.0862567	0.891561
NCU04098	monothiol glutaredoxin-5	277.494	97.7845	0.352384	-1.50478	0.0007005	143.411	83.9815	0.5856	-0.772011	0.0579884	yes
NCU04109	theta class glutathione S-transferase	62.635	54.0034	0.862192	-0.213918	0.725806	48.1829	48.1506	0.99933	-0.000965803	0.998873
NCU05169	catalase 2	6.55319	6.29291	0.960282	-0.05847	0.952939	6.37569	2.17092	0.3405	-1.55428	0.0110331	yes
NCU05591	ABC transporter CDR4	5.6809	14.5636	2.56361	1.35818	0.00736413	8.95726	11.8543	1.32343	0.404278	0.36368	yes
NCU05706	glutathione S-transferase	73.948	34.3216	0.464132	-1.10739	0.0327187	57.8493	25.1917	0.435471	-1.19935	0.00626352
NCU05731	thioredoxin I	88.259	70.8463	0.802709	-0.317052	0.60172	75.08	115.306	1.53578	0.618966	0.114573
NCU05770	peroxidase/catalase 2	1.16786	5.52829	4.73369	2.24297	0.000522396	1.19414	16.1307	13.5082	3.75577	0
NCU05780	glutathione transferase	45.5337	110.619	2.42939	1.28059	0.00672092	28.0555	84.8098	3.02293	1.59595	1.17086e-05
NCU06031	mitochondrial peroxiredoxin PRX1	722.888	432.199	0.597878	-0.742077	0.0974331	693.475	393.569	0.567532	-0.817227	0.0153177
NCU06191	glutathione synthetase large subunit	61.6738	54.4151	0.882305	-0.18065	0.792388	37.8816	54.63	1.44212	0.528195	0.239371
NCU06518	NADH-cytochrome b5 reductase 2	1.68969	5.7366	3.39506	1.76343	0.0201033	1.70046	6.03304	3.54789	1.82696	0.00358199
NCU06556	thioredoxin II	639.009	389.314	0.609247	-0.7149	0.111265	506.018	335.301	0.662627	-0.593734	0.101843
NCU06803	glutamate decarboxylase	0.152431	4.37107	28.6757	4.84176	0.00828222	0.193246	6.47706	33.5172	5.06683	1.66559e-05
NCU06880	AhpC/TSA family protein	257.177	183.613	0.713956	-0.486094	0.335977	152.563	214.161	1.40375	0.489291	0.216938
NCU07053	aldehyde dehydrogenase	0.0553857	0.0604487	1.09141	0.126196	1	0.0521249	0	0	-1,79769e+308	1
NCU07232	heat shock protein 30	0.121284	0.182195	1.50222	0.587101	1	0.0430667	0.555436	12.8971	3.68898	1
NCU08056	ABC drug exporter AtrF	6.1774	4.79468	0.776165	-0.365564	0.598751	13.4694	5.52381	0.410101	-1.28595	0.00121117	yes
NCU08352	thioredoxin-disulfide reductase	159.806	45.6643	0.285748	-1.80718	8.14445e-06	123.206	25.92	0.210379	-2.24893	2.64088e-11
NCU08791	catalase-1	3.28536	42.5876	12.9628	3.69631	4.66079e-13	1.37435	28.2361	20.5451	4.36072	0
NCU09210	dyp-type peroxidase	3.69746	0.740799	0.200353	-2.31938	0.00152822	3.72353	4.55386	1.223	0.290421	0.666145	yes
NCU09364	hsp30-like protein	11.9358	20.2222	1.69425	0.760641	0.625895	16.6407	37.9698	2.28174	1.19013	0.109145
NCU09420	hsp20-like protein	1.28047	1.4419	1.12607	0.171302	0.923835	1.18718	1.59151	1.34058	0.42286	0.78394
NCU09534	peroxiredoxin HYR1	131.626	58.213	0.442261	-1.17703	0.024255	78.6112	44.4709	0.565707	-0.821875	0.0976781	yes
NCU09560	superoxide dismutase	329.213	191.574	0.581915	-0.781116	0.088523	175.301	150.579	0.858974	-0.219319	0.644172
NCU09733	SUN domain-containing protein	8.09664	20.6894	2.55531	1.3535	0.0227567	15.9496	8.33325	0.522474	-0.936568	0.0641524	yes
NCU09803	thioredoxin	157.519	149.369	0.94826	-0.0766366	0.902262	171.379	191.252	1.11596	0.158288	0.730806
NCU09830	ABC multidrug transporter	2.96413	5.55604	1.87443	0.906449	0.160626	4.62654	9.65644	2.08718	1.06156	0.010799	yes
NCU09933	ion channel protein	1.0923	1.06176	0.972041	-0.040918	1	2.22577	2.05352	0.922611	-0.116205	0.913317
NCU10009	ATP-binding cassette transporter	6.88745	10.9823	1.59454	0.673141	0.218093	13.5616	14.2102	1.04783	0.0674013	0.902525
NCU10029	peptide methionine sulfoxide reductase msrA	123.431	69.6667	0.564418	-0.825162	0.496836	111.899	47.6131	0.425501	-1.23277	0.14361
NCU10220	POS9-activating factor FAP7	67.8889	14.2404	0.20976	-2.25319	7.94896e-06	53.0673	7.33635	0.138246	-2.85469	2.42657e-10
NCU10521	hypothetical protein	43.6806	157.424	3.60398	1.84959	1.67162e-05	21.7709	114.354	5.25261	2.39303	5.84953e-13
NCU10775	NADPH oxidase 2	14.8501	26.9794	1.81678	0.861383	0.0983389	16.2372	50.335	3.09998	1.63226	5.3853e-07	yes
NCU11816	DSBA family oxidoreductase	9.91929	10.0201	1.01016	0.0145845	0.98758	11.0409	4.71383	0.426943	-1.22788	0.0234718	yes
NCU01213	superoxide dismutase	32.5943	27.1334	0.832458	-0.264549	0.693682	24.3762	18.0755	0.741522	-0.431437	0.397792
