# Supplementary material for: CZT-1 Is a Novel Transcription Factor Controlling Cell Death and Natural Drug Resistance in Neurospora crassa
Source: G3 (Bethesda). 2014 Apr 8;4(6):1091–102. doi: 10.1534/g3.114.011312 (PMC4065252; doi:10.1534/g3.114.011312)
Supplement: Supporting Information [file supp_g3.114.011312_FileS7.xlsx]

## Sheet: wtDMSOvs9974DMSO
Ca2+ signaling genes
Gene	wt_DMSO	czt-1_DMSO	Fold change	log2(fold_change)	q_value	Broad_Annotation_March2011
NCU02762	4.42252	8.35923	1.89015	0.918501	0.0245263	calcium channel subunit Cch1
NCU06703	14.1891	22.1528	1.56125	0.642706	0.123712	calcium channel subunit Mid1
NCU11680	27.6613	5.82817	0.210698	-2.24675	2.67461e-10	potassium ion channel Yvc1
NCU02219	33.1105	36.8045	1.11157	0.152592	0.760457	hypothetical protein
NCU08166	4.85096	0.840452	0.173255	-2.52903	0.0004233	hypothetical protein
NCU03305	49.6073	55.4219	1.11721	0.159903	0.828558	calcium-transporting ATPase
NCU04736	30.484	43.3271	1.42131	0.507219	0.186466	plasma membrane calcium-transporting ATPase 3
NCU05154	0.215347	0.349785	1.62429	0.699803	1	calcium P-type ATPase
NCU03292	20.8373	26.9937	1.29545	0.37345	0.392519	calcium-transporting ATPase type 2C member 1
NCU08147	7.85665	13.1815	1.67775	0.746523	0.083463	Na or K P-type ATPase
NCU04898	60.9348	66.6992	1.0946	0.130402	0.784755	cation-transporting ATPase 4
NCU03818	10.1689	15.0585	1.48084	0.566421	0.178497	phospholipid-translocating P-type ATPase
NCU05046	40.0377	96.304	2.40533	1.26624	0.000178107	calcium-transporting ATPase 3
NCU07966	13.9142	21.7899	1.56602	0.647106	0.112788	calcium-transporting ATPase 3
NCU10143	6.43604	8.32584	1.29363	0.371423	0.457392	ATPase type 13A2
NCU07075	14.1123	18.4939	1.31048	0.390104	0.43964	calcium/proton exchanger
NCU00916	16.1113	17.621	1.0937	0.129224	0.817985	membrane bound cation transporter
NCU00795	0.282319	0.342732	1.21399	0.279755	1	membrane bound cation transporter
NCU06366	16.0113	15.3786	0.960484	-0.0581634	0.92332	Ca2+/H+ antiporter
NCU07711	23.1573	22.4794	0.970726	-0.0428595	0.942479	vacuolar calcium ion transporter/H(+) exchanger
NCU05360	8.41401	10.6406	1.26463	0.338713	0.513695	calcium permease
NCU02826	11.1329	6.75183	0.606475	-0.721477	0.0889065	sodium/calcium exchanger protein
NCU08490	1.76081	1.96766	1.11747	0.160238	0.875597	hypothetical protein
NCU01266	1.21376	3.16556	2.60806	1.38297	0.0188347	phosphoinositide-specific phospholipase C
NCU06245	168.337	68.1998	0.405139	-1.30351	0.0263469	phospholipase C-1
NCU11415	23.1728	24.3627	1.05135	0.0722414	0.899815	1-phosphatidylinositol-4,5-bisphosphate
NCU02175	5.4312	18.4225	3.39198	1.76212	0.000277119	phosphatidyl inositol-specific phospholipase C
NCU04120	978.844	685.704	0.700524	-0.513493	0.172663	calmodulin A
NCU03804	120.375	99.5363	0.826885	-0.274244	0.517021	serine/threonine-protein phosphatase 2B
NCU03833	194.056	151.619	0.781316	-0.356019	0.387536	calcineurin subunit B, variant
NCU09265	164.679	186.735	1.13393	0.181334	0.68815	calreticulin
NCU04421	9.8804	9.16167	0.927257	-0.108958	0.86414	annexin XIV
NCU05225	17.4992	8.62838	0.493073	-1.02013	0.0174543	mitochondrial NADH dehydrogenase
NCU02115	16.3006	20.99	1.28768	0.364777	0.414751	hypothetical protein
NCU01564	20.3809	27.6203	1.35521	0.438506	0.30719	calcium dependent mitochondrial carrier protein
NCU06948	20.4611	23.7161	1.15908	0.212983	0.685233	efhand domain-containing protein
NCU04379	121.525	104.849	0.862777	-0.212935	0.63332	neuronal calcium sensor 1
NCU02738	98.7297	93.6583	0.948633	-0.0760776	0.897539	EF hand domain-containing protein, variant
NCU09871	71.6298	61.1702	0.853977	-0.227731	0.644026	centrin 3
NCU01241	59.2306	96.352	1.62673	0.701973	0.0454381	mitochondrial carrier protein
NCU06347	56.8922	55.3934	0.973655	-0.0385163	0.944598	actin cytoskeleton-regulatory complex protein
NCU06617	351.526	214.446	0.610043	-0.713015	0.128829	myosin regulatory light chain cdc4
NCU03750	5.56108	5.57415	1.00235	0.00338626	0.996507	calmodulin
NCU08980	400.564	360.905	0.900992	-0.150414	0.757673	alternative NADH-dehydrogenase
NCU02283	18.2642	22.8934	1.25346	0.325913	0.497069	calcium/calmodulin-dependent protein kinase type
NCU09123	127.349	135.078	1.06069	0.0850037	0.864122	Ca/CaM-dependent kinase-1
NCU02814	12.7917	18.188	1.42186	0.507779	0.261394	serine/threonine-protein kinase chk2
NCU09212	32.1921	25.0149	0.777051	-0.36392	0.406627	serine/threonine-protein kinase
NCU06650	95.0579	89.6674	0.943292	-0.0842226	0.886424	secretory phospholipase A2
NCU02411	6.9663	10.9747	1.5754	0.655712	0.121235	hypothetical protein
NCU06177	4.42555	5.1433	1.16218	0.216838	0.754545	calcium/calmodulin-dependent protein kinase
NCU04265	64.6658	71.3141	1.10281	0.141184	0.774824	hypothetical protein
NCU00914	8.9475	15.602	1.74373	0.80217	0.0471542	serine/threonine protein kinase

## Sheet: DMSOvsSTS
Ca2+ signaling genes
		Wild type					czt-1					different between wild type and czt-1?
Gene	Broad_Annotation_March2011	wt_DMSO	wt_STS	Fold change	log2(fold_change)	q_value	czt-1_DMSO	czt-1_STS	Fold change	log2(fold_change)	q_value
NCU02762	calcium channel subunit Cch1	4.42252	10.9619	2.47865	1.30956	0.00598147	8.35923	4.83272	0.57813	-0.790534	0.0541162	yes
NCU06703	calcium channel subunit Mid1	14.1891	15.0554	1.06105	0.0855009	0.906331	22.1528	16.3013	0.735857	-0.442504	0.309562
NCU11680	potassium ion channel Yvc1	27.6613	7.47839	0.270356	-1.88707	9.02811e-05	5.82817	27.8829	4.78416	2.25827	1.26884e-10	yes
NCU02219	hypothetical protein	33.1105	30.1532	0.910684	-0.134979	0.834723	36.8045	28.7671	0.781619	-0.355465	0.404753
NCU08166	hypothetical protein	4.85096	4.87792	1.00556	0.00799715	0.993745	0.840452	8.48169	10.0918	3.33512	1.96884e-07	yes
NCU03305	calcium-transporting ATPase	49.6073	127.687	2.57396	1.36399	0.0251521	55.4219	63.8341	1.15178	0.203871	0.767897	yes
NCU04736	plasma membrane calcium-transporting ATPase 3	30.484	117.254	3.84641	1.94352	5.29056e-07	43.3271	28.5431	0.658782	-0.602127	0.104162	yes
NCU05154	calcium P-type ATPase	0.215347	0.405938	1.88504	0.914594	1	0.349785	0.900479	2.57438	1.36423	1
NCU03292	calcium-transporting ATPase type 2C member 1	20.8373	45.2387	2.17104	1.11839	0.0117261	26.9937	26.2842	0.973716	-0.0384265	0.944598	yes
NCU08147	Na or K P-type ATPase	7.85665	108.687	13.8338	3.79012	0	13.1815	72.833	5.5254	2.46608	0
NCU04898	cation-transporting ATPase 4	60.9348	101.719	1.66931	0.739248	0.0950962	66.6992	49.7902	0.746489	-0.421807	0.27737
NCU03818	phospholipid-translocating P-type ATPase	10.1689	26.0403	2.56078	1.35659	0.00223925	15.0585	18.195	1.20829	0.272964	0.54746	yes
NCU05046	calcium-transporting ATPase 3	40.0377	173.024	4.32153	2.11154	8.71826e-08	96.304	152.528	1.58382	0.663409	0.0594988	yes
NCU07966	calcium-transporting ATPase 3	13.9142	38.9551	2.79967	1.48526	0.000571565	21.7899	44.4672	2.04073	1.02908	0.00263751
NCU10143	ATPase type 13A2	6.43604	13.3966	2.0815	1.05762	0.0366716	8.32584	15.9545	1.91626	0.938295	0.0112589
NCU07075	calcium/proton exchanger	14.1123	43.2022	3.06132	1.61416	0.000567697	18.4939	12.3515	0.667869	-0.582366	0.220772	yes
NCU00916	membrane bound cation transporter	16.1113	52.2534	3.24328	1.69745	9.28431e-05	17.621	41.3293	2.34546	1.22987	0.000285859
NCU00795	membrane bound cation transporter	0.282319	0.767241	2.71764	1.44236	1	0.342732	0.262423	0.76568	-0.385186	1
NCU06366	Ca2+/H+ antiporter	16.0113	12.4574	0.778038	-0.362086	0.577973	15.3786	23.6277	1.5364	0.619554	0.136305
NCU07711	vacuolar calcium ion transporter/H(+) exchanger	23.1573	13.855	0.598299	-0.741062	0.173551	22.4794	10.6415	0.473389	-1.0789	0.00777877	yes
NCU05360	calcium permease	8.41401	11.7977	1.40215	0.487635	0.423818	10.6406	17.6213	1.65604	0.727744	0.0600616
NCU02826	sodium/calcium exchanger protein	11.1329	9.45865	0.849612	-0.235123	0.727501	6.75183	17.2601	2.55636	1.35409	0.000179329	yes
NCU08490	hypothetical protein	1.76081	2.23945	1.27183	0.346903	0.751326	1.96766	9.04865	4.59869	2.20122	9.24599e-05	yes
NCU01266	phosphoinositide-specific phospholipase C	1.21376	3.0662	2.5262	1.33697	0.0610512	3.16556	2.00583	0.633641	-0.658256	0.248572
NCU06245	phospholipase C-1	168.337	68.1998	0.405139	-1.30351	0.0263469	144.833	29.6731	0.204878	-2.28716	2.18537e-06
NCU11415	1-phosphatidylinositol-4,5-bisphosphate	23.1728	13.1132	0.565888	-0.82141	0.12807	24.3627	17.5871	0.721886	-0.470154	0.294556
NCU02175	phosphatidyl inositol-specific phospholipase C	5.4312	14.9647	2.75532	1.46222	0.0133703	18.4225	12.3912	0.672612	-0.572147	0.220297	yes
NCU04120	calmodulin A	978.844	502.669	0.513533	-0.961471	0.0241637	685.704	443.158	0.646282	-0.629766	0.0755457	yes
NCU03804	serine/threonine-protein phosphatase 2B	120.375	98.5338	0.818557	-0.288847	0.591852	99.5363	76.9905	0.773492	-0.370542	0.358512
NCU03833	calcineurin subunit B, variant	194.056	147.092	0.757987	-0.399757	0.432432	151.619	95.7138	0.631278	-0.663654	0.0748695
NCU09265	calreticulin	164.679	274.395	1.66624	0.736596	0.0974693	186.735	96.9154	0.519	-0.946195	0.00457147	yes
NCU04421	annexin XIV	9.8804	50.2383	5.08464	2.34615	1.62707e-07	9.16167	20.5301	2.24087	1.16406	0.00288469
NCU05225	mitochondrial NADH dehydrogenase	17.4992	17.9274	1.02447	0.0348796	0.964204	8.62838	18.3996	2.13245	1.09251	0.00558801	yes
NCU02115	hypothetical protein	16.3006	19.4243	1.19163	0.25294	0.679669	20.99	14.9572	0.712587	-0.488855	0.242149
NCU01564	calcium dependent mitochondrial carrier protein	20.3809	17.6391	0.865472	-0.208443	0.746036	27.6203	21.5086	0.778724	-0.360815	0.412034
NCU06948	efhand domain-containing protein	20.4611	50.4332	2.46483	1.30149	0.00455244	23.7161	73.5252	3.10022	1.63237	4.24867e-07
NCU04379	neuronal calcium sensor 1	121.525	124.521	1.02465	0.0351406	0.956823	104.849	96.9638	0.924795	-0.112797	0.817676
NCU02738	EF hand domain-containing protein, variant	98.7297	86.429	0.87541	-0.191969	0.773991	93.6583	91.0971	0.972654	-0.040002	0.950419
NCU09871	centrin 3	71.6298	39.3202	0.548936	-0.865288	0.0910384	61.1702	47.8528	0.782289	-0.354224	0.450966
NCU01241	mitochondrial carrier protein	59.2306	72.3542	1.22157	0.288734	0.591007	96.352	34.906	0.362276	-1.46484	5.49417e-06	yes
NCU06347	actin cytoskeleton-regulatory complex protein	56.8922	82.0431	1.44208	0.52815	0.294084	55.3934	53.1471	0.959448	-0.0597252	0.910706
NCU06617	myosin regulatory light chain cdc4	351.526	214.446	0.610043	-0.713015	0.128829	305.473	175.263	0.573743	-0.801522	0.0318021	yes
NCU03750	calmodulin	5.56108	6.32913	1.13811	0.186642	0.835071	5.57415	5.70214	1.02296	0.0327522	0.966258
NCU08980	alternative NADH-dehydrogenase	400.564	124.076	0.309753	-1.69081	2.66882e-05	360.905	37.4978	0.103899	-3.26674	0
NCU02283	calcium/calmodulin-dependent protein kinase type	18.2642	22.2443	1.21792	0.284416	0.655744	22.8934	25.5306	1.11519	0.157294	0.763097
NCU09123	Ca/CaM-dependent kinase-1	127.349	274.222	2.15331	1.10655	0.00767544	135.078	212.315	1.5718	0.652407	0.0646154	yes
NCU02814	serine/threonine-protein kinase chk2	12.7917	30.7858	2.4067	1.26705	0.00691911	18.188	36.5086	2.00729	1.00525	0.00399071
NCU09212	serine/threonine-protein kinase	32.1921	22.3874	0.695431	-0.524019	0.316081	25.0149	36.2466	1.449	0.53506	0.169271
NCU06650	secretory phospholipase A2	95.0579	127.424	1.34049	0.422762	0.484455	89.6674	30.8642	0.344208	-1.53865	0.000794583	yes
NCU02411	hypothetical protein	6.9663	9.33392	1.33987	0.42209	0.472328	10.9747	12.3187	1.12246	0.16668	0.736336
NCU06177	calcium/calmodulin-dependent protein kinase	4.42555	10.2652	2.31953	1.21384	0.042473	5.1433	11.5847	2.25239	1.17146	0.00629425
NCU04265	hypothetical protein	64.6658	322.07	4.98053	2.3163	2.09108e-09	71.3141	46.5505	0.652753	-0.61539	0.108329	yes
NCU00914	serine/threonine protein kinase	8.9475	13.3631	1.4935	0.5787	0.290442	15.602	8.83615	0.566347	-0.820238	0.0376423	yes
